# Supplementary material for: Lithiated Prussian blue analogues as positive electrode active materials for stable non-aqueous lithium-ion batteries
Source: Nat Commun. 2022 Dec 16;13:7790. doi: 10.1038/s41467-022-35376-1 (PMC9758126; doi:10.1038/s41467-022-35376-1)
Supplement: Supplementary file 2 — Source Data [file 41467_2022_35376_MOESM2_ESM.zip]

Archive with 9 entries (8 files):
- Source Data/
- Source Data/Figure1.xlsx
- Source Data/Figure2.xlsx
- Source Data/Figure3.xlsx
- Source Data/Figure4.xlsx
- Source Data/Figure5.xlsx
- Source Data/Figure6.xlsx
- Source Data/Figure8.xlsx
- Source Data/Supporting information.xlsx
