# Supplementary material for: Lithiated Prussian blue analogues as positive electrode active materials for stable non-aqueous lithium-ion batteries
Source: Nat Commun. 2022 Dec 16;13:7790. doi: 10.1038/s41467-022-35376-1 (PMC9758126; doi:10.1038/s41467-022-35376-1)
Supplement: Supplementary file 2 — Source Data [file 41467_2022_35376_MOESM2_ESM.zip › Source Data/Figure1.xlsx]

## Sheet: Figure1c
Figure1c
2Theta (Deg.)	obs	calc	bkg	error	LiFeHCF-1	Intensity (a.u.)
10.0201	4735.88	4787.74	4787.74	876.854	15.9805	2000
10.07	4811.75	4779	4779	961.452	18.4412	2000
10.1199	4750.66	4769.96	4769.97	909.411	26.1082	2000
10.1699	4850.44	4760.96	4760.97	1018.19	30.6801	2000
10.22	4694.82	4752.3	4752.31	871.228	32.0706	2000
10.2746	4712.14	4743.56	4743.57	897.293	37.1662	2000
10.3248	4711.44	4736.38	4736.38	903.764	40.621	2000
10.3747	4768.24	4730.2	4730.2	966.749	41.7189	2000
10.4248	4622.13	4725.07	4725.07	825.771	45.8944	2000
10.4749	4785.8	4721.08	4721.08	993.425	48.8394	2000
10.5249	4689.26	4718.29	4718.29	899.676	48.8394	2000
10.5747	4692.03	4716.71	4716.71	904.022	53.4746	2000
10.6248	4779.23	4716.32	4716.32	991.62	56.1241	2000
10.6747	4820.23	4717.1	4717.1	1031.84	56.9888	2000
10.7248	4869.49	4719.02	4719.02	1079.18	56.9888	2000
10.7748	4680.61	4722.02	4722.02	887.299	60.3669	2000
10.8248	4768.76	4726.03	4726.03	971.437	62.8267	2000
10.8747	4683.4	4730.97	4730.96	881.143	63.6344	2000
10.9248	4793.96	4736.78	4736.78	985.89	66.8111	2000
10.9748	4783.71	4743.36	4743.35	969.063	69.144	2000
11.0248	4881.85	4750.61	4750.6	1059.95	69.144	2000
11.0749	4654.83	4758.46	4758.46	825.077	69.9133	2000
11.1248	4749.85	4766.78	4766.77	911.779	72.9546	2000
11.1748	4702.19	4775.51	4775.5	855.386	75.2026	2000
11.2249	4828.74	4784.56	4784.55	972.89	75.2026	2000
11.2748	4720.7	4793.79	4793.78	855.621	78.8992	2000
11.3248	4767.27	4803.16	4803.15	892.817	81.0935	2000
11.3747	4727.22	4812.55	4812.54	843.378	81.8218	2000
11.4247	4984.8	4821.92	4821.91	1091.59	81.8218	2000
11.4748	4733.95	4831.19	4831.18	831.465	84.7225	2000
11.5241	4762.17	4840.12	4840.11	850.753	84.7225	2000
11.5742	4972.69	4848.94	4848.92	1052.46	86.8885	2000
11.6242	4831.21	4857.41	4857.4	902.508	86.8885	2000
11.6742	4745.15	4865.5	4865.48	808.358	87.6092	2000
11.7244	4740.7	4873.18	4873.17	796.235	90.4894	2000
11.7743	4766.15	4880.33	4880.31	814.532	92.6496	2000
11.8241	4719.69	4886.94	4886.92	761.46	92.6496	2000
11.8742	4870.06	4893.02	4893.01	905.751	93.3702	2000
11.9241	4996.74	4898.48	4898.47	1026.96	96.2592	2000
11.9743	4805.96	4903.34	4903.33	831.324	98.4356	2000
12.0242	4886.32	4907.52	4907.51	907.502	102.092	2000
12.0742	4949.6	4911.04	4911.03	967.27	104.308	2000
12.1242	4920.11	4913.88	4913.86	934.94	104.308	2000
12.1742	4910.94	4916.02	4916.01	923.629	104.308	2000
12.2243	4733.21	4917.47	4917.45	744.45	105.051	2000
12.2743	5046.38	4918.21	4918.19	1056.88	105.051	2000
12.3243	4985.97	4918.25	4918.23	996.431	108.052	2000
12.3742	4931.72	4917.6	4917.58	942.834	108.052	2000
12.4242	4992.29	4916.26	4916.24	1004.73	110.336	2000
12.4744	4989.95	4914.24	4914.22	1004.41	110.336	2000
12.5243	5122.59	4911.58	4911.55	1139.72	111.105	2000
12.5742	5096.79	4908.28	4908.25	1117.23	111.105	2000
12.6242	4989.65	4904.34	4904.31	1014.02	116.608	2000
12.6742	5065.13	4899.81	4899.77	1094.02	117.415	2000
12.7242	4925.35	4894.71	4894.66	959.356	117.415	2000
12.7631	4850.5	4895.96	4890.3	883.254	120.702	2000
12.8133	4897.62	4889.98	4884.19	936.351	123.243	2000
12.8632	5024.22	4883.54	4877.62	1069.39	123.243	2000
12.9133	4893.94	4876.6	4870.54	946.048	127.651	2000
12.9634	4818.11	4869.22	4863.02	877.589	130.423	2000
13.0133	4940.76	4861.46	4855.11	1008.01	130.423	2000
13.0632	4845.59	4853.33	4846.81	920.97	130.423	2000
13.1133	4944.67	4844.81	4838.13	1028.56	131.373	2000
13.1632	4883.48	4836.01	4829.16	976.176	131.373	2000
13.2133	4847.8	4826.89	4819.85	949.614	135.32	2000
13.2633	4770.57	4817.54	4810.31	881.735	135.32	2000
13.3133	4758.85	4807.96	4800.54	879.593	138.469	2000
13.3632	4623.29	4798.21	4790.59	753.783	138.469	2000
13.4132	4739.3	4788.29	4780.45	879.719	139.562	2000
13.4633	4757.33	4778.21	4770.15	907.826	144.207	2000
13.5133	4788.26	4768.05	4759.76	948.918	144.207	2000
13.5634	4796.07	4757.8	4749.27	966.975	148.063	2000
13.6133	4724.59	4747.54	4738.76	905.754	148.063	2000
13.6632	4773.54	4737.27	4728.23	964.971	149.443	2000
13.7134	4667.79	4726.95	4717.64	869.55	155.65	2000
13.7633	4659.34	4716.72	4707.13	871.325	155.65	2000
13.8133	4593.45	4706.53	4696.65	815.631	161.513	2000
13.8632	4701.44	4696.44	4686.26	933.705	161.513	2000
13.9132	4709.3	4686.44	4675.94	951.573
13.9633	4657.52	4676.54	4665.71	909.686
14.0176	4615.63	4665.97	4654.76	878.367
14.0677	4711.55	4656.4	4644.83	983.861
14.1177	4566.72	4647.02	4635.07	848.405
14.1677	4499.98	4637.84	4625.5	790.84
14.2179	4618.76	4628.85	4616.08	918.618
14.2678	4692.52	4620.13	4606.93	1001.1
14.3176	4565.05	4611.67	4598.01	882.094
14.3677	4645.22	4603.41	4589.27	970.519
14.4176	4517.16	4595.44	4580.8	850.425
14.4678	4563.23	4587.71	4572.52	904.23
14.5177	4716.11	4580.3	4564.55	1064.52
14.5677	4440.43	4573.16	4556.81	795.978
14.6177	4546.74	4566.33	4549.34	909.119
14.6677	4525.28	4559.8	4542.13	894.189
14.7178	4643.69	4553.57	4535.18	1018.84
14.7678	4539.76	4547.66	4528.51	920.804
14.8178	4477.52	4542.09	4522.1	864.139
14.8677	4539.67	4536.85	4515.98	931.522
14.9177	4503.24	4531.95	4510.11	900.002
14.9678	4499.91	4527.38	4504.49	901.23
15.0178	4605.53	4523.19	4499.14	1011.05
15.0677	4555.01	4519.37	4494.06	964.351
15.1177	4516.02	4515.93	4489.22	928.797
15.1676	4465.69	4512.92	4484.64	881.485
15.2177	4344.24	4510.33	4480.27	762.619
15.2736	4480.3	4508.03	4475.68	900.977
15.3238	4594.49	4506.54	4471.8	1016.65
15.3737	4565.47	4505.7	4468.15	988.48
15.4238	4512.78	4505.6	4464.7	935.891
15.4739	4642.85	4506.38	4461.45	1065.17
15.5238	4560.37	4508.22	4458.41	980.862
15.5737	4597.35	4511.31	4455.54	1014.75
15.6238	4577.51	4515.94	4452.84	990.281
15.6737	4610.69	4522.32	4450.31	1017.07
15.7238	4592.81	4530.81	4447.92	990.713
15.7737	4532.45	4541.63	4445.68	919.527
15.8238	4444.18	4555.15	4443.57	817.734
15.8737	4563.76	4571.5	4441.59	920.966
15.9237	4649.02	4590.95	4439.71	986.779
15.9738	4638.04	4613.64	4437.94	953.109
16.0238	4586.4	4639.51	4436.25	875.6
16.0739	4729.84	4668.65	4434.64	989.891
16.1238	4763.09	4700.82	4433.11	990.981
16.1737	4834.28	4736.04	4431.64	1026.95
16.2239	4847.62	4774.43	4430.21	1001.9
16.2738	4680.67	4815.46	4428.83	793.92
16.3238	4759.91	4859.36	4427.48	829.26
16.3737	4893.01	4905.92	4426.15	915.799
16.4237	4858.09	4955.32	4424.83	831.475
16.4737	4931.85	5007.53	4423.51	853.032
16.5077	4953.56	5044.67	4422.61	837.597
16.5579	5001.5	5102.05	4421.27	828.161
16.6078	5166.28	5162.24	4419.92	932.756
16.6578	5245.95	5225.92	4418.55	948.742
16.708	5493.38	5293.52	4417.13	1128.56
16.7579	5333.19	5364.7	4415.67	897.196
16.8078	5491.5	5440.22	4414.17	979.989
16.8579	5589.17	5520.88	4412.61	996.997
16.9078	5676.06	5606.6	4410.99	998.168
16.9579	5629.49	5698.72	4409.3	859.481
17.0078	5781.11	5797.31	4407.55	912.506
17.0579	5831.3	5904.17	4405.71	855.837
17.1078	6015.78	6019.66	4403.8	924.834
17.1578	6084.73	6145.96	4401.79	867.474
17.2079	6432.15	6285.03	4399.7	1075.83
17.2579	6504.61	6438.6	4397.51	994.716
17.3079	6680.84	6609.69	4395.24	999.859
17.3579	6976.79	6801.48	4392.86	1104.01
17.4078	7146.69	7017.01	4390.39	1058.38
17.458	7237.28	7261.73	4387.8	904.257
17.5079	7747.29	7535.87	4385.12	1140.13
17.5578	7825.63	7842.92	4382.34	911.421
17.6078	8275.91	8183.84	4379.45	1020.78
17.6578	8620.32	8555.4	4376.46	993.632
17.7078	9108.42	8951.1	4373.36	1086.03
17.7446	9305.67	9251.44	4371.01	982.933
17.7947	10100.9	9660.39	4367.73	1369.17
17.8447	10427.9	10050.2	4364.34	1306.4
17.8947	10801	10397.6	4360.86	1332.15
17.9449	11070.2	10677.1	4357.26	1321.8
17.9948	11038.5	10859.4	4353.59	1107.82
18.0446	10744.6	10922.7	4349.82	750.684
18.0947	10701.2	10849.1	4345.95	780.867
18.1446	10051.5	10631.3	4341.99	348.923
18.1948	9737.12	10272.1	4337.93	393.706
18.2447	9349.59	9795.04	4333.8	483.254
18.2948	9043.89	9226.36	4329.58	746.234
18.3447	8379.36	8607.29	4325.3	700.772
18.3947	7703.77	7971.35	4320.93	661.12
18.4448	7163.1	7351.56	4316.49	740.244
18.4948	6574.2	6776.66	4311.99	726.239
18.5448	6144.57	6263.67	4307.43	809.608
18.5948	5672.61	5822.82	4302.82	778.498
18.6447	5372.35	5457.72	4298.16	843.337
18.6949	5126.94	5162.96	4293.43	892.689
18.7448	5003.43	4934.96	4288.68	997.184
18.7947	4788.5	4762.27	4283.9	954.942
18.8447	4660.7	4634.35	4279.07	955.05
18.8947	4394	4541.6	4274.22	781.111
18.9447	4399.4	4475.12	4269.35	852.985
18.9894	4358.57	4431.89	4264.98	855.388
19.0396	4263.96	4396.22	4260.06	796.452
19.0895	4264.7	4370.05	4255.16	823.361
19.1396	4176.98	4349.95	4250.24	755.731
19.1897	4363.59	4333.9	4245.33	958.393
19.2397	4295.97	4320.51	4240.43	904.174
19.2895	4287.98	4308.88	4235.56	907.806
19.3396	4206.31	4298.36	4230.69	836.657
19.3895	4233.06	4288.71	4225.86	873.065
19.4396	4394.43	4279.65	4221.04	1043.49
19.4896	4352.29	4271.1	4216.26	1009.9
19.5396	4283.84	4262.97	4211.53	949.572
19.5895	4259.19	4255.22	4206.84	932.681
19.6396	4392.28	4247.76	4202.19	1073.23
19.6897	4336	4240.59	4197.58	1024.11
19.7396	4297.98	4233.72	4193.06	992.963
19.7897	4326.94	4227.07	4188.58	1028.57
19.8396	4342.83	4220.69	4184.18	1050.85
19.8896	4441.84	4214.51	4179.84	1156.04
19.9397	4371.84	4208.53	4175.57	1092.01
19.9896	4264.71	4202.78	4171.39	990.635
20.0396	4225.53	4197.21	4167.29	957.029
20.0895	4216.18	4191.83	4163.28	953.056
20.1395	4260.88	4186.62	4159.35	1002.97
20.1896	4267.87	4181.58	4155.5	1014.99
20.2553	4180.11	4175.24	4150.6	933.579
20.3055	4271.12	4170.58	4146.97	1029.25
20.3554	4167.63	4166.11	4143.47	930.231
20.4055	4249.29	4161.79	4140.05	1016.21
20.4556	4106.78	4157.63	4136.74	877.859
20.5056	4062.71	4153.63	4133.54	837.789
20.5554	4085.59	4149.81	4130.47	864.49
20.6055	4083.35	4146.11	4127.49	865.946
20.6554	4185.89	4142.59	4124.64	972.012
20.7055	4163.7	4139.2	4121.89	953.208
20.7555	4167.82	4135.96	4119.26	960.566
20.8055	4231.7	4132.88	4116.74	1027.53
20.8554	4200.78	4129.95	4114.36	999.543
20.9055	4027.48	4127.15	4112.08	829.04
20.9555	4117.56	4124.51	4109.92	921.762
21.0055	4043.41	4122	4107.88	850.11
21.0556	4115.48	4119.64	4105.96	924.548
21.1055	4046.2	4117.42	4104.17	857.486
21.1555	4015.13	4115.34	4102.49	828.498
21.2056	4105.14	4113.39	4100.93	920.457
21.2555	4106.8	4111.59	4099.5	923.923
21.3055	4243.25	4109.91	4098.17	1062.05
21.3554	4080.82	4108.38	4096.97	901.156
21.4054	4062.96	4106.97	4095.89	884.703
21.4555	4035.29	4105.69	4094.91	858.312
21.5156	4158.1	4104.31	4093.9	982.49
21.5658	4000.22	4103.31	4093.17	825.624
21.6157	4098.88	4102.43	4092.57	925.16
21.6658	4066.68	4101.67	4092.07	893.718
21.7159	4071.63	4101.03	4091.67	899.315
21.7658	4205.96	4100.5	4091.39	1034.17
21.8157	4062.84	4100.09	4091.21	891.461
21.8658	4179.13	4099.79	4091.12	1008.05
21.9157	4131.27	4099.59	4091.14	960.391
21.9658	4243.03	4099.5	4091.26	1072.24
22.0158	4107.06	4099.51	4091.47	936.253
22.0658	4139.09	4099.63	4091.77	968.167
22.1157	4085.39	4099.83	4092.17	914.266
22.1657	4105.45	4100.14	4092.65	934.016
22.2158	4069.33	4100.53	4093.21	897.51
22.2658	4192.27	4101.01	4093.86	1019.97
22.3159	4263.32	4101.58	4094.58	1090.45
22.3658	4150.89	4102.22	4095.38	977.373
22.4157	3985.24	4102.94	4096.25	811.007
22.4659	4091.7	4103.75	4097.2	916.667
22.5158	4190.81	4104.61	4098.21	1014.91
22.5658	4000.16	4105.55	4099.28	823.319
22.6157	4063.98	4106.55	4100.41	886.133
22.6657	4160.32	4107.62	4101.6	981.408
22.7158	4131.58	4108.74	4102.85	951.55
22.7616	4218.23	4109.82	4104.04	1037.12
22.8118	3999.09	4105.4	4105.39	822.398
22.8617	4139.65	4106.78	4106.77	961.578
22.9118	4131.88	4108.21	4108.2	952.378
22.9619	4053.07	4109.68	4109.67	872.092
23.0118	4159.82	4111.18	4111.17	977.346
23.0617	4189.39	4112.71	4112.7	1005.38
23.1118	4103.02	4114.28	4114.26	917.453
23.1617	4134.87	4115.87	4115.85	947.716
23.2118	4156.61	4117.48	4117.46	967.835
23.2618	3992.25	4119.11	4119.09	801.846
23.3118	4115.99	4120.76	4120.74	923.931
23.3617	4088.08	4122.42	4122.4	894.371
23.4117	4030.51	4124.1	4124.07	835.125
23.4618	4110.74	4125.78	4125.75	913.672
23.5118	4101.22	4127.47	4127.44	902.461
23.5619	4162.89	4129.16	4129.13	962.439
23.6118	4140.94	4130.85	4130.81	938.8
23.6617	4128.73	4132.53	4132.49	924.911
23.7119	4110.98	4134.22	4134.18	905.465
23.7618	4046.81	4135.89	4135.85	839.629
23.8118	4045.36	4137.55	4137.5	836.512
23.8617	4052.95	4139.2	4139.15	842.456
23.9117	4154.79	4140.84	4140.78	942.665
23.9618	4137.58	4142.46	4142.39	923.822
24.011	4103.77	4144.04	4143.96	888.432
24.0612	4127.99	4145.63	4145.54	911.062
24.1111	4126.59	4147.2	4147.08	908.103
24.1612	4214.49	4148.75	4148.61	994.455
24.2113	4154.64	4150.27	4150.1	933.071
24.2612	4153.3	4151.77	4151.56	930.24
24.3111	4172.21	4153.25	4152.99	947.67
24.3612	4154.97	4154.7	4154.39	928.97
24.4111	4140.74	4156.13	4155.76	913.323
24.4612	4134.17	4157.53	4157.09	905.351
24.5112	4121.85	4158.91	4158.38	891.655
24.5612	4123.27	4160.25	4159.63	891.726
24.6111	4076.91	4161.57	4160.84	844.054
24.6611	4054.54	4162.85	4162.02	820.397
24.7112	4146	4164.11	4163.15	910.596
24.7612	4258.89	4165.34	4164.24	1022.25
24.8113	4081.55	4166.54	4165.29	843.716
24.8612	4184.11	4167.71	4166.29	945.104
24.9111	4100.79	4168.86	4167.25	860.64
24.9613	4129.03	4169.98	4168.17	887.752
25.0112	4108.84	4171.08	4169.04	866.464
25.0612	4103.57	4172.17	4169.86	860.111
25.1111	4059.3	4173.24	4170.64	814.765
25.1611	4141.3	4174.31	4171.37	895.699
25.2111	4184.52	4175.38	4172.05	937.855
25.2651	4109.6	4176.53	4172.74	861.779
25.3153	4147.17	4177.6	4173.33	898.282
25.3652	4174.06	4178.65	4173.88	924.11
25.4153	4141.71	4179.7	4174.38	890.725
25.4654	4299.7	4180.71	4174.83	1047.7
25.5153	4153.78	4181.65	4175.24	900.836
25.5652	4152.44	4182.5	4175.61	898.65
25.6153	4245.98	4183.23	4175.93	991.45
25.6652	4235.26	4183.8	4176.21	980.164
25.7153	4289.96	4184.18	4176.45	1034.49
25.7652	4262.23	4184.33	4176.65	1006.6
25.8153	4269.39	4184.26	4176.8	1013.84
25.8652	4139.05	4183.97	4176.92	883.785
25.9152	4149.5	4183.48	4177	894.721
25.9653	4213.85	4182.84	4177.04	959.713
26.0153	4159.39	4182.1	4177.04	906.007
26.0654	4188.82	4181.29	4177.01	936.234
26.1153	4145.37	4180.48	4176.95	893.589
26.1652	4049.59	4179.7	4176.85	798.6
26.2154	4157.12	4178.96	4176.72	906.868
26.2653	4080.88	4178.28	4176.56	831.308
26.3152	4096.53	4177.67	4176.38	847.569
26.3652	4173.01	4177.12	4176.16	924.598
26.4152	4094.08	4176.63	4175.92	846.156
26.4652	4178.3	4176.17	4175.66	930.837
26.5273	4182.22	4175.65	4175.3	935.273
26.5774	4167.3	4175.25	4174.98	920.762
26.6274	4168.08	4174.85	4174.65	921.937
26.6774	4200.59	4174.46	4174.3	954.833
26.7276	4192.61	4174.06	4173.93	947.257
26.7775	4261.13	4173.66	4173.55	1016.18
26.8273	4239.79	4173.26	4173.15	995.247
26.8774	4230.99	4172.84	4172.75	986.856
26.9273	4232.15	4172.42	4172.33	988.442
26.9775	4242.75	4171.98	4171.91	999.474
27.0274	4230.6	4171.55	4171.48	987.76
27.0774	4182.86	4171.11	4171.05	940.456
27.1274	4328.26	4170.67	4170.61	1086.29
27.1774	4287.01	4170.23	4170.17	1045.49
27.2275	4299.49	4169.79	4169.74	1058.41
27.2775	4238.16	4169.35	4169.3	997.515
27.3275	4244.17	4168.92	4168.87	1003.96
27.3774	4252.82	4168.49	4168.45	1013.03
27.4274	4229.2	4170.79	4168.03	987.125
27.4775	4288	4170.44	4167.62	1046.26
27.5275	4206.2	4170.11	4167.22	964.794
27.5774	4121.15	4169.8	4166.84	880.063
27.6273	4229.29	4169.5	4166.47	988.504
27.6773	4333.06	4169.21	4166.11	1092.55
27.7274	4250.99	4168.95	4165.77	1010.75
27.783	4293.95	4168.68	4165.41	1053.98
27.8332	4272.91	4168.47	4165.11	1033.15
27.8831	4212.91	4168.28	4164.83	973.341
27.9332	4228.27	4168.11	4164.57	988.867
27.9833	4093.14	4167.98	4164.34	853.87
28.0333	4182.36	4167.87	4164.13	943.195
28.0831	4151.81	4167.79	4163.95	912.727
28.1332	4110.35	4167.75	4163.79	871.305
28.1831	4148.31	4167.74	4163.67	909.281
28.2333	4056.13	4167.76	4163.57	817.078
28.2832	4213.74	4167.82	4163.51	974.625
28.3332	4247.58	4167.92	4163.48	1008.36
28.3831	4167.14	4168.06	4163.48	927.785
28.4332	4020.98	4168.24	4163.51	781.444
28.4833	4118.04	4168.46	4163.58	878.289
28.5333	4109.85	4168.73	4163.68	869.829
28.5833	4316.61	4169.04	4163.82	1076.28
28.6332	4142.22	4169.39	4164	901.539
28.6832	4183.81	4169.79	4164.22	942.722
28.7333	4287.77	4170.25	4164.47	1046.23
28.7833	4094.07	4170.75	4164.77	852.03
28.8332	4143.65	4171.3	4165.1	901.057
28.8831	4146.79	4171.9	4165.47	903.597
28.9331	4159.12	4172.56	4165.88	915.269
28.9832	4224.36	4173.28	4166.34	979.786
29.0154	4253.6	4173.77	4166.65	1008.54
29.0655	4169.88	4174.58	4167.18	924.007
29.1155	4218.77	4175.46	4167.74	972.023
29.1655	4195.5	4176.39	4168.34	947.813
29.2157	4149.25	4177.39	4168.99	900.56
29.2656	4075.97	4178.46	4169.68	826.218
29.3154	4139.66	4179.58	4170.41	888.785
29.3655	4152.03	4180.79	4171.18	899.947
29.4154	4157.02	4182.07	4172	903.664
29.4656	4249.42	4183.43	4172.86	994.707
29.5155	4110.48	4184.86	4173.75	854.335
29.5655	4086.63	4186.38	4174.69	828.965
29.6155	4222.3	4187.98	4175.67	963.023
29.6655	4135.48	4189.69	4176.69	874.496
29.7156	4189.94	4191.5	4177.75	927.147
29.7656	4158.6	4193.42	4178.84	893.895
29.8156	4243.56	4195.46	4179.98	976.807
29.8656	4272.68	4197.66	4181.15	1003.73
29.9155	4117.98	4200.02	4182.36	846.671
29.9657	4161.93	4202.61	4183.62	888.02
30.0156	4189.65	4205.46	4184.9	912.896
30.0655	4138.33	4208.69	4186.22	858.357
30.1155	4071.86	4212.4	4187.57	788.172
30.1655	4330.03	4216.76	4188.96	1041.97
30.2155	4012.76	4222.01	4190.38	719.466
30.2482	4305.71	4226.04	4191.33	1008.38
30.2983	4229.1	4233.41	4192.8	924.404
30.3483	4326.85	4242.55	4194.3	1013
30.3983	4366.16	4253.96	4195.83	1040.91
30.4485	4180.43	4268.23	4197.4	840.915
30.4984	4425.56	4285.79	4198.98	1068.47
30.5482	4278.97	4307.3	4200.59	900.377
30.5983	4375.1	4333.58	4202.22	970.226
30.6482	4307.64	4365.02	4203.88	871.33
30.6984	4410.73	4402.56	4205.56	936.875
30.7483	4601.31	4446.4	4207.26	1083.62
30.7983	4485.32	4497.52	4208.98	916.511
30.8483	4537.95	4556.58	4210.71	910.078
30.8983	4520.34	4624.5	4212.47	824.549
30.9484	4697.18	4702.55	4214.24	923.338
30.9984	4696.79	4791.79	4216.02	833.709
31.0484	4775.72	4893.97	4217.81	810.451
31.0983	4839.09	5010.62	4219.61	757.184
31.1483	4850.46	5143.96	4221.42	635.208
31.1985	5087.02	5295.89	4223.25	719.842
31.2484	5363.49	5465.55	4225.07	826.646
31.2983	5411.89	5653.18	4226.89	687.418
31.3483	5699.74	5856.78	4228.72	771.664
31.3983	5896.26	6071.1	4230.55	753.861
31.4483	6337.2	6288.52	4232.39	977.388
31.5011	6543.15	6509.93	4234.32	961.927
31.5512	6704.25	6698.85	4236.15	934.103
31.6012	6907.55	6852.37	4237.97	983.881
31.6512	6884.19	6956.73	4239.78	856.177
31.7014	6769.66	6999.58	4241.59	698.786
31.7513	6716.23	6972.24	4243.38	672.697
31.8011	6638.15	6873.01	4245.15	693.852
31.8512	6466.3	6705.72	4246.93	689.293
31.9011	6326.16	6484.22	4248.67	770.642
31.9513	6280.67	6223.72	4250.42	985.65
32.0012	5839.88	5946.63	4252.13	821.958
32.0512	5793.48	5668.86	4253.83	1053.33
32.1012	5506.11	5405.93	4255.5	1028.89
32.1512	5158.41	5168.76	4257.16	918.358
32.2013	4883.08	4963.62	4258.79	848.165
32.2513	4915.23	4793.99	4260.39	1049.95
32.3013	4854.61	4658.73	4261.96	1124.59
32.3512	4490.89	4554.98	4263.51	864.621
32.4012	4472.77	4477.78	4265.02	923.704
32.4514	4467.32	4422.12	4266.51	973.901
32.5013	4466.34	4387.49	4267.95	1007.56
32.5512	4297.01	4361.34	4269.36	864.377
32.6012	4410.91	4343.91	4270.74	995.709
32.6512	4354.41	4332.47	4272.08	950.648
32.7012	4270	4325.01	4273.38	873.703
32.746	4371.2	4320.52	4274.51	979.387
32.7961	4351.79	4317.1	4275.73	963.399
32.8461	4357.1	4314.77	4276.91	971.038
32.8961	4408.35	4313.11	4278.04	1023.95
32.9463	4296.08	4311.9	4279.13	912.884
32.9962	4396.65	4310.99	4280.17	1014.36
33.046	4351.41	4310.3	4281.16	969.817
33.0961	4431.98	4309.77	4282.11	1050.93
33.146	4351.38	4309.35	4283	970.737
33.1962	4322.72	4309.03	4283.84	942.397
33.2461	4370.49	4308.79	4284.63	990.403
33.2961	4416.92	4308.61	4285.37	1037.01
33.3461	4301.48	4308.47	4286.05	921.718
33.3961	4295	4308.37	4286.68	915.331
33.4462	4354.45	4308.3	4287.25	974.858
33.4962	4382.46	4308.25	4287.77	1002.92
33.5462	4342.3	4308.2	4288.23	962.808
33.5961	4438.17	4308.17	4288.62	1058.71
33.6461	4460.02	4308.13	4288.96	1080.6
33.6962	4426.29	4308.09	4289.24	1046.91
33.7462	4317.75	4308.04	4289.46	938.422
33.7961	4331.76	4307.97	4289.62	952.489
33.8461	4344.21	4307.9	4289.72	965.019
33.896	4343.32	4307.8	4289.75	964.225
33.9461	4383.23	4307.69	4289.73	1004.25
33.9871	4334.84	4307.58	4289.66	955.962
34.0372	4343.89	4307.43	4289.51	965.171
34.0872	4293.38	4307.26	4289.31	914.828
34.1372	4317.15	4307.06	4289.04	938.796
34.1874	4274.8	4306.84	4288.7	896.664
34.2373	4244.22	4306.6	4288.3	866.324
34.2871	4221.57	4306.34	4287.84	843.942
34.3372	4191.8	4306.05	4287.31	814.455
34.3871	4299.21	4305.75	4286.72	922.164
34.4373	4111.98	4305.43	4286.06	735.26
34.4872	4184.36	4305.09	4285.33	807.977
34.5372	4193.57	4304.74	4284.55	817.537
34.5872	4221.65	4304.38	4283.69	845.98
34.6372	4249.55	4304.01	4282.77	874.239
34.6873	4236.24	4303.65	4281.79	861.296
34.7373	4223.19	4303.29	4280.74	848.611
34.7873	4088.48	4302.93	4279.63	714.251
34.8372	4417.66	4302.6	4278.46	1043.77
34.8872	4413.13	4302.29	4277.22	1039.55
34.9373	4280.45	4302.02	4275.91	907.139
34.9873	4161.59	4301.8	4274.55	788.502
35.0372	4262.2	4301.64	4273.12	889.264
35.0871	4363.37	4301.58	4271.64	990.497
35.1371	4241.27	4301.64	4270.08	868.341
35.1872	4268.2	4301.86	4268.47	895.044
35.2556	4245.39	4302.58	4266.17	871.511
35.3058	4336.85	4303.56	4264.4	961.994
35.3557	4277.58	4305.1	4262.6	901.193
35.4057	4343.81	4307.46	4260.72	965.054
35.4559	4266.19	4311	4258.79	883.898
35.5058	4367.12	4316.17	4256.81	979.653
35.5557	4348.77	4323.6	4254.77	953.877
35.6058	4396.18	4334.14	4252.67	990.742
35.6557	4432.14	4348.69	4250.52	1012.15
35.7058	4451.79	4368.57	4248.32	1011.94
35.7557	4628.07	4394.98	4246.06	1161.8
35.8058	4484.86	4429.74	4243.75	983.835
35.8557	4672.7	4474.29	4241.4	1127.11
35.9057	4693.03	4530.79	4238.99	1090.94
35.9558	4689.02	4601.46	4236.53	1016.27
36.0058	4795.27	4685.65	4234.03	1038.32
36.0559	4843.31	4791.3	4231.47	980.72
36.1058	4986.92	4917.85	4228.89	997.781
36.1557	5153.07	5068.62	4226.25	1013.16
36.2059	5257.2	5247.85	4223.56	938.051
36.2558	5327.05	5456.34	4220.84	799.418
36.3057	5597.51	5697.45	4218.08	828.769
36.3557	5804.61	5972.8	4215.28	760.517
36.4057	6105.96	6280.77	4212.44	753.902
36.4557	6536.91	6616.95	4209.56	848.67
36.5293	7243.54	7143.82	4205.26	1028.42
36.5794	7781.5	7503.53	4202.29	1206.68
36.6294	8420.2	7840.69	4199.3	1508.22
36.6794	8779.31	8132.64	4196.27	1575.38
36.7296	8947.93	8355.4	4193.2	1521.24
36.7795	9055.6	8483.75	4190.12	1500.56
36.8293	8624.07	8501.22	4187.02	1051.56
36.8794	8680.42	8397.81	4183.87	1211.32
36.9293	8542.43	8176.9	4180.72	1294.24
36.9795	8080.01	7852.02	4177.52	1156.7
37.0294	7783.47	7453.82	4174.31	1258.36
37.0795	7237.38	7012.4	4171.08	1153.69
37.1294	6839.49	6559.5	4167.84	1208.7
37.1794	6429.42	6121.45	4164.57	1236.68
37.2295	5864.9	5719.12	4161.28	1074.49
37.2795	5436.47	5367.68	4157.98	997.492
37.3295	5271.38	5072.73	4154.67	1127.36
37.3795	4930.56	4834.69	4151.35	1024.59
37.4294	4612.78	4649.74	4148.02	891.75
37.4796	4446.79	4509.68	4144.66	865.823
37.5295	4299.65	4407.9	4141.31	820.456
37.5794	4179.94	4335.13	4137.96	773.515
37.6294	4114.77	4283.82	4134.6	759.651
37.6794	4133.03	4247.9	4131.23	813.839
37.7294	4133.19	4222.51	4127.85	839.382
37.7697	4215.72	4207.27	4125.14	937.162
37.8198	4167.94	4192.63	4121.75	904.015
37.8698	4084.39	4181.17	4118.38	831.925
37.9198	4096.79	4171.7	4115.01	853.796
37.97	4224.77	4163.5	4111.63	989.981
38.0199	4157.84	4156.2	4108.27	930.341
38.0697	4115.78	4149.52	4104.93	894.964
38.1198	3942.69	4143.25	4101.57	728.143
38.1697	4017.53	4137.36	4098.23	808.876
38.2199	3927.43	4131.73	4094.89	724.401
38.2698	4092.88	4126.39	4091.57	895.193
38.3198	4042.95	4121.26	4088.26	850.397
38.3698	4025.62	4116.33	4084.97	838.002
38.4198	3946.24	4111.57	4081.69	763.378
38.4699	3955.74	4106.97	4078.41	777.483
38.5199	4215.86	4102.52	4075.16	1042.04
38.5699	4034.44	4098.21	4071.93	864.937
38.6199	4010.65	4094.03	4068.71	845.329
38.6698	4023.31	4089.97	4065.53	862.046
38.72	4090.11	4086.01	4062.34	932.81
38.7699	4062.06	4082.17	4059.19	908.597
38.8198	4086.57	4078.44	4056.07	936.832
38.8698	4034.4	4074.81	4052.97	888.3
38.9198	3988.93	4071.27	4049.88	846.362
38.9698	3966.32	4067.84	4046.83	827.186
39.0204	4090.32	4064.48	4043.76	954.544
39.0706	4142.54	4061.26	4040.75	1009.99
39.1205	4012.57	4058.18	4037.78	883.095
39.1706	4065.69	4055.24	4034.83	939.159
39.2207	4055.48	4052.45	4031.91	931.736
39.2707	4109.1	4049.85	4029.03	987.962
39.3205	4029.53	4047.47	4026.19	910.763
39.3706	4057.09	4045.33	4023.36	940.464
39.4205	4102.88	4043.48	4020.58	988.107
39.4706	4180.29	4041.96	4017.81	1067.03
39.5206	4155	4040.83	4015.09	1042.88
39.5706	4043.45	4040.14	4012.41	932.023
39.6205	4106.56	4039.95	4009.76	995.322
39.6706	4003.93	4040.32	4007.14	892.317
39.7206	4006.91	4041.31	4004.56	894.312
39.7706	4051.86	4042.97	4002.01	937.594
39.8207	4005.67	4045.35	3999.5	889.028
39.8706	4287.71	4048.42	3997.04	1168
39.9206	4150.02	4052.17	3994.6	1026.55
39.9707	4043.36	4056.52	3992.21	915.554
40.0206	4099.07	4061.29	3989.86	966.495
40.0706	4112.39	4066.34	3987.54	974.758
40.1205	4159.36	4071.47	3985.27	1016.6
40.1705	4037.74	4076.55	3983.03	889.894
40.2206	4058.36	4081.54	3980.83	905.533
40.272	4125.96	4086.67	3978.61	967.996
40.3222	4212.67	4092.08	3976.49	1049.3
40.3721	4090.57	4098.55	3974.42	920.735
40.4222	4127.78	4107.23	3972.38	949.262
40.4723	4183.81	4119.55	3970.38	992.966
40.5223	4103.02	4137.23	3968.42	894.497
40.5721	4096.92	4162.11	3966.52	863.524
40.6222	4155.01	4196.52	3964.64	887.201
40.6721	4187.41	4242.24	3962.81	873.876
40.7222	4192.48	4301.76	3961.01	819.42
40.7722	4218.31	4376.77	3959.26	770.247
40.8222	4383.89	4469.13	3957.55	843.468
40.8721	4338.37	4579.89	3955.88	687.192
40.9221	4373.31	4709.94	3954.25	592.073
40.9722	4583.64	4858.65	3952.66	653.693
41.0222	4828.22	5022.88	3951.11	734.043
41.0723	4880.9	5198.58	3949.59	611.024
41.1222	5099.75	5373.84	3948.12	654.615
41.1721	5261.72	5547.4	3946.69	643.029
41.2223	5413.63	5704.97	3945.29	637.377
41.2722	5713.61	5832.86	3943.94	809.466
41.3222	5611.85	5918.5	3942.62	622.056
41.3721	5529.15	5951.89	3941.35	505.97
41.4221	5534.87	5926.65	3940.1	536.924
41.4722	5476.75	5841.67	3938.9	563.79
41.514	5496.66	5729.3	3937.92	696.072
41.5641	5223.31	5555.09	3936.78	596.926
41.6141	5207.82	5352.93	3935.68	783.603
41.6641	4995.26	5138.63	3934.61	785.338
41.7143	4785.35	4925.98	3933.57	788.075
41.7642	4604.36	4728.78	3932.58	804.287
41.814	4505.73	4553.95	3931.62	880.491
41.8641	4461.14	4404.59	3930.69	985.254
41.914	4190.56	4283.53	3929.79	835.732
41.9642	4129.23	4188.18	3928.93	869.756
42.0141	4239.04	4116.65	3928.1	1051.1
42.0641	4094.78	4064.26	3927.29	959.226
42.1141	4061.75	4027.04	3926.52	963.41
42.1641	4134.45	4001.18	3925.78	1061.98
42.2142	4012.58	3983.42	3925.07	957.865
42.2642	3959.13	3971.28	3924.39	916.556
42.3142	3993.92	3962.86	3923.73	959.766
42.3641	4101.54	3956.87	3923.11	1073.38
42.4141	4060.6	3952.39	3922.51	1036.92
42.4642	4030.23	3948.9	3921.93	1010.04
42.5142	4037.39	3946.05	3921.38	1020.04
42.5641	3975.68	3943.64	3920.86	960.747
42.6141	4020.6	3941.54	3920.36	1007.77
42.6641	4068.09	3939.68	3919.88	1057.12
42.7141	3917.01	3938	3919.42	907.721
42.7638	4007.38	3936.49	3918.99	999.595
42.8139	4012.55	3935.11	3918.58	1006.14
42.8639	4081.42	3933.85	3918.18	1076.27
42.9139	4107.71	3932.71	3917.81	1103.72
42.9641	4100.54	3931.65	3917.46	1097.6
43.014	4037.76	3930.69	3917.12	1035.77
43.0638	4001.07	3929.82	3916.8	999.964
43.1139	4066.22	3929.01	3916.5	1065.92
43.1638	4020.63	3928.28	3916.21	1021.06
43.214	3955.93	3927.6	3915.94	957.038
43.2639	3973.49	3926.99	3915.68	975.206
43.3139	4065.59	3926.43	3915.43	1067.86
43.3639	4073.61	3925.92	3915.2	1076.39
43.4139	4019.35	3925.47	3914.98	1022.59
43.464	3970.09	3925.05	3914.77	973.743
43.514	4060.2	3924.69	3914.57	1064.22
43.564	4001.16	3924.36	3914.38	1005.5
43.6139	4073.73	3924.08	3914.2	1078.36
43.6639	3960.08	3923.84	3914.02	964.951
43.714	3955.85	3923.63	3913.86	960.923
43.764	4086.59	3923.47	3913.7	1091.84
43.8139	3981.95	3923.34	3913.54	987.31
43.8638	4045.58	3923.26	3913.39	1051.03
43.9138	3973.18	3923.22	3913.25	978.674
43.9639	4087.38	3923.22	3913.11	1092.88
44.0146	4060	3923.26	3912.97	1065.44
44.0648	4092.88	3923.36	3912.83	1098.23
44.1147	4054.16	3923.52	3912.69	1059.34
44.1648	4152.61	3923.75	3912.56	1157.56
44.2149	3951.07	3924.2	3912.42	955.587
44.2648	4109.09	3924.63	3912.29	1113.16
44.3147	4103.53	3925.23	3912.15	1107.01
44.3648	4084.55	3926.06	3912.01	1087.2
44.4147	4169.2	3927.21	3911.87	1170.7
44.4648	3957.37	3928.82	3911.72	957.257
44.5147	4180.46	3931.1	3911.57	1178.08
44.5648	4071.62	3934.26	3911.42	1066.07
44.6147	3905.36	3938.76	3911.26	895.314
44.6647	4044.1	3945.01	3911.09	1027.79
44.7148	4022.81	3953.63	3910.92	997.892
44.7648	4067.29	3965.26	3910.74	1030.73
44.8149	3954.39	3980.82	3910.55	902.28
44.8648	4134.83	4001.12	3910.35	1062.42
44.9147	4161.12	4027.27	3910.15	1062.56
44.9649	4146.6	4060.52	3909.94	1014.79
45.0148	4277.04	4101.46	3909.71	1104.28
45.0647	4086.6	4151.02	3909.48	864.295
45.1147	4150.88	4209.64	3909.23	869.945
45.1647	4297.16	4276.93	3908.98	948.94
45.2147	4246.49	4351.7	3908.71	823.497
45.2589	4377.35	4422.22	3908.46	883.834
45.3091	4361.42	4504.29	3908.17	785.839
45.359	4537.42	4583.6	3907.87	882.52
45.409	4668.2	4655.44	3907.55	941.473
45.4592	4579.82	4713.98	3907.22	794.548
45.5091	4698.31	4752.95	3906.87	874.068
45.5589	4536.45	4768.02	3906.51	697.144
45.6091	4529.07	4756.28	3906.13	701.5
45.659	4483.31	4716.09	3905.74	695.93
45.7091	4410.22	4653.81	3905.34	685.109
45.759	4492.74	4574.09	3904.91	847.358
45.8091	4203.46	4483.51	3904.47	648.655
45.859	4273.19	4390.05	3904.02	811.852
45.909	4153.42	4299.36	3903.55	782.774
45.9591	4301.2	4216.15	3903.06	1013.76
46.0091	4161.67	4143.79	3902.55	946.588
46.0591	4109.37	4083.51	3902.03	954.566
46.1091	4032.52	4035.32	3901.49	925.905
46.159	4047.42	3998.32	3900.93	977.809
46.2092	4099.4	3970.66	3900.35	1057.45
46.2591	3941.02	3950.83	3899.76	918.894
46.309	3892.77	3936.86	3899.14	884.617
46.359	3909.15	3927.12	3898.51	910.736
46.409	3775.78	3920.36	3897.86	784.134
46.459	3893.05	3915.59	3897.19	906.167
46.5094	3958.72	3912.09	3896.5	975.346
46.5595	3984.69	3909.42	3895.79	1003.98
46.6095	3894.58	3907.26	3895.07	916.031
46.6595	3885.86	3905.42	3894.33	909.146
46.7097	3891.06	3903.77	3893.56	916.006
46.7596	3864.08	3902.25	3892.78	890.54
46.8094	3841.12	3900.83	3891.98	868.992
46.8595	3811.24	3899.47	3891.16	840.481
46.9094	3835.9	3898.16	3890.33	866.442
46.9596	3857.31	3896.89	3889.47	889.128
47.0095	3810.05	3895.66	3888.6	843.1
47.0596	3867.33	3894.45	3887.7	901.586
47.1095	3902.99	3893.27	3886.79	938.426
47.1595	3830.43	3892.11	3885.86	867.026
47.2096	3927.01	3890.98	3884.91	964.745
47.2596	3783.71	3889.87	3883.95	822.547
47.3096	3959.77	3888.79	3882.97	999.695
47.3596	3862.21	3887.75	3881.96	903.171
47.4095	3819.94	3886.76	3880.95	861.884
47.4597	3777.69	3885.85	3879.91	820.552
47.5096	3805.85	3885.05	3878.86	849.505
47.5595	3938.01	3884.42	3877.79	982.297
47.6095	3770	3884.02	3876.7	814.689
47.6595	3831.25	3883.94	3875.6	876.019
47.7095	3807.29	3884.29	3874.48	851.705
47.7769	3891.24	3885.73	3872.94	934.225
47.827	3822.64	3887.73	3871.79	863.616
47.877	3824.49	3890.75	3870.61	862.446
47.927	3845.13	3895	3869.43	878.838
47.9772	3965.72	3900.69	3868.22	993.735
48.0271	3966.93	3907.93	3867	987.706
48.0769	3834.46	3916.78	3865.78	846.385
48.127	3879.3	3927.27	3864.53	880.739
48.1769	3953.17	3939.06	3863.28	942.817
48.2271	3862.42	3951.83	3862	839.301
48.277	3830.5	3964.76	3860.72	794.445
48.327	3870.19	3977.12	3859.42	821.782
48.377	4027.03	3987.84	3858.11	967.892
48.427	4045.24	3995.89	3856.79	978.054
48.4771	3984.45	4000.27	3855.45	912.885
48.5271	3941.75	4000.2	3854.11	870.252
48.5771	3869.81	3995.36	3852.75	803.153
48.6271	4054.28	3985.96	3851.39	997.031
48.677	3897.6	3972.79	3850.01	853.522
48.7272	3898.56	3956.9	3848.62	870.371
48.7771	3864.41	3939.8	3847.23	853.32
48.827	3865.96	3922.58	3845.83	872.09
48.877	3903.97	3908.24	3844.42	924.441
48.927	3820.05	3893.49	3843	855.26
48.977	3901.39	3880.73	3841.57	949.373
49.0202	3864.05	3871.4	3840.33	921.36
49.0703	3807.99	3862.48	3838.89	874.219
49.1203	3784.27	3855.42	3837.44	857.566
49.1703	3836.33	3849.89	3835.98	915.153
49.2205	3691	3845.55	3834.52	774.161
49.2704	3863.57	3842.14	3833.06	950.134
49.3202	3774.08	3839.38	3831.59	863.409
49.3703	3739.59	3837.05	3830.11	831.25
49.4202	3791.58	3835.01	3828.64	885.28
49.4704	3847.11	3833.16	3827.15	942.662
49.5203	3896.65	3831.43	3825.66	993.935
49.5703	3804.44	3829.77	3824.17	903.374
49.6203	3937.66	3828.16	3822.68	1038.21
49.6703	3903.54	3826.59	3821.19	1005.66
49.7204	3743.26	3825.03	3819.69	846.93
49.7704	3827.76	3823.5	3818.19	932.968
49.8204	3818.26	3821.99	3816.69	924.977
49.8703	3842.82	3819.78	3815.2	951.753
49.9203	3852.28	3818.31	3813.7	962.682
49.9705	3751.99	3816.84	3812.19	863.851
50.0204	3894.66	3815.4	3810.69	1007.97
50.0703	3848.95	3813.97	3809.2	963.685
50.1203	3722.47	3812.55	3807.7	838.624
50.1703	3770.07	3811.14	3806.21	887.636
50.2203	3949.33	3809.75	3804.71	1068.29
50.2503	3753.99	3808.92	3803.82	873.782
50.3005	3750.28	3807.54	3802.32	871.452
50.3504	3767.5	3806.18	3800.84	890.023
50.4005	3685.37	3804.84	3799.35	809.245
50.4506	3869.76	3803.51	3797.87	994.958
50.5005	3829.66	3802.2	3796.4	956.172
50.5504	3646.89	3800.9	3794.93	774.699
50.6005	3792.8	3799.62	3793.46	921.881
50.6504	3784.88	3798.37	3792	915.219
50.7005	3836.95	3797.13	3790.54	968.529
50.7505	3772.51	3795.91	3789.09	905.303
50.8005	3852.54	3794.72	3787.64	986.53
50.8504	3750.64	3793.56	3786.2	885.791
50.9004	3802.56	3792.42	3784.77	938.85
50.9505	3865.25	3791.3	3783.34	1002.65
51.0005	3736.54	3790.22	3781.92	875.024
51.0506	3831.93	3789.17	3780.5	971.464
51.1005	3909.54	3788.16	3779.1	1050.09
51.1504	3844.67	3787.19	3777.7	986.188
51.2006	3747.97	3786.26	3776.3	890.422
51.2505	3773.75	3785.37	3774.92	917.082
51.3005	3809.22	3784.54	3773.55	953.393
51.3504	3771.63	3783.76	3772.18	916.584
51.4004	3808.39	3783.03	3770.83	954.065
51.4505	3820.12	3782.38	3769.47	966.451
51.5161	3656.74	3781.66	3767.72	803.787
51.5662	3745.53	3781.19	3766.39	893.054
51.6162	3775.28	3780.81	3765.07	923.183
51.6662	3754.71	3780.53	3763.76	902.888
51.7164	3807.75	3780.37	3762.45	956.081
51.7663	3785.57	3780.36	3761.16	933.924
51.8161	3867.5	3780.5	3759.88	1015.7
51.8662	3758.55	3780.85	3758.61	906.409
51.9161	3818.91	3781.45	3757.35	966.176
51.9663	3697.09	3782.38	3756.1	843.419
52.0162	3763.41	3783.77	3754.86	908.353
52.0662	3728.98	3785.82	3753.63	871.872
52.1162	3692.38	3788.84	3752.41	832.241
52.1662	3757.87	3793.32	3751.2	893.264
52.2163	3804	3799.97	3749.99	932.742
52.2663	3663.67	3809.81	3748.8	782.563
52.3163	3729.16	3824.31	3747.63	833.555
52.3662	3919.54	3847.62	3746.46	1000.63
52.4162	3906.2	3878	3745.3	956.913
52.4663	3956.3	3920.91	3744.15	964.098
52.5163	4025.81	3980.01	3743.02	974.505
52.5662	3941.92	4059.41	3741.89	811.215
52.6162	4130.13	4163.74	3740.78	895.094
52.6661	4192.54	4296.34	3739.67	824.915
52.7162	4302	4460.5	3738.57	770.209
52.7866	4782.17	4743.48	3737.05	967.398
52.8367	4879.95	4976.63	3735.98	832.018
52.8867	5348.55	5226.38	3734.92	1050.88
52.9367	5849.04	5479.89	3733.87	1297.86
52.9869	6283.06	5721.14	3732.82	1490.62
53.0368	6348.12	5928.4	3731.79	1348.43
53.0866	6613.49	6083.01	3730.78	1459.18
53.1367	6619.83	6168.25	3729.76	1380.29
53.1866	6399.41	6170.83	3728.76	1157.29
53.2368	6309.92	6087.16	3727.77	1151.47
53.2867	6322.18	5925.89	3726.78	1324.99
53.3367	6045.97	5703.48	3725.81	1271.2
53.3867	5829.34	5443.05	3724.85	1315
53.4367	5540.11	5168.05	3723.89	1300.77
53.4868	5231.6	4898.4	3722.94	1261.91
53.5368	4928.84	4650.83	3722	1206.71
53.5868	4535.53	4434.87	3721.07	1029.37
53.6367	4445.11	4255.72	3720.15	1118.09
53.6867	4348.68	4112.93	3719.23	1164.45
53.7368	4117.1	4003.78	3718.33	1042.02
53.7868	3995.76	3923.75	3717.43	1000.72
53.8367	3783.28	3866.96	3716.54	845.029
53.8866	3766.14	3827.63	3715.65	867.215
53.9366	3778.8	3800.85	3714.77	906.655
53.9867	3697.31	3782.76	3713.9	843.262
54.0197	3763.16	3774.15	3713.33	917.714
54.0698	3714.02	3764.49	3712.47	878.235
54.1198	3752.65	3757.59	3711.61	923.771
54.1698	3702.83	3752.4	3710.76	879.143
54.22	3705.35	3748.28	3709.91	885.779
54.2699	3711.28	3744.89	3709.08	895.098
54.3197	3773.12	3742	3708.25	959.826
54.3698	3726.22	3739.45	3707.42	915.483
54.4197	3764.7	3737.19	3706.59	956.215
54.4699	3643.84	3735.15	3705.77	837.403
54.5198	3697.35	3733.32	3704.96	892.73
54.5698	3767.48	3731.67	3704.15	964.514
54.6198	3613.49	3730.19	3703.34	812.004
54.6698	3707.04	3728.85	3702.53	906.895
54.7199	3738.14	3727.66	3701.73	939.185
54.7699	3721.32	3726.61	3700.93	923.412
54.8199	3708.98	3725.71	3700.13	911.98
54.8698	3607.26	3724.95	3699.34	811.012
54.9198	3774.93	3724.36	3698.54	979.283
54.9699	3737.6	3723.95	3697.75	942.36
55.0199	3656.11	3723.76	3696.96	861.054
55.0698	3642.75	3723.84	3696.17	847.618
55.1197	3822.72	3724.24	3695.39	1027.19
55.1697	3776.91	3725.04	3694.6	980.574
55.2198	3752.28	3726.34	3693.81	954.639
55.2519	3757.84	3727.48	3693.3	959.068
55.302	3704.2	3729.81	3692.51	903.104
55.352	3724.07	3732.86	3691.72	919.92
55.402	3765.41	3736.72	3690.93	957.393
55.4522	3797.71	3741.43	3690.14	984.988
55.5021	3752.18	3746.92	3689.34	933.972
55.5519	3738.68	3753.14	3688.55	914.245
55.602	3885.35	3760.09	3687.75	1053.97
55.6519	3848.92	3767.66	3686.96	1009.97
55.7021	3853.78	3776.03	3686.15	1006.46
55.752	3896.52	3786.96	3685.35	1038.27
55.802	3849.02	3798.31	3684.54	979.42
55.8519	3735.24	3812.91	3683.73	851.042
55.902	3843.65	3833.07	3682.92	939.289
55.9521	3918.69	3861.97	3682.1	985.427
56.0021	3897.03	3903.8	3681.27	921.946
56.0521	3916.29	3963.74	3680.45	881.261
56.102	3933.54	4047.38	3679.62	814.864
56.152	4105.15	4160.92	3678.78	872.945
56.2021	4119.84	4309.69	3677.94	738.856
56.2521	4223.16	4496.51	3677.09	655.362
56.302	4482.86	4721.48	3676.24	690.09
56.3519	4692.4	4980.96	3675.38	640.153
56.4019	5006.93	5266.4	3674.52	669.233
56.452	5467.42	5563.23	3673.64	832.902
56.508	5817.97	5882.94	3672.66	863.739
56.5582	6071.7	6132.6	3671.77	867.811
56.6081	6233.35	6320.46	3670.88	841.598
56.6582	6310.07	6426.56	3669.98	812.216
56.7083	6123.53	6434.6	3669.07	617.635
56.7583	6118.58	6340.79	3668.15	706.501
56.8081	5942.54	6155.64	3667.24	715.609
56.8582	5774.11	5898.2	3666.3	804.613
56.9081	5505.31	5598.44	3665.37	835.581
56.9582	5211.61	5281.69	3664.42	858.63
57.0082	4953.39	4973.93	3663.46	908.167
57.0582	4627.06	4692.44	3662.5	863.324
57.1081	4336.26	4449.06	3661.53	815.909
57.1582	4285.09	4247.4	3660.54	966.403
57.2083	3994.81	4088.47	3659.55	835.047
57.2582	3872.76	3968.71	3658.55	832.755
57.3083	3975.71	3881.1	3657.54	1023.32
57.3582	3933.14	3819.56	3656.52	1042.29
57.4082	3814.44	3777.14	3655.49	966.011
57.4583	3678.65	3746.39	3654.45	860.969
57.5083	3685.32	3727.05	3653.41	886.972
57.5582	3667.43	3713.83	3652.35	882.307
57.6081	3691.11	3704.46	3651.28	915.356
57.6581	3732.98	3697.49	3650.21	964.193
57.7082	3715.32	3692.01	3649.12	952.015
57.7693	3704.66	3686.6	3647.77	946.765
57.8195	3679.89	3682.83	3646.66	925.768
57.8694	3693.77	3679.49	3645.54	942.988
57.9195	3757.04	3676.46	3644.4	1009.29
57.9696	3684.8	3673.69	3643.26	939.821
58.0196	3704.58	3671.14	3642.11	962.145
58.0694	3509.95	3668.79	3640.95	769.87
58.1195	3659.08	3666.58	3639.77	921.202
58.1694	3587.81	3664.54	3638.59	851.985
58.2195	3549.74	3662.62	3637.39	815.832
58.2695	3619.1	3660.83	3636.19	886.977
58.3195	3528.62	3659.15	3634.97	798.177
58.3694	3637.45	3657.6	3633.75	908.558
58.4195	3553.36	3656.14	3632.51	825.931
58.4695	3565.4	3654.79	3631.26	839.321
58.5195	3607.85	3653.55	3630	883.011
58.5696	3549.35	3652.42	3628.73	825.642
58.6195	3547.17	3651.4	3627.46	824.482
58.6695	3594.66	3650.5	3626.17	872.874
58.7196	3553.6	3649.72	3624.87	832.584
58.7695	3640.86	3649.1	3623.56	920.468
58.8195	3582.6	3648.63	3622.24	862.678
58.8694	3523.39	3648.36	3620.92	803.741
58.9194	3571.02	3648.32	3619.58	851.404
58.9695	3509.94	3648.61	3618.23	790.039
59.0179	3544.81	3649.3	3616.91	824.226
59.068	3583.12	3650.75	3615.54	861.074
59.118	3656.02	3653.06	3614.17	931.672
59.168	3622.96	3656.84	3612.78	894.826
59.2182	3659.34	3662.94	3611.38	925.118
59.2681	3626.4	3672.47	3609.98	882.64
59.3179	3591.62	3687.14	3608.57	833.185
59.368	3701.49	3709.44	3607.15	920.758
59.4179	3761.53	3742.16	3605.72	948.079
59.4681	3807.32	3789.34	3604.28	946.681
59.518	3940.26	3854.51	3602.83	1014.45
59.568	4034.48	3942.15	3601.38	1021.04
59.618	4060.72	4055.55	3599.92	933.876
59.668	4199.63	4196.53	3598.45	931.81
59.7181	4391.65	4364.67	3596.97	955.686
59.7681	4740.91	4555	3595.48	1114.62
59.8181	4944.23	4759.39	3593.99	1113.55
59.868	5310.63	4964.87	3592.49	1274.48
59.918	5611.65	5156.27	3590.99	1384.09
59.9682	5773.04	5315.89	3589.47	1385.86
60.0181	5786.78	5424.58	3587.95	1290.92
60.068	5956.78	5469.21	3586.43	1416.28
60.118	5764.48	5442.01	3584.9	1251.18
60.168	5741.16	5344.74	3583.36	1325.13
60.218	5536.34	5188.91	3581.82	1276.14
60.2578	5420.15	5035.12	3580.59	1313.74
60.308	5152.68	4820.64	3579.03	1260.75
60.3579	4920.87	4602.64	3577.48	1246.94
60.408	4696.95	4394.53	3575.92	1231.12
60.4581	4399.99	4208.36	3574.35	1120.34
60.508	4115.28	4050.95	3572.78	993.034
60.5579	4035.26	3923.59	3571.22	1040.37
60.608	3941.72	3824.54	3569.64	1045.88
60.6579	3896.7	3751.14	3568.06	1074.26
60.708	3685.53	3698.14	3566.48	916.098
60.758	3872.91	3661.13	3564.89	1140.49
60.808	3657.56	3635.68	3563.3	950.591
60.8579	3568.96	3618.26	3561.72	879.405
60.9079	3601.2	3606.12	3560.13	923.785
60.958	3619.44	3597.38	3558.53	950.768
61.008	3614.16	3588.58	3556.94	954.286
61.0581	3578.81	3583.35	3555.34	924.166
61.108	3566.44	3578.97	3553.75	916.179
61.1579	3473.64	3575.12	3552.15	827.227
61.2081	3560.84	3571.61	3550.55	917.941
61.258	3472.84	3568.39	3548.95	833.164
61.308	3583.18	3565.37	3547.36	946.523
61.3579	3560.41	3562.52	3545.76	926.598
61.4079	3576.98	3559.8	3544.17	945.886
61.458	3576.44	3557.2	3542.57	947.955
61.4973	3664.55	3555.23	3541.32	1038.02
61.5475	3454.7	3552.8	3539.72	830.607
61.5974	3530.38	3550.47	3538.13	908.611
61.6475	3550.48	3548.21	3536.54	930.973
61.6976	3505.73	3546.02	3534.95	888.418
61.7475	3454.29	3543.9	3533.37	839.106
61.7974	3582.7	3541.83	3531.79	969.576
61.8475	3604.62	3539.81	3530.21	993.521
61.8974	3499.9	3537.84	3528.64	890.77
61.9475	3411.6	3535.92	3527.07	804.386
61.9975	3480.31	3534.04	3525.5	874.982
62.0475	3557.1	3532.21	3523.94	953.599
62.0974	3463.51	3530.42	3522.39	861.793
62.1474	3474.84	3528.67	3520.83	874.875
62.1975	3457.13	3527.28	3519.28	858.559
62.2475	3492.31	3525.63	3517.74	895.385
62.2976	3406.1	3524.03	3516.2	810.776
62.3475	3459.38	3522.5	3514.67	865.588
62.3974	3460.99	3521.05	3513.15	868.65
62.4476	3389.93	3519.69	3511.62	798.939
62.4975	3519.2	3518.51	3510.11	929.395
62.5475	3455.96	3517.57	3508.61	867.102
62.5974	3347.76	3516.98	3507.11	759.49
62.6474	3480.07	3516.92	3505.62	891.855
62.6974	3440.54	3517.62	3504.13	851.632
62.7392	3469.79	3518.99	3502.9	879.511
62.7894	3300.1	3521.85	3501.42	706.954
62.8393	3492.71	3526.35	3499.96	895.073
62.8894	3430.72	3532.81	3498.5	826.622
62.9395	3339.02	3541.42	3497.05	726.306
62.9894	3605.76	3552.15	3495.61	982.312
63.0393	3447.33	3564.77	3494.19	811.271
63.0894	3553.76	3578.76	3492.76	903.705
63.1393	3579.05	3593.07	3491.35	914.681
63.1894	3548.9	3606.61	3489.95	870.993
63.2393	3593.91	3617.85	3488.56	904.769
63.2894	3483.71	3625.46	3487.17	786.957
63.3393	3511.2	3628.18	3485.8	811.726
63.3893	3595.16	3625.39	3484.43	898.484
63.4394	3709.07	3617.14	3483.08	1020.64
63.4894	3519.46	3604.34	3481.73	843.824
63.5395	3556.84	3588.39	3480.39	897.159
63.5894	3497.92	3570.95	3479.07	855.683
63.6393	3496.68	3553.41	3477.76	871.982
63.6895	3503.09	3536.8	3476.46	895.004
63.7394	3471.95	3522.1	3475.17	878.564
63.7893	3393	3509.61	3473.89	812.106
63.8393	3438.42	3499.39	3472.62	867.739
63.8893	3455.84	3491.32	3471.36	893.224
63.9393	3467.18	3485.1	3470.11	910.784
63.979	3510.08	3481.24	3469.13	957.543
64.0291	3392.69	3477.42	3467.9	843.974
64.0791	3529.91	3474.47	3466.68	984.151
64.1291	3562.46	3472.12	3465.48	1019.05
64.1793	3463.17	3470.17	3464.28	921.708
64.2292	3461.19	3468.48	3463.1	921.42
64.279	3422.99	3466.97	3461.93	884.727
64.3291	3544.36	3464.01	3460.77	1009.06
64.379	3469.61	3462.71	3459.63	935.602
64.4292	3468.06	3461.46	3458.49	935.304
64.4791	3508.53	3460.26	3457.37	976.979
64.5291	3487.31	3459.26	3456.26	956.758
64.5791	3502.66	3458.13	3455.16	973.236
64.6291	3439.72	3457.03	3454.07	911.397
64.6792	3591.04	3455.95	3452.99	1063.8
64.7292	3437.3	3454.91	3451.92	911.102
64.7792	3358.78	3453.89	3450.87	833.604
64.8291	3543.21	3452.9	3449.83	1019.02
64.8791	3386.86	3451.93	3448.8	863.634
64.9292	3407.01	3451	3447.78	884.722
64.9792	3514.86	3450.09	3446.78	993.485
65.0291	3558.73	3449.21	3445.78	1038.23
65.079	3524.35	3448.36	3444.8	1004.69
65.129	3370.74	3447.55	3443.83	851.901
65.1791	3358.68	3446.77	3442.87	840.621
65.2244	3523.42	3446.09	3442.01	1006.04
65.2745	3556.77	3445.38	3441.07	1040.1
65.3245	3441.78	3448.07	3440.14	922.422
65.3745	3413.51	3447.54	3439.22	894.682
65.4246	3500.42	3447.07	3438.31	982.057
65.4746	3430.45	3446.68	3437.42	912.48
65.5244	3463.72	3446.4	3436.54	946.024
65.5745	3430.96	3446.27	3435.66	913.399
65.6244	3483.24	3446.36	3434.8	965.587
65.6746	3487.32	3446.8	3433.94	969.232
65.7245	3417.9	3447.76	3433.1	898.847
65.7745	3422.21	3449.56	3432.27	901.354
65.8244	3446.88	3452.61	3431.45	922.978
65.8745	3457.29	3457.54	3430.64	928.46
65.9246	3481.02	3465.1	3429.83	944.632
65.9746	3592.34	3476.2	3429.04	1044.84
66.0246	3549.01	3491.86	3428.25	985.854
66.0745	3545.64	3512.97	3427.48	961.373
66.1245	3606.6	3540.28	3426.71	995.024
66.1746	3619.33	3573.99	3425.96	974.041
66.2246	3632.69	3613.35	3425.21	948.045
66.2745	3662.13	3656.74	3424.47	934.102
66.3244	3722.2	3701.61	3423.74	949.303
66.3744	3841.36	3744.48	3423.02	1025.59
66.4245	3940.92	3781.13	3422.3	1088.5
66.4822	3847.4	3809.92	3421.48	966.188
66.5324	3869.87	3819.29	3420.78	979.28
66.5823	3800.43	3812.34	3420.09	916.796
66.6324	3744.9	3789.77	3419.41	883.837
66.6825	3867.48	3754.66	3418.73	1041.53
66.7325	3842.64	3711.51	3418.06	1059.84
66.7823	3777.19	3665.08	3417.39	1040.81
66.8324	3669.88	3618.94	3416.73	979.65
66.8823	3681.86	3576.61	3416.08	1033.96
66.9324	3649.02	3539.72	3415.43	1038
66.9824	3603.07	3509.44	3414.79	1022.34
67.0324	3475.24	3485.69	3414.16	918.26
67.0823	3392.55	3467.91	3413.53	853.349
67.1324	3508.23	3455.04	3412.9	981.904
67.1824	3515.67	3446.11	3412.28	998.273
67.2324	3491.43	3440.06	3411.66	980.069
67.2825	3541.8	3436.05	3411.04	1034.46
67.3324	3473.56	3433.42	3410.44	968.853
67.3824	3448.96	3431.68	3409.83	945.995
67.4325	3422.08	3430.51	3409.23	920.27
67.4824	3492.04	3429.74	3408.63	991.009
67.5324	3426.67	3429.21	3408.03	926.162
67.5823	3516.83	3428.88	3407.44	1016.66
67.6323	3476.71	3428.59	3406.84	976.818
67.6824	3501.24	3428.56	3406.25	1001.39
67.7457	3505.68	3428.7	3405.51	1005.69
67.7958	3526.3	3428.96	3404.92	1026.04
67.8458	3444.59	3429.38	3404.33	943.924
67.8958	3431.73	3429.95	3403.75	930.48
67.946	3410.05	3430.74	3403.16	908.022
67.9959	3503.99	3431.77	3402.58	1000.92
68.0457	3373.34	3433.16	3402	868.889
68.0958	3387.25	3435.04	3401.41	880.921
68.1457	3434.77	3437.61	3400.83	925.87
68.1959	3417.68	3441.2	3400.24	905.182
68.2458	3488.08	3446.18	3399.65	970.617
68.2958	3413.26	3453.08	3399.07	888.888
68.3458	3510.21	3462.48	3398.48	976.437
68.3958	3482.83	3475.39	3397.89	936.149
68.4459	3521.33	3491.63	3397.29	958.413
68.4959	3474.32	3511.83	3396.7	891.191
68.5459	3633.84	3536.03	3396.1	1026.52
68.5958	3468.71	3563.69	3395.5	833.722
68.6458	3661.89	3593.97	3394.9	996.626
68.696	3539.6	3625.55	3394.29	842.757
68.7459	3578.51	3656.55	3393.68	850.666
68.7958	3606.18	3685.86	3393.07	849.022
68.8458	3749.51	3713.23	3392.45	964.987
68.8958	3695.36	3740.1	3391.83	883.962
68.9458	3782.7	3770.8	3391.2	940.612
69.0137	3845.76	3832.81	3390.34	941.656
69.0638	3740.79	3908.49	3389.7	761.008
69.1138	3997.22	4024.38	3389.06	901.548
69.1638	4056.72	4194.36	3388.41	791.061
69.214	4232.7	4431.41	3387.75	729.996
69.2639	4445.41	4740.08	3387.09	634.035
69.3137	4805.21	5120.23	3386.43	613.686
69.3638	5316.02	5564.67	3385.76	680.06
69.4137	5787.8	6046.04	3385.08	670.465
69.4639	6310.46	6534.15	3384.39	705.025
69.5138	6806.12	6978.06	3383.7	756.763
69.5638	7130.76	7331.43	3383	728.038
69.6138	7105.1	7546.04	3382.29	487.777
69.6638	7087.63	7588.21	3381.58	428.128
69.7139	6980.52	7448.26	3380.85	460.966
69.7639	6790	7146.54	3380.12	572.175
69.8139	6554.47	6725.4	3379.38	757.779
69.8638	6075.14	6237.84	3378.64	766.008
69.9138	5637.01	5731.65	3377.88	834.072
69.964	5214.48	5246.33	3377.12	896.856
70.0139	4929.04	4815.37	3376.35	1042.38
70.0638	4532.26	4451.66	3375.57	1009.31
70.1138	4247.25	4159.74	3374.78	1016.22
70.1638	4041.58	3936.8	3373.98	1033.49
70.2138	3774.34	3773.75	3373.17	929.298
70.2475	3717.81	3691.8	3372.62	954.726
70.2976	3770.68	3602.6	3371.79	1096.78
70.3476	3590.35	3542.79	3370.96	976.268
70.3976	3494.91	3503.07	3370.12	920.543
70.4478	3579.69	3476.49	3369.26	1031.91
70.4977	3355.24	3458.44	3368.4	825.508
70.5475	3465.58	3445.59	3367.53	948.702
70.5976	3408.11	3435.85	3366.65	900.964
70.6475	3436.07	3428.37	3365.75	936.408
70.6977	3346.66	3421.9	3364.85	853.468
70.7476	3433.73	3416.36	3363.94	946.081
70.7976	3406.02	3411.44	3363.01	923.283
70.8476	3306.2	3406.72	3362.08	828.194
70.8976	3289.42	3402.72	3361.13	815.409
70.9477	3481.14	3399.06	3360.17	1010.79
70.9977	3285.52	3395.7	3359.21	818.531
71.0477	3369.66	3392.59	3358.23	905.782
71.0976	3386.54	3389.71	3357.24	925.538
71.1476	3328.69	3387.02	3356.25	870.382
71.1977	3260.8	3384.5	3355.23	805.009
71.2477	3353.48	3382.15	3354.21	900.044
71.2976	3310.91	3379.94	3353.19	859.678
71.3476	3373.47	3377.86	3352.14	924.312
71.3975	3319.94	3375.91	3351.09	872.736
71.4476	3308.92	3374.06	3350.03	863.567
71.4783	3358.13	3372.99	3349.37	913.853
71.5284	3274.23	3371.32	3348.29	831.614
71.5784	3376.61	3369.77	3347.2	935.546
71.6284	3426.2	3368.34	3346.09	986.568
71.6786	3326.36	3367.04	3344.98	888.03
71.7285	3434.87	3365.9	3343.85	997.68
71.7783	3368.24	3364.98	3342.73	931.965
71.8284	3328.53	3364.37	3341.58	892.874
71.8783	3349.71	3364.23	3340.43	914.187
71.9285	3377.97	3364.84	3339.26	941.844
71.9784	3343.83	3366.61	3338.08	905.933
72.0284	3291.25	3370.17	3336.9	849.789
72.0784	3388	3376.38	3335.7	940.331
72.1284	3293.83	3386.31	3334.49	836.227
72.1785	3386.91	3401.3	3333.27	914.327
72.2285	3442.4	3422.57	3332.05	948.535
72.2785	3374.29	3451.27	3330.81	851.729
72.3284	3524.99	3487.89	3329.57	965.806
72.3784	3646.25	3532.29	3328.31	1042.66
72.4285	3734.21	3583.02	3327.04	1079.9
72.4785	3731.28	3637	3325.77	1022.99
72.5284	3886.72	3689.96	3324.48	1125.47
72.5783	4017.59	3736.68	3323.19	1209.62
72.6283	4106.72	3771.47	3321.89	1263.96
72.6784	3982.82	3789.07	3320.58	1122.46
72.7443	3941.31	3780.98	3318.84	1089.03
72.7944	3963.51	3751.86	3317.5	1140.35
72.8444	4031.55	3707.43	3316.16	1252.82
72.8944	3956.97	3653.46	3314.81	1232.21
72.9446	3858.16	3595.6	3313.45	1191.26
72.9945	3654.28	3539.45	3312.09	1043.54
73.0443	3634.02	3488.38	3310.73	1074.34
73.0944	3519.06	3444.23	3309.34	1003.54
73.1443	3556.66	3408.19	3307.96	1077.18
73.1945	3355.15	3380.07	3306.56	903.789
73.2444	3576.97	3359.14	3305.16	1146.54
73.2944	3376.03	3343.89	3303.76	960.847
73.3444	3317.77	3333.03	3302.34	913.455
73.3944	3246.41	3325.32	3300.92	849.796
73.4445	3343.44	3319.76	3299.49	952.389
73.4945	3368.19	3315.62	3298.06	981.273
73.5445	3239.14	3312.38	3296.62	855.474
73.5944	3278.42	3309.7	3295.18	897.429
73.6444	3210.1	3307.36	3293.73	831.448
73.6945	3249.33	3305.24	3292.28	872.8
73.7445	3263.79	3303.28	3290.82	889.216
73.7944	3376.98	3301.45	3289.36	1004.24
73.8443	3207.81	3299.71	3287.89	836.804
73.8943	3228.04	3298.07	3286.42	858.678
73.9444	3280.04	3293.13	3284.94	915.621
73.9839	3260.04	3292.04	3283.77	896.709
74.034	3270.54	3290.78	3282.28	908.472
74.084	3232.75	3289.7	3280.8	871.758
74.134	3246.91	3288.9	3279.31	886.723
74.1842	3276.2	3288.52	3277.81	916.387
74.2341	3213.96	3288.8	3276.32	853.865
74.2839	3280.01	3290.11	3274.83	918.602
74.334	3179.25	3293.39	3273.33	814.564
74.3839	3332.17	3298.46	3271.83	962.422
74.4341	3285.64	3306.57	3270.32	907.782
74.484	3266.5	3318.46	3268.82	876.754
74.534	3310.86	3334.92	3267.32	904.642
74.5839	3347.49	3356.32	3265.82	919.877
74.634	3372.24	3382.69	3264.31	918.255
74.6841	3413.76	3413.09	3262.8	929.382
74.7341	3455.78	3445.73	3261.29	938.758
74.7841	3531.4	3478.06	3259.79	982.046
74.834	3514.42	3506.67	3258.29	936.455
74.884	3562.09	3528.01	3256.78	962.785
74.9341	3691.6	3538.67	3255.27	1081.64
74.9841	3554.86	3536.55	3253.77	947.021
75.034	3456.89	3521.74	3252.27	863.863
75.0839	3590.17	3496.4	3250.78	1022.48
75.1339	3593.79	3463.92	3249.28	1058.58
75.184	3511.03	3428.04	3247.78	1011.69
75.22	3501.05	3402.11	3246.71	1027.64
75.2701	3458.73	3367.91	3245.22	1019.53
75.3201	3448.41	3337.61	3243.73	1039.51
75.3701	3327.02	3312.15	3242.25	943.577
75.4203	3323.48	3291.67	3240.76	960.52
75.4702	3280.81	3276.01	3239.29	933.509
75.52	3298.48	3264.35	3237.82	962.841
75.5701	3301.9	3255.77	3236.35	974.84
75.62	3194.22	3249.55	3234.89	873.377
75.6702	3311.4	3244.93	3233.42	995.175
75.7201	3260.43	3241.43	3231.97	947.708
75.7701	3281.82	3238.62	3230.52	971.908
75.8201	3089.34	3236.24	3229.08	781.81
75.8701	3245.76	3234.13	3227.64	940.334
75.9202	3183.15	3232.19	3226.21	879.667
75.9702	3213.73	3230.36	3224.78	912.076
76.0202	3121.05	3228.62	3223.36	821.138
76.0702	3205.35	3226.93	3221.95	907.126
76.1201	3205.57	3225.29	3220.54	908.987
76.1703	3117.96	3223.69	3219.14	822.979
76.2202	3076	3222.13	3217.75	782.578
76.2701	3161.08	3220.6	3216.37	869.19
76.3201	3146.79	3219.1	3214.99	856.395
76.3701	3290.2	3217.63	3213.62	1001.27
76.4201	3151.86	3216.19	3212.26	864.38
76.4696	3174.3	3214.78	3210.92	888.227
76.5197	3255.73	3213.52	3209.57	970.922
76.5697	3151.23	3212.15	3208.24	867.785
76.6197	3224.43	3210.81	3206.91	942.328
76.6699	3187.65	3209.48	3205.59	906.874
76.7198	3189.14	3208.19	3204.28	909.654
76.7696	3159.27	3206.92	3202.99	881.049
76.8197	3201.54	3205.67	3201.7	924.57
76.8696	3210.95	3204.45	3200.42	935.207
76.9198	3239.32	3203.25	3199.14	964.774
76.9697	3231.3	3201.7	3197.89	958.304
77.0197	3236.18	3200.56	3196.64	964.326
77.0697	3245.93	3199.46	3195.4	975.185
77.1197	3213.15	3198.38	3194.17	943.476
77.1698	3306.92	3197.33	3192.95	1038.3
77.2198	3150.29	3197.43	3191.74	881.569
77.2698	3147.38	3196.48	3190.54	879.605
77.3198	3204.62	3195.57	3189.36	937.753
77.3697	3268.58	3194.71	3188.18	1002.57
77.4199	3124.75	3193.9	3187.01	859.557
77.4698	3241.37	3193.15	3185.86	976.932
77.5197	3111.09	3192.46	3184.73	847.343
77.5697	3206.9	3191.84	3183.6	943.765
77.6197	3074.96	3191.32	3182.48	812.351
77.6697	3206.12	3190.9	3181.37	943.923
77.7286	3196.75	3190.62	3180.09	934.837
77.7788	3206.89	3190.64	3179	944.96
77.8287	3222.49	3191.02	3177.94	960.178
77.8788	3213.83	3192.02	3176.88	950.518
77.9289	3120.03	3193.98	3175.83	854.754
77.9789	3268.84	3197.49	3174.8	1000.06
78.0287	3184.61	3203.33	3173.79	909.991
78.0788	3225.26	3212.71	3172.78	941.261
78.1287	3222.53	3226.92	3171.79	924.313
78.1788	3107.99	3247.64	3170.8	789.052
78.2288	3223.06	3276.25	3169.83	875.517
78.2788	3138.58	3313.84	3168.87	753.454
78.3287	3281.88	3360.5	3167.93	850.086
78.3787	3390.84	3415.4	3167	904.151
78.4288	3546.41	3475.93	3166.08	999.183
78.4788	3505.4	3537.52	3165.17	896.58
78.5289	3659.7	3594.5	3164.27	993.912
78.5788	3594.21	3639.66	3163.39	883.256
78.6287	3579.81	3666.55	3162.53	841.969
78.6789	3576.29	3670.41	3161.67	834.593
78.7288	3618.44	3650.27	3160.82	896.88
78.7788	3549.61	3609.5	3159.99	868.816
78.8287	3592.13	3554.54	3159.17	966.292
78.8787	3524.72	3492.26	3158.36	961.169
78.9288	3433.51	3429.02	3157.57	933.196
78.9806	3356.81	3368.08	3156.76	917.432
79.0307	3352.08	3316.75	3155.99	964.033
79.0807	3362.16	3274.59	3155.23	1016.27
79.1307	3298.98	3241.65	3154.48	986.034
79.1809	3186.07	3217	3153.74	897.781
79.2308	3189.16	3199.23	3153.02	918.633
79.2806	3240.57	3187.1	3152.32	982.177
79.3307	3131.38	3178.83	3151.62	881.253
79.3806	3279.87	3173.31	3150.93	1035.27
79.4308	3131.68	3169.54	3150.26	890.852
79.4807	3144.89	3166.93	3149.59	906.67
79.5307	3099.96	3165.03	3148.94	863.632
79.5807	3102.38	3163.58	3148.3	867.506
79.6307	3039.77	3162.44	3147.67	806.04
79.6808	3130.28	3161.5	3147.05	897.488
79.7308	3060.59	3160.73	3146.44	828.568
79.7808	3235.67	3160.11	3145.85	1004.27
79.8307	3236.33	3159.62	3145.26	1005.42
79.8807	3225	3159.25	3144.69	994.458
79.9309	3230.08	3159.03	3144.12	999.752
79.9808	3132.24	3158.98	3143.57	901.966
80.0307	3123.78	3159.14	3143.02	893.351
80.0807	3117.99	3159.59	3142.49	887.106
80.1307	3100.72	3160.47	3141.97	868.961
80.1807	3176.17	3165.02	3141.45	939.862
80.22	3189	3166.89	3141.05	950.815
80.2701	3096.05	3170.42	3140.55	854.34
80.3201	3079.01	3175.64	3140.06	832.074
80.3701	3248.46	3183.1	3139.59	994.067
80.4203	3150.54	3193.34	3139.11	885.904
80.4702	3286.57	3206.63	3138.65	1008.65
80.52	3195.84	3223.06	3138.2	901.491
80.5701	3253.96	3242.46	3137.75	940.2
80.62	3247.88	3263.84	3137.32	912.745
80.6702	3252.5	3286.08	3136.89	895.121
80.7201	3254.53	3307.19	3136.47	876.052
80.7701	3281.31	3325.43	3136.05	884.588
80.8201	3290.24	3339.24	3135.65	879.707
80.8701	3299.07	3348.3	3135.25	879.47
80.9202	3212.96	3354.38	3134.85	787.286
80.9702	3316.73	3361.45	3134.47	883.986
81.0202	3332.6	3375.19	3134.09	886.117
81.0701	3364.18	3402.01	3133.72	890.88
81.1201	3345.08	3448.45	3133.35	825.332
81.1702	3463.89	3520.07	3132.99	872.525
81.2202	3637.83	3619.85	3132.63	946.696
81.2701	3691.34	3747.43	3132.28	872.621
81.3201	3850.33	3898.73	3131.94	880.315
81.37	4003.35	4063.5	3131.6	868.56
81.4201	4158.66	4228.25	3131.27	859.122
81.4665	4290.68	4363.78	3130.96	855.608
81.5166	4394.54	4472.08	3130.63	851.167
81.5666	4445.76	4522.54	3130.31	851.926
81.6166	4344.43	4505.22	3129.99	767.913
81.6668	4320.48	4422.66	3129.68	826.533
81.7167	4321.62	4290.43	3129.37	959.902
81.7665	4290.94	4128.39	3129.06	1091.26
81.8166	4038.3	3954.57	3128.75	1012.44
81.8665	3921.06	3786.74	3128.45	1063.02
81.9167	3785.56	3634.87	3128.15	1079.39
81.9666	3755.99	3507.51	3127.85	1177.19
82.0166	3610.98	3405.72	3127.56	1133.96
82.0666	3499.64	3328.67	3127.26	1099.68
82.1166	3457.71	3273.02	3126.97	1113.4
82.1667	3379.16	3234.38	3126.68	1073.48
82.2167	3270.9	3208.55	3126.39	991.06
82.2667	3401.56	3191.63	3126.1	1138.64
82.3166	3220.6	3180.73	3125.81	968.583
82.3666	3191.23	3173.54	3125.52	946.396
82.4167	3207.13	3168.7	3125.24	967.141
82.4667	3043.62	3165.33	3124.95	806.999
82.5166	3166.03	3162.88	3124.66	931.858
82.5665	3027.01	3161.04	3124.37	794.676
82.6165	3184.78	3159.62	3124.08	953.868
82.6666	3144.39	3158.54	3123.79	914.559
82.7191	3152.85	3157.7	3123.48	923.852
82.7693	3129.08	3157.16	3123.19	900.633
82.8192	3162.01	3156.84	3122.89	933.883
82.8692	3143.77	3156.74	3122.59	915.742
82.9194	3178.24	3156.42	3122.29	950.53
82.9693	3171.75	3156.75	3121.99	943.714
83.0192	3220.11	3157.29	3121.69	991.53
83.0693	3163.52	3158.42	3121.38	933.805
83.1192	3213.54	3159.43	3121.07	982.817
83.1693	3110.69	3160.71	3120.75	878.693
83.2192	3155.79	3162.26	3120.44	922.244
83.2693	3181.43	3164.13	3120.11	946.011
83.3192	3188.11	3166.34	3119.79	950.47
83.3692	3174.24	3168.97	3119.46	933.976
83.4193	3249.46	3172.09	3119.13	1006.08
83.4693	3294.8	3175.78	3118.79	1047.73
83.5193	3283.61	3180.22	3118.44	1032.09
83.5693	3196.44	3185.7	3118.1	939.456
83.6192	3143.48	3192.66	3117.74	879.524
83.6694	3222.62	3202.04	3117.39	949.293
83.7193	3221.13	3215.17	3117.02	934.67
83.7692	3178.14	3234.56	3116.65	872.286
83.8192	3271.92	3264.14	3116.28	936.49
83.8692	3340.81	3309.68	3115.9	959.837
83.9192	3319.29	3379.23	3115.51	868.774
83.9801	3432.6	3511.37	3115.03	849.933
84.0302	3648.94	3673.22	3114.63	904.429
84.0802	3835.52	3894.6	3114.22	869.63
84.1302	3970.07	4183.5	3113.81	715.279
84.1804	4325.79	4542.28	3113.38	712.212
84.2303	4850.47	4958.08	3112.95	821.105
84.2801	5436.03	5409.96	3112.52	954.784
84.3302	5958.35	5867.29	3112.07	1019.76
84.3801	6392.99	6278.78	3111.62	1042.91
84.4303	6602.77	6593.6	3111.16	937.877
84.4802	6798.84	6756.41	3110.7	971.141
84.5303	6691.82	6737.87	3110.22	882.663
84.5802	6631.53	6541.74	3109.74	1018.5
84.6302	6250.69	6204.01	3109.25	975.386
84.6803	5829.2	5777.35	3108.74	980.557
84.7303	5551.16	5317.07	3108.24	1162.8
84.7803	4960.33	4867.11	3107.72	1021.92
84.8303	4621.01	4459.81	3107.19	1089.91
84.8802	4323.58	4114.93	3106.66	1137.36
84.9304	3960.78	3837.24	3106.12	1052.25
84.9803	3746.71	3627.57	3105.57	1047.85
85.0302	3596.76	3475.5	3105.01	1049.97
85.0802	3450.38	3369.43	3104.44	1009.66
85.1302	3422.28	3297.82	3103.86	1053.18
85.1802	3327.89	3250.62	3103.27	1005.98
85.222	3215.13	3223.83	3102.77	920.011
85.2721	3154.82	3201.66	3102.16	881.869
85.3221	3151.32	3186.43	3101.55	893.599
85.3721	3125.95	3175.38	3100.92	879.272
85.4223	3188.73	3166.87	3100.28	950.559
85.4722	3157.11	3160.04	3099.64	925.78
85.522	3099.84	3154.3	3098.99	874.252
85.5721	3218.07	3149.3	3098.33	997.476
85.622	3125.38	3144.92	3097.65	909.159
85.6722	3128.5	3141.01	3096.97	916.199
85.7221	3083.48	3137.53	3096.28	874.663
85.7721	3159.07	3134.4	3095.58	953.374
85.8221	3115.82	3130.42	3094.86	914.103
85.8721	3214.37	3127.96	3094.14	1015.12
85.9222	3017.03	3125.81	3093.41	819.92
85.9722	3065.6	3124.45	3092.67	869.862
86.0222	3137.26	3123.12	3091.91	942.856
86.0722	3045.3	3122.35	3091.15	851.663
86.1221	3156.5	3122.33	3090.38	962.877
86.1723	3136.31	3123.29	3089.6	941.726
86.2222	3097.19	3125.48	3088.81	900.42
86.2721	3187.62	3129.12	3088.01	987.207
86.3221	3113.76	3134.38	3087.2	908.092
86.3721	3023.23	3141.22	3086.38	810.72
86.4221	3169.25	3149.42	3085.55	948.533
86.4536	3288.22	3155.07	3085.02	1061.86
86.5038	3285.13	3164.31	3084.18	1049.53
86.5537	3174.94	3172.99	3083.32	930.657
86.6038	3126.1	3180.14	3082.46	874.668
86.6539	3142.83	3184.78	3081.58	886.763
86.7039	3218.87	3186.49	3080.7	961.083
86.7537	3162.32	3185.83	3079.81	905.197
86.8038	3167.66	3184.32	3078.9	912.044
86.8537	3199.85	3184.22	3077.99	944.339
86.9038	3266.09	3188.05	3077.07	1006.75
86.9538	3227.68	3198.23	3076.14	958.153
87.0038	3213.25	3216.76	3075.2	925.195
87.0537	3213.94	3244.76	3074.26	897.884
87.1038	3241.69	3282.37	3073.3	888.023
87.1538	3374.96	3327.83	3072.33	975.835
87.2038	3445.3	3377.95	3071.36	996.055
87.2539	3480.29	3427.89	3070.38	981.108
87.3038	3420.68	3471.07	3069.39	878.317
87.3538	3477.49	3500.92	3068.39	905.272
87.4039	3397.48	3511.44	3067.38	814.756
87.4538	3464.52	3500	3066.37	893.224
87.5038	3406.18	3468.5	3065.34	866.384
87.5537	3379.43	3422.41	3064.31	885.724
87.6037	3293.13	3368.16	3063.27	853.683
87.6538	3332.5	3311.86	3062.23	949.348
87.7065	3277.66	3255.83	3061.11	950.531
87.7567	3230.8	3208.96	3060.05	950.548
87.8066	3234.24	3170.29	3058.98	992.658
87.8567	3227	3139.73	3057.9	1015.98
87.9068	3075.75	3116.75	3056.81	887.713
87.9567	3147.37	3100.16	3055.72	975.918
88.0066	3147.3	3088.44	3054.63	987.566
88.0567	3135.95	3080.22	3053.52	984.434
88.1066	3109.35	3074.55	3052.41	963.512
88.1567	3091.6	3070.33	3051.29	949.973
88.2067	3151.41	3067.12	3050.17	1012.99
88.2567	3058.72	3064.51	3049.04	922.909
88.3066	3088.06	3062.28	3047.91	954.483
88.3566	3024.11	3060.29	3046.77	892.533
88.4067	3051.42	3058.44	3045.62	921.683
88.4567	3091.36	3056.72	3044.47	963.347
88.5068	2986.54	3055.08	3043.31	860.174
88.5567	3090.46	3053.52	3042.14	965.655
88.6066	3049.41	3052.02	3040.98	926.101
88.6568	3071.24	3050.56	3039.8	949.389
88.7067	3119.37	3049.17	3038.63	998.905
88.7567	2937.42	3044.68	3037.44	821.446
88.8066	2956.04	3043.46	3036.26	841.292
88.8566	2983.8	3042.75	3035.07	869.757
88.9067	2981.26	3041.61	3033.87	868.35
88.9835	3019.18	3039.95	3032.03	907.931
89.0336	3015.9	3038.93	3030.82	905.684
89.0836	2954.89	3037.96	3029.61	845.646
89.1336	2995.35	3037.04	3028.4	887.017
89.1838	3052.36	3036.18	3027.18	944.889
89.2337	2996.9	3035.4	3025.97	890.211
89.2835	2932.24	3034.71	3024.75	826.24
89.3336	2961.86	3034.12	3023.53	856.441
89.3835	3039.73	3033.68	3022.3	934.755
89.4337	3080.59	3033.46	3021.07	975.844
89.4836	3007.74	3033.56	3019.84	902.887
89.5336	3136.13	3034.19	3018.61	1030.64
89.5836	3073.59	3035.69	3017.38	966.608
89.6336	3063	3038.58	3016.14	953.13
89.6837	3060.16	3043.68	3014.9	945.185
89.7337	3076.08	3052.08	3013.66	952.712
89.7837	3017.92	3065.19	3012.42	881.438
89.8336	3020.36	3084.57	3011.18	864.505
89.8836	3068.94	3111.85	3009.94	885.803
89.9337	3093.53	3148.24	3008.69	873.997
89.9837	3133	3193.87	3007.45	867.836
90.0336	3151.37	3247.66	3006.21	832.418
90.0836	3185.4	3307.11	3004.96	807.004
90.1336	3268.53	3367.56	3003.72	829.675
90.1836	3356.93	3422.77	3002.47	862.869
90.2352	3401.81	3466.33	3001.19	864.189
90.2854	3283.85	3488.11	2999.94	724.452
90.3353	3370.88	3485.04	2998.7	814.552
90.3854	3317.29	3457.54	2997.45	788.456
90.4355	3335.26	3410.7	2996.21	853.264
90.4854	3282	3352.22	2994.97	858.496
90.5353	3116.77	3289.28	2993.73	756.205
90.5854	3089.82	3227.71	2992.49	790.815
90.6353	3223.56	3172.32	2991.25	979.953
90.6854	3059.27	3125.19	2990.01	862.789
90.7354	3152.56	3087.51	2988.78	993.757
90.7854	3065.67	3058.76	2987.54	935.622
90.8353	2986.8	3037.76	2986.31	877.75
90.8853	3028.93	3022.85	2985.08	934.787
90.9354	3196.45	3012.41	2983.85	1112.75
90.9854	3008.03	3005.23	2982.62	931.503
91.0355	3048.53	3000.14	2981.4	977.096
91.0854	3078.36	2996.41	2980.18	1010.66
91.1353	3076.04	2993.5	2978.96	1011.25
91.1855	3023.66	2991.09	2977.74	961.269
91.2354	2960.43	2989.03	2976.52	900.112
91.2854	2961.24	2987.17	2975.31	902.778
91.3353	3024.48	2985.48	2974.11	967.7
91.3853	3032.33	2983.92	2972.9	977.124
91.4353	3012.25	2982.46	2971.7	958.496
91.4814	2862.21	2981.21	2970.59	809.704
91.5315	2927.38	2979.94	2969.39	876.142
91.5815	2914.59	2978.78	2968.2	864.51
91.6315	3031.59	2977.74	2967.01	982.552
91.6817	2953.82	2976.47	2965.81	906.06
91.7316	2950.25	2975.8	2964.63	903.162
91.7814	2972.11	2976.82	2963.46	923.99
91.8315	2877.47	2976.92	2962.28	829.252
91.8814	3000.19	2977.68	2961.11	951.221
91.9316	2940.59	2979.39	2959.94	889.912
91.9815	2989.94	2982.39	2958.77	936.263
92.0315	2987.1	2987.07	2957.61	928.739
92.0815	3013.51	2993.77	2956.45	948.449
92.1315	2971.05	3002.68	2955.3	897.073
92.1816	3033.85	3013.8	2954.15	948.759
92.2316	3073.94	3026.71	2953	975.934
92.2816	3069.8	3040.67	2951.86	957.836
92.3315	3084.07	3054.48	2950.73	958.291
92.3815	3176.61	3066.75	2949.6	1038.57
92.4316	3120.95	3075.91	2948.47	973.746
92.4816	3098.16	3080.79	2947.34	946.076
92.5315	3132.91	3081.4	2946.22	980.217
92.5814	3020.22	3079.22	2945.11	869.713
92.6314	3131.88	3076.96	2944	983.628
92.6815	3029.1	3077.97	2942.89	879.841
92.7199	3037.87	3083.13	2942.04	883.447
92.7701	3176.6	3098.19	2940.94	1007.12
92.82	3199.65	3124.69	2939.85	1003.67
92.87	3195.68	3163.98	2938.75	960.414
92.9202	3329.81	3215.72	2937.66	1042.8
92.9701	3468.81	3276.74	2936.58	1120.78
93.0199	3522.79	3342.29	2935.51	1109.21
93.0701	3591.32	3406.07	2934.43	1113.96
93.12	3595.35	3458.49	2933.37	1065.57
93.1701	3628.8	3490.99	2932.3	1066.52
93.22	3649.72	3496.45	2931.24	1081.98
93.2701	3472.71	3473.21	2930.18	928.211
93.32	3446.5	3425.74	2929.13	949.468
93.37	3462.14	3361.89	2928.09	1028.96
93.4201	3211.14	3290.34	2927.04	849.509
93.4701	3239.35	3218.96	2926	949.095
93.5201	3160.36	3153.21	2924.97	935.859
93.5701	3108.7	3096.59	2923.94	940.818
93.62	3026.39	3050.67	2922.91	904.425
93.6702	3084.22	3015.06	2921.88	997.859
93.7201	3087.94	2989	2920.87	1027.64
93.77	2960.95	2970.5	2919.85	919.156
93.82	2946.26	2957.69	2918.84	917.287
93.87	2924.74	2948.94	2917.83	904.509
93.92	2923.33	2942.92	2916.83	909.116
93.9595	2898.2	2939.5	2916.04	887.407
94.0096	2958.64	2936.15	2915.04	951.196
94.0596	2930.67	2933.56	2914.05	925.815
94.1096	2998.71	2931.45	2913.06	995.967
94.1598	2886.91	2929.64	2912.07	885.975
94.2097	2966.83	2928.07	2911.09	967.469
94.2595	2934.03	2926.66	2910.11	936.071
94.3096	2839.76	2925.39	2909.13	843.071
94.3595	2909.85	2924.25	2908.16	914.31
94.4097	2873.14	2923.21	2907.18	878.639
94.4596	2861.68	2922.28	2906.22	868.099
94.5097	2888.2	2921.46	2905.25	895.448
94.5596	2856.65	2920.3	2904.29	865.059
94.6096	2915.33	2919.69	2903.33	924.351
94.6597	2946.29	2919.19	2902.38	955.813
94.7097	2879.43	2918.79	2901.42	889.34
94.7597	2921.2	2918.52	2900.47	931.391
94.8097	2781.24	2918.37	2899.52	791.571
94.8596	2932.8	2918.37	2898.58	943.138
94.9098	2846.27	2918.53	2897.63	856.455
94.9597	2928.8	2918.86	2896.69	938.644
95.0096	2941.84	2919.4	2895.75	951.148
95.0596	2822.91	2920.19	2894.81	831.433
95.1096	2907.75	2921.27	2893.87	915.186
95.1596	2906.12	2922.74	2892.94	912.081
95.218	2840.87	2925.14	2891.85	844.441
95.2682	2889.39	2928.08	2890.91	890.016
95.3181	3009.6	2932.29	2889.99	1006.02
95.3682	2904.89	2938.62	2889.06	894.969
95.4183	2983.38	2948.38	2888.13	963.709
95.4683	2915.42	2963.59	2887.2	880.538
95.5181	3022.29	2987.11	2886.28	963.891
95.5682	3073.75	3023.19	2885.35	979.271
95.6181	2986.67	3076.34	2884.43	839.043
95.6682	3275.39	3152.2	2883.5	1051.9
95.7182	3296.37	3255.01	2882.58	970.07
95.7682	3506.77	3387.57	2881.66	1047.9
95.8181	3648.23	3548.78	2880.74	1028.16
95.8682	3943.23	3734.04	2879.82	1137.9
95.9182	3962.47	3930.99	2878.9	960.181
95.9682	4351.02	4122.69	2877.97	1157.04
96.0183	4318.75	4286.88	2877.05	960.577
96.0682	4331.13	4397.75	2876.13	862.088
96.1182	4190.61	4435.16	2875.21	684.162
96.1683	4333.22	4390.56	2874.29	871.368
96.2182	3992.26	4273.58	2873.37	647.38
96.2682	3859.49	4105.25	2872.44	682.95
96.3181	3752.37	3911.07	2871.52	770.008
96.3681	3604.54	3712.51	2870.6	820.737
96.4182	3362.31	3526.51	2869.67	764.499
96.4547	3350.63	3405.7	2868.99	873.64
96.5049	3321.32	3264.55	2868.06	985.483
96.5548	3213.64	3154.12	2867.14	988.229
96.6049	3148.29	3071.13	2866.2	1005.87
96.655	2942.42	3011.7	2865.27	859.419
96.705	3033.92	2970.6	2864.34	992.028
96.7548	2909.83	2943.01	2863.41	895.523
96.8049	2974.97	2924.41	2862.47	979.273
96.8548	2868.63	2911.84	2861.54	885.502
96.9049	2885.33	2902.99	2860.6	911.054
96.9549	2911.05	2896.46	2859.66	943.293
97.0049	2889.97	2891.36	2858.71	927.319
97.0548	2847.41	2887.15	2857.77	888.964
97.1048	2808.66	2883.53	2856.82	853.831
97.1549	2796.46	2880.33	2855.87	844.839
97.2049	2873.46	2877.45	2854.92	924.716
97.255	2818.48	2874.82	2853.97	872.373
97.3049	2805.13	2872.41	2853.01	861.429
97.3549	2903.7	2870.19	2852.05	962.222
97.405	2929.13	2868.12	2851.09	989.72
97.4549	2961.67	2865.7	2850.13	1024.67
97.5049	2789.17	2863.96	2849.16	853.919
97.5548	2866.72	2862.39	2848.2	933.042
97.6048	2848.98	2861.03	2847.23	916.655
97.6549	2856.19	2859.92	2846.25	924.975
97.7147	2828.69	2859.09	2845.08	898.311
97.7649	2914.27	2858.97	2844.09	984.005
97.8148	2870.52	2859.57	2843.11	939.663
97.8649	3003.1	2861.07	2842.12	1070.73
97.915	2885.99	2863.66	2841.13	951.038
97.9649	2966.56	2867.38	2840.14	1027.89
98.0148	3003.82	2872.22	2839.14	1060.3
98.0649	3004.16	2877.96	2838.14	1054.91
98.1148	2964.55	2884.11	2837.14	1009.15
98.1649	2915.07	2890.03	2836.13	953.747
98.2149	3088.59	2894.83	2835.12	1122.48
98.2649	3060.82	2897.55	2834.11	1091.97
98.3148	3043.78	2897.45	2833.09	1075.04
98.3648	3140.1	2894.26	2832.07	1174.55
98.4149	2959.53	2888.38	2831.05	999.855
98.4649	3097.56	2880.67	2830.02	1145.59
98.515	2929.11	2872.06	2828.99	985.756
98.5649	3039.85	2863.42	2827.96	1105.15
98.6148	2821.95	2855.32	2826.92	895.34
98.665	2881.19	2848.12	2825.88	961.771
98.7149	2901.69	2842.08	2824.83	988.316
98.7649	2811.3	2837.15	2823.79	902.856
98.8148	2728.04	2833.22	2822.74	823.526
98.8648	2836.5	2830.1	2821.68	935.102
98.9149	2860.6	2827.61	2820.62	961.699
98.9836	2812.98	2824.87	2819.16	916.816
99.0338	2876.94	2823.2	2818.09	982.451
99.0837	2774.17	2821.7	2817.02	881.18
99.1338	2831.68	2820.29	2815.95	940.098
99.1839	2718.7	2818.95	2814.87	828.463
99.2338	2897.13	2817.65	2813.79	1008.19
99.2837	2818.88	2816.38	2812.71	931.211
99.3338	2765.32	2815.12	2811.62	878.913
99.3837	2754.51	2814	2810.53	869.218
99.4338	2845.75	2812.77	2809.44	961.692
99.4838	2916.21	2811.55	2808.34	1033.37
99.5338	2882.38	2810.33	2807.24	1000.76
99.5837	2834.89	2809.12	2806.14	954.472
99.6337	2807.18	2807.92	2805.04	927.967
99.6838	2773	2806.71	2803.93	894.997
99.7338	2753.38	2805.52	2802.82	876.567
99.7839	2828.22	2804.32	2801.7	952.606
99.8338	2888.67	2803.13	2800.59	1014.25
99.8837	2815.07	2801.94	2799.47	941.833
99.9339	2786.63	2800.75	2798.34	914.584
99.9838	2745.04	2799.57	2797.22	874.178
100.034	2815.49	2798.38	2796.09	945.809
100.084	2684.8	2797.2	2794.97	816.305
100.134	2853.08	2797.61	2793.83	984.176
100.184	2742.19	2796.47	2792.7	874.427
100.23	2686.93	2795.4	2791.64	820.24
100.28	2828.15	2794.25	2790.5	962.602
100.33	2800.79	2793.11	2789.36	936.379
100.38	2872	2790.52	2788.22	1010.19
100.431	2673.04	2789.41	2787.07	812.332
100.481	2853.66	2788.31	2785.93	994.055
100.53	2687.34	2787.22	2784.78	828.836
100.58	2781.11	2786.11	2783.63	923.698
100.63	2696.78	2785.02	2782.49	840.466
100.681	2785.75	2783.92	2781.33	930.539
100.73	2949.09	2782.83	2780.18	1094.97
100.78	2777.47	2781.74	2779.03	924.434
100.83	2752.64	2780.65	2777.87	900.692
100.88	2749.58	2779.57	2776.72	898.72
100.931	2806.61	2778.49	2775.56	956.83
100.981	2750.09	2777.42	2774.4	901.382
101.031	2753.34	2776.35	2773.24	905.698
101.08	2860.85	2775.3	2772.09	1014.26
101.13	2738.34	2774.25	2770.93	892.794
101.181	2723.62	2773.23	2769.77	879.099
101.231	2668.96	2772.23	2768.61	825.445
101.28	2687.5	2771.27	2767.46	844.936
101.33	2701.03	2770.38	2766.3	859.361
101.38	2782.81	2769.58	2765.15	941.935
101.43	2713.77	2768.92	2763.99	873.563
101.475	2648.43	2768.48	2762.96	808.661
101.525	2658.77	2768.19	2761.8	819.293
101.575	2783.73	2768.16	2760.64	944.277
101.625	2692.98	2768.41	2759.49	853.277
101.675	2746.75	2768.92	2758.33	906.543
101.725	2668.36	2769.62	2757.19	827.445
101.775	2684.32	2770.4	2756.04	842.632
101.825	2721.65	2771.09	2754.89	879.267
101.875	2742.92	2771.48	2753.75	900.144
101.925	2759.24	2771.35	2752.6	916.595
101.975	2783.95	2770.55	2751.46	942.102
102.025	2758.34	2769.03	2750.32	918.015
102.075	2722.61	2766.92	2749.18	884.395
102.125	2692.75	2764.41	2748.05	857.049
102.175	2672.97	2761.7	2746.91	839.977
102.225	2692.16	2759.01	2745.78	861.862
102.275	2713.02	2756.46	2744.65	885.268
102.325	2720.45	2754.16	2743.53	894.997
102.375	2757.69	2752.14	2742.41	934.248
102.425	2679.74	2750.4	2741.29	858.048
102.475	2788.54	2748.91	2740.18	968.336
102.525	2691.37	2747.65	2739.07	872.434
102.575	2761.78	2746.49	2737.97	944.002
102.625	2773.72	2745.52	2736.86	956.905
102.675	2658.41	2744.66	2735.77	842.454
102.72	2742.76	2743.95	2734.78	927.521
102.77	2694.71	2743.22	2733.69	880.197
102.82	2769.61	2742.55	2732.6	955.772
102.87	2665.16	2741.93	2731.52	851.935
102.921	2808.05	2741.37	2730.44	995.388
102.97	2678.33	2740.86	2729.37	866.171
103.02	2776.66	2740.42	2728.31	964.945
103.07	2673.72	2740.04	2727.24	862.384
103.12	2736.35	2740.93	2726.19	924.13
103.17	2721.14	2740.73	2725.13	909.112
103.22	2749.51	2740.64	2724.09	937.579
103.27	2640.67	2740.67	2723.05	828.71
103.32	2793.29	2740.85	2722.02	981.15
103.37	2718.3	2741.23	2720.99	905.779
103.42	2705.29	2741.9	2719.97	892.106
103.47	2752.01	2742.97	2718.95	937.748
103.52	2766.32	2744.64	2717.94	950.387
103.57	2680.28	2747.2	2716.94	861.791
103.62	2833.71	2750.99	2715.94	1011.42
103.671	2728.52	2756.55	2714.95	900.685
103.72	2745.45	2764.3	2713.97	909.861
103.77	2826.25	2774.78	2713	980.179
103.82	2877.31	2788.37	2712.03	1017.65
103.87	2926.62	2805.15	2711.07	1050.17
103.92	2813.28	2824.83	2710.11	917.161
103.967	2994	2845	2709.23	1077.71
104.017	3057	2867.71	2708.29	1118
104.067	3073.39	2889.54	2707.36	1112.56
104.117	3081.39	2908.84	2706.43	1101.26
104.167	3074.47	2924.15	2705.52	1079.03
104.217	3083.01	2935.55	2704.61	1076.16
104.267	3082.68	2945.41	2703.71	1065.97
104.317	3086.84	2958.57	2702.81	1056.97
104.367	3072.5	2981.48	2701.93	1019.73
104.417	2968.18	3022.03	2701.05	874.855
104.467	2995.87	3087.98	2700.19	836.595
104.517	3087.91	3186.44	2699.33	830.182
104.567	3302.72	3321.82	2698.48	909.613
104.617	3580.53	3495.82	2697.63	1013.42
104.667	3777.23	3703.3	2696.8	1002.63
104.717	3959.85	3932	2695.98	956.554
104.767	4264.18	4165.2	2695.16	1027.69
104.817	4306.67	4375.88	2694.35	859.498
104.867	4526.17	4535.79	2693.55	919.088
104.917	4537.65	4617.2	2692.76	849.157
104.967	4377.27	4604.55	2691.98	701.43
105.017	4183.07	4501	2691.21	610.776
105.067	4056.89	4325.76	2690.45	659.837
105.117	3797.16	4105.03	2689.7	620.839
105.167	3605.1	3866.04	2688.96	667.772
105.205	3499.83	3685.09	2688.39	743.446
105.256	3319.66	3466.74	2687.66	781.631
105.306	3039.66	3279.56	2686.94	688.804
105.356	3127.44	3126.36	2686.24	929.793
105.406	3071.18	3008.01	2685.54	991.872
105.456	2838.84	2920.2	2684.85	847.344
105.506	2852.96	2857.74	2684.17	923.924
105.556	2832.91	2814.21	2683.5	947.409
105.606	2692.22	2784.73	2682.84	836.197
105.656	2753.05	2764.7	2682.19	917.066
105.706	2863.85	2750.98	2681.55	1041.58
105.756	2818.06	2741.27	2680.91	1005.5
105.806	2679.58	2734.1	2680.29	874.184
105.856	2796.45	2728.52	2679.68	996.642
105.906	2684.56	2724.01	2679.08	889.249
105.956	2713.96	2720.25	2678.48	922.424
106.006	2746.11	2717.02	2677.9	957.795
106.056	2719.6	2714.23	2677.33	934.07
106.106	2718.75	2711.8	2676.76	935.656
106.156	2715.79	2710.18	2676.21	934.324
106.206	2846.14	2708.34	2675.66	1066.51
106.256	2830.05	2706.73	2675.13	1052.03
106.306	2749.3	2705.35	2674.6	972.659
106.356	2634.52	2704.17	2674.08	859.059
106.406	2702.04	2703.19	2673.58	927.565
106.464	2715.48	2702.27	2672.99	941.923
106.514	2643.22	2701.68	2672.5	870.246
106.564	2661.77	2701.28	2672.03	889.196
106.614	2685.85	2701.06	2671.56	913.497
106.665	2662.19	2701.02	2671.1	889.874
106.715	2705.74	2701.2	2670.65	933.251
106.764	2661.86	2701.59	2670.21	888.978
106.814	2604.57	2702.22	2669.77	831.057
106.864	2786.87	2703.12	2669.35	1012.45
106.915	2715.91	2704.35	2668.94	940.272
106.965	2751.32	2705.94	2668.53	974.079
107.014	2686.68	2708.04	2668.14	907.339
107.064	2721.22	2710.83	2667.75	939.096
107.115	2736.25	2714.64	2667.37	950.309
107.165	2713.58	2720.04	2667	922.243
107.215	2760.39	2727.92	2666.64	961.174
107.265	2718.64	2739.7	2666.29	907.643
107.314	2661.51	2757.44	2665.94	832.771
107.364	2760.06	2784.07	2665.6	904.698
107.415	2827.69	2823.37	2665.28	933.026
107.465	2800.37	2879	2664.96	850.078
107.514	2976.16	2955.2	2664.64	949.67
107.564	2985.58	3055.27	2664.34	859.01
107.615	3344.33	3180.18	2664.04	1092.86
107.665	3428.84	3327.82	2663.75	1029.73
107.721	3790.52	3514.35	2663.44	1204.88
107.771	4064.6	3684.3	2663.16	1309.01
107.821	4227.82	3840.44	2662.9	1316.1
107.871	4452.08	3964.29	2662.64	1416.5
107.921	4420.19	4035.61	2662.39	1313.28
107.971	4249.08	4042.23	2662.15	1135.56
108.021	4150.17	3984.42	2661.91	1094.46
108.071	3981.38	3872.61	2661.68	1037.48
108.121	3835.55	3724.92	2661.46	1039.34
108.171	3571.08	3559.02	2661.24	940.767
108.221	3406.57	3392.68	2661.03	942.601
108.271	3222.96	3238.38	2660.82	913.291
108.321	3022.88	3104.43	2660.63	847.157
108.371	2911.27	2994.01	2660.44	845.966
108.421	2893.63	2907.4	2660.25	914.934
108.471	2850.72	2842.65	2660.07	936.782
108.521	2780.86	2795.89	2659.9	913.682
108.571	2857.83	2763.34	2659.73	1023.2
108.621	2702.72	2741.06	2659.57	890.361
108.671	2708.38	2725.89	2659.41	911.199
108.721	2728.06	2715.64	2659.26	941.134
108.771	2626.83	2708.5	2659.11	847.036
108.821	2698.03	2703.4	2658.97	923.339
108.871	2720.86	2699.58	2658.83	949.984
108.921	2666.47	2696.5	2658.7	898.675
108.958	2679.28	2694.74	2658.6	913.256
109.008	2652.58	2692.75	2658.48	888.542
109.058	2649.71	2691.16	2658.35	887.259
109.108	2784.99	2689.9	2658.24	1023.79
109.158	2664.12	2688.94	2658.12	903.885
109.208	2625.7	2688.27	2658.02	866.139
109.258	2743.58	2687.87	2657.91	984.416
109.308	2654.34	2687.78	2657.81	895.266
109.358	2754.56	2688.04	2657.71	995.226
109.408	2626.23	2688.77	2657.62	866.165
109.458	2687.48	2690.14	2657.53	926.045
109.508	2678.01	2692.46	2657.44	914.263
109.558	2657.95	2696.17	2657.35	890.491
109.608	2696.79	2701.96	2657.27	923.542
109.658	2677.65	2709.09	2657.19	897.269
109.708	2638.6	2721.96	2657.11	845.347
109.758	2697.41	2740.15	2657.03	885.967
109.808	2780.36	2764.67	2656.96	944.398
[truncated: 1,081 more rows]

## Sheet: Figure1d
Figure1d
2Theta (Deg.)	obs	calc	bkg	error	LiFeHCF-1	Intensity (a.u.)
10.0201	5186.55	5197.79	5192.72	1240.16	16.0054	2000
10.0701	5201.03	5201.81	5196.7	1250.61	18.47	2000
10.12	5206.89	5204.42	5199.26	1253.87	26.1496	2000
10.17	5139.42	5205.85	5200.63	1184.96	30.7291	2000
10.22	5160.21	5206.31	5201.03	1205.31	32.122	2000
10.2747	5310.3	5205.9	5200.55	1355.8	37.2264	2000
10.3247	5233.25	5204.88	5199.46	1279.77	40.6873	2000
10.3749	5191.58	5203.35	5197.87	1239.62	41.7871	2000
10.4249	5227.35	5201.47	5195.9	1277.28	45.9703	2000
10.4749	5219.05	5199.3	5193.66	1271.14	48.9208	2000
10.5249	5302.25	5196.95	5191.23	1356.69	48.9208	2000
10.5748	5167.34	5194.48	5188.67	1224.26	53.5649	2000
10.6248	5395.48	5191.93	5186.04	1454.94	56.2197	2000
10.6747	5270.18	5189.38	5183.4	1332.2	57.0861	2000
10.7249	5060.19	5186.82	5180.75	1124.77	57.086	2000
10.7748	5215.42	5184.33	5178.17	1282.49	60.4712	2000
10.8248	5036.14	5181.9	5175.64	1105.65	62.9362	2000
10.8748	5080.25	5179.54	5173.19	1152.11	63.7456	2000
10.9247	5276.72	5177.28	5170.84	1350.84	66.9294	2000
10.9749	5038.49	5175.11	5168.56	1114.78	69.2676	2000
11.0248	5163.67	5173.04	5166.39	1242.03	69.2676	2000
11.0748	5245.04	5171.06	5164.31	1325.38	70.0387	2000
11.1247	5014.7	5169.16	5162.31	1096.93	73.0872	2000
11.1749	5081.52	5167.34	5160.38	1165.58	75.3407	2000
11.2248	5303.01	5165.59	5158.52	1388.81	75.3407	2000
11.2749	5085.86	5163.9	5156.72	1173.36	79.0468	2000
11.3249	5197.33	5162.25	5154.96	1286.48	81.247	2000
11.3748	5161.03	5160.64	5153.23	1251.79	81.9772	2000
11.4248	5111.4	5159.05	5151.52	1203.75	81.9772	2000
11.4748	5103.64	5157.46	5149.81	1197.58	84.8861	2000
11.5241	5104.39	5155.89	5148.12	1199.9	84.8861	2000
11.5742	5340.46	5154.28	5146.38	1437.58	87.0584	2000
11.6243	5193.09	5152.63	5144.61	1291.86	87.0584	2000
11.6743	5237.96	5150.95	5142.79	1338.41	87.7813	2000
11.7244	5131.43	5149.22	5140.92	1233.62	90.6703	2000
11.7743	5294.38	5147.42	5138.99	1398.35	92.8375	2000
11.8242	5040.9	5145.56	5136.98	1146.74	92.8375	2000
11.8742	5157.63	5143.61	5134.89	1265.42	93.5606	2000
11.9241	5200.37	5141.58	5132.71	1310.18	96.4594	2000
11.9743	5137.26	5139.45	5130.42	1249.21	98.6437	2000
12.0242	4977.96	5137.23	5128.05	1092.13	102.314	2000
12.0742	5165.09	5134.91	5125.56	1281.58	104.539	2000
12.1242	5208.66	5132.48	5122.96	1327.58	104.539	2000
12.1741	5019.05	5129.95	5120.26	1140.5	104.539	2000
12.2243	5220.79	5127.29	5117.43	1344.9	105.286	2000
12.2742	5193.26	5124.55	5114.51	1320.11	105.286	2000
12.3243	5010.15	5121.68	5111.46	1139.87	108.3	2000
12.3742	5175.24	5118.73	5108.3	1307.92	108.3	2000
12.4244	5157.39	5115.65	5105.03	1293.15	110.594	2000
12.4743	5038.58	5112.49	5101.66	1177.5	110.594	2000
12.5244	4997.84	5109.21	5098.18	1140.02	111.367	2000
12.5744	5049.83	5105.86	5094.61	1195.37	111.367	2000
12.6242	5133.8	5102.43	5090.95	1282.77	116.899	2000
12.6743	5089.4	5098.9	5087.19	1241.9	117.71	2000
12.7243	5093.54	5095.3	5083.35	1249.63	117.71	2000
12.7632	5136.63	5092.46	5080.31	1295.57	121.018	2000
12.8132	5147.24	5088.74	5076.34	1309.89	123.575	2000
12.8633	5135.19	5084.96	5072.3	1301.63	123.575	2000
12.9134	5106.19	5081.14	5068.19	1276.45	128.017	2000
12.9634	5108.28	5077.28	5064.05	1282.39	130.813	2000
13.0134	5068.6	5073.39	5059.86	1246.6	130.813	2000
13.0632	5047.61	5069.49	5055.66	1229.52	130.813	2000
13.1132	5168.14	5065.56	5051.41	1353.98	131.771	2000
13.1632	5022.51	5061.62	5047.14	1212.29	131.771	2000
13.2134	5067.92	5057.67	5042.83	1261.65	135.758	2000
13.2632	5088.16	5053.75	5038.56	1285.81	135.758	2000
13.3132	5133.89	5049.83	5034.27	1335.46	138.943	2000
13.3633	4934.71	5045.93	5029.99	1140.18	138.943	2000
13.4132	5090.88	5042.08	5025.74	1300.2	140.051	2000
13.4634	5064.51	5038.24	5021.48	1277.67	144.765	2000
13.5133	4969.42	5034.47	5017.28	1186.35	144.765	2000
13.5633	4991.39	5030.75	5013.11	1212.04	162.641	2000
13.6132	5004.22	5027.1	5009	1228.53	162.641	2000
13.6634	5124.66	5023.49	5004.9	1352.57	148.694	2000
13.7133	4981.19	5019.97	5000.89	1212.62	148.694	2000
13.7634	5046.11	5016.53	4996.92	1280.98	150.104	2000
13.8134	5067.53	5013.17	4993.02	1305.76	156.491	2000
13.8633	4871.08	5009.92	4989.2	1112.56	156.491	2000
13.9133	4945.73	5006.75	4985.45	1190.37
13.9633	5039.64	5003.69	4981.77	1287.35
14.0176	4998.97	5000.49	4977.87	1249.88
14.0676	5062.06	4997.66	4974.37	1315.79
14.1178	4932.16	4994.94	4970.94	1188.62
14.1678	4991.85	4992.35	4967.62	1250.89
14.2179	5055.94	4989.88	4964.38	1317.46
14.2678	4984.4	4987.56	4961.25	1248.24
14.3177	4896.57	4985.36	4958.21	1162.61
14.3677	5044.22	4983.3	4955.26	1312.31
14.4176	4997.5	4981.38	4952.42	1267.52
14.4678	4930.84	4979.6	4949.65	1202.64
14.5177	4969.6	4977.98	4946.99	1243.02
14.5677	4925.92	4976.5	4944.43	1200.81
14.6177	4887.89	4975.18	4941.96	1164.11
14.6676	4973.8	4974.02	4939.59	1251.18
14.7178	5007.31	4973.02	4937.29	1285.69
14.7677	4948.45	4972.19	4935.1	1227.66
14.8178	4962.96	4971.54	4932.99	1242.82
14.8677	4951.35	4971.06	4930.97	1231.69
14.9178	5040.06	4970.78	4929.03	1320.68
14.9677	4971.71	4970.7	4927.17	1252.41
15.0178	4923.26	4970.82	4925.39	1203.84
15.0679	4908.15	4971.17	4923.68	1188.38
15.1177	4898.07	4971.76	4922.05	1177.71
15.1677	4984.37	4972.62	4920.48	1263.15
15.2178	4958.99	4973.78	4918.97	1236.61
15.2737	5011.12	4975.47	4917.35	1287.05
15.3237	5007.63	4977.4	4915.96	1281.62
15.3738	4943.62	4979.8	4914.63	1215.22
15.4239	4958.48	4982.77	4913.33	1227.11
15.4739	5044.43	4986.39	4912.08	1309.44
15.5239	5028.42	4990.82	4910.88	1289
15.5737	5038.95	4996.21	4909.7	1294.14
15.6237	4985.22	5002.78	4908.55	1233.83
15.6736	4905.62	5010.73	4907.43	1146.28
15.7239	5086.74	5020.4	4906.32	1317.74
15.7737	5077.37	5031.86	4905.23	1296.92
15.8237	5012.83	5045.51	4904.15	1218.72
15.8738	5103.23	5061.59	4903.08	1293.05
15.9237	5224.08	5080.17	4902.01	1395.3
15.9739	5045.45	5101.61	4900.93	1195.24
16.0238	5036.1	5125.71	4899.85	1161.78
16.0738	5046.4	5152.69	4898.76	1145.11
16.1237	5262.19	5182.42	4897.66	1331.17
16.1739	5156.95	5215.08	4896.53	1193.27
16.2238	5101.61	5250.21	4895.38	1102.79
16.2739	5341.82	5288.12	4894.2	1305.1
16.3239	5295.04	5328.51	4893	1217.94
16.3738	5292.12	5371.33	4891.76	1172.19
16.4238	5451.33	5416.77	4890.48	1285.96
16.4738	5443.34	5464.78	4889.16	1229.96
16.5078	5512.82	5498.93	4888.24	1265.29
16.5578	5799.75	5551.41	4886.85	1499.74
16.6079	5811.69	5606.85	4885.4	1456.24
16.658	5796.27	5665.32	4883.91	1382.35
16.708	5686.72	5726.89	4882.36	1211.22
16.758	5824.98	5791.94	4880.75	1284.43
16.8078	5865.72	5860.5	4879.1	1256.61
16.8578	5973.69	5933.48	4877.37	1291.61
16.9077	6138.5	6010.85	4875.59	1379.05
16.958	6189.17	6093.94	4873.73	1346.62
17.0078	6268.21	6181.86	4871.82	1337.74
17.0578	6315.29	6276.49	4869.84	1290.2
17.1078	6453.46	6378.35	4867.79	1326.51
17.1578	6517.06	6488.51	4865.67	1279.95
17.208	6722.09	6608.74	4863.47	1364.75
17.2579	6596.19	6739.36	4861.21	1108.22
17.3079	6928.21	6883.21	4858.88	1296.4
17.3578	6957.31	7041.85	4856.48	1166.86
17.408	7160.41	7219.02	4854	1192.78
17.4579	7473.02	7415.12	4851.46	1309.29
17.508	7457.91	7634.4	4848.84	1074.91
17.558	7694.09	7877.45	4846.15	1068.03
17.6079	8098.17	8144.92	4843.4	1204.65
17.6579	8318.98	8436.96	4840.58	1133.42
17.7079	8844.66	8749.79	4837.68	1346.26
17.7446	9129.04	8989.08	4835.51	1391.36
17.7947	9600.84	9321.47	4832.5	1530.77
17.8448	9886.53	9648.57	4829.41	1489.36
17.8948	10231.9	9953.21	4826.27	1530.13
17.9449	10582.7	10216.8	4823.06	1617.36
17.9949	10474.6	10416.1	4819.8	1309.9
18.0447	10469.7	10528.8	4816.49	1192.31
18.0947	10369.4	10535.3	4813.11	1085.52
18.1446	10269.8	10420.1	4809.68	1101.06
18.1949	10109	10176.5	4806.17	1183.94
18.2447	9479.6	9818.73	4802.64	912.261
18.2947	9185.04	9366.8	4799.06	1069.64
18.3447	8847.25	8855.14	4795.42	1243.51
18.3946	8278.58	8320.05	4791.75	1209.93
18.4449	7802.55	7787.36	4788	1266.58
18.4947	7282.31	7290.53	4784.26	1243.18
18.5448	6884.73	6837.83	4780.45	1298.3
18.5947	6450.83	6443.29	4776.63	1258.95
18.6449	6012.55	6106.64	4772.75	1157.32
18.6948	5881.16	5830.71	4768.87	1301.84
18.7449	5628.47	5607.97	4764.94	1271.9
18.7949	5361.7	5433.16	4761.01	1179.93
18.8448	5239.83	5298.34	4757.05	1192.89
18.8948	5000.5	5195.2	4753.08	1056.69
18.9448	4903.21	5116.92	4749.09	1037.69
18.9895	4990.85	5062.94	4745.51	1179.32
19.0395	4935.06	5015.83	4741.5	1170.63
19.0897	4940.33	4978.8	4737.47	1212.93
19.1397	4974.98	4949.17	4733.46	1277.21
19.1897	4928.41	4924.67	4729.44	1255.14
19.2397	4825.65	4903.82	4725.43	1173.23
19.2896	4852.04	4885.64	4721.43	1217.8
19.3396	4838.2	4869.4	4717.43	1220.2
19.3895	4854.36	4854.7	4713.45	1251.06
19.4397	4851.12	4841.15	4709.46	1261.37
19.4896	4918.96	4828.68	4705.51	1341.67
19.5396	4851.13	4817.04	4701.57	1285.49
19.5896	4803.94	4806.13	4697.66	1249.2
19.6395	4864.98	4795.9	4693.78	1320.48
19.6897	4840.81	4786.19	4689.9	1306.03
19.7396	4780.4	4777.05	4686.08	1254.76
19.7896	4688.36	4768.35	4682.28	1171.41
19.8395	4614.22	4760.1	4678.53	1105.53
19.8897	4825.08	4752.18	4674.78	1324.31
19.9396	4701.63	4744.66	4671.11	1208.37
19.9897	4677.27	4737.43	4667.45	1191.23
20.0397	4745.55	4730.52	4663.85	1266.44
20.0896	4654.39	4723.89	4660.31	1181.89
20.1396	4679.34	4717.52	4656.8	1213.23
20.1896	4794.16	4711.38	4653.34	1334.18
20.2554	4759.26	4703.65	4648.87	1307.02
20.3054	4828.09	4698.01	4645.54	1381.48
20.3556	4693.16	4692.56	4642.24	1252
20.4056	4691.01	4687.31	4639.02	1255.1
20.4556	4850.77	4682.25	4635.86	1419.92
20.5056	4754.83	4677.35	4632.75	1328.87
20.5555	4649.12	4672.63	4629.72	1227.89
20.6055	4595.88	4668.05	4626.74	1179.22
20.6554	4747.03	4663.64	4623.83	1334.78
20.7056	4613.56	4659.35	4620.96	1205.61
20.7555	4815.46	4655.22	4618.18	1411.65
20.8054	4597.74	4651.23	4615.47	1197.92
20.8555	4632.3	4647.35	4612.81	1236.35
20.9054	4669.45	4643.62	4610.23	1277.23
20.9556	4578.57	4640	4607.7	1189.98
21.0055	4720.55	4636.51	4605.26	1335.44
21.0555	4671.32	4633.14	4602.88	1289.57
21.1054	4514.71	4629.9	4600.57	1136.21
21.1556	4687.3	4626.74	4598.33	1311.96
21.2055	4593.88	4623.72	4596.16	1221.55
21.2556	4628.67	4620.8	4594.06	1259.27
21.3056	4611.84	4617.98	4592.03	1245.25
21.3555	4569.12	4615.28	4590.07	1205.24
21.4055	4570.7	4612.67	4588.19	1209.42
21.4555	4675.08	4610.17	4586.37	1316.31
21.5157	4573.86	4607.28	4584.27	1217.97
21.5657	4708.04	4604.99	4582.6	1354.44
21.6158	4633.29	4602.79	4581	1281.9
21.6659	4695.36	4600.68	4579.47	1346.07
21.7159	4561.14	4598.67	4578.01	1213.87
21.7659	4618.07	4596.74	4576.62	1272.73
21.8157	4631.98	4594.91	4575.3	1288.47
21.8657	4583.23	4593.16	4574.03	1241.47
21.9157	4554.4	4591.49	4572.84	1214.31
21.9659	4584.59	4589.89	4571.7	1246.1
22.0157	4686.25	4588.39	4570.63	1349.26
22.0657	4622.05	4586.96	4569.62	1286.49
22.1158	4685.34	4585.6	4568.67	1351.14
22.1657	4511.01	4584.32	4567.79	1178.09
22.2159	4535.96	4583.11	4566.96	1204.25
22.2658	4520.83	4581.97	4566.19	1190.26
22.3158	4586.36	4580.9	4565.48	1256.85
22.3657	4576.88	4579.91	4564.82	1248.37
22.4159	4496.6	4578.97	4564.21	1169.03
22.4658	4587.97	4578.1	4563.66	1261.27
22.5159	4585.85	4577.29	4563.16	1259.96
22.5659	4537.78	4576.54	4562.71	1212.64
22.6158	4664.6	4575.85	4562.31	1340.14
22.6658	4588.12	4575.22	4561.96	1264.3
22.7158	4545.89	4574.64	4561.65	1222.65
22.7617	4591.72	4574.16	4561.41	1268.96
22.8117	4708.58	4573.68	4561.19	1386.3
22.8618	4624.1	4573.25	4561.01	1302.25
22.9119	4617.93	4572.87	4560.87	1296.45
22.9619	4653.45	4572.54	4560.77	1332.31
23.0119	4694.49	4572.25	4560.71	1373.63
23.0617	4616.48	4572.01	4560.68	1295.87
23.1117	4517.89	4571.8	4560.69	1197.49
23.1617	4560.41	4571.63	4560.73	1240.18
23.2119	4565.93	4571.51	4560.8	1245.82
23.2617	4593	4571.42	4560.9	1272.98
23.3117	4542.76	4571.36	4561.04	1222.8
23.3618	4471.46	4571.34	4561.2	1151.52
23.4117	4576.49	4571.35	4561.38	1256.54
23.4619	4609.15	4571.39	4561.6	1289.16
23.5118	4587.47	4571.46	4561.83	1267.41
23.5618	4594.15	4571.55	4562.09	1274
23.6117	4475.57	4571.67	4562.36	1155.3
23.6619	4532.37	4571.82	4562.66	1211.95
23.7118	4569.46	4571.98	4562.97	1248.87
23.7619	4439.73	4572.17	4563.3	1118.95
23.8119	4638.83	4572.38	4563.65	1317.85
23.8618	4636.66	4572.61	4564.01	1315.45
23.9118	4526.01	4572.86	4564.38	1204.55
23.9618	4496.72	4573.12	4564.77	1175
24.0111	4647.32	4573.4	4565.16	1325.32
24.0611	4478.19	4573.7	4565.56	1155.89
24.1112	4632.5	4574.02	4565.97	1309.88
24.1613	4599.79	4574.35	4566.4	1276.84
24.2113	4581.48	4574.7	4566.82	1258.18
24.2613	4619.1	4575.06	4567.25	1295.44
24.3111	4482.12	4575.44	4567.69	1158.08
24.3611	4559.34	4575.84	4568.13	1234.9
24.4111	4645.83	4576.25	4568.57	1320.98
24.4613	4633.49	4576.68	4569.01	1308.21
24.5111	4605.88	4577.13	4569.45	1280.16
24.5611	4702.29	4577.59	4569.9	1376.1
24.6112	4596.69	4578.07	4570.34	1270.03
24.6611	4390.49	4578.56	4570.78	1063.33
24.7113	4601	4579.07	4571.22	1273.34
24.7612	4536.83	4579.59	4571.66	1208.64
24.8112	4594.46	4582.31	4572.09	1263.55
24.8611	4601.58	4582.89	4572.52	1270.09
24.9113	4443.04	4583.5	4572.95	1110.94
24.9612	4366.99	4584.13	4573.37	1034.26
25.0113	4318.75	4584.79	4573.79	985.362
25.0613	4605.87	4585.47	4574.2	1271.8
25.1112	4553.52	4586.19	4574.6	1218.73
25.1612	4471.48	4586.94	4575	1135.93
25.2112	4409.36	4587.74	4575.39	1073.03
25.2652	4674.76	4588.64	4575.8	1337.51
25.3152	4582.64	4589.53	4576.18	1244.51
25.3653	4608.11	4590.46	4576.55	1269.05
25.4154	4664.08	4591.43	4576.91	1324.05
25.4654	4744.46	4592.41	4577.27	1403.46
25.5154	4548.59	4593.38	4577.62	1206.61
25.5652	4767.58	4594.32	4577.96	1424.66
25.6152	4636.42	4590.17	4578.29	1297.65
25.6651	4639.08	4591	4578.62	1299.48
25.7154	4719.04	4591.68	4578.94	1378.77
25.7652	4562.98	4592.16	4579.25	1222.22
25.8152	4610.77	4592.42	4579.55	1269.75
25.8653	4668.08	4592.43	4579.85	1327.05
25.9152	4731.8	4592.22	4580.15	1390.98
25.9654	4641.96	4591.81	4580.43	1301.55
26.0153	4574.02	4591.27	4580.71	1234.15
26.0653	4506.02	4590.66	4580.99	1166.76
26.1152	4576.06	4590.05	4581.26	1237.41
26.1654	4555.54	4589.48	4581.53	1217.46
26.2153	4637.36	4588.99	4581.79	1299.77
26.2654	4637.95	4588.59	4582.05	1300.76
26.3154	4476.14	4588.31	4582.3	1139.23
26.3653	4515.36	4588.12	4582.55	1178.64
26.4153	4455.26	4588.04	4582.8	1118.62
26.4653	4501.96	4588.04	4583.05	1165.32
26.5273	4544.09	4588.15	4583.35	1207.34
26.5773	4590.29	4588.3	4583.59	1253.39
26.6275	4708.78	4588.5	4583.84	1371.69
26.6775	4592.23	4588.73	4584.08	1254.9
26.7276	4592.87	4588.98	4584.33	1255.29
26.7775	4600.69	4589.26	4584.57	1262.83
26.8274	4614.48	4589.56	4584.82	1276.32
26.8774	4538.65	4589.87	4585.07	1200.18
26.9273	4531	4590.19	4585.33	1192.21
26.9775	4552.67	4590.52	4585.59	1213.55
27.0274	4717.96	4590.86	4585.85	1378.49
27.0774	4586.4	4591.22	4586.12	1246.58
27.1274	4548.8	4591.59	4586.39	1208.61
27.1773	4745.39	4591.96	4586.68	1404.82
27.2275	4571.51	4592.36	4586.97	1230.55
27.2774	4487.47	4592.76	4587.26	1146.11
27.3275	4519.07	4593.18	4587.57	1177.29
27.3773	4549.82	4593.61	4587.88	1207.61
27.4275	4655.02	4594.06	4588.21	1312.35
27.4774	4623.44	4594.53	4588.54	1280.31
27.5275	4496.97	4595.01	4588.89	1153.36
27.5775	4497.48	4595.51	4589.25	1153.37
27.6274	4599.19	4596.03	4589.62	1254.56
27.6774	4502.82	4596.57	4590.01	1157.65
27.7275	4554.36	4597.13	4590.41	1208.64
27.7831	4533.09	4597.77	4590.87	1186.72
27.8331	4683.52	4598.38	4591.3	1336.55
27.8833	4726.23	4599.01	4591.74	1378.62
27.9333	4681.73	4599.66	4592.21	1333.47
27.9833	4630.89	4600.34	4592.68	1281.95
28.0333	4541.56	4601.04	4593.18	1191.92
28.0832	4599.54	4601.77	4593.69	1249.17
28.1332	4608.41	4602.53	4594.23	1257.28
28.1831	4653.43	4603.31	4594.78	1301.52
28.2333	4494.14	4604.14	4595.35	1141.4
28.2832	4733.7	4604.98	4595.94	1380.11
28.3332	4657.45	4605.86	4596.55	1302.99
28.3832	4618.8	4606.78	4597.19	1263.41
28.4331	4602.36	4607.73	4597.84	1246.03
28.4833	4544.55	4608.72	4598.52	1187.23
28.5332	4633.92	4609.74	4599.21	1275.58
28.5832	4522.53	4610.81	4599.93	1163.12
28.6331	4613.09	4611.91	4600.67	1252.58
28.6833	4731.85	4613.06	4601.44	1370.19
28.7332	4580.59	4614.24	4602.23	1217.74
28.7833	4594.73	4615.48	4603.04	1230.65
28.8333	4541.46	4616.76	4603.88	1176.1
28.8832	4618.51	4618.09	4604.74	1251.82
28.9332	4592.88	4619.47	4605.62	1224.81
28.9832	4675.29	4620.9	4606.53	1305.79
29.0154	4684.69	4621.85	4607.13	1314.24
29.0655	4780.6	4623.38	4608.08	1408.62
29.1156	4619.65	4624.97	4609.05	1246.08
29.1656	4628.53	4626.62	4610.05	1253.31
29.2157	4651.97	4628.34	4611.08	1275.04
29.2656	4679.13	4630.12	4612.12	1300.41
29.3155	4780.26	4631.97	4613.19	1399.69
29.3655	4704.23	4633.91	4614.29	1321.72
29.4154	4628.28	4635.92	4615.4	1243.75
29.4656	4707.14	4638.04	4616.55	1320.5
29.5155	4696.18	4640.24	4617.72	1307.34
29.5655	4657.89	4642.55	4618.91	1266.74
29.6155	4585.96	4644.96	4620.13	1192.4
29.6654	4916.48	4647.5	4621.37	1520.38
29.7157	4676.1	4650.18	4622.64	1277.32
29.7655	4583.63	4652.98	4623.92	1182.04
29.8156	4757.44	4655.96	4625.23	1352.87
29.8655	4596.62	4659.12	4626.56	1188.9
29.9157	4605.65	4662.5	4627.92	1194.55
29.9656	4643.21	4669.36	4629.3	1225.25
30.0157	4639.23	4673.34	4630.7	1217.28
30.0657	4697.23	4677.68	4632.12	1270.95
30.1155	4553.24	4682.46	4633.55	1122.17
30.1656	4611.68	4687.86	4635.01	1175.23
30.2156	4574.44	4693.97	4636.49	1131.87
30.2482	4911.53	4698.45	4637.46	1464.48
30.2983	4848.74	4706.26	4638.98	1393.88
30.3484	4870.48	4715.44	4640.51	1406.44
30.3984	4868.45	4726.31	4642.05	1393.54
30.4485	4896.09	4739.3	4643.62	1408.18
30.4984	4747.65	4754.77	4645.19	1244.28
30.5483	4868.93	4773.23	4646.78	1347.1
30.5983	4962.44	4795.25	4648.39	1418.59
30.6482	4949.59	4821.25	4650.01	1379.74
30.6984	4869.18	4852	4651.65	1268.58
30.7483	4984.66	4887.62	4653.29	1348.43
30.7983	4998.55	4928.91	4654.95	1321.04
30.8483	4959.44	4976.36	4656.62	1234.48
30.8982	5041.57	5030.52	4658.3	1262.44
30.9484	5223.68	5092.59	4660	1382.49
30.9983	5061.83	5162.57	4661.69	1150.65
31.0484	5121.11	5242.02	4663.4	1130.48
31.0983	5211.56	5331.34	4665.11	1131.62
31.1485	5264.81	5432.6	4666.84	1083.61
31.1984	5279.57	5545.56	4668.56	985.407
31.2485	5644.29	5671.93	4670.29	1223.76
31.2985	5543.59	5811.02	4672.02	983.962
31.3483	5862.91	5961.67	4673.75	1152.64
31.3984	6015.86	6123.34	4675.49	1143.92
31.4484	6232.9	6291.08	4677.22	1193.22
31.5011	6474.9	6468.68	4679.05	1257.62
31.5512	6664.19	6630.59	4680.79	1284.99
31.6013	6949.38	6776.45	4682.52	1424.33
31.6513	6946.42	6895.57	4684.25	1302.25
31.7014	6928.48	6977.43	4685.97	1202.44
31.7513	6961.7	7011.36	4687.69	1201.74
31.8012	6855.65	6989.95	4689.39	1117.1
31.8512	6757.59	6909.96	4691.09	1099.03
31.9011	6548.35	6775.42	4692.78	1024.33
31.9513	6485.04	6595.63	4694.47	1140.81
32.0012	6433.83	6388.02	4696.14	1297.21
32.0512	6228.52	6167.32	4697.8	1312.61
32.1012	6030.81	5948.22	4699.45	1333.99
32.1511	5735.13	5742.09	4701.08	1244.44
32.2013	5667.43	5554.79	4702.7	1364.05
32.2512	5313.81	5392.78	4704.3	1172.43
32.3013	5126.54	5255.87	4705.89	1122.06
32.3512	5091.57	5144.6	4707.45	1198.36
32.4013	5004.36	5055.97	4709.01	1199.78
32.4513	4844.2	4987.6	4710.53	1108
32.5013	4943.43	4935.89	4712.04	1258.94
32.5514	4847.59	4897.39	4713.53	1201.6
32.6012	4774.44	4869.29	4714.98	1156.55
32.6513	4792.33	4848.64	4716.42	1195.09
32.7013	4675.12	4833.55	4717.83	1092.97
32.746	4806.29	4823.43	4719.07	1234.26
32.796	4916.59	4814.78	4720.43	1353.2
32.8462	4762.44	4808.13	4721.77	1205.71
32.8962	4890.51	4802.92	4723.08	1338.99
32.9463	4927.15	4798.73	4724.35	1379.82
32.9962	4760.52	4795.32	4725.59	1216.6
33.0461	4970.38	4792.5	4726.8	1429.28
33.0961	4911.77	4790.13	4727.98	1373.04
33.146	4954.71	4788.15	4729.12	1417.96
33.1962	4756.59	4786.47	4730.24	1221.51
33.2461	4913.72	4785.08	4731.31	1380.04
33.2961	4805.92	4783.92	4732.35	1273.4
33.3461	4831.5	4782.96	4733.35	1299.94
33.396	4866.88	4782.25	4734.31	1336.02
33.4462	4703.69	4781.62	4735.24	1173.47
33.4961	4669.26	4781.13	4736.12	1139.52
33.5462	4724.15	4780.76	4736.97	1194.79
33.5961	4902.77	4780.49	4737.77	1373.68
33.6462	4747.56	4780.32	4738.53	1218.64
33.6961	4692.05	4780.23	4739.25	1163.22
33.7462	4596.11	4780.22	4739.92	1067.29
33.7963	4665.72	4780.27	4740.56	1136.85
33.8461	4619.31	4780.38	4741.14	1090.32
33.8961	4617.14	4780.54	4741.68	1087.99
33.9462	4768.18	4780.76	4742.18	1238.82
33.9871	4890.55	4780.97	4742.55	1360.98
34.0371	4967.17	4781.27	4742.96	1437.3
34.0873	4857.55	4781.61	4743.33	1327.34
34.1373	4747.75	4781.99	4743.64	1217.16
34.1874	4809.43	4782.41	4743.91	1278.42
34.2373	4795.33	4782.86	4744.13	1263.87
34.2872	4716.92	4783.36	4744.29	1184.96
34.3372	4765.87	4783.89	4744.41	1233.38
34.3871	4788.71	4784.47	4744.48	1255.64
34.4373	4809.98	4785.09	4744.5	1276.28
34.4872	4906.39	4787.25	4744.46	1370.54
34.5372	4738.33	4788	4744.38	1201.73
34.5872	4853.17	4788.8	4744.24	1315.76
34.6371	4758.21	4789.67	4744.05	1219.94
34.6873	4702.53	4790.61	4743.8	1163.31
34.7372	4763.75	4791.64	4743.51	1223.51
34.7873	4849.96	4792.75	4743.16	1308.6
34.8372	4661.2	4793.97	4742.76	1118.64
34.8873	4789.61	4795.31	4742.3	1245.7
34.9372	4736.2	4796.77	4741.8	1190.82
34.9873	4778.41	4798.4	4741.23	1231.41
35.0374	4800.33	4800.21	4740.62	1251.52
35.0872	4752.89	4802.21	4739.95	1202.08
35.1372	4652.64	4804.46	4739.22	1099.58
35.1873	4816.22	4807.01	4738.45	1260.6
35.2557	4759.76	4811.09	4737.29	1200.06
35.3057	4812.98	4814.63	4736.39	1249.75
35.3558	4637.65	4818.79	4735.43	1070.26
35.4059	4925.05	4823.75	4734.41	1352.7
35.4559	4869.95	4829.72	4733.34	1291.63
35.5059	4890.2	4837.04	4732.22	1304.56
35.5557	4868.63	4846.08	4731.05	1273.95
35.6057	4809.87	4857.42	4729.83	1203.85
35.6556	4771.86	4871.65	4728.55	1151.61
35.7059	4837.19	4889.73	4727.21	1198.86
35.7557	4950.59	4912.25	4725.82	1289.74
35.8057	4878.79	4940.57	4724.39	1189.62
35.8557	5004.62	4975.85	4722.89	1280.17
35.9057	5086.27	5019.48	4721.35	1318.19
35.9559	5073.58	5073.18	4719.75	1251.79
36.0058	5189.93	5137.98	4718.11	1303.35
36.0558	5113.63	5215.99	4716.41	1149.03
36.1057	5097.99	5308.65	4714.67	1040.74
36.1559	5313.3	5418.69	4712.86	1146.01
36.2058	5470.2	5546.88	4711.02	1174.72
36.2559	5578	5696.49	4709.12	1132.91
36.3059	5769.65	5868.29	4707.17	1152.76
36.3558	6040.51	6062.92	4705.19	1228.99
36.4058	6338.51	6281.07	4703.15	1308.84
36.4558	6598.37	6521.04	4701.06	1328.73
36.5293	7164.39	6906	4697.9	1509.79
36.5794	7631.26	7180.63	4695.7	1702.03
36.6295	7901.75	7453.33	4693.44	1699.83
36.6795	8160.63	7710.23	4691.15	1701.79
36.7296	8421.64	7936.6	4688.81	1736.44
36.7796	8641.68	8113.85	4686.43	1779.23
36.8294	8647.26	8224.12	4684.02	1674.55
36.8794	8540.68	8252.47	4681.55	1539.6
36.9293	8425.35	8188.23	4679.05	1488.52
36.9796	8227.08	8028.94	4676.49	1449.55
37.0294	8091.75	7788.47	4673.91	1554.68
37.0794	7700.09	7485.14	4671.29	1466.34
37.1294	7250.57	7145.77	4668.62	1356.2
37.1794	7065.87	6795.62	4665.92	1521.65
37.2296	6689.18	6454.17	4663.17	1486.41
37.2795	6270.26	6139.89	4660.4	1381.77
37.3295	5890.38	5859.56	4657.59	1282.22
37.3794	5536.72	5619.05	4654.75	1169.07
37.4296	5281.89	5417.5	4651.86	1115.79
37.4795	5186.26	5255.28	4648.95	1182.38
37.5296	5055.88	5126.56	4646	1180.72
37.5796	5077.37	5027.13	4643.02	1301.63
37.6295	4810.68	4951.44	4640.02	1110.64
37.6795	4966.11	4894.04	4636.98	1323.47
37.7295	4793.54	4850.61	4633.92	1194.33
37.7697	4678.11	4823.28	4631.43	1106.23
37.8198	4727.98	4796.16	4628.31	1183.22
37.8699	4658.67	4774.63	4625.16	1135.44
37.9199	4677.73	4757.04	4621.99	1172.09
37.97	4718.59	4742.17	4618.8	1227.81
38.0199	4764.86	4729.32	4615.59	1286.94
38.0698	4698.15	4717.91	4612.35	1231.64
38.1198	4720.84	4707.56	4609.09	1264.68
38.1697	4692.69	4698.09	4605.82	1246
38.22	4693.38	4689.25	4602.5	1255.53
38.2698	4660.05	4681.08	4599.19	1230.37
38.3198	4576.86	4673.37	4595.85	1154.88
38.3698	4705.73	4666.1	4592.49	1291.03
38.4197	4465.28	4659.22	4589.12	1057.46
38.47	4594.85	4652.62	4585.71	1193.63
38.5198	4460.87	4646.39	4582.32	1065.88
38.5699	4530.29	4640.4	4578.9	1141.29
38.6198	4507.53	4634.67	4575.48	1124.26
38.67	4566.29	4627.04	4572.02	1190.64
38.7199	4536.39	4622.35	4568.57	1165.44
38.77	4547.37	4617.27	4565.1	1181.5
38.82	4479.59	4612.37	4561.63	1118.62
38.8698	4527.03	4607.66	4558.16	1170.77
38.9199	4650.88	4603.09	4554.67	1299.19
38.9699	4561.49	4598.69	4551.17	1214.2
39.0205	4514.04	4594.4	4547.63	1171.04
39.0705	4588.02	4590.33	4544.12	1249.09
39.1207	4717.46	4586.41	4540.6	1382.45
39.1707	4714.81	4582.7	4537.09	1383.51
39.2207	4522.35	4579.19	4533.57	1194.56
39.2707	4696.09	4575.92	4530.05	1371.57
39.3206	4621.4	4572.91	4526.54	1299.89
39.3706	4612.03	4570.19	4523.03	1293.24
39.4205	4547.21	4567.83	4519.52	1230.78
39.4707	4584.08	4565.84	4515.99	1269.63
39.5206	4667.7	4564.33	4512.49	1354.76
39.5705	4551.72	4563.34	4508.99	1239.78
39.6206	4633.97	4562.93	4505.48	1322.44
39.6705	4595.85	4563.18	4501.99	1284.07
39.7207	4507.28	4564.17	4498.49	1194.51
39.7706	4635.12	4565.95	4495.01	1320.57
39.8206	4538.17	4568.59	4491.54	1220.99
39.8705	4653.16	4572.11	4488.08	1332.45
39.9207	4649.34	4576.54	4484.6	1324.19
39.9706	4583	4581.78	4481.16	1252.62
40.0207	4577.89	4587.76	4477.72	1241.53
40.0707	4610.32	4594.31	4474.29	1267.4
40.1206	4640.36	4601.25	4470.89	1290.51
40.1706	4665.14	4608.36	4467.48	1308.18
40.2206	4774.11	4615.4	4464.1	1410.12
40.2721	4816.34	4622.36	4460.62	1445.38
40.3221	4802.22	4628.76	4457.26	1424.86
40.3723	4885.45	4634.95	4453.91	1501.9
40.4223	4709.75	4641.31	4450.58	1319.84
40.4723	4978.97	4648.72	4447.27	1581.64
40.5223	4689.79	4658.46	4443.98	1282.72
40.5722	4792.87	4672.11	4440.71	1372.16
40.6221	4666.79	4691.45	4437.46	1226.74
40.6721	4922.95	4718.31	4434.22	1456.03
40.7223	4782.68	4754.54	4430.99	1279.54
40.7721	4856.88	4801.19	4427.8	1307.09
40.8221	4791.95	4860.1	4424.63	1183.25
40.8722	4928.2	4932.41	4421.46	1247.19
40.9221	4958.44	5018.42	4418.34	1191.42
40.9723	5183.15	5119.22	4415.21	1315.33
41.0222	5131.55	5232.79	4412.13	1150.16
41.0722	5104.93	5357.9	4409.06	998.429
41.1221	5153.25	5490.68	4406.03	913.967
41.1723	5387.53	5627.65	4403	1011.28
41.2222	5433.86	5761.09	4400.01	924.172
41.2723	5629.13	5884.61	4397.03	995.915
41.3223	5687.19	5988.56	4394.09	950.035
41.3722	5776.34	6063.71	4391.18	964.025
41.4222	5699.36	6101.56	4388.28	849.195
41.4722	5661.6	6095.02	4385.42	817.984
41.514	5800.01	6053.12	4383.04	998.296
41.564	5595.85	5961.29	4380.22	885.955
41.6142	5545.29	5830.86	4377.42	965.827
41.6642	5412.99	5674.94	4374.66	989.452
41.7143	5456.84	5505.6	4371.92	1202.63
41.7642	5068.17	5335.91	4369.22	983.664
41.8141	5054.76	5174.24	4366.54	1131.91
41.8641	5028.58	5026.64	4363.89	1253.35
41.914	4819.91	4897.36	4361.28	1173.95
41.9642	4797.41	4786.94	4358.67	1261.87
42.0141	4697.52	4696.51	4356.12	1252.41
42.0641	4711.71	4623.75	4353.58	1339.37
42.1141	4738.28	4566.61	4351.08	1423.07
42.164	4552.54	4522.58	4348.61	1281.36
42.2142	4527.48	4488.75	4346.15	1290.14
42.2641	4595.35	4463.14	4343.74	1383.61
42.3142	4533.29	4443.43	4341.35	1341.26
42.3641	4354.1	4428.14	4339	1177.35
42.4142	4363.08	4415.91	4336.67	1198.57
42.4642	4453.74	4405.9	4334.37	1299.24
42.5142	4417.46	4397.45	4332.11	1271.41
42.5643	4495.89	4390.1	4329.87	1357.18
42.6141	4418.83	4383.62	4327.67	1286.61
42.6641	4513.17	4377.74	4325.5	1386.83
42.7142	4450.68	4372.34	4323.35	1329.73
42.7638	4588.5	4367.4	4321.25	1472.5
42.8138	4495.8	4362.77	4319.17	1384.43
42.864	4614.12	4358.42	4317.1	1507.1
42.914	4357.77	4354.35	4315.08	1254.83
42.9641	4377.34	4350.5	4313.08	1278.24
43.014	4385.58	4346.88	4311.12	1290.09
43.0639	4293.56	4343.45	4309.19	1201.51
43.1139	4339.88	4340.2	4307.29	1251.08
43.1638	4305.78	4337.11	4305.42	1220.07
43.214	4376.19	4334.15	4303.57	1293.44
43.2639	4492.53	4331.35	4301.76	1412.58
43.3139	4393.51	4328.67	4299.97	1316.24
43.3639	4389.45	4326.11	4298.22	1314.73
43.4138	4404.59	4323.68	4296.49	1332.31
43.464	4396.5	4321.35	4294.79	1326.55
43.5139	4387.88	4319.13	4293.12	1320.15
43.564	4333.48	4317.01	4291.48	1267.87
43.6139	4287.86	4315	4289.87	1224.26
43.664	4388.18	4313.08	4288.28	1326.49
43.7139	4388.3	4311.27	4286.73	1328.43
43.764	4429.38	4309.54	4285.2	1371.23
43.8141	4322.99	4304.81	4283.69	1269.58
43.8639	4473.14	4303.33	4282.23	1421.2
43.9139	4311.49	4301.95	4280.78	1260.94
43.964	4363.45	4300.67	4279.36	1314.18
44.0147	4480.59	4299.48	4277.95	1432.51
44.0647	4462.24	4298.42	4276.58	1415.23
44.1148	4569.78	4297.47	4275.24	1523.71
44.1649	4268.76	4296.66	4273.92	1223.5
44.2149	4584.38	4296	4272.63	1539.78
44.2649	4365.02	4295.51	4271.37	1320.91
44.3147	4289.65	4295.21	4270.14	1245.83
44.3647	4325.28	4295.16	4268.92	1281.52
44.4146	4337.04	4295.4	4267.73	1293.03
44.4649	4415.11	4296.04	4266.56	1370.47
44.5147	4421.77	4297.17	4265.42	1376.01
44.5647	4318.46	4298.95	4264.3	1270.91
44.6148	4450.36	4301.58	4263.21	1400.18
44.6647	4394.52	4305.3	4262.14	1340.62
44.7149	4440.79	4310.47	4261.08	1381.72
44.7648	4265.38	4317.41	4260.05	1199.37
44.8148	4347.42	4326.64	4259.05	1272.18
44.8647	4481.19	4338.66	4258.06	1393.93
44.9149	4475.93	4354.18	4257.09	1373.15
44.9648	4316.31	4373.65	4256.15	1194.06
45.0149	4407.13	4397.87	4255.23	1260.66
45.0649	4495.34	4427.23	4254.32	1319.51
45.1148	4424.96	4462.06	4253.44	1214.31
45.1648	4424.47	4502.63	4252.57	1173.24
45.2148	4445.69	4548.7	4251.73	1148.39
45.2589	4376.62	4593.42	4250.99	1034.6
45.309	4691.7	4647.78	4250.18	1295.32
45.3591	4514.46	4704.06	4249.38	1061.79
45.4092	4589.35	4759.57	4248.61	1081.18
45.4592	4642.73	4811.05	4247.85	1083.07
45.5092	4731.71	4855.1	4247.1	1128.01
45.559	4640.65	4887.85	4246.38	1004.2
45.609	4772.24	4905.85	4245.67	1117.79
45.6589	4583.17	4906.02	4244.97	928.551
45.7092	4614.61	4886.92	4244.29	979.083
45.759	4552.05	4850.05	4243.62	953.4
45.809	4677.94	4798.47	4242.97	1130.87
45.859	4521.47	4737.27	4242.33	1035.6
45.909	4532.75	4671.69	4241.71	1112.45
45.9592	4474.78	4606.02	4241.09	1120.16
46.0091	4574.35	4544.38	4240.5	1281.37
46.0591	4402.5	4488.54	4239.91	1165.36
46.109	4363.84	4440.04	4239.34	1175.2
46.1592	4342.67	4398.94	4238.77	1195.13
46.2091	4184.04	4365.57	4238.22	1069.87
46.2592	4347.71	4338.91	4237.68	1260.2
46.3092	4216.66	4319.79	4237.15	1148.26
46.3591	4229.16	4304.03	4236.63	1176.52
46.4091	4168.21	4292.11	4236.13	1127.5
46.4591	4204.29	4283.14	4235.63	1172.55
46.5094	4222.69	4276.33	4235.13	1197.75
46.5595	4340.18	4271.14	4234.65	1320.44
46.6096	4295.5	4267.08	4234.18	1279.82
46.6596	4288.03	4263.83	4233.71	1275.6
46.7097	4325.9	4261.13	4233.25	1316.17
46.7596	4278.64	4258.86	4232.8	1271.18
46.8095	4258.98	4256.88	4232.36	1253.5
46.8595	4369.74	4255.14	4231.93	1366
46.9094	4298.74	4253.59	4231.5	1296.55
46.9597	4295.31	4252.19	4231.07	1294.52
47.0095	4206.15	4250.93	4230.65	1206.62
47.0595	4204.56	4249.79	4230.24	1206.17
47.1095	4451.31	4248.76	4229.83	1453.95
47.1594	4303.56	4247.84	4229.43	1307.13
47.2097	4232.7	4247	4229.03	1237.1
47.2595	4186.35	4246.19	4228.64	1191.56
47.3096	4185.89	4245.54	4228.25	1191.74
47.3595	4276.68	4245	4227.86	1283.08
47.4097	4197.13	4244.56	4227.48	1203.96
47.4596	4245.11	4244.25	4227.1	1252.26
47.5097	4251.46	4244.08	4226.72	1258.78
47.5597	4354.14	4244.1	4226.34	1361.44
47.6096	4239.68	4244.35	4225.97	1246.73
47.6596	4240.85	4244.89	4225.6	1247.36
47.7096	4177.34	4245.81	4225.23	1182.93
47.7769	4297.57	4247.82	4224.73	1301.15
47.827	4394.6	4250.07	4224.36	1395.93
47.8771	4405.29	4253.13	4223.99	1403.56
47.9271	4229.01	4257.16	4223.63	1223.25
47.9772	4276.33	4262.35	4223.26	1265.38
48.0271	4253.44	4268.81	4222.89	1236.02
48.077	4345.04	4276.69	4222.53	1319.75
48.127	4400.9	4286.03	4222.16	1366.26
48.1769	4260.04	4296.77	4221.79	1214.67
48.2271	4345.63	4308.84	4221.42	1288.19
48.277	4328.9	4321.78	4221.05	1258.52
48.327	4207.85	4335.22	4220.68	1124.03
48.377	4227.46	4346.99	4220.3	1131.87
48.4269	4202.44	4359.2	4219.93	1094.64
48.4772	4203.45	4369.55	4219.54	1085.3
48.527	4208.28	4376.92	4219.17	1082.75
48.5771	4409.47	4380.55	4218.78	1280.32
48.627	4307.89	4379.72	4218.4	1179.57
48.6772	4317.58	4374.2	4218.01	1194.78
48.7271	4397.6	4364.47	4217.61	1284.53
48.7772	4315.17	4351.39	4217.22	1215.18
48.8272	4285.45	4336.28	4216.82	1200.57
48.877	4349.51	4320.44	4216.42	1280.46
48.9271	4233.68	4304.75	4216.01	1180.32
48.9771	4194.25	4290.13	4215.6	1155.52
49.0202	4352.12	4278.7	4215.24	1324.81
49.0703	4243.67	4267.05	4214.83	1228.02
49.1204	4327.62	4257.24	4214.4	1321.78
49.1704	4376.39	4249.22	4213.98	1378.57
49.2205	4253.29	4242.79	4213.54	1261.9
49.2704	4273.38	4237.77	4213.11	1287.01
49.3203	4263.44	4233.88	4212.67	1280.96
49.3703	4265.2	4230.88	4212.22	1285.72
49.4202	4233.46	4228.55	4211.77	1256.31
49.4704	4304.77	4226.72	4211.31	1329.44
49.5203	4326.8	4225.27	4210.85	1352.94
49.5703	4293.54	4224.06	4210.39	1320.88
49.6203	4127.52	4223.04	4209.91	1155.88
49.6702	4301.87	4222.15	4209.44	1331.12
49.7204	4259.31	4221.34	4208.95	1289.37
49.7703	4163.53	4220.61	4208.46	1194.32
49.8204	4309.63	4219.93	4207.96	1341.1
49.8703	4282.51	4221.07	4207.46	1312.84
49.9205	4179.55	4220.49	4206.95	1210.46
49.9704	4219.34	4219.95	4206.44	1250.78
50.0205	4227.43	4219.43	4205.92	1259.39
50.0705	4195	4218.95	4205.39	1227.46
50.1203	4230.72	4218.48	4204.86	1263.63
50.1704	4165.83	4218.04	4204.32	1199.19
50.2204	4161.88	4217.62	4203.77	1195.66
50.2504	4262.4	4217.38	4203.44	1296.42
50.3004	4385.58	4216.99	4202.89	1419.99
50.3505	4345.57	4216.62	4202.32	1380.35
50.4006	4211.26	4216.27	4201.75	1246.39
50.4506	4316.68	4215.94	4201.17	1352.14
50.5006	4210.75	4215.63	4200.59	1246.51
50.5504	4196.97	4215.35	4200	1233.02
50.6004	4265.19	4215.08	4199.4	1301.51
50.6504	4343.11	4214.84	4198.8	1379.67
50.7006	4229.58	4214.62	4198.19	1266.36
50.7504	4279.65	4214.42	4197.57	1316.62
50.8004	4180.11	4214.26	4196.94	1217.25
50.8505	4202.33	4214.12	4196.31	1239.61
50.9004	4268.66	4214.02	4195.67	1306.04
50.9506	4237.69	4213.95	4195.02	1275.14
51.0005	4202.73	4213.92	4194.37	1240.22
51.0505	4294.53	4213.93	4193.71	1332
51.1004	4277.09	4213.98	4193.05	1314.51
51.1506	4168.3	4214.08	4192.37	1205.61
51.2005	4166.89	4214.24	4191.69	1204.05
51.2506	4238.1	4214.46	4191	1275.04
51.3006	4098.33	4214.74	4190.3	1134.99
51.3505	4194.09	4215.09	4189.6	1230.4
51.4005	4169.11	4215.53	4188.89	1204.97
51.4505	4245.15	4216.06	4188.18	1280.49
51.5161	4207.14	4216.9	4187.22	1241.63
51.5661	4321.69	4217.68	4186.49	1355.4
51.6163	4351.68	4218.6	4185.75	1384.48
51.6663	4195.03	4219.66	4185	1226.77
51.7164	4226.37	4220.9	4184.24	1256.87
51.7663	4290.52	4222.32	4183.48	1319.59
51.8162	4237.02	4223.97	4182.72	1264.45
51.8662	4181.76	4225.88	4181.94	1207.28
51.9161	4292.97	4228.11	4181.16	1316.26
51.9663	4211.48	4230.73	4180.37	1232.15
52.0162	4230.51	4233.81	4179.57	1248.1
52.0662	4192.26	4237.51	4178.77	1206.15
52.1162	4225.82	4242.01	4177.96	1235.21
52.1661	4310.3	4247.56	4177.14	1314.13
52.2163	4217.1	4254.61	4176.32	1213.89
52.2662	4327.39	4263.61	4175.49	1315.18
52.3163	4349.7	4275.36	4174.65	1325.74
52.3662	4190.31	4290.73	4173.81	1150.98
52.4163	4385.94	4311.11	4172.95	1326.23
52.4662	4328.36	4337.87	4172.1	1241.89
52.5163	4287.42	4373.12	4171.23	1165.71
52.5664	4327.73	4418.37	4170.36	1160.75
52.6162	4624.97	4476.72	4169.48	1399.65
52.6662	4421.4	4550.47	4168.6	1122.32
52.7163	4525.93	4641.67	4167.71	1135.66
52.7866	4843.03	4801.22	4166.44	1293.21
52.8366	4908.29	4936.93	4165.54	1222.75
52.8868	5159.79	5089.5	4164.62	1321.69
52.9368	5372.24	5253.59	4163.7	1370.05
52.9869	5586.32	5424.09	4162.77	1413.62
53.0368	5950.84	5591.92	4161.84	1610.32
53.0867	5957.08	5747.3	4160.91	1461.18
53.1367	6021.32	5878.16	4159.96	1394.56
53.1866	6108.22	5971	4159.01	1388.62
53.2368	6150.93	6014.96	4158.05	1387.37
53.2867	6064.2	6003.53	4157.09	1312.07
53.3367	6068.76	5933.58	4156.12	1386.57
53.3867	5983.82	5812.89	4155.14	1422.32
53.4366	5836.52	5654.8	4154.16	1433.12
53.4868	5631.2	5473.78	4153.17	1408.82
53.5367	5382.37	5287.07	4152.18	1346.7
53.5868	5230.3	5104.82	4151.18	1376.89
53.6367	5050.77	4937.11	4150.17	1365.06
53.6868	4848.73	4787.79	4149.16	1312.33
53.7367	4728	4660.67	4148.14	1318.72
53.7868	4560.14	4555.01	4147.12	1256.52
53.8369	4480.64	4470.12	4146.09	1261.92
53.8867	4284.25	4403.98	4145.06	1131.67
53.9367	4183.66	4353.02	4144.02	1082.04
53.9868	4175.58	4314.47	4142.97	1112.51
54.0197	4331.18	4294.61	4142.27	1287.97
54.0697	4137.27	4270.86	4141.22	1117.81
54.1199	4287.15	4252.97	4140.15	1285.58
54.1699	4161.85	4239.4	4139.09	1173.85
54.22	4244.74	4228.83	4138.01	1267.3
54.2699	4187.08	4220.43	4136.93	1218.05
54.3198	4189.9	4213.52	4135.85	1227.77
54.3698	4188.91	4207.7	4134.76	1232.61
54.4197	4206.07	4202.71	4133.67	1254.77
54.4699	4144.18	4198.32	4132.57	1197.26
54.5198	4192.57	4194.49	4131.46	1249.48
54.5698	4069.98	4191.08	4130.35	1130.29
54.6198	4222.01	4188.05	4129.24	1285.36
54.6697	4155.74	4185.36	4128.12	1221.77
54.7199	4093.71	4182.97	4126.99	1162.15
54.7698	4150.08	4180.87	4125.86	1220.6
54.8199	4082.92	4179.04	4124.72	1155.28
54.8697	4101.09	4177.48	4123.58	1175.02
54.9199	4215.87	4176.16	4122.43	1291.11
54.9698	4153.55	4175.12	4121.28	1229.82
55.0199	4118.99	4174.36	4120.12	1196.03
55.0699	4104.81	4173.9	4118.96	1182.31
55.1198	4001.76	4173.76	4117.79	1079.4
55.1698	4045.54	4173.99	4116.62	1122.96
55.2199	4107.56	4174.63	4115.44	1184.32
55.2519	4244.02	4175.29	4114.68	1320.13
55.3019	4202.75	4176.75	4113.5	1277.4
55.3521	4187.44	4178.8	4112.3	1260.04
55.4021	4191.51	4181.49	4111.11	1261.42
55.4522	4177.36	4184.91	4109.91	1243.85
55.5021	4171.73	4188.96	4108.7	1234.17
55.552	4193.91	4193.98	4107.5	1251.34
55.602	4215.99	4199.88	4106.28	1267.51
55.6519	4199.86	4206.71	4105.07	1244.54
55.7021	4198.91	4214.66	4103.84	1235.66
55.752	4192.63	4223.79	4102.61	1220.24
55.802	4240.25	4234.49	4101.38	1257.16
55.852	4161.15	4247.25	4100.14	1165.3
55.9019	4314.03	4262.84	4098.91	1302.58
55.9521	4188.17	4282.65	4097.65	1156.92
56.002	4205.24	4308.15	4096.41	1148.49
56.0521	4278.46	4341.86	4095.15	1188
56.1019	4406.72	4386.16	4093.9	1271.95
56.1521	4340.37	4444.83	4092.63	1146.94
56.202	4423.46	4520.21	4091.36	1154.65
56.2521	4559.99	4615.85	4090.09	1195.54
56.3021	4537.82	4733.33	4088.81	1055.89
56.352	4752.72	4873.27	4087.53	1130.84
56.402	4918.46	5035.03	4086.25	1134.82
56.4521	4966.04	5215.13	4084.96	1002.3
56.5081	5476.97	5430.07	4083.51	1298.31
56.5581	5610.66	5624.06	4082.21	1238
56.6083	5931.54	5808.76	4080.9	1374.18
56.6583	5826.66	5968.56	4079.6	1109.51
56.7083	6119.83	6088.82	4078.29	1282.41
56.7583	6056.4	6155.16	4076.98	1152.65
56.8082	6165.1	6157.47	4075.66	1259.03
56.8582	6150.16	6092.92	4074.34	1308.64
56.9081	5802	5967.98	4073.02	1085.42
56.9583	5733.28	5795.5	4071.68	1189.18
57.0082	5678.05	5595.68	4070.35	1333.77
57.0582	5416.28	5384.75	4069.02	1282.93
57.1082	5213.13	5177.53	4067.68	1287
57.1581	4966.36	4984.81	4066.34	1232.95
57.2083	4712.73	4811.71	4064.99	1152.42
57.2582	4509.55	4663.71	4063.64	1097.23
57.3082	4401.67	4540.26	4062.28	1112.8
57.3581	4328.63	4440.68	4060.93	1139.34
57.4083	4321.58	4361.78	4059.56	1211.19
57.4582	4249.62	4301.35	4058.2	1199.67
57.5083	4153.02	4255.33	4056.83	1149.09
57.5583	4149.22	4220.8	4055.46	1179.81
57.6082	4236.28	4194.92	4054.09	1292.76
57.6582	4107.46	4175.27	4052.71	1183.59
57.7082	4147.56	4160.13	4051.33	1238.83
57.7694	4118.38	4145.84	4049.64	1223.94
57.8194	4127.07	4136.54	4048.25	1241.93
57.8696	4051.53	4128.71	4046.85	1174.22
57.9196	4171.3	4122	4045.46	1300.7
57.9696	4184.89	4116.13	4044.06	1320.16
58.0196	4138.01	4110.9	4042.67	1278.51
58.0695	4079.74	4106.22	4041.27	1224.91
58.1195	4064.57	4101.99	4039.86	1213.98
58.1694	4113.78	4098.15	4038.46	1267.02
58.2196	4112.98	4094.65	4037.04	1269.72
58.2695	4043.89	4091.48	4035.63	1203.8
58.3194	4023.25	4088.61	4034.22	1186.04
58.3695	4040.72	4085.99	4032.8	1206.13
58.4194	4143.25	4083.63	4031.38	1311.02
58.4696	4118.85	4081.51	4029.96	1288.74
58.5195	4206.12	4079.64	4028.54	1377.88
58.5695	3996.96	4078	4027.11	1170.37
58.6194	4061.21	4076.59	4025.68	1236.02
58.6696	4021.48	4075.42	4024.25	1197.46
58.7195	4118.63	4074.51	4022.82	1295.52
58.7696	4034.53	4073.85	4021.38	1212.08
58.8196	4117.23	4073.48	4019.94	1295.15
58.8695	4066.96	4073.43	4018.51	1244.94
58.9195	4068.64	4073.73	4017.07	1246.32
58.9695	4131.82	4074.45	4015.63	1308.77
59.0179	4017.17	4075.62	4014.23	1192.95
59.068	4093.01	4077.47	4012.78	1266.94
59.1181	4091.99	4080.14	4011.33	1263.24
59.1681	4079.92	4083.93	4009.88	1247.39
59.2182	4116.94	4089.26	4008.43	1279.07
59.2681	4054.66	4096.68	4006.98	1209.38
59.318	4111.76	4107	4005.53	1256.15
59.368	4118.85	4121.32	4004.08	1248.93
59.4179	4167.98	4140.93	4002.63	1278.44
59.4681	4271.52	4167.68	4001.17	1355.24
59.518	4159.57	4203.15	3999.71	1207.82
59.568	4202.84	4249.61	3998.26	1204.62
59.618	4277.76	4309.02	3996.8	1220.13
59.6679	4312.79	4382.9	3995.34	1181.29
59.7181	4518.35	4473.21	3993.88	1296.53
59.768	4552.43	4578.38	3992.42	1225.46
59.8181	4842.39	4697.98	3990.96	1395.81
59.868	4979.14	4827.5	3989.5	1403.04
59.9181	5101.02	4962.14	3988.04	1390.28
59.9681	5271.42	5093.44	3986.57	1429.38
60.0182	5448.77	5212.96	3985.11	1487.21
60.0682	5557.18	5310.59	3983.65	1497.99
60.118	5679.8	5376.58	3982.19	1554.61
60.1681	5630.01	5400.81	3980.73	1480.59
60.2181	5782.59	5380.14	3979.26	1653.85
60.2579	5588.75	5330.6	3978.1	1509.55
60.3079	5529.15	5232.75	3976.64	1547.79
60.358	5308.8	5106.1	3975.17	1454.09
60.4081	5281.78	4964.14	3973.71	1569.04
60.4581	5021.95	4818.93	3972.25	1454.43
60.5081	4845.9	4679.17	3970.79	1418.13
60.5579	4659.37	4551.53	3969.34	1359.23
60.6079	4525.49	4438.62	3967.88	1338.27
60.6579	4390.42	4342.59	3966.42	1299.22
60.7081	4340.83	4263.16	3964.96	1329.07
60.7579	4297.74	4200.02	3963.51	1349.12
60.8079	4235.51	4150.35	3962.05	1336.56
60.858	4117	4112.1	3960.59	1256.31
60.9079	4154.69	4083.16	3959.14	1322.93
60.9581	4038.77	4061.12	3957.69	1229.04
61.008	4115.27	4044.45	3956.24	1322.22
61.058	3965.89	4031.53	3954.79	1185.76
61.1079	4080.4	4021.32	3953.35	1310.48
61.1581	3966.52	4012.95	3951.89	1204.97
61.208	4008.7	4005.97	3950.45	1254.13
61.2581	3985.71	3999.91	3949.01	1237.19
61.3081	4037.6	3994.57	3947.56	1294.43
61.358	3906.12	3989.77	3946.13	1167.75
61.408	3997.83	3985.37	3944.69	1263.85
61.458	4038.72	3981.32	3943.26	1308.79
61.4974	4028.97	3978.32	3942.13	1302.04
61.5474	4110.11	3974.75	3940.69	1386.76
61.5975	3948.85	3971.38	3939.26	1228.87
61.6476	4035.05	3968.2	3937.83	1318.24
61.6976	4024.36	3965.2	3936.41	1310.56
61.7476	3958.56	3962.34	3934.98	1247.62
61.7974	3897.87	3959.63	3933.57	1189.63
61.8474	3993.5	3957.03	3932.15	1287.86
61.8974	3922.9	3954.55	3930.73	1219.76
61.9476	3968.22	3952.15	3929.32	1267.47
61.9974	3954.59	3949.86	3927.91	1256.13
62.0474	3926.68	3947.79	3926.5	1230.29
62.0975	3911.37	3945.66	3925.1	1217.1
62.1474	3871.64	3943.62	3923.7	1179.42
62.1976	3960.24	3941.65	3922.29	1269.99
62.2475	3936.5	3939.76	3920.9	1248.14
62.2975	3798.41	3937.94	3919.51	1111.87
62.3474	3839.52	3936.2	3918.12	1154.72
62.3976	3831.18	3934.52	3916.73	1148.05
62.4475	3803.85	3932.95	3915.35	1122.3
62.4976	3863.54	3931.47	3913.97	1183.47
62.5476	3781.08	3930.11	3912.59	1102.36
62.5975	3807.47	3928.92	3911.22	1129.95
62.6475	3865.7	3927.93	3909.85	1189.17
62.6975	3780.16	3927.21	3908.48	1104.35
62.7393	4009.79	3926.87	3907.34	1334.32
62.7893	3951.92	3929.35	3905.98	1273.96
62.8394	3924.92	3929.92	3904.62	1246.41
62.8895	3892.87	3931.18	3903.27	1213.08
62.9395	3943.24	3933.22	3901.92	1261.42
62.9895	3997.77	3936.11	3900.57	1313.06
63.0393	4101.42	3939.88	3899.24	1412.94
63.0893	4036.56	3944.51	3897.9	1343.46
63.1392	3948.63	3949.83	3896.57	1250.2
63.1895	3945.76	3955.67	3895.23	1241.49
63.2393	4108.68	3961.51	3893.91	1398.56
63.2893	3912.68	3966.97	3892.59	1197.11
63.3394	3931.2	3971.47	3891.27	1211.12
63.3893	4026.15	3974.41	3889.96	1303.14
63.4395	4117.96	3975.29	3888.64	1394.08
63.4894	3976.35	3973.69	3887.34	1254.05
63.5394	3918.12	3969.57	3886.03	1199.94
63.5893	3917.64	3963.26	3884.74	1205.78
63.6395	4025.18	3955.31	3883.44	1321.26
63.6894	3920.43	3944.78	3882.15	1227.05
63.7395	3873.03	3935.77	3880.86	1188.65
63.7895	3850.61	3927.06	3879.58	1174.95
63.8394	3865.61	3918.97	3878.31	1198.05
63.8894	3836.2	3911.68	3877.03	1175.93
63.9394	3908.32	3905.3	3875.76	1254.42
63.979	3954.65	3900.9	3874.76	1305.15
64.029	3837.57	3896.12	3873.5	1192.85
64.0792	3785.61	3892.11	3872.24	1144.9
64.1292	3845.9	3888.78	3870.98	1208.52
64.1793	3900.36	3885.98	3869.73	1265.78
64.2292	3928.27	3883.61	3868.49	1296.07
64.2791	3880.47	3881.55	3867.25	1250.31
64.3291	3879.35	3879.74	3866.01	1251.01
64.379	3898.34	3878.09	3864.78	1271.65
64.4292	3830.05	3876.56	3863.55	1204.89
64.4791	3845.14	3875.14	3862.33	1221.39
64.5291	3901.37	3873.79	3861.11	1278.98
64.5791	3764.21	3872.49	3859.89	1143.12
64.629	3820.78	3871.25	3858.68	1200.93
64.6792	3718.32	3870.04	3857.47	1099.68
64.7291	3823.35	3868.87	3856.27	1205.87
64.7792	3721.57	3867.74	3855.07	1105.23
64.829	3764.46	3866.65	3853.87	1149.21
64.8792	3813.73	3865.58	3852.68	1199.55
64.9291	3897.37	3864.55	3851.49	1284.21
64.9792	3688.84	3863.56	3850.3	1076.68
65.0292	3706.53	3862.6	3849.12	1095.33
65.0791	3873.88	3861.68	3847.95	1263.59
65.1291	3751.09	3860.8	3846.78	1141.69
65.1792	3782.22	3859.96	3845.61	1173.66
65.2244	3907.11	3859.24	3844.55	1299.27
65.2744	3910.08	3858.49	3843.39	1302.98
65.3246	3911.54	3857.79	3842.23	1305.15
65.3746	3905.2	3857.15	3841.07	1299.45
65.4246	3902.09	3856.59	3839.92	1296.9
65.4746	3851.54	3856.1	3838.77	1246.84
65.5245	3896.82	3855.71	3837.63	1292.51
65.5745	3872.24	3855.45	3836.49	1268.19
65.6244	3821.1	3855.33	3835.35	1217.17
65.6746	3880.53	3855.44	3834.21	1276.49
65.7245	3820.53	3855.82	3833.09	1216.1
65.7745	3902.31	3856.61	3831.96	1297.1
65.8245	3865.86	3858.24	3830.83	1259.02
65.8744	3881.72	3860.34	3829.71	1272.78
65.9246	3732.78	3863.48	3828.59	1120.69
65.9745	4027.55	3867.97	3827.47	1410.98
66.0245	3875.95	3874.2	3826.36	1253.15
66.0744	3848.73	3882.56	3825.25	1217.56
66.1246	3868.31	3893.54	3824.14	1226.17
66.1745	3885.21	3907.33	3823.04	1229.28
66.2246	3943.84	3924.25	3821.93	1270.98
66.2746	3919.84	3944.19	3820.83	1227.05
66.3245	3940.56	3966.79	3819.74	1225.18
66.3745	3924.67	3991.39	3818.64	1184.68
66.4246	3958.78	4016.81	3817.55	1193.37
66.4823	4188.41	4044.89	3816.29	1394.92
66.5323	4089.92	4065.89	3815.2	1275.43
66.5825	4200.14	4081.57	3814.11	1369.96
66.6325	4086.55	4089.8	3813.02	1248.15
66.6825	4076.85	4089.24	3811.94	1239.01
66.7325	4071.83	4079.65	3810.86	1243.58
66.7824	4133.64	4062.2	3809.78	1322.84
66.8324	4033.75	4039.02	3808.7	1246.14
66.8823	4015.68	4012.71	3807.63	1254.37
66.9325	3964.31	3985.33	3806.55	1230.38
66.9824	3956.86	3958.97	3805.48	1249.28
67.0324	3990.38	3934.64	3804.41	1307.14
67.0824	4005.76	3911.91	3803.33	1345.25
67.1323	3982.8	3893.62	3802.27	1340.57
67.1825	3800.95	3878.43	3801.19	1173.92
67.2324	3849.06	3866.34	3800.13	1234.12
67.2824	3799.23	3856.87	3799.06	1193.75
67.3323	3806.12	3849.67	3798	1207.85
67.3825	3852.1	3844.24	3796.92	1259.26
67.4324	3861.35	3840.28	3795.86	1272.47
67.4825	3856.76	3837.38	3794.79	1270.78
67.5325	3973.67	3835.31	3793.73	1389.76
67.5824	3823.46	3833.86	3792.67	1241
67.6324	3816.6	3832.87	3791.6	1235.12
67.6824	3896.26	3832.26	3790.54	1315.4
67.7457	3979.57	3831.92	3789.19	1399.05
67.7958	3994.79	3831.95	3788.12	1414.24
67.8459	3864.42	3832.25	3787.05	1283.57
67.8959	3827.74	3832.8	3785.99	1246.34
67.946	4025.06	3833.63	3784.92	1442.83
67.9959	3884.74	3834.75	3783.86	1301.38
68.0458	3755.55	3836.23	3782.79	1170.72
68.0958	3804.83	3838.12	3781.72	1218.11
68.1457	3805.66	3840.67	3780.66	1216.38
68.1959	3804.53	3843.71	3779.58	1212.22
68.2458	3958.51	3847.52	3778.51	1362.39
68.2958	3805.81	3852.34	3777.44	1204.87
68.3458	3812.21	3858.39	3776.37	1205.22
68.3957	3948.9	3865.95	3775.3	1334.34
68.4459	3925.32	3875.4	3774.22	1301.32
68.4958	3940.61	3886.91	3773.14	1305.11
68.5459	3902.54	3900.88	3772.06	1253.07
68.5958	3906.13	3917.39	3770.98	1240.13
68.646	3989.19	3936.77	3769.9	1303.81
68.6959	4002.07	3958.81	3768.82	1294.66
68.746	3963.99	3983.64	3767.73	1231.75
68.796	3983.58	4011.03	3766.64	1223.95
68.8458	3999.55	4040.86	3765.55	1210.09
68.8959	4052.69	4073.64	3764.46	1230.45
68.9459	4131.34	4109.88	3763.37	1272.85
69.0137	4121.39	4167.81	3761.88	1204.98
69.0638	4327.53	4221.28	3760.78	1357.65
69.1139	4315.58	4289.19	3759.67	1277.79
69.1639	4300.28	4377.36	3758.57	1174.32
69.214	4444.83	4492.44	3757.46	1203.8
69.2639	4497.75	4638.95	3756.35	1110.2
69.3138	4632.6	4820.74	3755.24	1063.26
69.3638	4781.19	5038.82	3754.12	993.776
69.4137	5036.84	5288.95	3753.01	999.288
69.4639	5137.76	5565.43	3751.88	823.726
69.5138	5240.98	5851.47	3750.76	640.905
69.5638	5659.72	6129.57	3749.63	781.554
69.6138	5796.64	6373.16	3748.5	674.88
69.6637	6010.39	6551.79	3747.37	710.001
69.7139	6183.82	6638.59	3746.23	796.622
69.7638	6278.36	6616.59	3745.09	913.159
69.8139	6100.6	6488.99	3743.94	863.005
69.8638	6011.2	6277.23	3742.79	985.371
69.9139	5869.77	6008.91	3741.64	1112.26
69.9639	5826.03	5714.38	3740.49	1363.04
70.0139	5645.37	5417.01	3739.33	1479.76
70.064	5262.08	5133.65	3738.16	1379.83
70.1138	5081.24	4878.17	3737	1454.46
70.1639	4729.5	4654.12	3735.83	1326.78
70.2139	4552.92	4465.98	3734.65	1338.34
70.2475	4515.58	4359.18	3733.86	1407.8
70.2975	4294.66	4227.51	3732.68	1318.55
70.3477	4174.06	4124.35	3731.49	1301.11
70.3977	4060.32	4045.87	3730.31	1265.84
70.4478	4128.89	3986.56	3729.11	1393.74
70.4977	4006.77	3942.27	3727.92	1315.89
70.5476	3973.53	3908.95	3726.72	1315.98
70.5976	3919.14	3883.53	3725.52	1287
70.6475	3827.55	3863.83	3724.31	1215.12
70.6977	3874.22	3848.02	3723.1	1277.6
70.7476	3837.28	3835.13	3721.88	1253.55
70.7976	3818.62	3824.23	3720.66	1245.78
70.8476	3841.43	3814.84	3719.44	1278
70.8975	3759.48	3806.59	3718.21	1204.29
70.9477	3791.08	3799.2	3716.97	1243.28
70.9976	3754.95	3792.59	3715.74	1213.76
71.0477	3910.75	3786.56	3714.5	1375.59
71.0976	3749.79	3781.08	3713.25	1220.1
71.1477	3781.09	3776.05	3712	1256.44
71.1977	3816.9	3771.42	3710.75	1296.87
71.2477	3732.67	3767.16	3709.49	1216.9
71.2978	3729.93	3763.22	3708.23	1218.11
71.3476	3702.08	3759.59	3706.97	1193.88
71.3976	3675.75	3756.22	3705.7	1170.92
71.4477	3826.15	3753.1	3704.42	1324.44
71.4783	3732.63	3751.31	3703.64	1232.72
71.5283	3809.59	3748.57	3702.36	1312.42
71.5785	3843.29	3746.05	3701.07	1348.64
71.6285	3800.42	3743.76	3699.79	1308.06
71.6786	3785.88	3741.69	3698.49	1295.59
71.7285	3768.96	3739.87	3697.2	1280.49
71.7784	3806.9	3738.33	3695.9	1319.97
71.8284	3857.71	3737.39	3694.6	1371.72
71.8783	3788.9	3736.58	3693.29	1303.73
71.9285	3724.36	3736.3	3691.98	1239.47
71.9784	3575.3	3736.73	3690.67	1089.97
72.0284	3699.1	3738.14	3689.35	1212.36
72.0784	3767.53	3740.86	3688.03	1278.07
72.1283	3827.59	3745.31	3686.7	1333.68
72.1785	3802.28	3752.04	3685.37	1301.64
72.2284	3695.9	3761.54	3684.04	1185.75
72.2785	3815	3774.44	3682.7	1291.96
72.3284	3875.23	3791.11	3681.37	1335.52
72.3785	3923.96	3811.97	3680.02	1363.39
72.4284	3976	3836.86	3678.68	1390.54
72.4785	3839.56	3865.59	3677.33	1225.36
72.5286	3958.07	3897.19	3675.97	1312.29
72.5784	4118.39	3929.92	3674.63	1439.87
72.6284	4077.37	3961.93	3673.27	1366.84
72.6785	4058.01	3990.2	3671.91	1319.2
72.7443	4301.51	4015.7	3670.11	1537.22
72.7943	4288.91	4022.19	3668.75	1518.12
72.8445	4289.82	4015.76	3667.38	1525.46
72.8945	4169.76	3997.29	3666	1423.87
72.9446	4255.89	3969.44	3664.63	1537.84
72.9945	4261.39	3935.9	3663.26	1576.88
73.0444	4106.59	3899.85	3661.88	1458.14
73.0944	4012.3	3863.84	3660.5	1399.86
73.1443	3886.99	3829.93	3659.13	1308.45
73.1945	3900.56	3799.08	3657.74	1352.88
73.2444	3860.48	3772.34	3656.36	1339.54
73.2944	3853.91	3749.7	3654.97	1355.61
73.3444	3773.19	3731.07	3653.58	1293.53
73.3943	3730.47	3716.1	3652.2	1265.77
73.4445	3686.07	3704.16	3650.8	1233.31
73.4944	3663.9	3694.85	3649.41	1220.45
73.5445	3722.66	3687.28	3648.02	1286.78
73.5943	3667.21	3681.51	3646.63	1237.1
73.6445	3618.44	3676.82	3645.23	1193.02
73.6944	3660.39	3672.98	3643.84	1238.8
73.7445	3612.43	3669.73	3642.44	1194.11
73.7945	3534.11	3666.91	3641.05	1118.6
73.8444	3666.9	3664.42	3639.66	1253.88
73.8944	3687.07	3662.18	3638.26	1276.29
73.9445	3652.39	3660.15	3636.86	1243.63
73.9839	3686.42	3658.69	3635.76	1279.13
74.0339	3514.27	3657.01	3634.37	1108.66
74.0841	3595.86	3655.62	3632.97	1191.64
74.1341	3694.17	3654.36	3631.57	1291.21
74.1842	3718.14	3654.05	3630.17	1315.49
74.2341	3709.94	3653.45	3628.78	1307.89
74.284	3745.77	3653.33	3627.4	1343.84
74.334	3692.95	3653.85	3626	1290.5
74.3839	3722.64	3655.21	3624.62	1318.82
74.4341	3620.76	3657.69	3623.22	1214.47
74.484	3630.28	3661.53	3621.84	1220.14
74.534	3641.64	3667.04	3620.45	1226
74.584	3647.81	3674.47	3619.07	1224.74
74.6339	3581.8	3683.97	3617.69	1149.23
74.6841	3695.7	3695.69	3616.31	1251.41
74.734	3649.39	3709.34	3614.93	1191.46
74.7841	3746.23	3724.67	3613.55	1272.96
74.8339	3739.06	3740.84	3612.19	1249.62
74.8841	3742.33	3757.06	3610.81	1236.67
74.934	3796.35	3771.69	3609.45	1276.06
74.9841	3821.83	3783.14	3608.08	1290.09
75.0341	3766.72	3789.54	3606.72	1228.58
75.084	3673.25	3789.61	3605.36	1135.03
75.134	3771.47	3783.08	3604.01	1239.79
75.1841	3880.28	3770.77	3602.66	1360.9
75.22	3887.38	3759.31	3601.69	1379.47
75.2701	3926.98	3741.06	3600.34	1437.32
75.3202	3734.37	3721.69	3599	1264.08
75.3702	3773.72	3702.56	3597.66	1322.56
75.4203	3662.56	3684.52	3596.33	1229.43
75.4702	3750.63	3668.29	3595	1333.74
75.5201	3649.52	3654.11	3593.68	1246.81
75.5701	3660.86	3642.02	3592.36	1270.23
75.62	3647.57	3632.01	3591.05	1266.96
75.6703	3612.58	3623.77	3589.73	1240.21
75.7201	3590.02	3617.19	3588.43	1224.22
75.7701	3563.15	3611.87	3587.14	1202.67
75.8201	3676.87	3607.55	3585.84	1320.72
75.87	3558.79	3603.88	3584.56	1206.31
75.9203	3559.81	3600.88	3583.27	1210.33
75.9701	3567.41	3598.32	3582	1220.49
76.0202	3486.69	3596.04	3580.72	1142.05
76.0701	3544.42	3593.98	3579.46	1201.84
76.1203	3524.9	3592.06	3578.2	1184.24
76.1702	3582.89	3590.27	3576.95	1244.02
76.2203	3495.28	3588.57	3575.7	1158.11
76.2703	3501.92	3586.95	3574.46	1166.37
76.3202	3437.53	3585.39	3573.24	1103.54
76.3702	3556.89	3583.89	3572.01	1224.41
76.4202	3531.78	3582.43	3570.79	1200.75
76.4696	3615.19	3581.04	3569.6	1285.55
76.5197	3624.88	3579.67	3568.39	1296.61
76.5698	3534.73	3578.33	3567.19	1207.8
76.6198	3537.79	3574.53	3566	1214.67
76.6699	3538.32	3573.3	3564.82	1216.42
76.7198	3676.4	3572.12	3563.65	1355.68
76.7697	3540.69	3570.97	3562.49	1221.12
76.8197	3515.12	3569.85	3561.33	1196.67
76.8696	3585.75	3568.77	3560.18	1268.38
76.9198	3461.17	3567.71	3559.04	1144.85
76.9697	3441.6	3566.69	3557.91	1126.3
77.0197	3505.16	3565.71	3556.78	1190.85
77.0697	3506.77	3564.76	3555.67	1193.4
77.1196	3494.63	3565.57	3554.56	1180.47
77.1699	3515.33	3564.71	3553.46	1202.02
77.2197	3519.34	3563.91	3552.38	1206.83
77.2698	3616.11	3563.15	3551.29	1304.36
77.3197	3514.58	3562.44	3550.22	1203.54
77.3699	3526.32	3561.78	3549.16	1215.95
77.4198	3491.88	3561.18	3548.11	1182.1
77.4699	3561.32	3560.64	3547.06	1252.08
77.5199	3573.08	3560.17	3546.03	1264.3
77.5697	3426.53	3559.79	3545.01	1118.15
77.6198	3503.87	3559.49	3543.99	1195.78
77.6698	3472.73	3559.31	3542.98	1164.82
77.7287	3568.15	3559.26	3541.81	1260.28
77.7787	3592.96	3559.42	3540.83	1284.93
77.8289	3546.91	3559.81	3539.85	1238.49
77.8789	3580.44	3560.53	3538.88	1271.32
77.9289	3575.74	3561.68	3537.93	1265.45
77.9789	3567.23	3563.46	3536.98	1255.18
78.0288	3507	3566.08	3536.05	1192.32
78.0787	3524.39	3569.86	3535.13	1205.94
78.1287	3649.47	3575.2	3534.21	1325.67
78.1789	3615.49	3582.57	3533.31	1284.31
78.2287	3663.8	3592.38	3532.42	1322.82
78.2787	3556.04	3605.21	3531.53	1202.23
78.3288	3698.58	3621.47	3530.66	1328.51
78.3787	3499.81	3641.3	3529.8	1109.91
78.4289	3567.76	3664.93	3528.94	1154.22
78.4788	3638.97	3691.73	3528.1	1198.63
78.5288	3739.76	3721.12	3527.27	1270.04
78.5787	3702.05	3751.64	3526.45	1201.81
78.6289	3850.08	3781.62	3525.63	1319.87
78.6788	3737.08	3808.07	3524.83	1180.41
78.7289	3662.65	3828.16	3524.04	1085.89
78.7789	3645.52	3838.75	3523.26	1058.17
78.8288	3743.02	3838.02	3522.49	1156.4
78.8788	3771.54	3825.99	3521.73	1196.95
78.9288	3682.93	3804.59	3520.98	1129.74
78.9806	3762.82	3775.76	3520.22	1238.46
79.0306	3709.5	3744.69	3519.49	1216.22
79.0808	3730.63	3712.9	3518.77	1269.12
79.1308	3660.83	3682.58	3518.07	1229.65
79.1809	3588.41	3654.81	3517.37	1185
79.2308	3583.95	3630.51	3516.68	1204.84
79.2807	3626.94	3609.87	3516.01	1268.46
79.3307	3628.36	3592.89	3515.34	1286.87
79.3806	3605.27	3579.29	3514.69	1277.38
79.4308	3536.64	3568.59	3514.04	1219.45
79.4807	3597.37	3560.44	3513.41	1288.33
79.5307	3576.13	3554.27	3512.78	1273.25
79.5807	3437.94	3549.66	3512.17	1139.68
79.6306	3541.42	3546.24	3511.56	1246.58
79.6808	3576.31	3543.36	3510.97	1284.34
79.7307	3647.11	3541.46	3510.38	1357.05
79.7808	3570.91	3540.03	3509.8	1282.28
79.8307	3505.11	3538.98	3509.24	1217.53
79.8808	3517.63	3538.23	3508.68	1230.8
79.9308	3483.74	3537.73	3508.13	1197.41
79.9808	3429.85	3537.46	3507.6	1143.78
80.0309	3595.6	3537.66	3507.07	1309.33
80.0807	3486.58	3537.88	3506.55	1200.1
80.1307	3524.94	3538.38	3506.04	1237.96
80.1808	3532.73	3539.22	3505.54	1244.91
80.22	3532.31	3540.15	3505.15	1243.55
80.27	3632.82	3541.79	3504.67	1342.42
80.3202	3583.97	3544.06	3504.19	1291.31
80.3702	3595.22	3547.1	3503.72	1299.52
80.4203	3466.52	3551.1	3503.26	1166.82
80.4702	3623.92	3556.22	3502.81	1319.1
80.5201	3568.26	3562.65	3502.37	1257
80.5701	3609.61	3570.56	3501.94	1290.45
80.62	3691.56	3580	3501.51	1362.96
80.6702	3602.87	3591.08	3501.09	1263.2
80.7201	3492.25	3603.55	3500.68	1140.1
80.7701	3535.29	3617.29	3500.28	1169.4
80.8201	3657.05	3631.95	3499.88	1276.5
80.87	3530.87	3646.99	3499.49	1135.28
80.9202	3738.39	3662	3499.11	1327.79
80.9701	3644.21	3676.3	3498.74	1219.3
81.0202	3676.35	3689.97	3498.37	1237.78
81.0701	3567.11	3703.56	3498.01	1114.95
81.1202	3620.65	3718.73	3497.66	1153.31
81.1701	3727.36	3737.56	3497.31	1241.2
81.2202	3661.24	3762.57	3496.97	1150.07
81.2703	3623.56	3795.85	3496.63	1079.11
81.3201	3861.2	3838.61	3496.31	1273.99
81.3701	3737.63	3891.95	3495.98	1097.09
81.4202	3790.08	3955.44	3495.67	1086.04
81.4665	4051.17	4021.63	3495.38	1280.93
81.5165	4171.22	4098.3	3495.07	1324.32
81.5667	4176.94	4175.95	3494.77	1252.38
81.6167	4369.6	4247.32	3494.47	1373.67
81.6668	4344.76	4304.61	3494.17	1291.55
81.7167	4322.36	4339.1	3493.89	1234.65
81.7666	4345.33	4344.86	3493.6	1251.87
81.8166	4214.08	4320.31	3493.32	1145.17
81.8665	4245.56	4269.43	3493.05	1227.53
81.9167	4252.93	4199.14	3492.78	1305.18
81.9666	4206.54	4118.47	3492.51	1339.46
82.0166	4094.4	4034.42	3492.24	1311.38
82.0666	4008.61	3952.56	3491.98	1307.45
82.1165	3948.8	3876.9	3491.72	1323.31
82.1667	3826.49	3809.26	3491.46	1268.63
82.2166	3724.39	3751.62	3491.21	1224.17
82.2667	3706.6	3703.58	3490.96	1254.43
82.3166	3643.07	3664.99	3490.71	1229.48
82.3667	3729.75	3634.56	3490.46	1346.59
82.4166	3652.92	3611.28	3490.22	1293.04
82.4667	3610.31	3593.65	3489.97	1268.06
82.5168	3518.49	3580.54	3489.73	1189.35
82.5666	3566.62	3570.92	3489.48	1247.11
82.6166	3577.88	3563.8	3489.24	1265.48
82.6667	3540.24	3558.54	3489	1233.1
82.7192	3697.44	3554.5	3488.75	1394.34
82.7692	3546.07	3551.67	3488.51	1245.8
82.8193	3674.03	3549.59	3488.27	1375.84
82.8694	3705.32	3548.11	3488.03	1408.61
82.9194	3614.99	3547.36	3487.78	1319.03
82.9694	3620.24	3546.8	3487.54	1324.85
83.0192	3534.37	3546.62	3487.3	1239.15
83.0692	3549.91	3546.81	3487.05	1254.5
83.1191	3631.94	3547.35	3486.81	1335.99
83.1694	3498.83	3548.25	3486.56	1201.97
83.2192	3589.51	3549.51	3486.31	1291.4
83.2692	3595.19	3551.15	3486.06	1295.44
83.3192	3557.88	3553.2	3485.8	1256.07
83.3692	3656.35	3555.69	3485.55	1352.06
83.4194	3609.73	3558.69	3485.29	1302.44
83.4693	3679.96	3562.22	3485.03	1369.14
83.5193	3502.03	3566.42	3484.76	1187.01
83.5692	3704.27	3571.4	3484.49	1384.26
83.6194	3614.74	3577.41	3484.22	1288.73
83.6693	3690.95	3584.67	3483.94	1357.68
83.7194	3540.98	3593.69	3483.66	1198.68
83.7694	3620.29	3605.07	3483.37	1266.62
83.8193	3639.27	3619.7	3483.08	1270.97
83.8693	3793.39	3638.92	3482.79	1405.87
83.9193	3752.58	3664.41	3482.49	1339.57
83.9801	3736	3707.05	3482.12	1280.35
84.0302	3917.64	3755.03	3481.8	1414.01
84.0803	3917.54	3817.9	3481.49	1351.04
84.1303	4008.21	3898.7	3481.16	1360.9
84.1804	4222.53	4000.69	3480.83	1473.24
84.2304	4308.9	4125.64	3480.5	1434.66
84.2802	4344.5	4273.97	3480.15	1321.92
84.3302	4596.08	4445.8	3479.8	1401.68
84.3801	4718.87	4636.76	3479.45	1333.51
84.4304	4933.46	4842.19	3479.08	1342.68
84.4802	5126.76	5048	3478.71	1330.15
84.5302	5353.98	5242.31	3478.33	1363.07
84.5802	5435.86	5405.38	3477.95	1281.87
84.6301	5558.09	5516.36	3477.55	1293.13
84.6804	5656.88	5558.33	3477.15	1349.95
84.7302	5653.03	5523.41	3476.74	1381.02
84.7803	5411.4	5417.57	3476.32	1245.23
84.8302	5231.3	5258.2	3475.89	1224.5
84.8804	5191.04	5064.41	3475.45	1378.03
84.9303	5079.14	4857.7	3475	1472.84
84.9804	4691.57	4651.32	3474.54	1291.65
85.0304	4532.04	4457.33	3474.08	1326.11
85.0803	4288.38	4282.61	3473.6	1257.17
85.1303	4025.45	4130.34	3473.12	1146.51
85.1803	4003.1	4002.02	3472.62	1252.48
85.222	3861	3912.88	3472.2	1199.51
85.2721	3777.23	3825.56	3471.68	1203.07
85.3222	3705.09	3757.17	3471.15	1199.32
85.3722	3705.22	3704.61	3470.62	1252.01
85.4223	3750.45	3664.51	3470.07	1337.33
85.4722	3581.57	3634.23	3469.51	1198.74
85.5221	3560.99	3611.17	3468.94	1201.23
85.5721	3538.82	3593.37	3468.36	1196.85
85.622	3426.04	3579.43	3467.77	1098.01
85.6723	3572	3567.88	3467.16	1255.53
85.7221	3611.44	3558.71	3466.55	1304.13
85.7721	3566.46	3550.97	3465.92	1266.89
85.8221	3517.03	3544.58	3465.28	1223.85
85.872	3518.48	3538.83	3464.63	1231.05
85.9223	3521.75	3533.75	3463.96	1239.4
85.9721	3525.48	3529.33	3463.29	1247.54
86.0222	3442.51	3525.44	3462.59	1168.47
86.0721	3434.86	3522.07	3461.89	1164.18
86.1223	3569.21	3519.19	3461.18	1301.42
86.1722	3463.87	3516.86	3460.45	1198.41
86.2223	3426.64	3515.06	3459.71	1162.98
86.2723	3492.49	3513.87	3458.95	1230.02
86.3221	3468.05	3513.32	3458.19	1206.13
86.3722	3588.01	3513.46	3457.4	1325.95
86.4222	3543.05	3514.34	3456.61	1280.1
86.4537	3645.96	3515.28	3456.1	1382.08
86.5037	3432.79	3517.38	3455.28	1166.81
86.5539	3579.89	3520.18	3454.45	1311.11
86.6039	3572.4	3523.59	3453.61	1300.21
86.6539	3533.41	3527.46	3452.75	1257.35
86.7039	3629.92	3531.6	3451.88	1349.72
86.7538	3696.74	3535.72	3450.99	1412.41
86.8038	3501.39	3539.6	3450.09	1213.19
86.8537	3545.49	3543.03	3449.18	1253.86
86.9039	3600.82	3546.12	3448.25	1306.1
86.9538	3509.01	3549.24	3447.31	1211.17
87.0037	3482.9	3553.12	3446.35	1181.18
87.0538	3543.88	3558.61	3445.38	1236.66
87.1037	3577.65	3566.47	3444.4	1262.58
87.1539	3636.98	3577.38	3443.4	1311
87.2038	3652.22	3591.53	3442.38	1312.09
87.2538	3547.5	3609	3441.36	1189.89
87.3037	3664.26	3629.3	3440.32	1286.35
87.3539	3627.67	3651.71	3439.26	1227.35
87.4038	3652.62	3674.51	3438.19	1229.51
87.4539	3617.8	3695.87	3437.1	1173.33
87.5039	3813.74	3713.08	3436	1352.06
87.5538	3712.61	3723.44	3434.89	1240.57
87.6038	3682.13	3724.86	3433.76	1208.67
87.6538	3848.7	3716.58	3432.62	1383.51
87.7066	3662.3	3698.43	3431.4	1215.27
87.7566	3589.89	3674.7	3430.22	1166.59
87.8067	3643.2	3647.25	3429.03	1247.35
87.8568	3617.87	3618.48	3427.83	1250.79
87.9068	3613.69	3590.2	3426.62	1274.89
87.9568	3551.34	3563.81	3425.39	1238.93
88.0066	3525.47	3540.12	3424.15	1236.75
88.0566	3435.71	3519.32	3422.89	1167.78
88.1066	3552.25	3502.3	3421.62	1301.34
88.1568	3423.4	3487.56	3420.33	1187.24
88.2066	3470.92	3475.62	3419.04	1246.7
88.2566	3379.49	3465.94	3417.73	1164.95
88.3067	3486.25	3458.15	3416.4	1279.49
88.3566	3381.93	3451.91	3415.06	1181.41
88.4068	3401.13	3446.8	3413.7	1205.72
88.4567	3402.9	3442.59	3412.34	1211.7
88.5067	3480.85	3439.01	3410.96	1293.24
88.5566	3433.08	3435.91	3409.56	1248.58
88.6068	3396.39	3433.12	3408.15	1214.67
88.6567	3385.34	3430.59	3406.74	1206.14
88.7068	3350.74	3428.25	3405.3	1173.89
88.7568	3321.32	3426.05	3403.85	1146.66
88.8067	3318.66	3423.98	3402.4	1146.08
88.8567	3292.07	3422	3400.93	1121.47
88.9067	3331.4	3420.11	3399.44	1162.68
88.9835	3497.9	3417.36	3397.14	1331.94
89.0335	3500.97	3415.65	3395.62	1336.71
89.0837	3371.72	3414.02	3394.09	1209.1
89.1337	3343.84	3412.46	3392.55	1182.78
89.1838	3311.23	3410.97	3391	1151.66
89.2337	3399.47	3408.88	3389.44	1241.99
89.2836	3391.12	3407.56	3387.87	1234.96
89.3336	3437.62	3406.34	3386.28	1282.68
89.3835	3489.1	3405.23	3384.69	1335.28
89.4337	3415.64	3404.24	3383.08	1262.8
89.4836	3353.1	3403.44	3381.46	1201.06
89.5336	3415.15	3402.86	3379.83	1263.69
89.5836	3405.92	3402.58	3378.19	1254.73
89.6335	3334.08	3402.73	3376.55	1182.75
89.6837	3354.41	3403.45	3374.88	1202.35
89.7336	3259.4	3404.96	3373.22	1105.84
89.7837	3245.37	3407.51	3371.53	1089.25
89.8336	3391.18	3411.42	3369.85	1231.16
89.8837	3359.81	3417.07	3368.15	1194.14
89.9337	3437.34	3424.82	3366.44	1263.91
89.9837	3362.72	3435.04	3364.72	1179.08
90.0338	3342.64	3448.04	3362.99	1145.99
90.0836	3436.05	3463.87	3361.27	1223.57
90.1336	3367.34	3482.63	3359.53	1136.11
90.1837	3302.56	3503.98	3357.77	1049.98
90.2353	3602.07	3527.95	3355.96	1325.52
90.2853	3420.56	3551.96	3354.19	1119.99
90.3354	3556.52	3575.19	3352.42	1232.73
90.3855	3460.79	3595.41	3350.63	1116.79
90.4355	3491.49	3610.07	3348.84	1132.82
90.4855	3517	3616.88	3347.05	1151.52
90.5353	3499.56	3614.42	3345.26	1136.54
90.5853	3568.57	3602.79	3343.45	1217.18
90.6353	3605.35	3583.59	3341.64	1273.16
90.6855	3570.4	3559.15	3339.81	1262.65
90.7353	3411.57	3532.25	3337.99	1130.72
90.7853	3475.29	3504.65	3336.16	1222.03
90.8354	3463.65	3477.96	3334.32	1237.09
90.8853	3277.81	3453.35	3332.49	1075.86
90.9355	3451.9	3431.22	3330.64	1272.08
90.9854	3335.01	3412.1	3328.79	1174.3
91.0354	3392.87	3395.86	3326.94	1248.41
91.0853	3301.98	3382.38	3325.08	1170.99
91.1355	3291.06	3371.28	3323.21	1171.18
91.1854	3412.21	3362.31	3321.35	1301.3
91.2355	3304.98	3355.02	3319.48	1201.36
91.2855	3377.57	3349.08	3317.61	1279.89
91.3354	3280.94	3344.17	3315.74	1188.16
91.3854	3375.96	3340.04	3313.87	1287.32
91.4354	3234.48	3336.47	3311.99	1149.4
91.4814	3434.99	3333.58	3310.26	1352.81
91.5314	3467.59	3330.74	3308.38	1388.25
91.5816	3343.88	3328.15	3306.49	1267.13
91.6316	3284.41	3325.77	3304.61	1210.04
91.6817	3347.7	3323.57	3302.72	1275.52
91.7316	3371.08	3321.55	3300.84	1300.92
91.7815	3233.87	3319.7	3298.96	1165.58
91.8315	3217.79	3318.02	3297.07	1151.17
91.8814	3314.21	3316.56	3295.19	1249.04
91.9316	3235.39	3315.35	3293.3	1171.44
91.9815	3393.73	3314.45	3291.42	1330.68
92.0315	3323.66	3313.92	3289.53	1261.15
92.0815	3338.44	3313.82	3287.65	1276.02
92.1314	3250.64	3314.25	3285.77	1187.78
92.1816	3286.77	3313.54	3283.89	1224.63
92.2315	3332.08	3315.23	3282.02	1268.25
92.2816	3258.72	3317.61	3280.14	1192.51
92.3314	3251.01	3320.66	3278.27	1181.75
92.3816	3307.87	3324.37	3276.4	1234.9
92.4315	3298.27	3328.6	3274.53	1221.07
92.4816	3318.22	3333.23	3272.67	1236.39
92.5316	3350.58	3338.01	3270.81	1263.97
92.5815	3354.63	3342.65	3268.96	1263.38
92.6315	3312.96	3346.9	3267.1	1217.46
92.6816	3403.36	3350.59	3265.25	1304.17
92.7199	3541.11	3353.08	3263.84	1439.43
92.77	3465.49	3356.28	3262	1360.62
92.8201	3458.26	3360.05	3260.16	1349.61
92.8702	3484.21	3365.25	3258.33	1370.36
92.9202	3455.1	3372.67	3256.5	1333.84
92.9702	3479.96	3382.91	3254.69	1348.45
93.02	3576.32	3396.24	3252.88	1431.48
93.07	3549.6	3412.78	3251.08	1388.21
93.1199	3507	3432.06	3249.28	1326.34
93.1702	3598.05	3453.44	3247.48	1396.02
93.22	3569.69	3475.14	3245.7	1345.94
93.27	3642.99	3495.56	3243.92	1398.83
93.32	3587.72	3512.14	3242.15	1326.98
93.37	3651.66	3522.25	3240.38	1380.81
93.4202	3636.83	3523.77	3238.62	1364.46
93.4701	3623.86	3515.93	3236.87	1359.32
93.5201	3571.52	3499.58	3235.13	1323.34
93.57	3519.01	3476.84	3233.41	1293.57
93.6202	3488.49	3450.04	3231.68	1289.85
93.6701	3499.61	3421.83	3229.96	1329.17
93.7202	3436.66	3393.77	3228.26	1294.28
93.7702	3364.35	3367.32	3226.56	1248.42
93.8201	3393.47	3343.31	3224.88	1301.56
93.8701	3294.41	3322.1	3223.2	1223.71
93.9201	3291.79	3303.9	3221.53	1239.28
93.9595	3286.83	3291.64	3220.23	1246.58
94.0096	3229.87	3278.52	3218.57	1202.74
94.0597	3311.4	3267.86	3216.93	1294.94
94.1097	3258.7	3259.29	3215.3	1250.8
94.1598	3316.02	3252.41	3213.68	1315.01
94.2097	3257.52	3246.9	3212.08	1262.03
94.2596	3197.93	3242.42	3210.49	1206.91
94.3096	3266.13	3238.73	3208.9	1278.8
94.3595	3282.57	3235.6	3207.33	1298.37
94.4098	3152.38	3232.94	3205.76	1170.84
94.4596	3366.87	3230.65	3204.22	1387.62
94.5096	3203.46	3228.63	3202.68	1226.22
94.5596	3314.84	3226.84	3201.15	1339.4
94.6095	3258.97	3225.25	3199.64	1285.12
94.6598	3184.02	3223.83	3198.13	1211.59
94.7096	3218.12	3222.59	3196.65	1246.93
94.7597	3182.58	3221.51	3195.17	1212.47
94.8096	3303.2	3220.59	3193.71	1334
94.8598	3150.11	3219.84	3192.25	1181.67
94.9097	3236.24	3219.27	3190.81	1268.37
94.9598	3284.06	3218.89	3189.38	1316.57
95.0098	3262.99	3218.72	3187.97	1295.67
95.0597	3138.56	3218.53	3186.57	1171.43
95.1097	3286.81	3218.84	3185.19	1319.37
95.1597	3268.53	3219.46	3183.82	1300.47
95.2181	3252.17	3220.65	3182.23	1282.92
95.2681	3221.72	3222.18	3180.89	1250.95
95.3183	3276.69	3224.32	3179.55	1303.76
95.3683	3260.59	3227.27	3178.24	1284.71
95.4183	3353.99	3231.31	3176.93	1374.07
95.4683	3300.52	3236.84	3175.65	1315.08
95.5182	3264.46	3244.36	3174.37	1271.51
95.5682	3274.58	3254.56	3173.11	1271.41
95.6181	3282.95	3268.26	3171.87	1266.09
95.6683	3263.62	3286.55	3170.63	1228.48
95.7182	3364.06	3310.3	3169.42	1305.16
95.7682	3475.99	3340.77	3168.21	1386.62
95.8182	3459.41	3378.92	3167.02	1331.89
95.8681	3484.02	3425.39	3165.85	1310.03
95.9183	3442.19	3480.91	3164.69	1212.68
95.9682	3575.32	3544.52	3163.54	1282.2
96.0182	3742.27	3615.54	3162.41	1378.13
96.0681	3686.21	3691.53	3161.29	1246.08
96.1183	3786.94	3769.65	3160.19	1268.69
96.1682	3962.32	3844	3159.1	1369.73
96.2183	3836.17	3908.76	3158.02	1178.81
96.2683	3927.88	3956.08	3156.96	1223.2
96.3182	3869.71	3979.09	3155.92	1142.02
96.3682	3841.8	3974.03	3154.89	1119.18
96.4182	3918.65	3941.48	3153.87	1228.57
96.4548	3861.75	3902.99	3153.13	1210.16
96.5048	3769.99	3836.03	3152.14	1185.35
96.555	3758.05	3758.98	3151.16	1250.47
96.605	3660.81	3678.97	3150.19	1233.24
96.655	3533.24	3600.68	3149.24	1183.96
96.705	3563.76	3527.54	3148.31	1287.62
96.7549	3417.2	3461.84	3147.38	1206.75
96.8048	3324.27	3404.54	3146.48	1171.13
96.8548	3310.79	3355.85	3145.58	1206.34
96.905	3299.72	3315.42	3144.7	1235.7
96.9548	3205.67	3282.95	3143.84	1174.12
97.0048	3140.16	3257.84	3142.98	1133.72
97.0549	3146.08	3237.42	3142.14	1160.07
97.1048	3157.8	3221.55	3141.32	1187.65
97.155	3204.52	3209.1	3140.5	1246.82
97.2049	3125.69	3199.38	3139.7	1177.7
97.2549	3143.95	3191.63	3138.92	1203.71
97.3048	3106.02	3185.37	3138.15	1172.05
97.355	3123.94	3180.15	3137.38	1195.19
97.4049	3116.39	3175.76	3136.64	1192.02
97.455	3075.13	3171.96	3135.9	1154.57
97.505	3109.48	3168.62	3135.18	1192.25
97.5549	3091.81	3165.67	3134.47	1177.54
97.6049	3081.88	3163.01	3133.78	1170.27
97.6549	3119.09	3160.62	3133.09	1209.87
97.7148	3155.78	3158.06	3132.29	1249.11
97.7648	3137.12	3156.18	3131.63	1232.35
97.8149	3191.98	3154.5	3130.98	1288.88
97.865	3165.83	3153.05	3130.35	1264.18
97.915	3189.54	3151.82	3129.72	1289.12
97.965	3213.16	3150.58	3129.11	1313.98
98.0148	3226.08	3149.83	3128.51	1327.65
98.0648	3136.2	3149.31	3127.92	1238.29
98.1148	3290.72	3149.04	3127.35	1393.08
98.165	3142.86	3149	3126.78	1245.26
98.2148	3261.63	3149.16	3126.22	1363.87
98.2648	3270.93	3149.47	3125.67	1372.86
98.3149	3225.06	3149.88	3125.14	1326.58
98.3648	3229.86	3150.27	3124.61	1330.99
98.415	3243.26	3150.53	3124.09	1344.12
98.4649	3256.98	3150.51	3123.58	1357.87
98.5149	3267.15	3150.09	3123.09	1368.46
98.5648	3339.31	3149.17	3122.6	1441.54
98.615	3170.3	3147.76	3122.12	1273.94
98.6649	3245.66	3145.95	3121.65	1351.1
98.715	3255.31	3143.87	3121.18	1362.83
98.765	3133.14	3141.66	3120.73	1242.88
98.8149	3178.21	3139.44	3120.28	1290.16
98.8649	3138.94	3137.29	3119.85	1253.05
98.9149	3138.76	3135.26	3119.42	1254.89
98.9837	3233.27	3132.75	3118.84	1351.92
99.0337	3153.02	3131.13	3118.42	1273.29
99.0838	3224.52	3129.7	3118.02	1346.22
99.1339	3077.45	3128.44	3117.62	1200.41
99.1839	3226.72	3127.33	3117.23	1350.79
99.2339	3089.34	3126.36	3116.84	1214.38
99.2837	3139.97	3125.5	3116.46	1265.87
99.3337	3180.88	3124.73	3116.09	1307.55
99.3837	3075.34	3124.03	3115.72	1202.7
99.4339	3101.29	3123.93	3115.35	1228.76
99.4837	2993.27	3123.35	3115	1121.32
99.5337	3096.16	3122.79	3114.64	1224.77
99.5838	3049.79	3122.27	3114.29	1178.92
99.6337	3143.29	3121.77	3113.95	1272.92
99.6839	3220.42	3121.29	3113.61	1350.53
99.7338	3186.99	3120.84	3113.27	1317.55
99.7838	3106.42	3120.39	3112.94	1237.43
99.8337	2999.44	3119.97	3112.61	1130.88
99.8839	3147.92	3119.55	3112.29	1279.77
99.9338	3162.53	3119.15	3111.96	1294.79
99.9839	3099.97	3118.75	3111.64	1232.61
100.034	3152.65	3118.37	3111.33	1285.67
100.084	3015.45	3118	3111.01	1148.85
100.134	2971.62	3117.64	3110.7	1105.38
100.184	3181.24	3117.24	3110.38	1315.4
100.23	3255.05	3116.92	3110.1	1389.53
100.28	3059.32	3116.58	3109.79	1194.14
100.331	3144.84	3116.25	3109.48	1279.99
100.381	3199.55	3115.92	3109.17	1335.03
100.431	3127.09	3115.6	3108.86	1262.88
100.481	3121.46	3115.29	3108.55	1257.56
100.53	3137.51	3114.99	3108.25	1273.92
100.58	3130.16	3114.69	3107.94	1266.87
100.63	3069.19	3114.39	3107.63	1206.2
100.681	3054.05	3114.1	3107.32	1191.35
100.73	3107.01	3113.82	3107.01	1244.59
100.78	3029.71	3113.54	3106.7	1167.58
100.83	3108.38	3113.26	3106.39	1246.52
100.88	3109.81	3112.99	3106.07	1248.22
100.931	2997.43	3112.47	3105.76	1136.36
100.98	3082.53	3112.21	3105.44	1221.72
101.031	3084.14	3111.96	3105.11	1223.58
101.08	3033.42	3111.71	3104.79	1173.11
101.131	3062.55	3111.47	3104.46	1202.48
101.18	3097.44	3111.23	3104.13	1237.61
101.231	3050.61	3111	3103.8	1191.01
101.281	3123.33	3110.79	3103.46	1263.94
101.33	3035.76	3110.58	3103.12	1176.58
101.38	2975.07	3110.4	3102.77	1116.07
101.431	3032.59	3110.24	3102.42	1173.75
101.475	3068.65	3110.12	3102.11	1209.93
101.525	3172.31	3110.02	3101.75	1313.69
101.575	3031.67	3109.96	3101.38	1173.1
101.625	3057.36	3109.96	3101.01	1198.8
101.675	3127.72	3110.02	3100.64	1269.1
101.725	3028.19	3110.31	3100.26	1169.28
101.775	3055.67	3110.52	3099.87	1196.55
101.825	3028.51	3110.8	3099.48	1169.11
101.875	3067.05	3111.16	3099.08	1207.29
101.925	3068.01	3111.58	3098.67	1207.84
101.975	3103.34	3112.03	3098.26	1242.71
102.025	3031.37	3112.49	3097.84	1170.29
102.075	3057.59	3112.9	3097.42	1196.09
102.125	3055.37	3113.22	3096.99	1193.55
102.175	3173.31	3113.38	3096.54	1311.33
102.225	2976.01	3113.32	3096.1	1114.09
102.275	3033.72	3113.02	3095.64	1172.1
102.325	2998.68	3112.49	3095.18	1137.58
102.375	2967.93	3111.79	3094.7	1107.54
102.425	3042.16	3110.98	3094.22	1182.59
102.475	3046.78	3110.11	3093.73	1188.07
102.525	3110.52	3109.49	3093.24	1252.43
102.575	3098.8	3108.66	3092.73	1241.54
102.625	2947.11	3107.9	3092.22	1090.61
102.675	2921	3107.22	3091.69	1065.18
102.72	3101.91	3106.68	3091.21	1246.63
102.77	3225.51	3106.17	3090.67	1370.73
102.82	3041.36	3105.75	3090.12	1187.01
102.87	3063.37	3105.42	3089.56	1209.35
102.921	3123.73	3105.16	3088.99	1269.96
102.971	3126.36	3104.99	3088.4	1272.77
103.02	3109.05	3104.88	3087.82	1255.57
103.07	3020.41	3104.84	3087.22	1166.97
103.12	3093.69	3104.86	3086.61	1240.23
103.171	3125.01	3104.94	3085.98	1271.46
103.22	3106.01	3105.09	3085.35	1252.32
103.27	3058.69	3105.31	3084.71	1204.78
103.32	3090.86	3105.6	3084.06	1236.65
103.37	3011.17	3105.99	3083.39	1156.58
103.421	3236.91	3106.47	3082.72	1381.83
103.47	3064.21	3107.08	3082.03	1208.53
103.52	3156.58	3107.83	3081.34	1300.15
103.57	3085.4	3108.77	3080.63	1228.03
103.621	3049.81	3109.94	3079.91	1191.27
103.67	3077.43	3111.38	3079.19	1217.45
103.721	3098.25	3113.18	3078.44	1236.47
103.771	3070.16	3115.41	3077.69	1206.15
103.82	3148.06	3118.14	3076.93	1281.32
103.87	3112.25	3121.49	3076.16	1242.16
103.92	3191.38	3125.56	3075.37	1317.22
103.967	3259.46	3130.05	3074.64	1380.81
104.017	3174.56	3135.75	3073.83	1290.21
104.067	3203.09	3142.43	3073.01	1312.06
104.117	3213.68	3150.11	3072.18	1314.97
104.167	3327.08	3158.85	3071.34	1419.62
104.217	3242.28	3168.68	3070.49	1325
104.267	3313.91	3179.6	3069.62	1385.72
104.317	3292.23	3191.65	3068.75	1351.98
104.367	3370.37	3204.82	3067.87	1416.94
104.417	3385.86	3218.69	3066.96	1418.57
104.467	3291.89	3234.82	3066.06	1308.46
104.517	3391.02	3253.36	3065.14	1389.06
104.567	3487.22	3275.41	3064.21	1463.21
104.617	3313.44	3302.33	3063.27	1262.51
104.667	3543.01	3335.87	3062.31	1458.55
104.717	3470.65	3376.93	3061.35	1345.12
104.767	3543.53	3426.67	3060.37	1368.26
104.817	3527.01	3485.21	3059.39	1293.2
104.867	3600.41	3552.58	3058.39	1299.23
104.917	3547.35	3626.6	3057.38	1172.15
104.967	3640.79	3705.43	3056.36	1186.76
105.017	3835.51	3784.71	3055.33	1302.19
105.067	3894.1	3859	3054.3	1286.5
105.117	3903.12	3921.67	3053.25	1232.84
105.167	4117.18	3965.04	3052.19	1403.54
105.206	3988.62	3981.17	3051.36	1258.85
105.256	4024.44	3976.58	3050.28	1299.25
105.306	3851.08	3943.61	3049.19	1158.88
105.356	3661.31	3887.08	3048.09	1025.63
105.406	3816.15	3813.94	3046.98	1253.61
105.456	3690.03	3731.53	3045.87	1209.91
105.506	3469.73	3646.33	3044.74	1074.8
105.556	3329.74	3562.8	3043.61	1018.34
105.606	3361.07	3484.59	3042.46	1127.87
105.656	3290.17	3413.26	3041.3	1128.3
105.706	3163.85	3350.79	3040.14	1064.45
105.756	3249.04	3297.11	3038.97	1203.33
105.806	3177.13	3251.83	3037.79	1176.69
105.856	3222.96	3214.68	3036.6	1259.67
105.906	3191.16	3184.41	3035.4	1258.15
105.956	3053.72	3160.32	3034.2	1144.8
106.006	3147.21	3141.15	3032.98	1257.46
106.056	2989.52	3125.99	3031.77	1114.92
106.106	3200.42	3113.88	3030.53	1337.94
106.156	2965.44	3104.24	3029.3	1112.6
106.206	3106.15	3096.37	3028.05	1261.18
106.256	2959.85	3089.88	3026.8	1121.37
106.306	3134.5	3084.43	3025.55	1301.47
106.356	3037.48	3079.75	3024.29	1209.12
106.406	3077.87	3075.69	3023.02	1253.57
106.464	3118.88	3071.53	3021.52	1298.75
106.514	3134.48	3068.41	3020.23	1317.47
106.565	3093.52	3065.63	3018.94	1279.29
106.615	3054.01	3063.14	3017.65	1242.26
106.665	3080.32	3060.93	3016.35	1270.79
106.715	3059.45	3058.98	3015.05	1251.88
106.764	3044.69	3057.26	3013.74	1238.82
106.814	3075.27	3055.78	3012.43	1270.89
106.864	3101.4	3054.54	3011.11	1298.25
106.915	3070.48	3053.54	3009.79	1268.34
106.965	3119.82	3052.8	3008.47	1318.42
107.014	3060.74	3052.34	3007.14	1259.8
107.064	3036.36	3052.2	3005.81	1235.56
107.114	3096.45	3052.43	3004.48	1295.41
107.165	3025.77	3053.12	3003.14	1224.05
107.215	3125.92	3054.37	3001.8	1322.94
107.265	3064.15	3056.35	3000.46	1259.19
107.314	3024.26	3059.27	2999.12	1216.39
107.365	3071.37	3063.44	2997.77	1259.33
107.415	3114.3	3069.25	2996.43	1296.46
107.465	3161.18	3077.11	2995.08	1335.47
107.515	3145.27	3087.61	2993.73	1309.06
107.564	3301.31	3101.31	2992.39	1451.39
107.615	3181.81	3119.06	2991.04	1314.15
107.665	3315.97	3141.41	2989.69	1425.96
107.721	3281.72	3173.07	2988.17	1360.05
107.771	3378.03	3207.14	2986.82	1422.29
107.821	3421.35	3247.2	2985.48	1425.55
107.871	3507.81	3292.98	2984.13	1466.23
107.921	3666.98	3343.67	2982.79	1574.7
107.971	3458.44	3398.06	2981.45	1311.78
108.021	3691.99	3453.82	2980.12	1489.58
108.071	3801.83	3508.41	2978.78	1544.82
108.121	3774.42	3557.59	2977.45	1468.24
108.171	3866.47	3596.7	2976.11	1521.17
108.221	3908.64	3621.55	2974.79	1538.49
108.271	3867.77	3626.91	2973.47	1492.26
108.321	3722.7	3612.61	2972.15	1361.49
108.371	3728.12	3580.73	2970.84	1398.78
108.421	3597.35	3535.02	2969.52	1313.73
108.471	3381.33	3480.99	2968.22	1151.74
108.521	3450.1	3422.83	2966.92	1278.67
108.571	3277.7	3364.48	2965.63	1164.63
108.621	3306.26	3308.14	2964.34	1249.52
108.671	3244.91	3256.35	2963.06	1239.96
108.721	3065.96	3209.66	2961.78	1107.7
108.771	3028.89	3168.88	2960.51	1111.41
108.821	3251.93	3134.07	2959.25	1369.26
108.871	2991.78	3104.82	2957.99	1138.36
108.921	3052.39	3080.71	2956.74	1223.08
108.958	2985.07	3065.85	2955.83	1170.61
109.008	3077.67	3049.17	2954.59	1279.9
109.058	2984.68	3035.8	2953.36	1200.28
109.108	2964.77	3025.13	2952.14	1191.03
109.158	3025.95	3016.62	2950.93	1260.72
109.208	3009.74	3009.78	2949.73	1251.36
109.258	3067.18	3004.24	2948.55	1314.34
109.308	2984.86	2999.67	2947.37	1236.59
109.358	2927.67	2995.89	2946.2	1183.18
109.408	2989.53	2992.72	2945.03	1248.21
109.458	2856.64	2990.11	2943.88	1117.93
109.508	2951.42	2987.97	2942.74	1214.85
109.558	2981.73	2986.28	2941.61	1246.85
109.608	2970.99	2985.07	2940.5	1237.32
109.658	2954.39	2984.37	2939.39	1221.42
109.708	2823.65	2984.26	2938.29	1090.8
109.758	2961.33	2984.83	2937.21	1227.9
109.808	2903.08	2986.22	2936.14	1168.26
[truncated: 1,081 more rows]
