# Supplementary material for: Lithiated Prussian blue analogues as positive electrode active materials for stable non-aqueous lithium-ion batteries
Source: Nat Commun. 2022 Dec 16;13:7790. doi: 10.1038/s41467-022-35376-1 (PMC9758126; doi:10.1038/s41467-022-35376-1)
Supplement: Supplementary file 2 — Source Data [file 41467_2022_35376_MOESM2_ESM.zip › Source Data/Figure2.xlsx]

## Sheet: Figure2a
LiFeHCF-1		LiFeHCF-2		LiFeHCF-3
Field [G]	Intensity []	Field [G]	Intensity []	Field [G]	Intensity []
1200	-1.01888	1200	-1.00774	1200	-1.092
1200.07	-1.01867	1200.07	-1.00821	1200.07	-1.09157
1200.13	-1.01846	1200.13	-1.00871	1200.13	-1.09119
1200.2	-1.01825	1200.2	-1.00924	1200.2	-1.09086
1200.27	-1.01804	1200.27	-1.00981	1200.27	-1.09058
1200.33	-1.01783	1200.33	-1.01043	1200.33	-1.09036
1200.4	-1.01763	1200.4	-1.01109	1200.4	-1.09021
1200.47	-1.01744	1200.47	-1.0118	1200.47	-1.09011
1200.53	-1.01725	1200.53	-1.01256	1200.53	-1.09008
1200.6	-1.01708	1200.6	-1.01339	1200.6	-1.09011
1200.67	-1.01693	1200.67	-1.01426	1200.67	-1.0902
1200.73	-1.01679	1200.73	-1.01519	1200.73	-1.09033
1200.8	-1.01667	1200.8	-1.01617	1200.8	-1.0905
1200.87	-1.01657	1200.87	-1.01718	1200.87	-1.0907
1200.93	-1.0165	1200.93	-1.01822	1200.93	-1.09092
1201	-1.01646	1201	-1.01927	1201	-1.09115
1201.07	-1.01645	1201.07	-1.02031	1201.07	-1.09137
1201.13	-1.01647	1201.13	-1.02132	1201.13	-1.09158
1201.2	-1.01654	1201.2	-1.02228	1201.2	-1.09177
1201.27	-1.01663	1201.27	-1.02316	1201.27	-1.09194
1201.33	-1.01677	1201.33	-1.02394	1201.33	-1.09207
1201.4	-1.01694	1201.4	-1.02459	1201.4	-1.09216
1201.47	-1.01714	1201.47	-1.0251	1201.47	-1.09221
1201.53	-1.01737	1201.53	-1.02544	1201.53	-1.09222
1201.6	-1.01761	1201.6	-1.02561	1201.6	-1.09218
1201.67	-1.01787	1201.67	-1.02559	1201.67	-1.0921
1201.73	-1.01813	1201.73	-1.0254	1201.73	-1.09197
1201.8	-1.01837	1201.8	-1.02503	1201.8	-1.0918
1201.87	-1.0186	1201.87	-1.02449	1201.87	-1.0916
1201.93	-1.0188	1201.93	-1.0238	1201.93	-1.09136
1202	-1.01896	1202	-1.02298	1202	-1.09109
1202.07	-1.01908	1202.07	-1.02205	1202.07	-1.09081
1202.13	-1.01914	1202.13	-1.02104	1202.13	-1.09052
1202.2	-1.01914	1202.2	-1.01997	1202.2	-1.09023
1202.27	-1.01909	1202.27	-1.01887	1202.27	-1.08995
1202.33	-1.01898	1202.33	-1.01776	1202.33	-1.08969
1202.4	-1.01883	1202.4	-1.01667	1202.4	-1.08945
1202.47	-1.01864	1202.47	-1.01562	1202.47	-1.08923
1202.53	-1.01842	1202.53	-1.01462	1202.53	-1.08902
1202.6	-1.01818	1202.6	-1.0137	1202.6	-1.08883
1202.67	-1.01793	1202.67	-1.01287	1202.67	-1.08863
1202.73	-1.01769	1202.73	-1.01214	1202.73	-1.08842
1202.8	-1.01747	1202.8	-1.01151	1202.8	-1.08819
1202.87	-1.01728	1202.87	-1.011	1202.87	-1.08792
1202.93	-1.01712	1202.93	-1.01059	1202.93	-1.08762
1203	-1.017	1203	-1.0103	1203	-1.08726
1203.07	-1.01691	1203.07	-1.01011	1203.07	-1.08686
1203.13	-1.01685	1203.13	-1.01	1203.13	-1.0864
1203.2	-1.01682	1203.2	-1.00998	1203.2	-1.08591
1203.27	-1.0168	1203.27	-1.01002	1203.27	-1.08539
1203.33	-1.01678	1203.33	-1.0101	1203.33	-1.08486
1203.4	-1.01675	1203.4	-1.0102	1203.4	-1.08431
1203.47	-1.0167	1203.47	-1.01031	1203.47	-1.08377
1203.53	-1.0166	1203.53	-1.01042	1203.53	-1.08324
1203.6	-1.01646	1203.6	-1.0105	1203.6	-1.08275
1203.67	-1.01625	1203.67	-1.01056	1203.67	-1.08229
1203.73	-1.01598	1203.73	-1.01058	1203.73	-1.08186
1203.8	-1.01566	1203.8	-1.01057	1203.8	-1.08149
1203.87	-1.01527	1203.87	-1.01055	1203.87	-1.08116
1203.93	-1.01484	1203.93	-1.0105	1203.93	-1.08088
1204	-1.01437	1204	-1.01046	1204	-1.08066
1204.07	-1.01387	1204.07	-1.01044	1204.07	-1.08049
1204.13	-1.01337	1204.13	-1.01045	1204.13	-1.08037
1204.2	-1.01287	1204.2	-1.0105	1204.2	-1.0803
1204.27	-1.01239	1204.27	-1.0106	1204.27	-1.08028
1204.33	-1.01195	1204.33	-1.01076	1204.33	-1.0803
1204.4	-1.01154	1204.4	-1.01097	1204.4	-1.08036
1204.47	-1.01118	1204.47	-1.01123	1204.47	-1.08045
1204.53	-1.01087	1204.53	-1.01152	1204.53	-1.08055
1204.6	-1.01062	1204.6	-1.01183	1204.6	-1.08066
1204.67	-1.01042	1204.67	-1.01213	1204.67	-1.08076
1204.73	-1.01028	1204.73	-1.01242	1204.73	-1.08083
1204.8	-1.01021	1204.8	-1.01266	1204.8	-1.08087
1204.87	-1.0102	1204.87	-1.01285	1204.87	-1.08087
1204.93	-1.01026	1204.93	-1.01297	1204.93	-1.0808
1205	-1.0104	1205	-1.01301	1205	-1.08068
1205.07	-1.01062	1205.07	-1.01296	1205.07	-1.08049
1205.13	-1.01093	1205.13	-1.01284	1205.13	-1.08023
1205.2	-1.01133	1205.2	-1.01264	1205.2	-1.07991
1205.27	-1.01182	1205.27	-1.01238	1205.27	-1.07954
1205.33	-1.0124	1205.33	-1.01207	1205.33	-1.07913
1205.4	-1.01306	1205.4	-1.01173	1205.4	-1.07868
1205.47	-1.01379	1205.47	-1.01136	1205.47	-1.07821
1205.53	-1.01457	1205.53	-1.01098	1205.53	-1.07772
1205.6	-1.01538	1205.6	-1.01062	1205.6	-1.07722
1205.67	-1.0162	1205.67	-1.01027	1205.67	-1.07673
1205.73	-1.017	1205.73	-1.00996	1205.73	-1.07623
1205.8	-1.01777	1205.8	-1.00969	1205.8	-1.07574
1205.87	-1.01847	1205.87	-1.00947	1205.87	-1.07524
1205.93	-1.0191	1205.93	-1.00931	1205.93	-1.07472
1206	-1.01962	1206	-1.00921	1206	-1.0742
1206.07	-1.02003	1206.07	-1.00917	1206.07	-1.07366
1206.13	-1.02033	1206.13	-1.00919	1206.13	-1.0731
1206.2	-1.0205	1206.2	-1.00926	1206.2	-1.07252
1206.27	-1.02055	1206.27	-1.00937	1206.27	-1.07194
1206.33	-1.02048	1206.33	-1.00952	1206.33	-1.07136
1206.4	-1.02031	1206.4	-1.00968	1206.4	-1.07081
1206.47	-1.02005	1206.47	-1.00985	1206.47	-1.07031
1206.53	-1.0197	1206.53	-1.01	1206.53	-1.06989
1206.6	-1.01929	1206.6	-1.01012	1206.6	-1.06958
1206.67	-1.01883	1206.67	-1.01019	1206.67	-1.06939
1206.73	-1.01834	1206.73	-1.0102	1206.73	-1.06936
1206.8	-1.01784	1206.8	-1.01014	1206.8	-1.0695
1206.87	-1.01735	1206.87	-1.01002	1206.87	-1.06981
1206.93	-1.01688	1206.93	-1.00982	1206.93	-1.0703
1207	-1.01644	1207	-1.00957	1207	-1.07095
1207.07	-1.01605	1207.07	-1.00928	1207.07	-1.07175
1207.13	-1.01572	1207.13	-1.00898	1207.13	-1.07267
1207.2	-1.01546	1207.2	-1.00868	1207.2	-1.07367
1207.27	-1.01527	1207.27	-1.00841	1207.27	-1.07473
1207.33	-1.01516	1207.33	-1.0082	1207.33	-1.0758
1207.4	-1.01512	1207.4	-1.00808	1207.4	-1.07685
1207.47	-1.01516	1207.47	-1.00808	1207.47	-1.07785
1207.53	-1.01526	1207.53	-1.0082	1207.53	-1.07878
1207.6	-1.01542	1207.6	-1.00846	1207.6	-1.07961
1207.67	-1.01563	1207.67	-1.00886	1207.67	-1.08033
1207.73	-1.01586	1207.73	-1.00941	1207.73	-1.08094
1207.8	-1.01611	1207.8	-1.01008	1207.8	-1.08145
1207.87	-1.01635	1207.87	-1.01086	1207.87	-1.08186
1207.93	-1.01658	1207.93	-1.01172	1207.93	-1.08219
1208	-1.01676	1208	-1.01264	1208	-1.08244
1208.07	-1.01689	1208.07	-1.01356	1208.07	-1.08265
1208.13	-1.01695	1208.13	-1.01446	1208.13	-1.08283
1208.2	-1.01692	1208.2	-1.01529	1208.2	-1.083
1208.27	-1.0168	1208.27	-1.01602	1208.27	-1.08315
1208.33	-1.01658	1208.33	-1.01661	1208.33	-1.08332
1208.4	-1.01626	1208.4	-1.01703	1208.4	-1.08348
1208.47	-1.01583	1208.47	-1.01726	1208.47	-1.08366
1208.53	-1.0153	1208.53	-1.01727	1208.53	-1.08383
1208.6	-1.01468	1208.6	-1.01707	1208.6	-1.08398
1208.67	-1.01399	1208.67	-1.01665	1208.67	-1.0841
1208.73	-1.01323	1208.73	-1.01603	1208.73	-1.08418
1208.8	-1.01244	1208.8	-1.01522	1208.8	-1.08418
1208.87	-1.01161	1208.87	-1.01425	1208.87	-1.08411
1208.93	-1.01079	1208.93	-1.01316	1208.93	-1.08393
1209	-1.00998	1209	-1.01198	1209	-1.08365
1209.07	-1.00922	1209.07	-1.01075	1209.07	-1.08325
1209.13	-1.00851	1209.13	-1.00953	1209.13	-1.08275
1209.2	-1.00787	1209.2	-1.00834	1209.2	-1.08214
1209.27	-1.00733	1209.27	-1.00722	1209.27	-1.08146
1209.33	-1.00688	1209.33	-1.0062	1209.33	-1.08072
1209.4	-1.00654	1209.4	-1.00529	1209.4	-1.07995
1209.47	-1.00631	1209.47	-1.00453	1209.47	-1.07918
1209.53	-1.00619	1209.53	-1.0039	1209.53	-1.07844
1209.6	-1.00618	1209.6	-1.00342	1209.6	-1.07775
1209.67	-1.00626	1209.67	-1.00307	1209.67	-1.07715
1209.73	-1.00645	1209.73	-1.00283	1209.73	-1.07665
1209.8	-1.0067	1209.8	-1.0027	1209.8	-1.07625
1209.87	-1.00703	1209.87	-1.00265	1209.87	-1.07598
1209.93	-1.0074	1209.93	-1.00267	1209.93	-1.07581
1210	-1.0078	1210	-1.00274	1210	-1.07575
1210.07	-1.00822	1210.07	-1.00285	1210.07	-1.07577
1210.13	-1.00864	1210.13	-1.00299	1210.13	-1.07586
1210.2	-1.00903	1210.2	-1.00314	1210.2	-1.07599
1210.27	-1.00939	1210.27	-1.00331	1210.27	-1.07614
1210.33	-1.0097	1210.33	-1.0035	1210.33	-1.07629
1210.4	-1.00996	1210.4	-1.0037	1210.4	-1.07642
1210.47	-1.01016	1210.47	-1.00392	1210.47	-1.07651
1210.53	-1.01029	1210.53	-1.00417	1210.53	-1.07655
1210.6	-1.01036	1210.6	-1.00445	1210.6	-1.07653
1210.67	-1.01035	1210.67	-1.00476	1210.67	-1.07644
1210.73	-1.01028	1210.73	-1.00511	1210.73	-1.07628
1210.8	-1.01015	1210.8	-1.00549	1210.8	-1.07606
1210.87	-1.00995	1210.87	-1.00589	1210.87	-1.07578
1210.93	-1.0097	1210.93	-1.00633	1210.93	-1.07543
1211	-1.00939	1211	-1.0068	1211	-1.07504
1211.07	-1.00903	1211.07	-1.00728	1211.07	-1.0746
1211.13	-1.00864	1211.13	-1.00777	1211.13	-1.07413
1211.2	-1.00822	1211.2	-1.00828	1211.2	-1.07364
1211.27	-1.0078	1211.27	-1.00879	1211.27	-1.07313
1211.33	-1.0074	1211.33	-1.00929	1211.33	-1.07262
1211.4	-1.00704	1211.4	-1.00978	1211.4	-1.07212
1211.47	-1.00675	1211.47	-1.01024	1211.47	-1.07165
1211.53	-1.00657	1211.53	-1.01068	1211.53	-1.07121
1211.6	-1.00651	1211.6	-1.01109	1211.6	-1.07082
1211.67	-1.00662	1211.67	-1.01145	1211.67	-1.07051
1211.73	-1.00691	1211.73	-1.01175	1211.73	-1.07027
1211.8	-1.0074	1211.8	-1.01201	1211.8	-1.07013
1211.87	-1.00809	1211.87	-1.0122	1211.87	-1.0701
1211.93	-1.00899	1211.93	-1.01233	1211.93	-1.07018
1212	-1.01006	1212	-1.01239	1212	-1.07037
1212.07	-1.01129	1212.07	-1.01238	1212.07	-1.07067
1212.13	-1.01264	1212.13	-1.0123	1212.13	-1.07108
1212.2	-1.01406	1212.2	-1.01215	1212.2	-1.07159
1212.27	-1.01551	1212.27	-1.01193	1212.27	-1.07219
1212.33	-1.01692	1212.33	-1.01165	1212.33	-1.07285
1212.4	-1.01825	1212.4	-1.0113	1212.4	-1.07356
1212.47	-1.01945	1212.47	-1.0109	1212.47	-1.0743
1212.53	-1.02047	1212.53	-1.01045	1212.53	-1.07504
1212.6	-1.02127	1212.6	-1.00994	1212.6	-1.07576
1212.67	-1.02183	1212.67	-1.0094	1212.67	-1.07645
1212.73	-1.02212	1212.73	-1.00882	1212.73	-1.07709
1212.8	-1.02216	1212.8	-1.00821	1212.8	-1.07767
1212.87	-1.02193	1212.87	-1.00758	1212.87	-1.07819
1212.93	-1.02145	1212.93	-1.00694	1212.93	-1.07863
1213	-1.02074	1213	-1.00631	1213	-1.079
1213.07	-1.01982	1213.07	-1.00568	1213.07	-1.07931
1213.13	-1.01873	1213.13	-1.00507	1213.13	-1.07956
1213.2	-1.01751	1213.2	-1.00448	1213.2	-1.07977
1213.27	-1.01618	1213.27	-1.00392	1213.27	-1.07995
1213.33	-1.01479	1213.33	-1.00339	1213.33	-1.08009
1213.4	-1.01338	1213.4	-1.00288	1213.4	-1.08022
1213.47	-1.01198	1213.47	-1.00239	1213.47	-1.08034
1213.53	-1.01063	1213.53	-1.00192	1213.53	-1.08045
1213.6	-1.00935	1213.6	-1.00145	1213.6	-1.08055
1213.67	-1.00818	1213.67	-1.00099	1213.67	-1.08064
1213.73	-1.00712	1213.73	-1.00052	1213.73	-1.08071
1213.8	-1.00621	1213.8	-1.00004	1213.8	-1.08077
1213.87	-1.00544	1213.87	-0.99955	1213.87	-1.08082
1213.93	-1.00482	1213.93	-0.99905	1213.93	-1.08084
1214	-1.00434	1214	-0.99854	1214	-1.08084
1214.07	-1.00399	1214.07	-0.99803	1214.07	-1.08083
1214.13	-1.00376	1214.13	-0.99754	1214.13	-1.08083
1214.2	-1.00363	1214.2	-0.99706	1214.2	-1.08083
1214.27	-1.00358	1214.27	-0.99663	1214.27	-1.08086
1214.33	-1.00359	1214.33	-0.99625	1214.33	-1.08093
1214.4	-1.00363	1214.4	-0.99594	1214.4	-1.08107
1214.47	-1.00368	1214.47	-0.99572	1214.47	-1.08128
1214.53	-1.00373	1214.53	-0.99558	1214.53	-1.08159
1214.6	-1.00376	1214.6	-0.99553	1214.6	-1.082
1214.67	-1.00377	1214.67	-0.99559	1214.67	-1.08251
1214.73	-1.00375	1214.73	-0.99573	1214.73	-1.08313
1214.8	-1.0037	1214.8	-0.99597	1214.8	-1.08384
1214.87	-1.00363	1214.87	-0.99629	1214.87	-1.08463
1214.93	-1.00353	1214.93	-0.99669	1214.93	-1.08547
1215	-1.00343	1215	-0.99716	1215	-1.08633
1215.07	-1.00332	1215.07	-0.99768	1215.07	-1.0872
1215.13	-1.00322	1215.13	-0.99825	1215.13	-1.08803
1215.2	-1.00313	1215.2	-0.99886	1215.2	-1.08879
1215.27	-1.00305	1215.27	-0.99951	1215.27	-1.08947
1215.33	-1.00299	1215.33	-1.00019	1215.33	-1.09003
1215.4	-1.00294	1215.4	-1.00089	1215.4	-1.09046
1215.47	-1.00291	1215.47	-1.0016	1215.47	-1.09074
1215.53	-1.00289	1215.53	-1.00232	1215.53	-1.09087
1215.6	-1.00287	1215.6	-1.00304	1215.6	-1.09085
1215.67	-1.00284	1215.67	-1.00374	1215.67	-1.09067
1215.73	-1.0028	1215.73	-1.00441	1215.73	-1.09034
1215.8	-1.00274	1215.8	-1.00503	1215.8	-1.08988
1215.87	-1.00266	1215.87	-1.0056	1215.87	-1.0893
1215.93	-1.00255	1215.93	-1.00609	1215.93	-1.08861
1216	-1.0024	1216	-1.0065	1216	-1.08783
1216.07	-1.00222	1216.07	-1.0068	1216.07	-1.08699
1216.13	-1.002	1216.13	-1.007	1216.13	-1.08611
1216.2	-1.00175	1216.2	-1.0071	1216.2	-1.0852
1216.27	-1.00147	1216.27	-1.00709	1216.27	-1.08429
1216.33	-1.00116	1216.33	-1.00698	1216.33	-1.0834
1216.4	-1.00084	1216.4	-1.00679	1216.4	-1.08257
1216.47	-1.00051	1216.47	-1.00653	1216.47	-1.08181
1216.53	-1.00019	1216.53	-1.00623	1216.53	-1.08115
1216.6	-0.99989	1216.6	-1.00591	1216.6	-1.0806
1216.67	-0.99964	1216.67	-1.00558	1216.67	-1.08018
1216.73	-0.99945	1216.73	-1.00527	1216.73	-1.0799
1216.8	-0.99934	1216.8	-1.005	1216.8	-1.07977
1216.87	-0.99934	1216.87	-1.00478	1216.87	-1.07978
1216.93	-0.99946	1216.93	-1.00462	1216.93	-1.07992
1217	-0.99973	1217	-1.00453	1217	-1.08018
1217.07	-1.00015	1217.07	-1.0045	1217.07	-1.08054
1217.13	-1.00074	1217.13	-1.00453	1217.13	-1.08098
1217.2	-1.00149	1217.2	-1.00461	1217.2	-1.08147
1217.27	-1.0024	1217.27	-1.00473	1217.27	-1.08198
1217.33	-1.00345	1217.33	-1.00486	1217.33	-1.08248
1217.4	-1.00463	1217.4	-1.005	1217.4	-1.08296
1217.47	-1.0059	1217.47	-1.00511	1217.47	-1.08339
1217.53	-1.00723	1217.53	-1.00518	1217.53	-1.08376
1217.6	-1.00859	1217.6	-1.0052	1217.6	-1.08405
1217.67	-1.00993	1217.67	-1.00516	1217.67	-1.08427
1217.73	-1.01122	1217.73	-1.00503	1217.73	-1.0844
1217.8	-1.01243	1217.8	-1.00482	1217.8	-1.08446
1217.87	-1.01352	1217.87	-1.00453	1217.87	-1.08443
1217.93	-1.01445	1217.93	-1.00414	1217.93	-1.08434
1218	-1.01521	1218	-1.00368	1218	-1.08418
1218.07	-1.01578	1218.07	-1.00314	1218.07	-1.08397
1218.13	-1.01613	1218.13	-1.00253	1218.13	-1.08372
1218.2	-1.01626	1218.2	-1.00187	1218.2	-1.08343
1218.27	-1.01617	1218.27	-1.00117	1218.27	-1.0831
1218.33	-1.01585	1218.33	-1.00044	1218.33	-1.08275
1218.4	-1.01532	1218.4	-0.99969	1218.4	-1.08238
1218.47	-1.0146	1218.47	-0.99894	1218.47	-1.08199
1218.53	-1.01369	1218.53	-0.9982	1218.53	-1.08158
1218.6	-1.01263	1218.6	-0.99749	1218.6	-1.08115
1218.67	-1.01146	1218.67	-0.99682	1218.67	-1.08071
1218.73	-1.01019	1218.73	-0.99619	1218.73	-1.08026
1218.8	-1.00888	1218.8	-0.99561	1218.8	-1.0798
1218.87	-1.00755	1218.87	-0.99509	1218.87	-1.07934
1218.93	-1.00624	1218.93	-0.99463	1218.93	-1.07887
1219	-1.00499	1219	-0.99423	1219	-1.07841
1219.07	-1.00382	1219.07	-0.99389	1219.07	-1.07796
1219.13	-1.00275	1219.13	-0.99359	1219.13	-1.07753
1219.2	-1.0018	1219.2	-0.99334	1219.2	-1.07713
1219.27	-1.00097	1219.27	-0.99312	1219.27	-1.07679
1219.33	-1.00028	1219.33	-0.99293	1219.33	-1.0765
1219.4	-0.99971	1219.4	-0.99276	1219.4	-1.07629
1219.47	-0.99926	1219.47	-0.9926	1219.47	-1.07616
1219.53	-0.99892	1219.53	-0.99245	1219.53	-1.07613
1219.6	-0.99866	1219.6	-0.99231	1219.6	-1.0762
1219.67	-0.99848	1219.67	-0.99218	1219.67	-1.07639
1219.73	-0.99835	1219.73	-0.99207	1219.73	-1.07668
1219.8	-0.99825	1219.8	-0.99197	1219.8	-1.07707
1219.87	-0.99817	1219.87	-0.9919	1219.87	-1.07755
1219.93	-0.99809	1219.93	-0.99186	1219.93	-1.0781
1220	-0.99798	1220	-0.99184	1220	-1.07869
1220.07	-0.99785	1220.07	-0.99186	1220.07	-1.07931
1220.13	-0.99767	1220.13	-0.99191	1220.13	-1.07992
1220.2	-0.99744	1220.2	-0.99199	1220.2	-1.08048
1220.27	-0.99715	1220.27	-0.99209	1220.27	-1.08098
1220.33	-0.99682	1220.33	-0.99222	1220.33	-1.08138
1220.4	-0.99645	1220.4	-0.99235	1220.4	-1.08168
1220.47	-0.99606	1220.47	-0.99249	1220.47	-1.08185
1220.53	-0.99565	1220.53	-0.99263	1220.53	-1.0819
1220.6	-0.99525	1220.6	-0.99276	1220.6	-1.08183
1220.67	-0.99488	1220.67	-0.99288	1220.67	-1.08167
1220.73	-0.99456	1220.73	-0.99299	1220.73	-1.08143
1220.8	-0.99431	1220.8	-0.9931	1220.8	-1.08114
1220.87	-0.99414	1220.87	-0.99319	1220.87	-1.08083
1220.93	-0.99407	1220.93	-0.99328	1220.93	-1.08053
1221	-0.99409	1221	-0.99337	1221	-1.08027
1221.07	-0.99422	1221.07	-0.99346	1221.07	-1.08007
1221.13	-0.99443	1221.13	-0.99357	1221.13	-1.07995
1221.2	-0.99471	1221.2	-0.99369	1221.2	-1.07991
1221.27	-0.99505	1221.27	-0.99383	1221.27	-1.07995
1221.33	-0.99542	1221.33	-0.99399	1221.33	-1.08007
1221.4	-0.99581	1221.4	-0.99419	1221.4	-1.08024
1221.47	-0.99618	1221.47	-0.99443	1221.47	-1.08045
1221.53	-0.99652	1221.53	-0.9947	1221.53	-1.08067
1221.6	-0.99681	1221.6	-0.99502	1221.6	-1.08088
1221.67	-0.99703	1221.67	-0.99537	1221.67	-1.08104
1221.73	-0.99719	1221.73	-0.99575	1221.73	-1.08114
1221.8	-0.99729	1221.8	-0.99617	1221.8	-1.08115
1221.87	-0.99733	1221.87	-0.9966	1221.87	-1.08106
1221.93	-0.99734	1221.93	-0.99704	1221.93	-1.08087
1222	-0.99732	1222	-0.99747	1222	-1.08058
1222.07	-0.99732	1222.07	-0.99789	1222.07	-1.08019
1222.13	-0.99735	1222.13	-0.99828	1222.13	-1.07971
1222.2	-0.99745	1222.2	-0.99863	1222.2	-1.07918
1222.27	-0.99764	1222.27	-0.99894	1222.27	-1.0786
1222.33	-0.99796	1222.33	-0.99921	1222.33	-1.07801
1222.4	-0.99842	1222.4	-0.99942	1222.4	-1.07742
1222.47	-0.99903	1222.47	-0.99959	1222.47	-1.07686
1222.53	-0.99979	1222.53	-0.99971	1222.53	-1.07635
1222.6	-1.0007	1222.6	-0.9998	1222.6	-1.0759
1222.67	-1.00173	1222.67	-0.99987	1222.67	-1.07552
1222.73	-1.00287	1222.73	-0.99993	1222.73	-1.0752
1222.8	-1.00407	1222.8	-0.99999	1222.8	-1.07495
1222.87	-1.00529	1222.87	-1.00006	1222.87	-1.07476
1222.93	-1.0065	1222.93	-1.00014	1222.93	-1.07462
1223	-1.00766	1223	-1.00026	1223	-1.07452
1223.07	-1.00873	1223.07	-1.0004	1223.07	-1.07445
1223.13	-1.00968	1223.13	-1.00058	1223.13	-1.0744
1223.2	-1.01049	1223.2	-1.00078	1223.2	-1.07435
1223.27	-1.01115	1223.27	-1.00102	1223.27	-1.0743
1223.33	-1.01165	1223.33	-1.00129	1223.33	-1.07424
1223.4	-1.01201	1223.4	-1.00157	1223.4	-1.07419
1223.47	-1.01223	1223.47	-1.00185	1223.47	-1.07412
1223.53	-1.01234	1223.53	-1.00214	1223.53	-1.07406
1223.6	-1.01235	1223.6	-1.00241	1223.6	-1.07401
1223.67	-1.01228	1223.67	-1.00266	1223.67	-1.07397
1223.73	-1.01217	1223.73	-1.00287	1223.73	-1.07396
1223.8	-1.01203	1223.8	-1.00305	1223.8	-1.07399
1223.87	-1.01187	1223.87	-1.00317	1223.87	-1.07408
1223.93	-1.01171	1223.93	-1.00324	1223.93	-1.07423
1224	-1.01156	1224	-1.00326	1224	-1.07445
1224.07	-1.01141	1224.07	-1.00323	1224.07	-1.07476
1224.13	-1.01128	1224.13	-1.00316	1224.13	-1.07514
1224.2	-1.01116	1224.2	-1.00306	1224.2	-1.07561
1224.27	-1.01105	1224.27	-1.00293	1224.27	-1.07615
1224.33	-1.01093	1224.33	-1.00279	1224.33	-1.07675
1224.4	-1.01081	1224.4	-1.00266	1224.4	-1.0774
1224.47	-1.01069	1224.47	-1.00255	1224.47	-1.07808
1224.53	-1.01056	1224.53	-1.00249	1224.53	-1.07878
1224.6	-1.01043	1224.6	-1.00247	1224.6	-1.07948
1224.67	-1.0103	1224.67	-1.00252	1224.67	-1.08017
1224.73	-1.01018	1224.73	-1.00264	1224.73	-1.08082
1224.8	-1.01007	1224.8	-1.00284	1224.8	-1.08145
1224.87	-1.00999	1224.87	-1.00312	1224.87	-1.08203
1224.93	-1.00993	1224.93	-1.00347	1224.93	-1.08257
1225	-1.0099	1225	-1.00389	1225	-1.08306
1225.07	-1.00992	1225.07	-1.00436	1225.07	-1.0835
1225.13	-1.00997	1225.13	-1.00486	1225.13	-1.0839
1225.2	-1.01005	1225.2	-1.00536	1225.2	-1.08425
1225.27	-1.01015	1225.27	-1.00585	1225.27	-1.08454
1225.33	-1.01028	1225.33	-1.00628	1225.33	-1.08476
1225.4	-1.0104	1225.4	-1.00664	1225.4	-1.08491
1225.47	-1.01052	1225.47	-1.00688	1225.47	-1.08498
1225.53	-1.01062	1225.53	-1.007	1225.53	-1.08494
1225.6	-1.01069	1225.6	-1.00696	1225.6	-1.0848
1225.67	-1.01072	1225.67	-1.00675	1225.67	-1.08455
1225.73	-1.0107	1225.73	-1.00638	1225.73	-1.08419
1225.8	-1.01064	1225.8	-1.00584	1225.8	-1.08371
1225.87	-1.01053	1225.87	-1.00517	1225.87	-1.08314
1225.93	-1.01039	1225.93	-1.00437	1225.93	-1.08248
1226	-1.0102	1226	-1.0035	1226	-1.08175
1226.07	-1.00998	1226.07	-1.00257	1226.07	-1.08099
1226.13	-1.00973	1226.13	-1.00165	1226.13	-1.08021
1226.2	-1.00946	1226.2	-1.00077	1226.2	-1.07944
1226.27	-1.00917	1226.27	-0.99996	1226.27	-1.07872
1226.33	-1.00884	1226.33	-0.99925	1226.33	-1.07807
1226.4	-1.00848	1226.4	-0.99868	1226.4	-1.07753
1226.47	-1.00808	1226.47	-0.99824	1226.47	-1.07711
1226.53	-1.00763	1226.53	-0.99794	1226.53	-1.07683
1226.6	-1.00712	1226.6	-0.99776	1226.6	-1.07671
1226.67	-1.00653	1226.67	-0.99768	1226.67	-1.07676
1226.73	-1.00585	1226.73	-0.99768	1226.73	-1.07697
1226.8	-1.00509	1226.8	-0.99773	1226.8	-1.07734
1226.87	-1.00423	1226.87	-0.99778	1226.87	-1.07786
1226.93	-1.00327	1226.93	-0.99781	1226.93	-1.07851
1227	-1.00223	1227	-0.99779	1227	-1.07927
1227.07	-1.00111	1227.07	-0.99771	1227.07	-1.0801
1227.13	-0.99993	1227.13	-0.99754	1227.13	-1.08098
1227.2	-0.99871	1227.2	-0.99728	1227.2	-1.08188
1227.27	-0.99747	1227.27	-0.99693	1227.27	-1.08275
1227.33	-0.99623	1227.33	-0.9965	1227.33	-1.08358
1227.4	-0.99504	1227.4	-0.99601	1227.4	-1.08433
1227.47	-0.9939	1227.47	-0.99547	1227.47	-1.08498
1227.53	-0.99285	1227.53	-0.9949	1227.53	-1.08551
1227.6	-0.99191	1227.6	-0.99431	1227.6	-1.08592
1227.67	-0.9911	1227.67	-0.99373	1227.67	-1.08621
1227.73	-0.99043	1227.73	-0.99317	1227.73	-1.08637
1227.8	-0.98991	1227.8	-0.99264	1227.8	-1.08642
1227.87	-0.98954	1227.87	-0.99214	1227.87	-1.08637
1227.93	-0.98932	1227.93	-0.99169	1227.93	-1.08623
1228	-0.98924	1228	-0.99128	1228	-1.08604
1228.07	-0.98929	1228.07	-0.99092	1228.07	-1.08581
1228.13	-0.98945	1228.13	-0.9906	1228.13	-1.08556
1228.2	-0.98969	1228.2	-0.99032	1228.2	-1.0853
1228.27	-0.99001	1228.27	-0.99006	1228.27	-1.08505
1228.33	-0.99039	1228.33	-0.98984	1228.33	-1.08481
1228.4	-0.9908	1228.4	-0.98964	1228.4	-1.08459
1228.47	-0.99123	1228.47	-0.98946	1228.47	-1.0844
1228.53	-0.99168	1228.53	-0.9893	1228.53	-1.08423
1228.6	-0.99213	1228.6	-0.98915	1228.6	-1.08408
1228.67	-0.99259	1228.67	-0.98901	1228.67	-1.08394
1228.73	-0.99306	1228.73	-0.98889	1228.73	-1.08382
1228.8	-0.99354	1228.8	-0.98878	1228.8	-1.08371
1228.87	-0.99403	1228.87	-0.98869	1228.87	-1.08361
1228.93	-0.99454	1228.93	-0.98861	1228.93	-1.08351
1229	-0.99508	1229	-0.98854	1229	-1.08343
1229.07	-0.99563	1229.07	-0.9885	1229.07	-1.08336
1229.13	-0.99621	1229.13	-0.98849	1229.13	-1.0833
1229.2	-0.99681	1229.2	-0.9885	1229.2	-1.08325
1229.27	-0.99743	1229.27	-0.98854	1229.27	-1.0832
1229.33	-0.99805	1229.33	-0.98863	1229.33	-1.08315
1229.4	-0.99866	1229.4	-0.98874	1229.4	-1.0831
1229.47	-0.99925	1229.47	-0.9889	1229.47	-1.08302
1229.53	-0.99981	1229.53	-0.9891	1229.53	-1.08292
1229.6	-1.00032	1229.6	-0.98933	1229.6	-1.08277
1229.67	-1.00077	1229.67	-0.9896	1229.67	-1.08258
1229.73	-1.00116	1229.73	-0.9899	1229.73	-1.08232
1229.8	-1.00147	1229.8	-0.99023	1229.8	-1.082
1229.87	-1.00172	1229.87	-0.99057	1229.87	-1.08161
1229.93	-1.0019	1229.93	-0.99092	1229.93	-1.08114
1230	-1.00203	1230	-0.99126	1230	-1.0806
1230.07	-1.00212	1230.07	-0.9916	1230.07	-1.07998
1230.13	-1.00219	1230.13	-0.99191	1230.13	-1.07931
1230.2	-1.00226	1230.2	-0.99219	1230.2	-1.07857
1230.27	-1.00234	1230.27	-0.99243	1230.27	-1.0778
1230.33	-1.00246	1230.33	-0.99263	1230.33	-1.077
1230.4	-1.00263	1230.4	-0.99278	1230.4	-1.07618
1230.47	-1.00286	1230.47	-0.99288	1230.47	-1.07537
1230.53	-1.00316	1230.53	-0.99295	1230.53	-1.0746
1230.6	-1.00352	1230.6	-0.993	1230.6	-1.07388
1230.67	-1.00394	1230.67	-0.99304	1230.67	-1.07324
1230.73	-1.0044	1230.73	-0.9931	1230.73	-1.0727
1230.8	-1.00489	1230.8	-0.99319	1230.8	-1.07229
1230.87	-1.00537	1230.87	-0.99333	1230.87	-1.07202
1230.93	-1.00583	1230.93	-0.99356	1230.93	-1.07191
1231	-1.00624	1231	-0.99388	1231	-1.07196
1231.07	-1.00656	1231.07	-0.99431	1231.07	-1.07217
1231.13	-1.00678	1231.13	-0.99485	1231.13	-1.07254
1231.2	-1.00688	1231.2	-0.9955	1231.2	-1.07304
1231.27	-1.00684	1231.27	-0.99624	1231.27	-1.07364
1231.33	-1.00665	1231.33	-0.99706	1231.33	-1.07433
1231.4	-1.00631	1231.4	-0.99792	1231.4	-1.07504
1231.47	-1.00584	1231.47	-0.9988	1231.47	-1.07576
1231.53	-1.00524	1231.53	-0.99966	1231.53	-1.07642
1231.6	-1.00453	1231.6	-1.00047	1231.6	-1.07701
1231.67	-1.00374	1231.67	-1.00119	1231.67	-1.07747
1231.73	-1.00289	1231.73	-1.00179	1231.73	-1.07779
1231.8	-1.00202	1231.8	-1.00225	1231.8	-1.07794
1231.87	-1.00115	1231.87	-1.00256	1231.87	-1.07791
1231.93	-1.00031	1231.93	-1.0027	1231.93	-1.0777
1232	-0.99952	1232	-1.00267	1232	-1.07731
1232.07	-0.99881	1232.07	-1.00248	1232.07	-1.07677
1232.13	-0.99818	1232.13	-1.00214	1232.13	-1.07609
1232.2	-0.99766	1232.2	-1.00168	1232.2	-1.0753
1232.27	-0.99723	1232.27	-1.00112	1232.27	-1.07443
1232.33	-0.99692	1232.33	-1.0005	1232.33	-1.07351
1232.4	-0.9967	1232.4	-0.99984	1232.4	-1.07257
1232.47	-0.99657	1232.47	-0.99918	1232.47	-1.07165
1232.53	-0.99652	1232.53	-0.99854	1232.53	-1.07076
1232.6	-0.99654	1232.6	-0.99797	1232.6	-1.06994
1232.67	-0.99663	1232.67	-0.99748	1232.67	-1.0692
1232.73	-0.99676	1232.73	-0.99708	1232.73	-1.06855
1232.8	-0.99693	1232.8	-0.99678	1232.8	-1.06802
1232.87	-0.99713	1232.87	-0.99659	1232.87	-1.0676
1232.93	-0.99735	1232.93	-0.99649	1232.93	-1.0673
1233	-0.99759	1233	-0.99647	1233	-1.06713
1233.07	-0.99784	1233.07	-0.99651	1233.07	-1.06707
1233.13	-0.9981	1233.13	-0.99659	1233.13	-1.06713
1233.2	-0.99837	1233.2	-0.99667	1233.2	-1.0673
1233.27	-0.99864	1233.27	-0.99674	1233.27	-1.06757
1233.33	-0.9989	1233.33	-0.99677	1233.33	-1.06792
1233.4	-0.99915	1233.4	-0.99674	1233.4	-1.06833
1233.47	-0.99939	1233.47	-0.99665	1233.47	-1.0688
1233.53	-0.99961	1233.53	-0.99649	1233.53	-1.06929
1233.6	-0.99981	1233.6	-0.99626	1233.6	-1.0698
1233.67	-0.99997	1233.67	-0.99597	1233.67	-1.0703
1233.73	-1.00009	1233.73	-0.99563	1233.73	-1.07078
1233.8	-1.00017	1233.8	-0.99526	1233.8	-1.07121
1233.87	-1.00021	1233.87	-0.99487	1233.87	-1.0716
1233.93	-1.0002	1233.93	-0.99448	1233.93	-1.07194
1234	-1.00016	1234	-0.9941	1234	-1.07223
1234.07	-1.00007	1234.07	-0.99373	1234.07	-1.07246
1234.13	-0.99994	1234.13	-0.99339	1234.13	-1.07266
1234.2	-0.99979	1234.2	-0.99308	1234.2	-1.07283
1234.27	-0.99961	1234.27	-0.99279	1234.27	-1.07298
1234.33	-0.99941	1234.33	-0.99253	1234.33	-1.07315
1234.4	-0.99921	1234.4	-0.99228	1234.4	-1.07333
1234.47	-0.999	1234.47	-0.99204	1234.47	-1.07355
1234.53	-0.99879	1234.53	-0.99182	1234.53	-1.07383
1234.6	-0.99858	1234.6	-0.99162	1234.6	-1.07418
1234.67	-0.99836	1234.67	-0.99143	1234.67	-1.07459
1234.73	-0.99815	1234.73	-0.99127	1234.73	-1.07508
1234.8	-0.99793	1234.8	-0.99114	1234.8	-1.07565
1234.87	-0.99768	1234.87	-0.99106	1234.87	-1.07627
1234.93	-0.9974	1234.93	-0.99104	1234.93	-1.07693
1235	-0.99708	1235	-0.99109	1235	-1.07762
1235.07	-0.9967	1235.07	-0.99123	1235.07	-1.0783
1235.13	-0.99626	1235.13	-0.99145	1235.13	-1.07896
1235.2	-0.99574	1235.2	-0.99177	1235.2	-1.07955
1235.27	-0.99513	1235.27	-0.99217	1235.27	-1.08006
1235.33	-0.99444	1235.33	-0.99264	1235.33	-1.08046
1235.4	-0.99367	1235.4	-0.99316	1235.4	-1.08073
1235.47	-0.99283	1235.47	-0.99372	1235.47	-1.08085
1235.53	-0.99193	1235.53	-0.99428	1235.53	-1.08082
1235.6	-0.99099	1235.6	-0.99482	1235.6	-1.08064
1235.67	-0.99003	1235.67	-0.99529	1235.67	-1.08031
1235.73	-0.98908	1235.73	-0.99567	1235.73	-1.07985
1235.8	-0.98817	1235.8	-0.99593	1235.8	-1.07928
1235.87	-0.98731	1235.87	-0.99603	1235.87	-1.0786
1235.93	-0.98654	1235.93	-0.99595	1235.93	-1.07785
1236	-0.98587	1236	-0.99568	1236	-1.07705
1236.07	-0.98533	1236.07	-0.99521	1236.07	-1.07622
1236.13	-0.98492	1236.13	-0.99453	1236.13	-1.07539
1236.2	-0.98466	1236.2	-0.99367	1236.2	-1.07456
1236.27	-0.98455	1236.27	-0.99262	1236.27	-1.07376
1236.33	-0.98459	1236.33	-0.99142	1236.33	-1.073
1236.4	-0.98476	1236.4	-0.99011	1236.4	-1.0723
1236.47	-0.98507	1236.47	-0.9887	1236.47	-1.07166
1236.53	-0.98548	1236.53	-0.98726	1236.53	-1.07108
1236.6	-0.98597	1236.6	-0.98581	1236.6	-1.07058
1236.67	-0.98652	1236.67	-0.9844	1236.67	-1.07016
1236.73	-0.9871	1236.73	-0.98306	1236.73	-1.06983
1236.8	-0.98769	1236.8	-0.98182	1236.8	-1.06957
1236.87	-0.98824	1236.87	-0.98071	1236.87	-1.06941
1236.93	-0.98873	1236.93	-0.97975	1236.93	-1.06932
1237	-0.98915	1237	-0.97895	1237	-1.0693
1237.07	-0.98947	1237.07	-0.97831	1237.07	-1.06935
1237.13	-0.98967	1237.13	-0.97782	1237.13	-1.06944
1237.2	-0.98975	1237.2	-0.97747	1237.2	-1.06957
1237.27	-0.98971	1237.27	-0.97724	1237.27	-1.06972
1237.33	-0.98955	1237.33	-0.97713	1237.33	-1.06987
1237.4	-0.98928	1237.4	-0.97709	1237.4	-1.06999
1237.47	-0.98892	1237.47	-0.97712	1237.47	-1.07007
1237.53	-0.98847	1237.53	-0.97719	1237.53	-1.07008
1237.6	-0.98796	1237.6	-0.97729	1237.6	-1.07002
1237.67	-0.9874	1237.67	-0.97741	1237.67	-1.06988
1237.73	-0.98681	1237.73	-0.97752	1237.73	-1.06964
1237.8	-0.98621	1237.8	-0.97764	1237.8	-1.06932
1237.87	-0.98562	1237.87	-0.97775	1237.87	-1.06892
1237.93	-0.98505	1237.93	-0.97785	1237.93	-1.06844
1238	-0.98453	1238	-0.97795	1238	-1.06791
1238.07	-0.98406	1238.07	-0.97805	1238.07	-1.06734
1238.13	-0.98366	1238.13	-0.97815	1238.13	-1.06676
1238.2	-0.98337	1238.2	-0.97824	1238.2	-1.06619
1238.27	-0.98318	1238.27	-0.97833	1238.27	-1.06566
1238.33	-0.98313	1238.33	-0.97843	1238.33	-1.06517
1238.4	-0.98321	1238.4	-0.97852	1238.4	-1.06476
1238.47	-0.98346	1238.47	-0.9786	1238.47	-1.06443
1238.53	-0.98386	1238.53	-0.97868	1238.53	-1.06419
1238.6	-0.98442	1238.6	-0.97875	1238.6	-1.06404
1238.67	-0.98512	1238.67	-0.97881	1238.67	-1.06399
1238.73	-0.98596	1238.73	-0.97888	1238.73	-1.06403
1238.8	-0.98691	1238.8	-0.97895	1238.8	-1.06414
1238.87	-0.98793	1238.87	-0.97904	1238.87	-1.06433
1238.93	-0.98899	1238.93	-0.97915	1238.93	-1.06457
1239	-0.99007	1239	-0.97929	1239	-1.06486
1239.07	-0.99112	1239.07	-0.97947	1239.07	-1.06518
1239.13	-0.99211	1239.13	-0.9797	1239.13	-1.06552
1239.2	-0.99301	1239.2	-0.97997	1239.2	-1.0659
1239.27	-0.99382	1239.27	-0.9803	1239.27	-1.06629
1239.33	-0.99452	1239.33	-0.98066	1239.33	-1.0667
1239.4	-0.9951	1239.4	-0.98107	1239.4	-1.06713
1239.47	-0.99557	1239.47	-0.98151	1239.47	-1.06759
1239.53	-0.99594	1239.53	-0.98196	1239.53	-1.06808
1239.6	-0.99623	1239.6	-0.9824	1239.6	-1.06858
1239.67	-0.99643	1239.67	-0.98283	1239.67	-1.06911
1239.73	-0.99658	1239.73	-0.98323	1239.73	-1.06966
1239.8	-0.99667	1239.8	-0.98358	1239.8	-1.0702
1239.87	-0.99672	1239.87	-0.98387	1239.87	-1.07073
1239.93	-0.99673	1239.93	-0.9841	1239.93	-1.07123
1240	-0.9967	1240	-0.98426	1240	-1.07169
1240.07	-0.99662	1240.07	-0.98436	1240.07	-1.07207
1240.13	-0.99649	1240.13	-0.9844	1240.13	-1.07236
1240.2	-0.99631	1240.2	-0.9844	1240.2	-1.07255
1240.27	-0.99607	1240.27	-0.98437	1240.27	-1.07263
1240.33	-0.99579	1240.33	-0.98432	1240.33	-1.0726
1240.4	-0.99546	1240.4	-0.98427	1240.4	-1.07245
1240.47	-0.99509	1240.47	-0.98424	1240.47	-1.07219
1240.53	-0.9947	1240.53	-0.98424	1240.53	-1.07185
1240.6	-0.99431	1240.6	-0.98428	1240.6	-1.07144
1240.67	-0.99394	1240.67	-0.98437	1240.67	-1.07099
1240.73	-0.99361	1240.73	-0.98453	1240.73	-1.07053
1240.8	-0.99333	1240.8	-0.98474	1240.8	-1.07007
1240.87	-0.99312	1240.87	-0.98502	1240.87	-1.06965
1240.93	-0.99298	1240.93	-0.98534	1240.93	-1.06929
1241	-0.99294	1241	-0.98571	1241	-1.06899
1241.07	-0.99297	1241.07	-0.98612	1241.07	-1.06876
1241.13	-0.99307	1241.13	-0.98653	1241.13	-1.06861
1241.2	-0.99324	1241.2	-0.98694	1241.2	-1.06851
1241.27	-0.99345	1241.27	-0.98733	1241.27	-1.06847
1241.33	-0.99368	1241.33	-0.98768	1241.33	-1.06845
1241.4	-0.99393	1241.4	-0.98796	1241.4	-1.06844
1241.47	-0.99416	1241.47	-0.98816	1241.47	-1.06842
1241.53	-0.99436	1241.53	-0.98827	1241.53	-1.06837
1241.6	-0.99452	1241.6	-0.98827	1241.6	-1.06827
1241.67	-0.99462	1241.67	-0.98817	1241.67	-1.06812
1241.73	-0.99466	1241.73	-0.98797	1241.73	-1.06791
1241.8	-0.99464	1241.8	-0.98767	1241.8	-1.06765
1241.87	-0.99455	1241.87	-0.98729	1241.87	-1.06734
1241.93	-0.99439	1241.93	-0.98685	1241.93	-1.06701
1242	-0.99416	1242	-0.98637	1242	-1.06667
1242.07	-0.99388	1242.07	-0.98588	1242.07	-1.06636
1242.13	-0.99353	1242.13	-0.98539	1242.13	-1.0661
1242.2	-0.99313	1242.2	-0.98492	1242.2	-1.06592
1242.27	-0.99267	1242.27	-0.98449	1242.27	-1.06584
1242.33	-0.99216	1242.33	-0.9841	1242.33	-1.06587
1242.4	-0.99161	1242.4	-0.98377	1242.4	-1.06603
1242.47	-0.99102	1242.47	-0.98348	1242.47	-1.06632
1242.53	-0.99039	1242.53	-0.98323	1242.53	-1.06675
1242.6	-0.98974	1242.6	-0.983	1242.6	-1.06728
1242.67	-0.98909	1242.67	-0.9828	1242.67	-1.06791
1242.73	-0.98842	1242.73	-0.98259	1242.73	-1.0686
1242.8	-0.98778	1242.8	-0.98238	1242.8	-1.06933
1242.87	-0.98715	1242.87	-0.98215	1242.87	-1.07005
1242.93	-0.98655	1242.93	-0.9819	1242.93	-1.07074
1243	-0.98599	1243	-0.98163	1243	-1.07137
1243.07	-0.98547	1243.07	-0.98135	1243.07	-1.07191
1243.13	-0.98499	1243.13	-0.98105	1243.13	-1.07233
1243.2	-0.98455	1243.2	-0.98075	1243.2	-1.07262
1243.27	-0.98414	1243.27	-0.98046	1243.27	-1.07278
1243.33	-0.98376	1243.33	-0.98019	1243.33	-1.0728
1243.4	-0.9834	1243.4	-0.97993	1243.4	-1.0727
1243.47	-0.98305	1243.47	-0.97971	1243.47	-1.0725
1243.53	-0.98272	1243.53	-0.97951	1243.53	-1.0722
1243.6	-0.98239	1243.6	-0.97933	1243.6	-1.07183
1243.67	-0.98208	1243.67	-0.97919	1243.67	-1.07142
1243.73	-0.98179	1243.73	-0.97906	1243.73	-1.07098
1243.8	-0.98153	1243.8	-0.97896	1243.8	-1.07055
1243.87	-0.98132	1243.87	-0.97886	1243.87	-1.07015
1243.93	-0.98116	1243.93	-0.97877	1243.93	-1.06978
1244	-0.98108	1244	-0.97869	1244	-1.06947
1244.07	-0.98107	1244.07	-0.97861	1244.07	-1.06922
1244.13	-0.98115	1244.13	-0.97853	1244.13	-1.06904
1244.2	-0.98131	1244.2	-0.97844	1244.2	-1.06893
1244.27	-0.98156	1244.27	-0.97836	1244.27	-1.06889
1244.33	-0.98187	1244.33	-0.97827	1244.33	-1.06892
1244.4	-0.98223	1244.4	-0.97818	1244.4	-1.06901
1244.47	-0.98262	1244.47	-0.97809	1244.47	-1.06915
1244.53	-0.98302	1244.53	-0.97798	1244.53	-1.06934
1244.6	-0.98341	1244.6	-0.97787	1244.6	-1.06956
1244.67	-0.98375	1244.67	-0.97774	1244.67	-1.06981
1244.73	-0.98402	1244.73	-0.9776	1244.73	-1.07009
1244.8	-0.98422	1244.8	-0.97745	1244.8	-1.07038
1244.87	-0.98432	1244.87	-0.97728	1244.87	-1.07067
1244.93	-0.98432	1244.93	-0.97712	1244.93	-1.07097
1245	-0.98421	1245	-0.97695	1245	-1.07126
1245.07	-0.98399	1245.07	-0.9768	1245.07	-1.07154
1245.13	-0.98368	1245.13	-0.97668	1245.13	-1.0718
1245.2	-0.98327	1245.2	-0.97661	1245.2	-1.07204
1245.27	-0.98277	1245.27	-0.9766	1245.27	-1.07225
1245.33	-0.98221	1245.33	-0.97665	1245.33	-1.07241
1245.4	-0.98158	1245.4	-0.9768	1245.4	-1.07254
1245.47	-0.98089	1245.47	-0.97704	1245.47	-1.07261
1245.53	-0.98016	1245.53	-0.97737	1245.53	-1.07262
1245.6	-0.97939	1245.6	-0.9778	1245.6	-1.07256
1245.67	-0.97859	1245.67	-0.97831	1245.67	-1.07243
1245.73	-0.97777	1245.73	-0.9789	1245.73	-1.07222
1245.8	-0.97695	1245.8	-0.97954	1245.8	-1.07192
1245.87	-0.97612	1245.87	-0.98022	1245.87	-1.07155
1245.93	-0.97531	1245.93	-0.98091	1245.93	-1.07109
1246	-0.97454	1246	-0.98159	1246	-1.07056
1246.07	-0.97382	1246.07	-0.98226	1246.07	-1.06996
1246.13	-0.97317	1246.13	-0.98288	1246.13	-1.0693
1246.2	-0.9726	1246.2	-0.98346	1246.2	-1.06859
1246.27	-0.97214	1246.27	-0.98399	1246.27	-1.06786
1246.33	-0.97179	1246.33	-0.98446	1246.33	-1.06713
1246.4	-0.97155	1246.4	-0.98488	1246.4	-1.06641
1246.47	-0.97143	1246.47	-0.98526	1246.47	-1.06573
1246.53	-0.97142	1246.53	-0.98561	1246.53	-1.0651
1246.6	-0.97151	1246.6	-0.98592	1246.6	-1.06453
1246.67	-0.97167	1246.67	-0.98622	1246.67	-1.06405
1246.73	-0.97189	1246.73	-0.9865	1246.73	-1.06366
1246.8	-0.97214	1246.8	-0.98677	1246.8	-1.06335
1246.87	-0.9724	1246.87	-0.98703	1246.87	-1.06312
1246.93	-0.97264	1246.93	-0.98726	1246.93	-1.06296
1247	-0.97284	1247	-0.98746	1247	-1.06285
1247.07	-0.97298	1247.07	-0.98762	1247.07	-1.06277
1247.13	-0.97305	1247.13	-0.98773	1247.13	-1.0627
1247.2	-0.97304	1247.2	-0.98776	1247.2	-1.06262
1247.27	-0.97296	1247.27	-0.98771	1247.27	-1.06251
1247.33	-0.9728	1247.33	-0.98755	1247.33	-1.06235
1247.4	-0.97258	1247.4	-0.98727	1247.4	-1.06213
1247.47	-0.97233	1247.47	-0.98687	1247.47	-1.06185
1247.53	-0.97205	1247.53	-0.98632	1247.53	-1.0615
1247.6	-0.97178	1247.6	-0.98562	1247.6	-1.06109
1247.67	-0.97154	1247.67	-0.98479	1247.67	-1.06062
1247.73	-0.97137	1247.73	-0.98382	1247.73	-1.0601
1247.8	-0.97128	1247.8	-0.98273	1247.8	-1.05956
1247.87	-0.97129	1247.87	-0.98156	1247.87	-1.05899
1247.93	-0.97143	1247.93	-0.98031	1247.93	-1.05843
1248	-0.97172	1248	-0.97904	1248	-1.05787
1248.07	-0.97214	1248.07	-0.97777	1248.07	-1.05734
1248.13	-0.97271	1248.13	-0.97656	1248.13	-1.05683
1248.2	-0.97342	1248.2	-0.97543	1248.2	-1.05636
1248.27	-0.97426	1248.27	-0.97443	1248.27	-1.05593
1248.33	-0.97521	1248.33	-0.97359	1248.33	-1.05555
1248.4	-0.97624	1248.4	-0.97294	1248.4	-1.05521
1248.47	-0.97733	1248.47	-0.97247	1248.47	-1.05491
1248.53	-0.97846	1248.53	-0.97221	1248.53	-1.05465
1248.6	-0.97959	1248.6	-0.97215	1248.6	-1.05442
1248.67	-0.9807	1248.67	-0.97226	1248.67	-1.05423
1248.73	-0.98177	1248.73	-0.97254	1248.73	-1.05406
1248.8	-0.98277	1248.8	-0.97294	1248.8	-1.05392
1248.87	-0.9837	1248.87	-0.97344	1248.87	-1.05379
1248.93	-0.98454	1248.93	-0.974	1248.93	-1.05367
1249	-0.98527	1249	-0.97459	1249	-1.05356
1249.07	-0.98591	1249.07	-0.97519	1249.07	-1.05344
1249.13	-0.98644	1249.13	-0.97578	1249.13	-1.05332
1249.2	-0.98687	1249.2	-0.97634	1249.2	-1.05319
1249.27	-0.9872	1249.27	-0.97687	1249.27	-1.05306
1249.33	-0.98744	1249.33	-0.97737	1249.33	-1.05291
1249.4	-0.98758	1249.4	-0.97783	1249.4	-1.05277
1249.47	-0.98763	1249.47	-0.97829	1249.47	-1.05263
1249.53	-0.98761	1249.53	-0.97874	1249.53	-1.05251
1249.6	-0.9875	1249.6	-0.97921	1249.6	-1.05241
1249.67	-0.98733	1249.67	-0.9797	1249.67	-1.05234
1249.73	-0.9871	1249.73	-0.98023	1249.73	-1.05233
1249.8	-0.98682	1249.8	-0.9808	1249.8	-1.05236
1249.87	-0.98651	1249.87	-0.98142	1249.87	-1.05247
1249.93	-0.98617	1249.93	-0.98208	1249.93	-1.05265
1250	-0.98583	1250	-0.98278	1250	-1.05291
1250.07	-0.98549	1250.07	-0.98351	1250.07	-1.05324
1250.13	-0.98516	1250.13	-0.98424	1250.13	-1.05364
1250.2	-0.98485	1250.2	-0.98496	1250.2	-1.0541
1250.27	-0.98457	1250.27	-0.98565	1250.27	-1.05459
1250.33	-0.9843	1250.33	-0.98629	1250.33	-1.05511
1250.4	-0.98404	1250.4	-0.98685	1250.4	-1.05562
1250.47	-0.98378	1250.47	-0.98733	1250.47	-1.0561
1250.53	-0.98351	1250.53	-0.9877	1250.53	-1.05652
1250.6	-0.98321	1250.6	-0.98796	1250.6	-1.05685
1250.67	-0.98287	1250.67	-0.9881	1250.67	-1.05708
1250.73	-0.98247	1250.73	-0.98812	1250.73	-1.05718
1250.8	-0.982	1250.8	-0.98803	1250.8	-1.05713
1250.87	-0.98146	1250.87	-0.98783	1250.87	-1.05695
1250.93	-0.98085	1250.93	-0.98753	1250.93	-1.05662
1251	-0.98018	1251	-0.98715	1251	-1.05616
1251.07	-0.97945	1251.07	-0.9867	1251.07	-1.05558
1251.13	-0.97869	1251.13	-0.98619	1251.13	-1.05493
1251.2	-0.97793	1251.2	-0.98562	1251.2	-1.05422
1251.27	-0.97718	1251.27	-0.98501	1251.27	-1.0535
1251.33	-0.97648	1251.33	-0.98435	1251.33	-1.0528
1251.4	-0.97586	1251.4	-0.98367	1251.4	-1.05216
1251.47	-0.97533	1251.47	-0.98295	1251.47	-1.05161
1251.53	-0.97493	1251.53	-0.98219	1251.53	-1.05118
1251.6	-0.97465	1251.6	-0.9814	1251.6	-1.0509
1251.67	-0.97452	1251.67	-0.98059	1251.67	-1.05078
1251.73	-0.97452	1251.73	-0.97974	1251.73	-1.05084
1251.8	-0.97465	1251.8	-0.97888	1251.8	-1.05106
1251.87	-0.97488	1251.87	-0.97799	1251.87	-1.05145
1251.93	-0.97518	1251.93	-0.9771	1251.93	-1.05199
1252	-0.97553	1252	-0.97621	1252	-1.05266
1252.07	-0.97587	1252.07	-0.97533	1252.07	-1.05344
1252.13	-0.97619	1252.13	-0.97448	1252.13	-1.05431
1252.2	-0.97643	1252.2	-0.97366	1252.2	-1.05524
1252.27	-0.97657	1252.27	-0.9729	1252.27	-1.0562
1252.33	-0.97658	1252.33	-0.9722	1252.33	-1.05718
1252.4	-0.97646	1252.4	-0.97157	1252.4	-1.05814
1252.47	-0.9762	1252.47	-0.97102	1252.47	-1.05907
1252.53	-0.97581	1252.53	-0.97057	1252.53	-1.05994
1252.6	-0.97531	1252.6	-0.97022	1252.6	-1.06075
1252.67	-0.97473	1252.67	-0.96997	1252.67	-1.06147
1252.73	-0.97409	1252.73	-0.96983	1252.73	-1.06211
1252.8	-0.97344	1252.8	-0.96981	1252.8	-1.06266
1252.87	-0.9728	1252.87	-0.9699	1252.87	-1.06311
1252.93	-0.9722	1252.93	-0.97011	1252.93	-1.06346
1253	-0.97167	1253	-0.97044	1253	-1.06373
1253.07	-0.97122	1253.07	-0.97088	1253.07	-1.06391
1253.13	-0.97086	1253.13	-0.97144	1253.13	-1.06401
1253.2	-0.97058	1253.2	-0.97211	1253.2	-1.06404
1253.27	-0.97037	1253.27	-0.97289	1253.27	-1.06401
1253.33	-0.97021	1253.33	-0.97376	1253.33	-1.06392
1253.4	-0.97008	1253.4	-0.97472	1253.4	-1.06379
1253.47	-0.96996	1253.47	-0.97576	1253.47	-1.06363
1253.53	-0.96982	1253.53	-0.97687	1253.53	-1.06344
1253.6	-0.96966	1253.6	-0.97801	1253.6	-1.06322
1253.67	-0.96944	1253.67	-0.97918	1253.67	-1.06299
1253.73	-0.96918	1253.73	-0.98035	1253.73	-1.06275
1253.8	-0.96885	1253.8	-0.9815	1253.8	-1.06251
1253.87	-0.96847	1253.87	-0.98261	1253.87	-1.06227
1253.93	-0.96805	1253.93	-0.98365	1253.93	-1.06204
1254	-0.96761	1254	-0.9846	1254	-1.06183
1254.07	-0.96715	1254.07	-0.98545	1254.07	-1.06165
1254.13	-0.96672	1254.13	-0.98616	1254.13	-1.06148
1254.2	-0.96631	1254.2	-0.98674	1254.2	-1.06135
1254.27	-0.96597	1254.27	-0.98716	1254.27	-1.06124
1254.33	-0.9657	1254.33	-0.98741	1254.33	-1.06117
1254.4	-0.96553	1254.4	-0.98749	1254.4	-1.06111
1254.47	-0.96547	1254.47	-0.9874	1254.47	-1.06108
1254.53	-0.96551	1254.53	-0.98712	1254.53	-1.06106
1254.6	-0.96566	1254.6	-0.98668	1254.6	-1.06105
1254.67	-0.96592	1254.67	-0.98607	1254.67	-1.06103
1254.73	-0.96628	1254.73	-0.98532	1254.73	-1.06101
1254.8	-0.96672	1254.8	-0.98444	1254.8	-1.06096
1254.87	-0.96721	1254.87	-0.98345	1254.87	-1.06088
1254.93	-0.96776	1254.93	-0.9824	1254.93	-1.06077
1255	-0.96832	1255	-0.98132	1255	-1.06062
1255.07	-0.9689	1255.07	-0.98024	1255.07	-1.06043
1255.13	-0.96946	1255.13	-0.97921	1255.13	-1.06019
1255.2	-0.97	1255.2	-0.97827	1255.2	-1.05992
1255.27	-0.97051	1255.27	-0.97745	1255.27	-1.05961
1255.33	-0.97097	1255.33	-0.97679	1255.33	-1.05927
1255.4	-0.97139	1255.4	-0.9763	1255.4	-1.05891
1255.47	-0.97175	1255.47	-0.976	1255.47	-1.05854
1255.53	-0.97205	1255.53	-0.97588	1255.53	-1.05817
1255.6	-0.97229	1255.6	-0.97592	1255.6	-1.05781
1255.67	-0.97246	1255.67	-0.9761	1255.67	-1.05747
1255.73	-0.97256	1255.73	-0.9764	1255.73	-1.05717
1255.8	-0.97259	1255.8	-0.97676	1255.8	-1.05691
1255.87	-0.97254	1255.87	-0.97716	1255.87	-1.0567
1255.93	-0.97242	1255.93	-0.97754	1255.93	-1.05655
1256	-0.97222	1256	-0.97789	1256	-1.05645
1256.07	-0.97195	1256.07	-0.97817	1256.07	-1.05641
1256.13	-0.97162	1256.13	-0.97837	1256.13	-1.05643
1256.2	-0.97124	1256.2	-0.97848	1256.2	-1.0565
1256.27	-0.97082	1256.27	-0.97851	1256.27	-1.05661
1256.33	-0.97039	1256.33	-0.97849	1256.33	-1.05675
1256.4	-0.96996	1256.4	-0.97842	1256.4	-1.05691
1256.47	-0.96954	1256.47	-0.97834	1256.47	-1.05708
1256.53	-0.96915	1256.53	-0.97828	1256.53	-1.05725
1256.6	-0.96881	1256.6	-0.97826	1256.6	-1.05742
1256.67	-0.96852	1256.67	-0.97831	1256.67	-1.05758
1256.73	-0.9683	1256.73	-0.97844	1256.73	-1.05774
1256.8	-0.96814	1256.8	-0.97866	1256.8	-1.0579
1256.87	-0.96804	1256.87	-0.97897	1256.87	-1.05806
1256.93	-0.96801	1256.93	-0.97937	1256.93	-1.05822
1257	-0.96804	1257	-0.97984	1257	-1.05841
1257.07	-0.96813	1257.07	-0.98037	1257.07	-1.05861
1257.13	-0.96827	1257.13	-0.98093	1257.13	-1.05885
1257.2	-0.96845	1257.2	-0.98149	1257.2	-1.05912
1257.27	-0.96866	1257.27	-0.98205	1257.27	-1.05942
1257.33	-0.96892	1257.33	-0.98257	1257.33	-1.05975
1257.4	-0.96919	1257.4	-0.98305	1257.4	-1.06011
1257.47	-0.96949	1257.47	-0.98347	1257.47	-1.06049
1257.53	-0.9698	1257.53	-0.98382	1257.53	-1.06087
1257.6	-0.97012	1257.6	-0.98412	1257.6	-1.06126
1257.67	-0.97043	1257.67	-0.98435	1257.67	-1.06164
1257.73	-0.97074	1257.73	-0.98453	1257.73	-1.062
1257.8	-0.97103	1257.8	-0.98466	1257.8	-1.06233
1257.87	-0.97131	1257.87	-0.98475	1257.87	-1.06262
1257.93	-0.97155	1257.93	-0.98482	1257.93	-1.06287
1258	-0.97177	1258	-0.98486	1258	-1.06307
1258.07	-0.97196	1258.07	-0.9849	1258.07	-1.06322
1258.13	-0.97212	1258.13	-0.98492	1258.13	-1.06331
1258.2	-0.97225	1258.2	-0.98493	1258.2	-1.06336
1258.27	-0.97236	1258.27	-0.98494	1258.27	-1.06335
1258.33	-0.97244	1258.33	-0.98493	1258.33	-1.06329
1258.4	-0.97252	1258.4	-0.9849	1258.4	-1.06319
1258.47	-0.97257	1258.47	-0.98486	1258.47	-1.06304
1258.53	-0.97262	1258.53	-0.98479	1258.53	-1.06284
1258.6	-0.97265	1258.6	-0.98469	1258.6	-1.06261
1258.67	-0.97265	1258.67	-0.98457	1258.67	-1.06234
1258.73	-0.97263	1258.73	-0.98443	1258.73	-1.06203
1258.8	-0.97257	1258.8	-0.98428	1258.8	-1.06171
1258.87	-0.97246	1258.87	-0.98413	1258.87	-1.06136
1258.93	-0.97228	1258.93	-0.98399	1258.93	-1.061
1259	-0.97203	1259	-0.98388	1259	-1.06063
1259.07	-0.97169	1259.07	-0.9838	1259.07	-1.06027
1259.13	-0.97126	1259.13	-0.98379	1259.13	-1.05991
1259.2	-0.97074	1259.2	-0.98384	1259.2	-1.05958
1259.27	-0.97012	1259.27	-0.98396	1259.27	-1.05926
1259.33	-0.96942	1259.33	-0.98416	1259.33	-1.05897
1259.4	-0.96864	1259.4	-0.98443	1259.4	-1.05871
1259.47	-0.96781	1259.47	-0.98476	1259.47	-1.05846
1259.53	-0.96695	1259.53	-0.98515	1259.53	-1.05822
1259.6	-0.96606	1259.6	-0.98558	1259.6	-1.05799
1259.67	-0.96518	1259.67	-0.98603	1259.67	-1.05775
1259.73	-0.96433	1259.73	-0.98647	1259.73	-1.0575
1259.8	-0.96353	1259.8	-0.98689	1259.8	-1.05723
1259.87	-0.96279	1259.87	-0.98727	1259.87	-1.05692
1259.93	-0.96214	1259.93	-0.98757	1259.93	-1.05658
1260	-0.96158	1260	-0.9878	1260	-1.05621
1260.07	-0.96111	1260.07	-0.98792	1260.07	-1.05581
1260.13	-0.96075	1260.13	-0.98792	1260.13	-1.0554
1260.2	-0.96048	1260.2	-0.98781	1260.2	-1.05497
1260.27	-0.9603	1260.27	-0.98757	1260.27	-1.05455
1260.33	-0.96019	1260.33	-0.9872	1260.33	-1.05414
1260.4	-0.96015	1260.4	-0.98672	1260.4	-1.05377
1260.47	-0.96014	1260.47	-0.98612	1260.47	-1.05345
1260.53	-0.96017	1260.53	-0.98541	1260.53	-1.05319
1260.6	-0.9602	1260.6	-0.98462	1260.6	-1.05299
1260.67	-0.96023	1260.67	-0.98375	1260.67	-1.05286
1260.73	-0.96024	1260.73	-0.98281	1260.73	-1.05281
1260.8	-0.96023	1260.8	-0.98183	1260.8	-1.05284
1260.87	-0.9602	1260.87	-0.98082	1260.87	-1.05295
1260.93	-0.96015	1260.93	-0.9798	1260.93	-1.05313
1261	-0.96008	1261	-0.97877	1261	-1.0534
1261.07	-0.95999	1261.07	-0.97775	1261.07	-1.05374
1261.13	-0.95991	1261.13	-0.97674	1261.13	-1.05416
1261.2	-0.95984	1261.2	-0.97576	1261.2	-1.05465
1261.27	-0.95979	1261.27	-0.97481	1261.27	-1.05523
1261.33	-0.95977	1261.33	-0.97389	1261.33	-1.05588
1261.4	-0.95977	1261.4	-0.973	1261.4	-1.0566
1261.47	-0.95981	1261.47	-0.97214	1261.47	-1.05739
1261.53	-0.95987	1261.53	-0.97132	1261.53	-1.05823
1261.6	-0.95994	1261.6	-0.97052	1261.6	-1.05911
1261.67	-0.96002	1261.67	-0.96977	1261.67	-1.06
1261.73	-0.96009	1261.73	-0.96905	1261.73	-1.06089
1261.8	-0.96015	1261.8	-0.96836	1261.8	-1.06175
1261.87	-0.96016	1261.87	-0.96773	1261.87	-1.06255
1261.93	-0.96014	1261.93	-0.96713	1261.93	-1.06327
1262	-0.96007	1262	-0.96659	1262	-1.06388
1262.07	-0.95995	1262.07	-0.96611	1262.07	-1.06437
1262.13	-0.95979	1262.13	-0.96567	1262.13	-1.06473
1262.2	-0.95959	1262.2	-0.9653	1262.2	-1.06495
1262.27	-0.95938	1262.27	-0.96497	1262.27	-1.06504
1262.33	-0.95916	1262.33	-0.9647	1262.33	-1.065
1262.4	-0.95897	1262.4	-0.96446	1262.4	-1.06485
1262.47	-0.95882	1262.47	-0.96425	1262.47	-1.06461
1262.53	-0.95873	1262.53	-0.96408	1262.53	-1.0643
1262.6	-0.95873	1262.6	-0.96392	1262.6	-1.06395
1262.67	-0.95882	1262.67	-0.96378	1262.67	-1.06358
1262.73	-0.95902	1262.73	-0.96366	1262.73	-1.06322
1262.8	-0.95933	1262.8	-0.96355	1262.8	-1.06287
1262.87	-0.95974	1262.87	-0.96346	1262.87	-1.06256
1262.93	-0.96023	1262.93	-0.96341	1262.93	-1.0623
1263	-0.9608	1263	-0.96339	1263	-1.06208
1263.07	-0.96142	1263.07	-0.96343	1263.07	-1.06191
1263.13	-0.96206	1263.13	-0.96353	1263.13	-1.06178
1263.2	-0.9627	1263.2	-0.96371	1263.2	-1.06169
1263.27	-0.96331	1263.27	-0.96398	1263.27	-1.06163
1263.33	-0.96388	1263.33	-0.96433	1263.33	-1.06159
1263.4	-0.96439	1263.4	-0.96478	1263.4	-1.06156
1263.47	-0.96482	1263.47	-0.96532	1263.47	-1.06153
1263.53	-0.96518	1263.53	-0.96595	1263.53	-1.06149
1263.6	-0.96545	1263.6	-0.96666	1263.6	-1.06145
1263.67	-0.96565	1263.67	-0.96743	1263.67	-1.06139
1263.73	-0.96579	1263.73	-0.96826	1263.73	-1.06132
1263.8	-0.96587	1263.8	-0.96913	1263.8	-1.06124
1263.87	-0.96591	1263.87	-0.97001	1263.87	-1.06115
1263.93	-0.96591	1263.93	-0.97089	1263.93	-1.06106
1264	-0.96591	1264	-0.97175	1264	-1.06098
1264.07	-0.9659	1264.07	-0.97257	1264.07	-1.06091
1264.13	-0.9659	1264.13	-0.97334	1264.13	-1.06086
1264.2	-0.96592	1264.2	-0.97403	1264.2	-1.06083
1264.27	-0.96598	1264.27	-0.97465	1264.27	-1.06082
1264.33	-0.96608	1264.33	-0.97516	1264.33	-1.06084
1264.4	-0.96623	1264.4	-0.97558	1264.4	-1.06088
1264.47	-0.96644	1264.47	-0.97589	1264.47	-1.06092
1264.53	-0.96671	1264.53	-0.97609	1264.53	-1.06096
1264.6	-0.96704	1264.6	-0.97618	1264.6	-1.06098
1264.67	-0.96743	1264.67	-0.97618	1264.67	-1.06097
1264.73	-0.96788	1264.73	-0.97609	1264.73	-1.06089
1264.8	-0.96837	1264.8	-0.97591	1264.8	-1.06075
1264.87	-0.96891	1264.87	-0.97567	1264.87	-1.06051
1264.93	-0.96946	1264.93	-0.97537	1264.93	-1.06017
1265	-0.97002	1265	-0.97502	1265	-1.05973
1265.07	-0.97057	1265.07	-0.97464	1265.07	-1.05917
1265.13	-0.9711	1265.13	-0.97425	1265.13	-1.05851
1265.2	-0.97158	1265.2	-0.97384	1265.2	-1.05775
1265.27	-0.97202	1265.27	-0.97344	1265.27	-1.05691
1265.33	-0.97241	1265.33	-0.97305	1265.33	-1.05602
1265.4	-0.97274	1265.4	-0.97268	1265.4	-1.0551
1265.47	-0.97303	1265.47	-0.97233	1265.47	-1.05417
1265.53	-0.97328	1265.53	-0.97201	1265.53	-1.05328
1265.6	-0.97351	1265.6	-0.97174	1265.6	-1.05244
1265.67	-0.97374	1265.67	-0.9715	1265.67	-1.05168
1265.73	-0.97398	1265.73	-0.97132	1265.73	-1.05102
1265.8	-0.97425	1265.8	-0.9712	1265.8	-1.05047
1265.87	-0.97457	1265.87	-0.97114	1265.87	-1.05006
1265.93	-0.97495	1265.93	-0.97114	1265.93	-1.04977
1266	-0.9754	1266	-0.97121	1266	-1.04962
1266.07	-0.97591	1266.07	-0.97134	1266.07	-1.04959
1266.13	-0.97648	1266.13	-0.97153	1266.13	-1.04968
1266.2	-0.9771	1266.2	-0.97177	1266.2	-1.04988
1266.27	-0.97774	1266.27	-0.97206	1266.27	-1.05017
1266.33	-0.97839	1266.33	-0.97239	1266.33	-1.05054
1266.4	-0.97901	1266.4	-0.97273	1266.4	-1.05099
1266.47	-0.97957	1266.47	-0.97309	1266.47	-1.05149
1266.53	-0.98005	1266.53	-0.97344	1266.53	-1.05205
1266.6	-0.98043	1266.6	-0.97377	1266.6	-1.05266
1266.67	-0.98066	1266.67	-0.97408	1266.67	-1.05331
1266.73	-0.98075	1266.73	-0.97436	1266.73	-1.05401
1266.8	-0.98066	1266.8	-0.97461	1266.8	-1.05473
1266.87	-0.98041	1266.87	-0.97483	1266.87	-1.05549
1266.93	-0.97997	1266.93	-0.97502	1266.93	-1.05627
1267	-0.97937	1267	-0.9752	1267	-1.05707
1267.07	-0.97861	1267.07	-0.97537	1267.07	-1.05788
1267.13	-0.9777	1267.13	-0.97556	1267.13	-1.05867
1267.2	-0.97668	1267.2	-0.97577	1267.2	-1.05945
1267.27	-0.97556	1267.27	-0.97602	1267.27	-1.06019
1267.33	-0.97437	1267.33	-0.97631	1267.33	-1.0609
1267.4	-0.97315	1267.4	-0.97666	1267.4	-1.06154
1267.47	-0.97191	1267.47	-0.97707	1267.47	-1.06212
1267.53	-0.97068	1267.53	-0.97754	1267.53	-1.06264
1267.6	-0.9695	1267.6	-0.97806	1267.6	-1.06308
1267.67	-0.96839	1267.67	-0.97863	1267.67	-1.06345
1267.73	-0.96737	1267.73	-0.97923	1267.73	-1.06376
1267.8	-0.96646	1267.8	-0.97985	1267.8	-1.064
1267.87	-0.96568	1267.87	-0.98046	1267.87	-1.06418
1267.93	-0.96502	1267.93	-0.98105	1267.93	-1.06431
1268	-0.9645	1268	-0.9816	1268	-1.0644
1268.07	-0.96413	1268.07	-0.98209	1268.07	-1.06445
1268.13	-0.96388	1268.13	-0.9825	1268.13	-1.06446
1268.2	-0.96376	1268.2	-0.98282	1268.2	-1.06444
1268.27	-0.96375	1268.27	-0.98305	1268.27	-1.06439
1268.33	-0.96382	1268.33	-0.98317	1268.33	-1.06431
1268.4	-0.96397	1268.4	-0.98319	1268.4	-1.06419
1268.47	-0.96416	1268.47	-0.98311	1268.47	-1.06404
1268.53	-0.96438	1268.53	-0.98294	1268.53	-1.06386
1268.6	-0.96459	1268.6	-0.98268	1268.6	-1.06366
1268.67	-0.96479	1268.67	-0.98234	1268.67	-1.06343
1268.73	-0.96494	1268.73	-0.98194	1268.73	-1.06318
1268.8	-0.96505	1268.8	-0.98149	1268.8	-1.06293
1268.87	-0.9651	1268.87	-0.98101	1268.87	-1.06267
1268.93	-0.96509	1268.93	-0.9805	1268.93	-1.06241
1269	-0.96501	1269	-0.97999	1269	-1.06215
1269.07	-0.9649	1269.07	-0.97949	1269.07	-1.06191
1269.13	-0.96474	1269.13	-0.97901	1269.13	-1.06167
1269.2	-0.96457	1269.2	-0.97857	1269.2	-1.06144
1269.27	-0.96441	1269.27	-0.97817	1269.27	-1.0612
1269.33	-0.96427	1269.33	-0.97784	1269.33	-1.06095
1269.4	-0.96417	1269.4	-0.97756	1269.4	-1.06068
1269.47	-0.96414	1269.47	-0.97735	1269.47	-1.06037
1269.53	-0.96418	1269.53	-0.97718	1269.53	-1.06001
1269.6	-0.96431	1269.6	-0.97706	1269.6	-1.05959
1269.67	-0.96453	1269.67	-0.97697	1269.67	-1.05912
1269.73	-0.96484	1269.73	-0.97687	1269.73	-1.05858
1269.8	-0.96523	1269.8	-0.97677	1269.8	-1.058
1269.87	-0.9657	1269.87	-0.97661	1269.87	-1.05737
1269.93	-0.96624	1269.93	-0.9764	1269.93	-1.05671
1270	-0.96682	1270	-0.97611	1270	-1.05605
1270.07	-0.96743	1270.07	-0.97572	1270.07	-1.0554
1270.13	-0.96804	1270.13	-0.97524	1270.13	-1.05479
1270.2	-0.96864	1270.2	-0.97465	1270.2	-1.05423
1270.27	-0.9692	1270.27	-0.97398	1270.27	-1.05375
1270.33	-0.9697	1270.33	-0.97325	1270.33	-1.05335
1270.4	-0.97011	1270.4	-0.97246	1270.4	-1.05304
1270.47	-0.97042	1270.47	-0.97166	1270.47	-1.0528
1270.53	-0.97061	1270.53	-0.97086	1270.53	-1.05263
1270.6	-0.97066	1270.6	-0.97009	1270.6	-1.0525
1270.67	-0.97057	1270.67	-0.96939	1270.67	-1.05238
1270.73	-0.97033	1270.73	-0.96877	1270.73	-1.05226
1270.8	-0.96994	1270.8	-0.96825	1270.8	-1.05208
1270.87	-0.96942	1270.87	-0.96783	1270.87	-1.05184
1270.93	-0.96878	1270.93	-0.96754	1270.93	-1.05149
1271	-0.96806	1271	-0.96736	1271	-1.05104
1271.07	-0.96727	1271.07	-0.96731	1271.07	-1.05047
1271.13	-0.96645	1271.13	-0.96736	1271.13	-1.04979
1271.2	-0.96564	1271.2	-0.96752	1271.2	-1.04901
1271.27	-0.96487	1271.27	-0.96778	1271.27	-1.04816
1271.33	-0.96418	1271.33	-0.96813	1271.33	-1.04728
1271.4	-0.9636	1271.4	-0.96856	1271.4	-1.04641
1271.47	-0.96313	1271.47	-0.96907	1271.47	-1.04558
1271.53	-0.9628	1271.53	-0.96966	1271.53	-1.04485
1271.6	-0.96261	1271.6	-0.9703	1271.6	-1.04425
1271.67	-0.96255	1271.67	-0.971	1271.67	-1.04382
1271.73	-0.96261	1271.73	-0.97174	1271.73	-1.04359
1271.8	-0.96277	1271.8	-0.97251	1271.8	-1.04357
1271.87	-0.96302	1271.87	-0.97328	1271.87	-1.04378
1271.93	-0.96333	1271.93	-0.97404	1271.93	-1.0442
1272	-0.96368	1272	-0.97478	1272	-1.04484
1272.07	-0.96406	1272.07	-0.97545	1272.07	-1.04566
1272.13	-0.96445	1272.13	-0.97605	1272.13	-1.04664
1272.2	-0.96485	1272.2	-0.97655	1272.2	-1.04775
1272.27	-0.96525	1272.27	-0.97693	1272.27	-1.04894
1272.33	-0.96565	1272.33	-0.97718	1272.33	-1.05018
1272.4	-0.96606	1272.4	-0.97728	1272.4	-1.05142
1272.47	-0.96649	1272.47	-0.97723	1272.47	-1.05263
1272.53	-0.96693	1272.53	-0.97704	1272.53	-1.05377
1272.6	-0.96739	1272.6	-0.97671	1272.6	-1.0548
1272.67	-0.96786	1272.67	-0.97626	1272.67	-1.0557
1272.73	-0.96835	1272.73	-0.9757	1272.73	-1.05644
1272.8	-0.96884	1272.8	-0.97507	1272.8	-1.05703
1272.87	-0.96933	1272.87	-0.97439	1272.87	-1.05744
1272.93	-0.96978	1272.93	-0.97368	1272.93	-1.0577
1273	-0.9702	1273	-0.97299	1273	-1.0578
1273.07	-0.97055	1273.07	-0.97233	1273.07	-1.05777
1273.13	-0.97083	1273.13	-0.97173	1273.13	-1.05763
1273.2	-0.97101	1273.2	-0.97121	1273.2	-1.0574
1273.27	-0.97108	1273.27	-0.97079	1273.27	-1.05712
1273.33	-0.97103	1273.33	-0.97046	1273.33	-1.0568
1273.4	-0.97085	1273.4	-0.97024	1273.4	-1.05647
1273.47	-0.97055	1273.47	-0.97013	1273.47	-1.05615
1273.53	-0.97012	1273.53	-0.97011	1273.53	-1.05584
1273.6	-0.96956	1273.6	-0.97017	1273.6	-1.05557
1273.67	-0.96889	1273.67	-0.97031	1273.67	-1.05532
1273.73	-0.96812	1273.73	-0.97051	1273.73	-1.0551
1273.8	-0.96727	1273.8	-0.97074	1273.8	-1.0549
1273.87	-0.96634	1273.87	-0.971	1273.87	-1.05472
1273.93	-0.96537	1273.93	-0.97125	1273.93	-1.05454
1274	-0.96438	1274	-0.9715	1274	-1.05436
1274.07	-0.96339	1274.07	-0.97171	1274.07	-1.05417
1274.13	-0.96243	1274.13	-0.97188	1274.13	-1.05397
1274.2	-0.96151	1274.2	-0.97199	1274.2	-1.05375
1274.27	-0.96067	1274.27	-0.97204	1274.27	-1.05351
1274.33	-0.95993	1274.33	-0.97202	1274.33	-1.05327
1274.4	-0.9593	1274.4	-0.97194	1274.4	-1.05301
1274.47	-0.9588	1274.47	-0.9718	1274.47	-1.05276
1274.53	-0.95845	1274.53	-0.97161	1274.53	-1.05251
1274.6	-0.95824	1274.6	-0.9714	1274.6	-1.05226
1274.67	-0.95819	1274.67	-0.97117	1274.67	-1.05204
1274.73	-0.95827	1274.73	-0.97095	1274.73	-1.05183
1274.8	-0.9585	1274.8	-0.97076	1274.8	-1.05165
1274.87	-0.95884	1274.87	-0.97062	1274.87	-1.05149
1274.93	-0.95928	1274.93	-0.97054	1274.93	-1.05137
1275	-0.95981	1275	-0.97055	1275	-1.05128
1275.07	-0.96041	1275.07	-0.97066	1275.07	-1.05123
1275.13	-0.96105	1275.13	-0.97085	1275.13	-1.05122
1275.2	-0.96174	1275.2	-0.97115	1275.2	-1.05126
1275.27	-0.96245	1275.27	-0.97153	1275.27	-1.05134
1275.33	-0.96318	1275.33	-0.97198	1275.33	-1.05149
1275.4	-0.96394	1275.4	-0.9725	1275.4	-1.0517
1275.47	-0.96472	1275.47	-0.97307	1275.47	-1.05197
1275.53	-0.96553	1275.53	-0.97367	1275.53	-1.05232
1275.6	-0.96637	1275.6	-0.97429	1275.6	-1.05273
1275.67	-0.96726	1275.67	-0.97491	1275.67	-1.05321
1275.73	-0.9682	1275.73	-0.97551	1275.73	-1.05375
1275.8	-0.96919	1275.8	-0.97609	1275.8	-1.05435
1275.87	-0.97022	1275.87	-0.97664	1275.87	-1.055
1275.93	-0.97128	1275.93	-0.97714	1275.93	-1.05569
1276	-0.97236	1276	-0.97758	1276	-1.0564
1276.07	-0.97344	1276.07	-0.97796	1276.07	-1.05713
1276.13	-0.97449	1276.13	-0.97828	1276.13	-1.05786
1276.2	-0.97547	1276.2	-0.97853	1276.2	-1.05858
1276.27	-0.97637	1276.27	-0.9787	1276.27	-1.05926
1276.33	-0.97714	1276.33	-0.97879	1276.33	-1.05989
1276.4	-0.97776	1276.4	-0.97881	1276.4	-1.06046
1276.47	-0.97821	1276.47	-0.97876	1276.47	-1.06094
1276.53	-0.97847	1276.53	-0.97863	1276.53	-1.06133
1276.6	-0.97853	1276.6	-0.97845	1276.6	-1.06161
1276.67	-0.9784	1276.67	-0.9782	1276.67	-1.06177
1276.73	-0.97807	1276.73	-0.97791	1276.73	-1.06181
1276.8	-0.97758	1276.8	-0.97758	1276.8	-1.06172
1276.87	-0.97693	1276.87	-0.97722	1276.87	-1.0615
1276.93	-0.97616	1276.93	-0.97683	1276.93	-1.06116
1277	-0.97531	1277	-0.97643	1277	-1.06071
1277.07	-0.97439	1277.07	-0.97601	1277.07	-1.06016
1277.13	-0.97345	1277.13	-0.97559	1277.13	-1.05953
1277.2	-0.97251	1277.2	-0.97516	1277.2	-1.05885
1277.27	-0.9716	1277.27	-0.97474	1277.27	-1.05814
1277.33	-0.97072	1277.33	-0.97431	1277.33	-1.05743
1277.4	-0.9699	1277.4	-0.97388	1277.4	-1.05673
1277.47	-0.96914	1277.47	-0.97346	1277.47	-1.05609
1277.53	-0.96845	1277.53	-0.97303	1277.53	-1.05552
1277.6	-0.96782	1277.6	-0.97261	1277.6	-1.05504
1277.67	-0.96725	1277.67	-0.97219	1277.67	-1.05466
1277.73	-0.96674	1277.73	-0.97177	1277.73	-1.05439
1277.8	-0.96628	1277.8	-0.97135	1277.8	-1.05423
1277.87	-0.96587	1277.87	-0.97093	1277.87	-1.05417
1277.93	-0.96551	1277.93	-0.9705	1277.93	-1.05422
1278	-0.96519	1278	-0.97008	1278	-1.05434
1278.07	-0.96492	1278.07	-0.96966	1278.07	-1.05452
1278.13	-0.96468	1278.13	-0.96924	1278.13	-1.05474
1278.2	-0.96449	1278.2	-0.96883	1278.2	-1.05498
1278.27	-0.96435	1278.27	-0.96842	1278.27	-1.05522
1278.33	-0.96425	1278.33	-0.96802	1278.33	-1.05544
1278.4	-0.96419	1278.4	-0.96764	1278.4	-1.05562
1278.47	-0.96417	1278.47	-0.96728	1278.47	-1.05575
1278.53	-0.96419	1278.53	-0.96695	1278.53	-1.05582
1278.6	-0.96425	1278.6	-0.96664	1278.6	-1.05582
1278.67	-0.96434	1278.67	-0.96638	1278.67	-1.05574
1278.73	-0.96445	1278.73	-0.96615	1278.73	-1.05559
1278.8	-0.96457	1278.8	-0.96597	1278.8	-1.05537
1278.87	-0.96469	1278.87	-0.96585	1278.87	-1.05508
1278.93	-0.96479	1278.93	-0.96579	1278.93	-1.05473
1279	-0.96486	1279	-0.96579	1279	-1.05433
1279.07	-0.96489	1279.07	-0.96585	1279.07	-1.05388
1279.13	-0.96486	1279.13	-0.96599	1279.13	-1.05341
1279.2	-0.96475	1279.2	-0.96619	1279.2	-1.0529
1279.27	-0.96455	1279.27	-0.96645	1279.27	-1.05239
1279.33	-0.96426	1279.33	-0.96678	1279.33	-1.05188
1279.4	-0.96387	1279.4	-0.96716	1279.4	-1.05139
1279.47	-0.96336	1279.47	-0.96758	1279.47	-1.05093
1279.53	-0.96276	1279.53	-0.96804	1279.53	-1.05051
1279.6	-0.96208	1279.6	-0.9685	1279.6	-1.05014
1279.67	-0.96131	1279.67	-0.96897	1279.67	-1.04983
1279.73	-0.9605	1279.73	-0.96943	1279.73	-1.0496
1279.8	-0.95966	1279.8	-0.96986	1279.8	-1.04943
1279.87	-0.95883	1279.87	-0.97025	1279.87	-1.04935
1279.93	-0.95803	1279.93	-0.9706	1279.93	-1.04933
1280	-0.9573	1280	-0.97089	1280	-1.04938
1280.07	-0.95666	1280.07	-0.97112	1280.07	-1.04949
1280.13	-0.95615	1280.13	-0.97129	1280.13	-1.04965
1280.2	-0.95579	1280.2	-0.97141	1280.2	-1.04985
1280.27	-0.9556	1280.27	-0.97146	1280.27	-1.05007
1280.33	-0.95558	1280.33	-0.97147	1280.33	-1.0503
1280.4	-0.95573	1280.4	-0.97143	1280.4	-1.05054
1280.47	-0.95606	1280.47	-0.97136	1280.47	-1.05077
1280.53	-0.95655	1280.53	-0.97126	1280.53	-1.05099
1280.6	-0.95717	1280.6	-0.97114	1280.6	-1.05119
1280.67	-0.95791	1280.67	-0.97102	1280.67	-1.05137
1280.73	-0.95874	1280.73	-0.9709	1280.73	-1.05152
1280.8	-0.95961	1280.8	-0.97079	1280.8	-1.05163
1280.87	-0.9605	1280.87	-0.9707	1280.87	-1.0517
1280.93	-0.96137	1280.93	-0.97065	1280.93	-1.05173
1281	-0.9622	1281	-0.97062	1281	-1.0517
1281.07	-0.96296	1281.07	-0.97063	1281.07	-1.05161
1281.13	-0.96362	1281.13	-0.97068	1281.13	-1.05145
1281.2	-0.96417	1281.2	-0.97075	1281.2	-1.05121
1281.27	-0.96459	1281.27	-0.97085	1281.27	-1.05089
1281.33	-0.96488	1281.33	-0.97095	1281.33	-1.05048
1281.4	-0.96504	1281.4	-0.97106	1281.4	-1.04998
1281.47	-0.96506	1281.47	-0.97116	1281.47	-1.04941
1281.53	-0.96497	1281.53	-0.97123	1281.53	-1.04877
1281.6	-0.96477	1281.6	-0.97126	1281.6	-1.04808
1281.67	-0.96447	1281.67	-0.97124	1281.67	-1.04736
1281.73	-0.96409	1281.73	-0.97118	1281.73	-1.04662
1281.8	-0.96365	1281.8	-0.97105	1281.8	-1.04591
1281.87	-0.96317	1281.87	-0.97086	1281.87	-1.04525
1281.93	-0.96268	1281.93	-0.97062	1281.93	-1.04466
1282	-0.96218	1282	-0.97033	1282	-1.04418
1282.07	-0.96171	1282.07	-0.96999	1282.07	-1.04382
1282.13	-0.96128	1282.13	-0.96964	1282.13	-1.04362
1282.2	-0.96092	1282.2	-0.96926	1282.2	-1.04359
1282.27	-0.96063	1282.27	-0.96889	1282.27	-1.04374
1282.33	-0.96043	1282.33	-0.96853	1282.33	-1.04409
1282.4	-0.96033	1282.4	-0.9682	1282.4	-1.04464
1282.47	-0.96035	1282.47	-0.96791	1282.47	-1.04539
1282.53	-0.96047	1282.53	-0.96768	1282.53	-1.04631
1282.6	-0.96071	1282.6	-0.9675	1282.6	-1.04741
1282.67	-0.96106	1282.67	-0.9674	1282.67	-1.04865
1282.73	-0.9615	1282.73	-0.96736	1282.73	-1.05001
1282.8	-0.96203	1282.8	-0.96739	1282.8	-1.05145
1282.87	-0.96261	1282.87	-0.96749	1282.87	-1.05294
1282.93	-0.96324	1282.93	-0.96765	1282.93	-1.05443
1283	-0.96388	1283	-0.96785	1283	-1.05588
1283.07	-0.96451	1283.07	-0.96809	1283.07	-1.05727
1283.13	-0.9651	1283.13	-0.96835	1283.13	-1.05854
1283.2	-0.96562	1283.2	-0.96862	1283.2	-1.05968
1283.27	-0.96606	1283.27	-0.96889	1283.27	-1.06066
1283.33	-0.96639	1283.33	-0.96914	1283.33	-1.06148
1283.4	-0.96659	1283.4	-0.96937	1283.4	-1.06213
1283.47	-0.96666	1283.47	-0.96957	1283.47	-1.06262
1283.53	-0.9666	1283.53	-0.96973	1283.53	-1.06295
1283.6	-0.96641	1283.6	-0.96985	1283.6	-1.06315
1283.67	-0.96611	1283.67	-0.96992	1283.67	-1.06322
1283.73	-0.96571	1283.73	-0.96996	1283.73	-1.06321
1283.8	-0.96525	1283.8	-0.96996	1283.8	-1.06311
1283.87	-0.96477	1283.87	-0.96991	1283.87	-1.06295
1283.93	-0.96429	1283.93	-0.96983	1283.93	-1.06274
1284	-0.96385	1284	-0.9697	1284	-1.06249
1284.07	-0.9635	1284.07	-0.96954	1284.07	-1.06221
1284.13	-0.96326	1284.13	-0.96933	1284.13	-1.06188
1284.2	-0.96317	1284.2	-0.96909	1284.2	-1.06151
1284.27	-0.96324	1284.27	-0.96881	1284.27	-1.0611
1284.33	-0.96349	1284.33	-0.96849	1284.33	-1.06064
1284.4	-0.96391	1284.4	-0.96814	1284.4	-1.06012
1284.47	-0.96451	1284.47	-0.96777	1284.47	-1.05956
1284.53	-0.96526	1284.53	-0.96739	1284.53	-1.05895
1284.6	-0.96615	1284.6	-0.96702	1284.6	-1.0583
1284.67	-0.96715	1284.67	-0.96667	1284.67	-1.05762
1284.73	-0.96822	1284.73	-0.96637	1284.73	-1.05692
1284.8	-0.96933	1284.8	-0.96613	1284.8	-1.05621
1284.87	-0.97045	1284.87	-0.96597	1284.87	-1.05551
1284.93	-0.97154	1284.93	-0.9659	1284.93	-1.05482
1285	-0.97258	1285	-0.96594	1285	-1.05416
1285.07	-0.97354	1285.07	-0.96608	1285.07	-1.05352
1285.13	-0.97441	1285.13	-0.96634	1285.13	-1.0529
1285.2	-0.97517	1285.2	-0.96669	1285.2	-1.0523
1285.27	-0.97582	1285.27	-0.96712	1285.27	-1.05172
1285.33	-0.97636	1285.33	-0.96762	1285.33	-1.05115
1285.4	-0.97679	1285.4	-0.96817	1285.4	-1.05057
1285.47	-0.9771	1285.47	-0.96874	1285.47	-1.04999
1285.53	-0.97731	1285.53	-0.9693	1285.53	-1.0494
1285.6	-0.97741	1285.6	-0.96985	1285.6	-1.04879
1285.67	-0.97741	1285.67	-0.97034	1285.67	-1.04818
1285.73	-0.9773	1285.73	-0.97078	1285.73	-1.04756
1285.8	-0.9771	1285.8	-0.97116	1285.8	-1.04693
1285.87	-0.9768	1285.87	-0.97148	1285.87	-1.04632
1285.93	-0.97641	1285.93	-0.97173	1285.93	-1.04571
1286	-0.97593	1286	-0.97193	1286	-1.04512
1286.07	-0.97538	1286.07	-0.97209	1286.07	-1.04456
1286.13	-0.97476	1286.13	-0.97222	1286.13	-1.04401
1286.2	-0.9741	1286.2	-0.97234	1286.2	-1.0435
1286.27	-0.97341	1286.27	-0.97246	1286.27	-1.043
1286.33	-0.97271	1286.33	-0.97257	1286.33	-1.04251
1286.4	-0.97203	1286.4	-0.97268	1286.4	-1.04205
1286.47	-0.97139	1286.47	-0.97279	1286.47	-1.04159
1286.53	-0.97079	1286.53	-0.97287	1286.53	-1.04114
1286.6	-0.97025	1286.6	-0.97291	1286.6	-1.04071
1286.67	-0.96977	1286.67	-0.9729	1286.67	-1.04029
1286.73	-0.96935	1286.73	-0.97282	1286.73	-1.0399
1286.8	-0.96899	1286.8	-0.97264	1286.8	-1.03954
1286.87	-0.96866	1286.87	-0.97237	1286.87	-1.03924
1286.93	-0.96836	1286.93	-0.97199	1286.93	-1.03899
1287	-0.96806	1287	-0.97151	1287	-1.03881
1287.07	-0.96773	1287.07	-0.97092	1287.07	-1.03872
1287.13	-0.96736	1287.13	-0.97026	1287.13	-1.03871
1287.2	-0.96692	1287.2	-0.96954	1287.2	-1.03879
1287.27	-0.96641	1287.27	-0.96878	1287.27	-1.03896
1287.33	-0.9658	1287.33	-0.968	1287.33	-1.03921
1287.4	-0.96509	1287.4	-0.96724	1287.4	-1.03953
1287.47	-0.96429	1287.47	-0.96652	1287.47	-1.0399
1287.53	-0.96339	1287.53	-0.96585	1287.53	-1.04032
1287.6	-0.96241	1287.6	-0.96524	1287.6	-1.04077
1287.67	-0.96138	1287.67	-0.9647	1287.67	-1.04122
1287.73	-0.96031	1287.73	-0.96423	1287.73	-1.04168
1287.8	-0.95924	1287.8	-0.96381	1287.8	-1.04213
1287.87	-0.95819	1287.87	-0.96343	1287.87	-1.04257
1287.93	-0.9572	1287.93	-0.96308	1287.93	-1.04299
1288	-0.9563	1288	-0.96275	1288	-1.0434
1288.07	-0.95552	1288.07	-0.96241	1288.07	-1.04381
1288.13	-0.95489	1288.13	-0.96206	1288.13	-1.04424
1288.2	-0.95442	1288.2	-0.9617	1288.2	-1.04468
1288.27	-0.95413	1288.27	-0.96133	1288.27	-1.04516
1288.33	-0.95403	1288.33	-0.96096	1288.33	-1.04568
1288.4	-0.95409	1288.4	-0.9606	1288.4	-1.04625
1288.47	-0.95433	1288.47	-0.96029	1288.47	-1.04688
1288.53	-0.95471	1288.53	-0.96004	1288.53	-1.04757
1288.6	-0.9552	1288.6	-0.95989	1288.6	-1.04831
1288.67	-0.95578	1288.67	-0.95985	1288.67	-1.04908
1288.73	-0.95641	1288.73	-0.95996	1288.73	-1.04988
1288.8	-0.95705	1288.8	-0.96024	1288.8	-1.05068
1288.87	-0.95767	1288.87	-0.96069	1288.87	-1.05145
1288.93	-0.95824	1288.93	-0.96131	1288.93	-1.05218
1289	-0.95874	1289	-0.9621	1289	-1.05283
1289.07	-0.95914	1289.07	-0.96303	1289.07	-1.05339
1289.13	-0.95943	1289.13	-0.96407	1289.13	-1.05383
1289.2	-0.95961	1289.2	-0.96519	1289.2	-1.05415
1289.27	-0.95968	1289.27	-0.96635	1289.27	-1.05433
1289.33	-0.95964	1289.33	-0.9675	1289.33	-1.05438
1289.4	-0.9595	1289.4	-0.96859	1289.4	-1.05431
1289.47	-0.95927	1289.47	-0.96957	1289.47	-1.05411
1289.53	-0.95897	1289.53	-0.97042	1289.53	-1.05382
1289.6	-0.95862	1289.6	-0.9711	1289.6	-1.05345
1289.67	-0.95823	1289.67	-0.97159	1289.67	-1.05301
1289.73	-0.95782	1289.73	-0.97186	1289.73	-1.05254
1289.8	-0.9574	1289.8	-0.97194	1289.8	-1.05205
1289.87	-0.95699	1289.87	-0.9718	1289.87	-1.05154
1289.93	-0.95662	1289.93	-0.97148	1289.93	-1.05104
1290	-0.95628	1290	-0.97099	1290	-1.05055
1290.07	-0.956	1290.07	-0.97035	1290.07	-1.05007
1290.13	-0.95578	1290.13	-0.9696	1290.13	-1.04959
1290.2	-0.95563	1290.2	-0.96875	1290.2	-1.04912
1290.27	-0.95556	1290.27	-0.96785	1290.27	-1.04866
1290.33	-0.95557	1290.33	-0.9669	1290.33	-1.04818
1290.4	-0.95565	1290.4	-0.96593	1290.4	-1.0477
1290.47	-0.9558	1290.47	-0.96495	1290.47	-1.04721
1290.53	-0.95601	1290.53	-0.96397	1290.53	-1.04671
1290.6	-0.95626	1290.6	-0.963	1290.6	-1.0462
1290.67	-0.95655	1290.67	-0.96204	1290.67	-1.0457
1290.73	-0.95684	1290.73	-0.96108	1290.73	-1.04521
1290.8	-0.95713	1290.8	-0.96012	1290.8	-1.04474
1290.87	-0.95739	1290.87	-0.95917	1290.87	-1.0443
1290.93	-0.95762	1290.93	-0.95823	1290.93	-1.04391
1291	-0.95779	1291	-0.9573	1291	-1.04356
1291.07	-0.9579	1291.07	-0.9564	1291.07	-1.04328
1291.13	-0.95794	1291.13	-0.95555	1291.13	-1.04305
1291.2	-0.95791	1291.2	-0.95476	1291.2	-1.04288
1291.27	-0.95782	1291.27	-0.95406	1291.27	-1.04277
1291.33	-0.95767	1291.33	-0.95347	1291.33	-1.04272
1291.4	-0.95747	1291.4	-0.95302	1291.4	-1.0427
1291.47	-0.95724	1291.47	-0.95274	1291.47	-1.04273
1291.53	-0.957	1291.53	-0.95263	1291.53	-1.04279
1291.6	-0.95676	1291.6	-0.9527	1291.6	-1.04287
1291.67	-0.95654	1291.67	-0.95296	1291.67	-1.04296
1291.73	-0.95636	1291.73	-0.9534	1291.73	-1.04306
1291.8	-0.95623	1291.8	-0.954	1291.8	-1.04316
1291.87	-0.95615	1291.87	-0.95475	1291.87	-1.04325
1291.93	-0.95614	1291.93	-0.95562	1291.93	-1.04334
1292	-0.95619	1292	-0.95657	1292	-1.04341
1292.07	-0.95629	1292.07	-0.95758	1292.07	-1.04348
1292.13	-0.95645	1292.13	-0.95862	1292.13	-1.04353
1292.2	-0.95665	1292.2	-0.95965	1292.2	-1.04358
1292.27	-0.95687	1292.27	-0.96065	1292.27	-1.04361
1292.33	-0.95711	1292.33	-0.9616	1292.33	-1.04364
1292.4	-0.95733	1292.4	-0.96248	1292.4	-1.04367
1292.47	-0.95753	1292.47	-0.96329	1292.47	-1.04371
1292.53	-0.95769	1292.53	-0.96401	1292.53	-1.04376
1292.6	-0.9578	1292.6	-0.96465	1292.6	-1.04384
1292.67	-0.95783	1292.67	-0.9652	1292.67	-1.04394
1292.73	-0.95778	1292.73	-0.96568	1292.73	-1.04409
1292.8	-0.95764	1292.8	-0.96608	1292.8	-1.04428
1292.87	-0.9574	1292.87	-0.96642	1292.87	-1.04453
1292.93	-0.95705	1292.93	-0.96669	1292.93	-1.04483
1293	-0.9566	1293	-0.96691	1293	-1.04518
1293.07	-0.95605	1293.07	-0.96706	1293.07	-1.04559
1293.13	-0.9554	1293.13	-0.96715	1293.13	-1.04603
1293.2	-0.95467	1293.2	-0.96717	1293.2	-1.04651
1293.27	-0.95387	1293.27	-0.96712	1293.27	-1.047
1293.33	-0.95302	1293.33	-0.96698	1293.33	-1.0475
1293.4	-0.95215	1293.4	-0.96675	1293.4	-1.04799
1293.47	-0.95129	1293.47	-0.96641	1293.47	-1.04845
1293.53	-0.95047	1293.53	-0.96597	1293.53	-1.04887
1293.6	-0.94972	1293.6	-0.96541	1293.6	-1.04925
1293.67	-0.94906	1293.67	-0.96474	1293.67	-1.04958
1293.73	-0.94853	1293.73	-0.96395	1293.73	-1.04984
1293.8	-0.94815	1293.8	-0.96307	1293.8	-1.05004
1293.87	-0.94794	1293.87	-0.9621	1293.87	-1.05017
1293.93	-0.94789	1293.93	-0.96107	1293.93	-1.05021
1294	-0.94803	1294	-0.96	1294	-1.05018
1294.07	-0.94833	1294.07	-0.95893	1294.07	-1.05006
1294.13	-0.94878	1294.13	-0.95787	1294.13	-1.04985
1294.2	-0.94937	1294.2	-0.95687	1294.2	-1.04955
1294.27	-0.95007	1294.27	-0.95594	1294.27	-1.04916
1294.33	-0.95084	1294.33	-0.95512	1294.33	-1.04869
1294.4	-0.95166	1294.4	-0.95442	1294.4	-1.04815
1294.47	-0.9525	1294.47	-0.95384	1294.47	-1.04754
1294.53	-0.95331	1294.53	-0.95341	1294.53	-1.04689
1294.6	-0.95408	1294.6	-0.9531	1294.6	-1.04622
1294.67	-0.95477	1294.67	-0.95291	1294.67	-1.04556
1294.73	-0.95535	1294.73	-0.95283	1294.73	-1.04494
1294.8	-0.95582	1294.8	-0.95282	1294.8	-1.04438
1294.87	-0.95615	1294.87	-0.95286	1294.87	-1.04391
1294.93	-0.95634	1294.93	-0.95293	1294.93	-1.04355
1295	-0.95638	1295	-0.95301	1295	-1.04331
1295.07	-0.95629	1295.07	-0.95306	1295.07	-1.0432
1295.13	-0.95606	1295.13	-0.95309	1295.13	-1.04323
1295.2	-0.95571	1295.2	-0.95306	1295.2	-1.04339
1295.27	-0.95525	1295.27	-0.95299	1295.27	-1.04368
1295.33	-0.95471	1295.33	-0.95288	1295.33	-1.04408
1295.4	-0.9541	1295.4	-0.95273	1295.4	-1.04458
1295.47	-0.95345	1295.47	-0.95256	1295.47	-1.04516
1295.53	-0.95276	1295.53	-0.95239	1295.53	-1.0458
1295.6	-0.95207	1295.6	-0.95225	1295.6	-1.04648
1295.67	-0.95139	1295.67	-0.95215	1295.67	-1.04719
1295.73	-0.95073	1295.73	-0.95212	1295.73	-1.04791
1295.8	-0.95011	1295.8	-0.95218	1295.8	-1.04862
1295.87	-0.94953	1295.87	-0.95233	1295.87	-1.0493
1295.93	-0.949	1295.93	-0.95259	1295.93	-1.04994
1296	-0.94853	1296	-0.95294	1296	-1.05052
1296.07	-0.94813	1296.07	-0.95339	1296.07	-1.05101
1296.13	-0.9478	1296.13	-0.95392	1296.13	-1.05141
1296.2	-0.94755	1296.2	-0.9545	1296.2	-1.05169
1296.27	-0.94738	1296.27	-0.95511	1296.27	-1.05184
1296.33	-0.9473	1296.33	-0.95573	1296.33	-1.05185
1296.4	-0.94731	1296.4	-0.95633	1296.4	-1.05172
1296.47	-0.94741	1296.47	-0.95689	1296.47	-1.05144
1296.53	-0.9476	1296.53	-0.9574	1296.53	-1.05104
1296.6	-0.94788	1296.6	-0.95786	1296.6	-1.05051
1296.67	-0.94824	1296.67	-0.95824	1296.67	-1.04989
1296.73	-0.94867	1296.73	-0.95857	1296.73	-1.0492
1296.8	-0.94916	1296.8	-0.95884	1296.8	-1.04847
1296.87	-0.94968	1296.87	-0.95908	1296.87	-1.04773
1296.93	-0.95024	1296.93	-0.9593	1296.93	-1.04702
1297	-0.9508	1297	-0.9595	1297	-1.04636
1297.07	-0.95135	1297.07	-0.95972	1297.07	-1.04578
1297.13	-0.95188	1297.13	-0.95997	1297.13	-1.04529
1297.2	-0.95237	1297.2	-0.96025	1297.2	-1.04492
1297.27	-0.95281	1297.27	-0.96058	1297.27	-1.04467
1297.33	-0.95321	1297.33	-0.96096	1297.33	-1.04453
1297.4	-0.95356	1297.4	-0.9614	1297.4	-1.04451
1297.47	-0.95387	1297.47	-0.96188	1297.47	-1.04459
1297.53	-0.95413	1297.53	-0.96241	1297.53	-1.04476
1297.6	-0.95436	1297.6	-0.96297	1297.6	-1.045
1297.67	-0.95456	1297.67	-0.96355	1297.67	-1.0453
1297.73	-0.95475	1297.73	-0.96412	1297.73	-1.04564
1297.8	-0.95491	1297.8	-0.96468	1297.8	-1.04599
1297.87	-0.95506	1297.87	-0.9652	1297.87	-1.04636
1297.93	-0.9552	1297.93	-0.96566	1297.93	-1.04671
1298	-0.95533	1298	-0.96604	1298	-1.04704
1298.07	-0.95545	1298.07	-0.96632	1298.07	-1.04734
1298.13	-0.95556	1298.13	-0.96649	1298.13	-1.0476
1298.2	-0.95565	1298.2	-0.96654	1298.2	-1.04781
1298.27	-0.95573	1298.27	-0.96646	1298.27	-1.04797
1298.33	-0.95579	1298.33	-0.96625	1298.33	-1.04807
1298.4	-0.95582	1298.4	-0.96593	1298.4	-1.04812
1298.47	-0.95584	1298.47	-0.96549	1298.47	-1.04811
1298.53	-0.95583	1298.53	-0.96496	1298.53	-1.04805
1298.6	-0.95581	1298.6	-0.96434	1298.6	-1.04795
1298.67	-0.95576	1298.67	-0.96364	1298.67	-1.0478
1298.73	-0.95568	1298.73	-0.96289	1298.73	-1.04762
1298.8	-0.95559	1298.8	-0.9621	1298.8	-1.04742
1298.87	-0.95548	1298.87	-0.96128	1298.87	-1.04721
1298.93	-0.95535	1298.93	-0.96044	1298.93	-1.04699
1299	-0.95521	1299	-0.95959	1299	-1.0468
1299.07	-0.95506	1299.07	-0.95875	1299.07	-1.04662
1299.13	-0.95491	1299.13	-0.95791	1299.13	-1.04648
1299.2	-0.95477	1299.2	-0.9571	1299.2	-1.04638
1299.27	-0.95464	1299.27	-0.95633	1299.27	-1.04633
1299.33	-0.95453	1299.33	-0.9556	1299.33	-1.04634
1299.4	-0.95446	1299.4	-0.95493	1299.4	-1.04639
1299.47	-0.95443	1299.47	-0.95434	1299.47	-1.04648
1299.53	-0.95444	1299.53	-0.95383	1299.53	-1.0466
1299.6	-0.95452	1299.6	-0.95343	1299.6	-1.04673
1299.67	-0.95465	1299.67	-0.95313	1299.67	-1.04686
1299.73	-0.95485	1299.73	-0.95296	1299.73	-1.04695
1299.8	-0.95511	1299.8	-0.95289	1299.8	-1.04699
1299.87	-0.95542	1299.87	-0.95294	1299.87	-1.04695
1299.93	-0.95578	1299.93	-0.9531	1299.93	-1.04681
1300	-0.95618	1300	-0.95336	1300	-1.04655
1300.07	-0.95661	1300.07	-0.95368	1300.07	-1.04615
1300.13	-0.95705	1300.13	-0.95406	1300.13	-1.04561
1300.2	-0.95749	1300.2	-0.95447	1300.2	-1.04492
1300.27	-0.9579	1300.27	-0.95489	1300.27	-1.04411
1300.33	-0.95828	1300.33	-0.95528	1300.33	-1.04318
1300.4	-0.95861	1300.4	-0.95562	1300.4	-1.04216
1300.47	-0.95888	1300.47	-0.95588	1300.47	-1.04108
1300.53	-0.95909	1300.53	-0.95605	1300.53	-1.03997
1300.6	-0.95922	1300.6	-0.95612	1300.6	-1.03886
1300.67	-0.95929	1300.67	-0.95606	1300.67	-1.0378
1300.73	-0.95929	1300.73	-0.95588	1300.73	-1.0368
1300.8	-0.95924	1300.8	-0.95557	1300.8	-1.03589
1300.87	-0.95914	1300.87	-0.95516	1300.87	-1.03508
1300.93	-0.95901	1300.93	-0.95463	1300.93	-1.0344
1301	-0.95885	1301	-0.95403	1301	-1.03384
1301.07	-0.95869	1301.07	-0.95335	1301.07	-1.03341
1301.13	-0.95853	1301.13	-0.95263	1301.13	-1.03309
1301.2	-0.95839	1301.2	-0.9519	1301.2	-1.03287
1301.27	-0.95826	1301.27	-0.95116	1301.27	-1.03276
1301.33	-0.95814	1301.33	-0.95045	1301.33	-1.03273
1301.4	-0.95805	1301.4	-0.94979	1301.4	-1.03278
1301.47	-0.95798	1301.47	-0.94919	1301.47	-1.0329
1301.53	-0.95791	1301.53	-0.94867	1301.53	-1.03309
1301.6	-0.95784	1301.6	-0.94824	1301.6	-1.03333
1301.67	-0.95775	1301.67	-0.9479	1301.67	-1.03363
1301.73	-0.95765	1301.73	-0.94766	1301.73	-1.03397
1301.8	-0.9575	1301.8	-0.94752	1301.8	-1.03436
1301.87	-0.95731	1301.87	-0.94747	1301.87	-1.03479
1301.93	-0.95705	1301.93	-0.94751	1301.93	-1.03525
1302	-0.95673	1302	-0.94762	1302	-1.03573
1302.07	-0.95633	1302.07	-0.9478	1302.07	-1.03622
1302.13	-0.95586	1302.13	-0.94803	1302.13	-1.03671
1302.2	-0.9553	1302.2	-0.9483	1302.2	-1.03718
1302.27	-0.95468	1302.27	-0.9486	1302.27	-1.03764
1302.33	-0.95399	1302.33	-0.94892	1302.33	-1.03806
1302.4	-0.95325	1302.4	-0.94923	1302.4	-1.03844
1302.47	-0.95247	1302.47	-0.94954	1302.47	-1.03877
1302.53	-0.95167	1302.53	-0.94984	1302.53	-1.03904
1302.6	-0.95087	1302.6	-0.95012	1302.6	-1.03926
1302.67	-0.95007	1302.67	-0.95038	1302.67	-1.03942
1302.73	-0.9493	1302.73	-0.95064	1302.73	-1.03952
1302.8	-0.94857	1302.8	-0.95089	1302.8	-1.03955
1302.87	-0.94789	1302.87	-0.95115	1302.87	-1.03951
1302.93	-0.94727	1302.93	-0.95142	1302.93	-1.0394
1303	-0.94672	1303	-0.95172	1303	-1.03922
1303.07	-0.94625	1303.07	-0.95206	1303.07	-1.03897
1303.13	-0.94585	1303.13	-0.95245	1303.13	-1.03864
1303.2	-0.94553	1303.2	-0.95289	1303.2	-1.03824
1303.27	-0.94529	1303.27	-0.95338	1303.27	-1.03778
1303.33	-0.94513	1303.33	-0.95393	1303.33	-1.03724
1303.4	-0.94505	1303.4	-0.95451	1303.4	-1.03664
1303.47	-0.94504	1303.47	-0.95513	1303.47	-1.036
1303.53	-0.94509	1303.53	-0.95576	1303.53	-1.03531
1303.6	-0.94519	1303.6	-0.95638	1303.6	-1.03459
1303.67	-0.94532	1303.67	-0.95698	1303.67	-1.03385
1303.73	-0.94548	1303.73	-0.95753	1303.73	-1.03311
1303.8	-0.94563	1303.8	-0.95804	1303.8	-1.03238
1303.87	-0.94577	1303.87	-0.95847	1303.87	-1.03168
1303.93	-0.94587	1303.93	-0.95883	1303.93	-1.03102
1304	-0.94592	1304	-0.95912	1304	-1.03041
1304.07	-0.94591	1304.07	-0.95934	1304.07	-1.02987
1304.13	-0.94583	1304.13	-0.9595	1304.13	-1.0294
1304.2	-0.94569	1304.2	-0.95963	1304.2	-1.02902
1304.27	-0.94548	1304.27	-0.95972	1304.27	-1.02874
1304.33	-0.94523	1304.33	-0.95981	1304.33	-1.02855
1304.4	-0.94494	1304.4	-0.95992	1304.4	-1.02847
1304.47	-0.94465	1304.47	-0.96006	1304.47	-1.02847
1304.53	-0.94438	1304.53	-0.96025	1304.53	-1.02857
1304.6	-0.94415	1304.6	-0.96051	1304.6	-1.02874
1304.67	-0.944	1304.67	-0.96083	1304.67	-1.02899
1304.73	-0.94396	1304.73	-0.96123	1304.73	-1.02928
1304.8	-0.94404	1304.8	-0.9617	1304.8	-1.02963
1304.87	-0.94427	1304.87	-0.96224	1304.87	-1.03
1304.93	-0.94466	1304.93	-0.96284	1304.93	-1.03038
1305	-0.94521	1305	-0.96348	1305	-1.03077
1305.07	-0.94593	1305.07	-0.96415	1305.07	-1.03116
1305.13	-0.9468	1305.13	-0.96481	1305.13	-1.03153
1305.2	-0.9478	1305.2	-0.96545	1305.2	-1.03188
1305.27	-0.94891	1305.27	-0.96605	1305.27	-1.03221
1305.33	-0.95009	1305.33	-0.96657	1305.33	-1.03251
1305.4	-0.9513	1305.4	-0.967	1305.4	-1.0328
1305.47	-0.9525	1305.47	-0.96732	1305.47	-1.03306
1305.53	-0.95366	1305.53	-0.96751	1305.53	-1.03331
1305.6	-0.95472	1305.6	-0.96756	1305.6	-1.03355
1305.67	-0.95564	1305.67	-0.96747	1305.67	-1.03378
1305.73	-0.9564	1305.73	-0.96723	1305.73	-1.03401
1305.8	-0.95696	1305.8	-0.96685	1305.8	-1.03424
1305.87	-0.9573	1305.87	-0.96634	1305.87	-1.03448
1305.93	-0.95742	1305.93	-0.96571	1305.93	-1.03471
1306	-0.9573	1306	-0.965	1306	-1.03495
1306.07	-0.95696	1306.07	-0.96421	1306.07	-1.03518
1306.13	-0.95642	1306.13	-0.96338	1306.13	-1.03541
1306.2	-0.95569	1306.2	-0.96252	1306.2	-1.03563
1306.27	-0.9548	1306.27	-0.96167	1306.27	-1.03583
1306.33	-0.9538	1306.33	-0.96082	1306.33	-1.03601
1306.4	-0.95271	1306.4	-0.96001	1306.4	-1.03615
1306.47	-0.95159	1306.47	-0.95924	1306.47	-1.03625
1306.53	-0.95047	1306.53	-0.95851	1306.53	-1.03632
1306.6	-0.94938	1306.6	-0.95781	1306.6	-1.03633
1306.67	-0.94837	1306.67	-0.95714	1306.67	-1.03631
1306.73	-0.94747	1306.73	-0.95647	1306.73	-1.03624
1306.8	-0.9467	1306.8	-0.9558	1306.8	-1.03615
1306.87	-0.94608	1306.87	-0.95509	1306.87	-1.03603
1306.93	-0.94563	1306.93	-0.95433	1306.93	-1.0359
1307	-0.94535	1307	-0.9535	1307	-1.03579
1307.07	-0.94524	1307.07	-0.95258	1307.07	-1.0357
1307.13	-0.9453	1307.13	-0.95156	1307.13	-1.03567
1307.2	-0.94552	1307.2	-0.95044	1307.2	-1.0357
1307.27	-0.94588	1307.27	-0.94923	1307.27	-1.03581
1307.33	-0.94636	1307.33	-0.94794	1307.33	-1.03602
1307.4	-0.94693	1307.4	-0.9466	1307.4	-1.03634
1307.47	-0.94758	1307.47	-0.94522	1307.47	-1.03675
1307.53	-0.94826	1307.53	-0.94385	1307.53	-1.03726
1307.6	-0.94895	1307.6	-0.94251	1307.6	-1.03786
1307.67	-0.94961	1307.67	-0.94125	1307.67	-1.03852
1307.73	-0.95022	1307.73	-0.94009	1307.73	-1.03923
1307.8	-0.95074	1307.8	-0.93907	1307.8	-1.03995
1307.87	-0.95114	1307.87	-0.9382	1307.87	-1.04067
1307.93	-0.95141	1307.93	-0.93751	1307.93	-1.04134
1308	-0.95152	1308	-0.93701	1308	-1.04196
1308.07	-0.95146	1308.07	-0.93669	1308.07	-1.04249
1308.13	-0.95123	1308.13	-0.93654	1308.13	-1.04292
1308.2	-0.95082	1308.2	-0.93656	1308.2	-1.04323
1308.27	-0.95027	1308.27	-0.93672	1308.27	-1.04341
1308.33	-0.94958	1308.33	-0.93701	1308.33	-1.04347
1308.4	-0.94879	1308.4	-0.93741	1308.4	-1.0434
1308.47	-0.94792	1308.47	-0.93789	1308.47	-1.0432
1308.53	-0.94703	1308.53	-0.93843	1308.53	-1.0429
1308.6	-0.94614	1308.6	-0.93902	1308.6	-1.04249
1308.67	-0.94531	1308.67	-0.93965	1308.67	-1.04199
1308.73	-0.94455	1308.73	-0.94031	1308.73	-1.04142
1308.8	-0.9439	1308.8	-0.94098	1308.8	-1.04079
1308.87	-0.94338	1308.87	-0.94168	1308.87	-1.04012
1308.93	-0.943	1308.93	-0.94239	1308.93	-1.03942
1309	-0.94277	1309	-0.94312	1309	-1.0387
1309.07	-0.94267	1309.07	-0.94386	1309.07	-1.03798
1309.13	-0.94271	1309.13	-0.94461	1309.13	-1.03726
1309.2	-0.94286	1309.2	-0.94536	1309.2	-1.03656
1309.27	-0.94311	1309.27	-0.94611	1309.27	-1.03589
1309.33	-0.94344	1309.33	-0.94684	1309.33	-1.03526
1309.4	-0.94384	1309.4	-0.94755	1309.4	-1.03467
1309.47	-0.94429	1309.47	-0.94821	1309.47	-1.03413
1309.53	-0.94478	1309.53	-0.94882	1309.53	-1.03365
1309.6	-0.94531	1309.6	-0.94937	1309.6	-1.03324
1309.67	-0.94587	1309.67	-0.94985	1309.67	-1.0329
1309.73	-0.94645	1309.73	-0.95026	1309.73	-1.03263
1309.8	-0.94706	1309.8	-0.9506	1309.8	-1.03245
1309.87	-0.94769	1309.87	-0.95088	1309.87	-1.03235
1309.93	-0.94834	1309.93	-0.95111	1309.93	-1.03235
1310	-0.94899	1310	-0.9513	1310	-1.03245
1310.07	-0.94964	1310.07	-0.95147	1310.07	-1.03263
1310.13	-0.95027	1310.13	-0.95163	1310.13	-1.03291
1310.2	-0.95086	1310.2	-0.95181	1310.2	-1.03328
1310.27	-0.9514	1310.27	-0.95202	1310.27	-1.03371
1310.33	-0.95186	1310.33	-0.95227	1310.33	-1.03421
1310.4	-0.95223	1310.4	-0.95257	1310.4	-1.03475
1310.47	-0.95249	1310.47	-0.95292	1310.47	-1.03532
1310.53	-0.95264	1310.53	-0.95331	1310.53	-1.03588
1310.6	-0.95265	1310.6	-0.95375	1310.6	-1.03642
1310.67	-0.95254	1310.67	-0.9542	1310.67	-1.03692
1310.73	-0.9523	1310.73	-0.95466	1310.73	-1.03734
1310.8	-0.95194	1310.8	-0.9551	1310.8	-1.03766
1310.87	-0.95149	1310.87	-0.95549	1310.87	-1.03788
1310.93	-0.95096	1310.93	-0.9558	1310.93	-1.03797
1311	-0.95037	1311	-0.95601	1311	-1.03793
1311.07	-0.94976	1311.07	-0.95609	1311.07	-1.03774
1311.13	-0.94915	1311.13	-0.95603	1311.13	-1.03743
1311.2	-0.94856	1311.2	-0.9558	1311.2	-1.03698
1311.27	-0.94802	1311.27	-0.95541	1311.27	-1.03642
1311.33	-0.94754	1311.33	-0.95485	1311.33	-1.03576
1311.4	-0.94715	1311.4	-0.95412	1311.4	-1.03502
1311.47	-0.94684	1311.47	-0.95324	1311.47	-1.03424
1311.53	-0.94663	1311.53	-0.95224	1311.53	-1.03342
1311.6	-0.94651	1311.6	-0.95114	1311.6	-1.03261
1311.67	-0.94648	1311.67	-0.94997	1311.67	-1.03183
1311.73	-0.94653	1311.73	-0.94876	1311.73	-1.0311
1311.8	-0.94665	1311.8	-0.94756	1311.8	-1.03044
1311.87	-0.94683	1311.87	-0.9464	1311.87	-1.02986
1311.93	-0.94706	1311.93	-0.94531	1311.93	-1.02939
1312	-0.94731	1312	-0.94432	1312	-1.02901
1312.07	-0.94759	1312.07	-0.94345	1312.07	-1.02874
1312.13	-0.94788	1312.13	-0.94273	1312.13	-1.02856
1312.2	-0.94815	1312.2	-0.94215	1312.2	-1.02848
1312.27	-0.94841	1312.27	-0.94173	1312.27	-1.02848
1312.33	-0.94864	1312.33	-0.94146	1312.33	-1.02856
1312.4	-0.94883	1312.4	-0.94134	1312.4	-1.02869
1312.47	-0.94897	1312.47	-0.94135	1312.47	-1.02886
1312.53	-0.94905	1312.53	-0.94147	1312.53	-1.02907
1312.6	-0.94907	1312.6	-0.9417	1312.6	-1.02931
1312.67	-0.94903	1312.67	-0.94201	1312.67	-1.02955
1312.73	-0.94892	1312.73	-0.94238	1312.73	-1.0298
1312.8	-0.94875	1312.8	-0.94279	1312.8	-1.03005
1312.87	-0.94853	1312.87	-0.94323	1312.87	-1.03028
1312.93	-0.94826	1312.93	-0.94369	1312.93	-1.03051
1313	-0.94796	1313	-0.94414	1313	-1.03071
1313.07	-0.94764	1313.07	-0.94457	1313.07	-1.0309
1313.13	-0.94732	1313.13	-0.94498	1313.13	-1.03106
1313.2	-0.947	1313.2	-0.94535	1313.2	-1.03121
1313.27	-0.94671	1313.27	-0.94568	1313.27	-1.03133
1313.33	-0.94646	1313.33	-0.94596	1313.33	-1.03144
1313.4	-0.94626	1313.4	-0.94619	1313.4	-1.03154
1313.47	-0.94611	1313.47	-0.94638	1313.47	-1.03162
1313.53	-0.94601	1313.53	-0.94653	1313.53	-1.0317
1313.6	-0.94597	1313.6	-0.94664	1313.6	-1.03178
1313.67	-0.94598	1313.67	-0.94673	1313.67	-1.03186
1313.73	-0.94604	1313.73	-0.94681	1313.73	-1.03195
1313.8	-0.94614	1313.8	-0.94689	1313.8	-1.03205
1313.87	-0.94627	1313.87	-0.94699	1313.87	-1.03218
1313.93	-0.94642	1313.93	-0.94711	1313.93	-1.03233
1314	-0.9466	1314	-0.94728	1314	-1.03251
1314.07	-0.94679	1314.07	-0.94749	1314.07	-1.03273
1314.13	-0.947	1314.13	-0.94775	1314.13	-1.03299
1314.2	-0.94722	1314.2	-0.94805	1314.2	-1.03329
1314.27	-0.94745	1314.27	-0.94838	1314.27	-1.03363
1314.33	-0.94769	1314.33	-0.94874	1314.33	-1.03402
1314.4	-0.94795	1314.4	-0.94909	1314.4	-1.03444
1314.47	-0.94822	1314.47	-0.94943	1314.47	-1.0349
1314.53	-0.94849	1314.53	-0.94972	1314.53	-1.03537
1314.6	-0.94878	1314.6	-0.94996	1314.6	-1.03585
1314.67	-0.94907	1314.67	-0.95012	1314.67	-1.03633
1314.73	-0.94936	1314.73	-0.95019	1314.73	-1.03678
1314.8	-0.94964	1314.8	-0.95016	1314.8	-1.03719
1314.87	-0.9499	1314.87	-0.95004	1314.87	-1.03754
1314.93	-0.95015	1314.93	-0.94984	1314.93	-1.03782
1315	-0.95037	1315	-0.94955	1315	-1.03799
1315.07	-0.95056	1315.07	-0.94921	1315.07	-1.03806
1315.13	-0.95072	1315.13	-0.94883	1315.13	-1.03801
1315.2	-0.95085	1315.2	-0.94844	1315.2	-1.03783
1315.27	-0.95095	1315.27	-0.94806	1315.27	-1.03752
1315.33	-0.95101	1315.33	-0.94771	1315.33	-1.0371
1315.4	-0.95103	1315.4	-0.94739	1315.4	-1.03656
1315.47	-0.95101	1315.47	-0.94714	1315.47	-1.03594
1315.53	-0.95096	1315.53	-0.94694	1315.53	-1.03524
1315.6	-0.95086	1315.6	-0.94681	1315.6	-1.0345
1315.67	-0.95072	1315.67	-0.94672	1315.67	-1.03374
1315.73	-0.95054	1315.73	-0.94669	1315.73	-1.033
1315.8	-0.95032	1315.8	-0.94668	1315.8	-1.0323
1315.87	-0.95004	1315.87	-0.94669	1315.87	-1.03166
1315.93	-0.94973	1315.93	-0.9467	1315.93	-1.03111
1316	-0.94938	1316	-0.9467	1316	-1.03066
1316.07	-0.949	1316.07	-0.94667	1316.07	-1.03032
1316.13	-0.94859	1316.13	-0.94661	1316.13	-1.03009
1316.2	-0.94816	1316.2	-0.94651	1316.2	-1.02997
1316.27	-0.94771	1316.27	-0.94637	1316.27	-1.02996
1316.33	-0.94725	1316.33	-0.94618	1316.33	-1.03003
1316.4	-0.94678	1316.4	-0.94596	1316.4	-1.03017
1316.47	-0.9463	1316.47	-0.9457	1316.47	-1.03038
1316.53	-0.94581	1316.53	-0.94541	1316.53	-1.03062
1316.6	-0.94532	1316.6	-0.9451	1316.6	-1.03088
1316.67	-0.94482	1316.67	-0.94477	1316.67	-1.03115
1316.73	-0.9443	1316.73	-0.94444	1316.73	-1.03142
1316.8	-0.94377	1316.8	-0.94412	1316.8	-1.03168
1316.87	-0.94323	1316.87	-0.9438	1316.87	-1.03191
1316.93	-0.94269	1316.93	-0.9435	1316.93	-1.03212
1317	-0.94214	1317	-0.94322	1317	-1.0323
1317.07	-0.9416	1317.07	-0.94296	1317.07	-1.03243
1317.13	-0.94107	1317.13	-0.94274	1317.13	-1.03252
1317.2	-0.94058	1317.2	-0.94253	1317.2	-1.03257
1317.27	-0.94012	1317.27	-0.94236	1317.27	-1.03256
1317.33	-0.93971	1317.33	-0.9422	1317.33	-1.0325
1317.4	-0.93937	1317.4	-0.94206	1317.4	-1.03238
1317.47	-0.93911	1317.47	-0.94192	1317.47	-1.03221
1317.53	-0.93892	1317.53	-0.94178	1317.53	-1.03199
1317.6	-0.93881	1317.6	-0.94162	1317.6	-1.03172
1317.67	-0.93878	1317.67	-0.94145	1317.67	-1.03141
1317.73	-0.93883	1317.73	-0.94125	1317.73	-1.03108
1317.8	-0.93894	1317.8	-0.94102	1317.8	-1.03072
1317.87	-0.9391	1317.87	-0.94077	1317.87	-1.03036
1317.93	-0.93929	1317.93	-0.94048	1317.93	-1.02999
1318	-0.9395	1318	-0.94018	1318	-1.02963
1318.07	-0.9397	1318.07	-0.93987	1318.07	-1.02928
1318.13	-0.93989	1318.13	-0.93957	1318.13	-1.02895
1318.2	-0.94005	1318.2	-0.93928	1318.2	-1.02864
1318.27	-0.94017	1318.27	-0.93903	1318.27	-1.02834
1318.33	-0.94024	1318.33	-0.93884	1318.33	-1.02805
1318.4	-0.94027	1318.4	-0.93871	1318.4	-1.02779
1318.47	-0.94025	1318.47	-0.93867	1318.47	-1.02753
1318.53	-0.94019	1318.53	-0.93873	1318.53	-1.0273
1318.6	-0.94009	1318.6	-0.93889	1318.6	-1.02708
1318.67	-0.93996	1318.67	-0.93918	1318.67	-1.02689
1318.73	-0.93981	1318.73	-0.93958	1318.73	-1.02673
1318.8	-0.93965	1318.8	-0.9401	1318.8	-1.02662
1318.87	-0.93947	1318.87	-0.94074	1318.87	-1.02654
1318.93	-0.93928	1318.93	-0.94148	1318.93	-1.02653
1319	-0.93909	1319	-0.94231	1319	-1.02657
1319.07	-0.93888	1319.07	-0.94322	1319.07	-1.02669
1319.13	-0.93867	1319.13	-0.94418	1319.13	-1.02687
1319.2	-0.93845	1319.2	-0.94517	1319.2	-1.02713
1319.27	-0.93821	1319.27	-0.94616	1319.27	-1.02746
1319.33	-0.93796	1319.33	-0.94713	1319.33	-1.02785
1319.4	-0.93769	1319.4	-0.94805	1319.4	-1.02831
1319.47	-0.93742	1319.47	-0.9489	1319.47	-1.02881
1319.53	-0.93713	1319.53	-0.94967	1319.53	-1.02934
1319.6	-0.93684	1319.6	-0.95034	1319.6	-1.02988
1319.67	-0.93655	1319.67	-0.95091	1319.67	-1.03043
1319.73	-0.93627	1319.73	-0.95137	1319.73	-1.03095
1319.8	-0.936	1319.8	-0.95173	1319.8	-1.03142
1319.87	-0.93576	1319.87	-0.952	1319.87	-1.03182
1319.93	-0.93556	1319.93	-0.95217	1319.93	-1.03214
1320	-0.93539	1320	-0.95227	1320	-1.03234
1320.07	-0.93527	1320.07	-0.95229	1320.07	-1.03242
1320.13	-0.93521	1320.13	-0.95226	1320.13	-1.03236
1320.2	-0.9352	1320.2	-0.95217	1320.2	-1.03215
1320.27	-0.93524	1320.27	-0.95203	1320.27	-1.03179
1320.33	-0.93532	1320.33	-0.95183	1320.33	-1.03127
1320.4	-0.93544	1320.4	-0.95159	1320.4	-1.0306
1320.47	-0.93558	1320.47	-0.95129	1320.47	-1.0298
1320.53	-0.93572	1320.53	-0.95093	1320.53	-1.02888
1320.6	-0.93585	1320.6	-0.9505	1320.6	-1.02786
1320.67	-0.93594	1320.67	-0.95002	1320.67	-1.02677
1320.73	-0.93598	1320.73	-0.94946	1320.73	-1.02562
1320.8	-0.93596	1320.8	-0.94884	1320.8	-1.02447
1320.87	-0.93586	1320.87	-0.94816	1320.87	-1.02332
1320.93	-0.93567	1320.93	-0.94742	1320.93	-1.02221
1321	-0.93541	1321	-0.94665	1321	-1.02117
1321.07	-0.93506	1321.07	-0.94585	1321.07	-1.02021
1321.13	-0.93465	1321.13	-0.94504	1321.13	-1.01936
1321.2	-0.93418	1321.2	-0.94425	1321.2	-1.01863
1321.27	-0.93368	1321.27	-0.94348	1321.27	-1.01803
1321.33	-0.93316	1321.33	-0.94277	1321.33	-1.01757
1321.4	-0.93263	1321.4	-0.94214	1321.4	-1.01723
1321.47	-0.93213	1321.47	-0.94159	1321.47	-1.01702
1321.53	-0.93165	1321.53	-0.94115	1321.53	-1.01693
1321.6	-0.93122	1321.6	-0.94082	1321.6	-1.01694
1321.67	-0.93085	1321.67	-0.94062	1321.67	-1.01705
1321.73	-0.93055	1321.73	-0.94054	1321.73	-1.01724
1321.8	-0.93033	1321.8	-0.94058	1321.8	-1.01748
1321.87	-0.93018	1321.87	-0.94074	1321.87	-1.01778
1321.93	-0.93012	1321.93	-0.94099	1321.93	-1.01812
1322	-0.93014	1322	-0.94132	1322	-1.01847
1322.07	-0.93024	1322.07	-0.94172	1322.07	-1.01884
1322.13	-0.93043	1322.13	-0.94215	1322.13	-1.01922
1322.2	-0.93068	1322.2	-0.94258	1322.2	-1.01959
1322.27	-0.93101	1322.27	-0.94299	1322.27	-1.01996
1322.33	-0.93139	1322.33	-0.94335	1322.33	-1.02032
1322.4	-0.93181	1322.4	-0.94364	1322.4	-1.02068
1322.47	-0.93228	1322.47	-0.94384	1322.47	-1.02102
1322.53	-0.93277	1322.53	-0.94392	1322.53	-1.02137
1322.6	-0.93328	1322.6	-0.94388	1322.6	-1.0217
1322.67	-0.9338	1322.67	-0.94371	1322.67	-1.02202
1322.73	-0.93431	1322.73	-0.94342	1322.73	-1.02233
1322.8	-0.93482	1322.8	-0.94302	1322.8	-1.02261
1322.87	-0.93531	1322.87	-0.94253	1322.87	-1.02286
1322.93	-0.93577	1322.93	-0.94196	1322.93	-1.02306
1323	-0.93621	1323	-0.94134	1323	-1.02321
1323.07	-0.93662	1323.07	-0.9407	1323.07	-1.02329
1323.13	-0.937	1323.13	-0.94005	1323.13	-1.02329
1323.2	-0.93734	1323.2	-0.93941	1323.2	-1.0232
1323.27	-0.93764	1323.27	-0.9388	1323.27	-1.02301
1323.33	-0.9379	1323.33	-0.93822	1323.33	-1.02273
1323.4	-0.93811	1323.4	-0.93767	1323.4	-1.02235
1323.47	-0.93829	1323.47	-0.93715	1323.47	-1.02189
1323.53	-0.93842	1323.53	-0.93665	1323.53	-1.02135
1323.6	-0.93851	1323.6	-0.93616	1323.6	-1.02075
1323.67	-0.93857	1323.67	-0.93566	1323.67	-1.02012
1323.73	-0.9386	1323.73	-0.93514	1323.73	-1.01947
1323.8	-0.93861	1323.8	-0.93459	1323.8	-1.01884
1323.87	-0.93861	1323.87	-0.93399	1323.87	-1.01825
1323.93	-0.93859	1323.93	-0.93336	1323.93	-1.01773
1324	-0.93858	1324	-0.93269	1324	-1.0173
1324.07	-0.93857	1324.07	-0.93199	1324.07	-1.01698
1324.13	-0.93858	1324.13	-0.93127	1324.13	-1.01678
1324.2	-0.93861	1324.2	-0.93054	1324.2	-1.01672
1324.27	-0.93867	1324.27	-0.92984	1324.27	-1.0168
1324.33	-0.93876	1324.33	-0.92917	1324.33	-1.01703
1324.4	-0.93889	1324.4	-0.92856	1324.4	-1.01738
1324.47	-0.93905	1324.47	-0.92803	1324.47	-1.01786
1324.53	-0.93925	1324.53	-0.9276	1324.53	-1.01844
1324.6	-0.93948	1324.6	-0.92728	1324.6	-1.0191
1324.67	-0.93975	1324.67	-0.92709	1324.67	-1.01982
1324.73	-0.94004	1324.73	-0.92703	1324.73	-1.02058
1324.8	-0.94034	1324.8	-0.9271	1324.8	-1.02134
1324.87	-0.94065	1324.87	-0.92729	1324.87	-1.02209
1324.93	-0.94095	1324.93	-0.9276	1324.93	-1.02279
1325	-0.94122	1325	-0.92801	1325	-1.02343
1325.07	-0.94145	1325.07	-0.92851	1325.07	-1.02399
1325.13	-0.94163	1325.13	-0.92906	1325.13	-1.02446
1325.2	-0.94175	1325.2	-0.92966	1325.2	-1.02483
1325.27	-0.94179	1325.27	-0.93027	1325.27	-1.02511
1325.33	-0.94175	1325.33	-0.93089	1325.33	-1.02529
1325.4	-0.94163	1325.4	-0.93149	1325.4	-1.02538
1325.47	-0.94143	1325.47	-0.93205	1325.47	-1.0254
1325.53	-0.94116	1325.53	-0.93257	1325.53	-1.02536
1325.6	-0.94083	1325.6	-0.93304	1325.6	-1.02529
1325.67	-0.94044	1325.67	-0.93346	1325.67	-1.02519
1325.73	-0.94002	1325.73	-0.93382	1325.73	-1.02509
1325.8	-0.93957	1325.8	-0.93414	1325.8	-1.02501
1325.87	-0.93911	1325.87	-0.9344	1325.87	-1.02496
1325.93	-0.93864	1325.93	-0.93462	1325.93	-1.02495
1326	-0.93819	1326	-0.93479	1326	-1.02499
1326.07	-0.93775	1326.07	-0.93492	1326.07	-1.02508
1326.13	-0.93734	1326.13	-0.93501	1326.13	-1.02522
1326.2	-0.93696	1326.2	-0.93507	1326.2	-1.02541
1326.27	-0.93661	1326.27	-0.93508	1326.27	-1.02562
1326.33	-0.93629	1326.33	-0.93506	1326.33	-1.02585
1326.4	-0.936	1326.4	-0.93499	1326.4	-1.02608
1326.47	-0.93572	1326.47	-0.93489	1326.47	-1.02628
1326.53	-0.93546	1326.53	-0.93476	1326.53	-1.02645
1326.6	-0.9352	1326.6	-0.93459	1326.6	-1.02657
1326.67	-0.93493	1326.67	-0.9344	1326.67	-1.02662
1326.73	-0.93464	1326.73	-0.93419	1326.73	-1.02659
1326.8	-0.93431	1326.8	-0.93397	1326.8	-1.02649
1326.87	-0.93394	1326.87	-0.93374	1326.87	-1.0263
1326.93	-0.93352	1326.93	-0.93352	1326.93	-1.02603
1327	-0.93304	1327	-0.9333	1327	-1.02569
1327.07	-0.9325	1327.07	-0.93309	1327.07	-1.02529
1327.13	-0.93191	1327.13	-0.9329	1327.13	-1.02483
1327.2	-0.93126	1327.2	-0.93273	1327.2	-1.02434
1327.27	-0.93058	1327.27	-0.93258	1327.27	-1.0238
1327.33	-0.92988	1327.33	-0.93244	1327.33	-1.02325
1327.4	-0.92918	1327.4	-0.93232	1327.4	-1.02269
1327.47	-0.9285	1327.47	-0.9322	1327.47	-1.02212
1327.53	-0.92787	1327.53	-0.9321	1327.53	-1.02157
1327.6	-0.92731	1327.6	-0.93199	1327.6	-1.02103
1327.67	-0.92684	1327.67	-0.93188	1327.67	-1.02051
1327.73	-0.92649	1327.73	-0.93177	1327.73	-1.02002
1327.8	-0.92627	1327.8	-0.93165	1327.8	-1.01957
1327.87	-0.9262	1327.87	-0.93152	1327.87	-1.01917
1327.93	-0.92628	1327.93	-0.93139	1327.93	-1.01882
1328	-0.92653	1328	-0.93127	1328	-1.01854
1328.07	-0.92694	1328.07	-0.93115	1328.07	-1.01832
1328.13	-0.92751	1328.13	-0.93104	1328.13	-1.01817
1328.2	-0.92821	1328.2	-0.93096	1328.2	-1.01811
1328.27	-0.92904	1328.27	-0.93091	1328.27	-1.01812
1328.33	-0.92997	1328.33	-0.93091	1328.33	-1.01821
1328.4	-0.93095	1328.4	-0.93095	1328.4	-1.01839
1328.47	-0.93198	1328.47	-0.93104	1328.47	-1.01864
1328.53	-0.933	1328.53	-0.93119	1328.53	-1.01897
1328.6	-0.93398	1328.6	-0.9314	1328.6	-1.01935
1328.67	-0.93491	1328.67	-0.93166	1328.67	-1.01979
1328.73	-0.93573	1328.73	-0.93196	1328.73	-1.02028
1328.8	-0.93644	1328.8	-0.93228	1328.8	-1.02079
1328.87	-0.93701	1328.87	-0.93262	1328.87	-1.02132
1328.93	-0.93744	1328.93	-0.93295	1328.93	-1.02186
1329	-0.93771	1329	-0.93326	1329	-1.02238
1329.07	-0.93783	1329.07	-0.93351	1329.07	-1.02289
1329.13	-0.93781	1329.13	-0.9337	1329.13	-1.02337
1329.2	-0.93765	1329.2	-0.9338	1329.2	-1.02381
1329.27	-0.93738	1329.27	-0.93382	1329.27	-1.0242
1329.33	-0.937	1329.33	-0.93374	1329.33	-1.02454
1329.4	-0.93653	1329.4	-0.93358	1329.4	-1.02481
1329.47	-0.936	1329.47	-0.93334	1329.47	-1.02503
1329.53	-0.93542	1329.53	-0.93304	1329.53	-1.02519
1329.6	-0.9348	1329.6	-0.9327	1329.6	-1.02529
1329.67	-0.93417	1329.67	-0.93235	1329.67	-1.02535
1329.73	-0.93355	1329.73	-0.93201	1329.73	-1.02537
1329.8	-0.93294	1329.8	-0.93171	1329.8	-1.02536
1329.87	-0.93236	1329.87	-0.93146	1329.87	-1.02533
1329.93	-0.93183	1329.93	-0.93129	1329.93	-1.0253
1330	-0.93136	1330	-0.93121	1330	-1.02527
1330.07	-0.93097	1330.07	-0.93121	1330.07	-1.02526
1330.13	-0.93066	1330.13	-0.9313	1330.13	-1.02528
1330.2	-0.93044	1330.2	-0.93147	1330.2	-1.02533
1330.27	-0.93033	1330.27	-0.9317	1330.27	-1.02541
1330.33	-0.93033	1330.33	-0.93198	1330.33	-1.02554
1330.4	-0.93043	1330.4	-0.93229	1330.4	-1.02571
1330.47	-0.93064	1330.47	-0.93261	1330.47	-1.02593
1330.53	-0.93094	1330.53	-0.93292	1330.53	-1.02619
1330.6	-0.93133	1330.6	-0.9332	1330.6	-1.02649
1330.67	-0.93179	1330.67	-0.93342	1330.67	-1.02684
1330.73	-0.93229	1330.73	-0.93358	1330.73	-1.02722
1330.8	-0.93281	1330.8	-0.93366	1330.8	-1.02763
1330.87	-0.93331	1330.87	-0.93367	1330.87	-1.02807
1330.93	-0.93378	1330.93	-0.93358	1330.93	-1.02851
1331	-0.93417	1331	-0.93341	1331	-1.02896
1331.07	-0.93447	1331.07	-0.93316	1331.07	-1.02938
1331.13	-0.93464	1331.13	-0.93285	1331.13	-1.02975
1331.2	-0.93468	1331.2	-0.93248	1331.2	-1.03004
1331.27	-0.93456	1331.27	-0.93209	1331.27	-1.03024
1331.33	-0.93429	1331.33	-0.93169	1331.33	-1.03032
1331.4	-0.93386	1331.4	-0.93132	1331.4	-1.03024
1331.47	-0.9333	1331.47	-0.93099	1331.47	-1.03
1331.53	-0.93263	1331.53	-0.93074	1331.53	-1.02958
1331.6	-0.93186	1331.6	-0.93058	1331.6	-1.02899
1331.67	-0.93104	1331.67	-0.93054	1331.67	-1.02822
1331.73	-0.93019	1331.73	-0.93063	1331.73	-1.0273
1331.8	-0.92935	1331.8	-0.93086	1331.8	-1.02625
1331.87	-0.92855	1331.87	-0.93122	1331.87	-1.0251
1331.93	-0.92781	1331.93	-0.9317	1331.93	-1.0239
1332	-0.92717	1332	-0.93229	1332	-1.02267
1332.07	-0.92662	1332.07	-0.93297	1332.07	-1.02147
1332.13	-0.92618	1332.13	-0.9337	1332.13	-1.02032
1332.2	-0.92586	1332.2	-0.93445	1332.2	-1.01927
1332.27	-0.92565	1332.27	-0.93518	1332.27	-1.01832
1332.33	-0.92553	1332.33	-0.93587	1332.33	-1.0175
1332.4	-0.9255	1332.4	-0.93648	1332.4	-1.01683
1332.47	-0.92554	1332.47	-0.93698	1332.47	-1.01629
1332.53	-0.92563	1332.53	-0.93735	1332.53	-1.0159
1332.6	-0.92577	1332.6	-0.93757	1332.6	-1.01565
1332.67	-0.92594	1332.67	-0.93764	1332.67	-1.01551
1332.73	-0.92613	1332.73	-0.93754	1332.73	-1.01549
1332.8	-0.92633	1332.8	-0.93728	1332.8	-1.01556
1332.87	-0.92653	1332.87	-0.93687	1332.87	-1.01572
1332.93	-0.92672	1332.93	-0.93633	1332.93	-1.01594
1333	-0.92689	1333	-0.93566	1333	-1.0162
1333.07	-0.92705	1333.07	-0.93489	1333.07	-1.0165
1333.13	-0.92718	1333.13	-0.93404	1333.13	-1.01681
[truncated: 58,002 more rows]

## Sheet: Figure2b
LiFeHCF-1		LiFeHCF-2		LiFeHCF-3		LiFeHCF-4		LiFeHCF-5
Wavenumber(cm-1)	Intensity(a.u.)	Wavenumber(cm-1)	Intensity(a.u.)	Wavenumber(cm-1)	Intensity(a.u.)	Wavenumber(cm-1)	Intensity(a.u.)	Wavenumber(cm-1)	Intensity(a.u.)
4000	69.11	4000	69.05	4000	46.38	4000	61.27	4000	47.68
3999	69.08	3999	69.02	3999	46.37	3999	61.24	3999	47.66
3998	69.05	3998	69	3998	46.35	3998	61.22	3998	47.65
3997	69.02	3997	68.97	3997	46.34	3997	61.2	3997	47.63
3996	68.99	3996	68.95	3996	46.33	3996	61.18	3996	47.62
3995	68.96	3995	68.93	3995	46.32	3995	61.16	3995	47.6
3994	68.94	3994	68.91	3994	46.31	3994	61.14	3994	47.59
3993	68.91	3993	68.88	3993	46.29	3993	61.12	3993	47.57
3992	68.88	3992	68.86	3992	46.27	3992	61.11	3992	47.55
3991	68.85	3991	68.84	3991	46.25	3991	61.1	3991	47.54
3990	68.83	3990	68.83	3990	46.23	3990	61.08	3990	47.52
3989	68.79	3989	68.81	3989	46.2	3989	61.07	3989	47.51
3988	68.76	3988	68.78	3988	46.18	3988	61.05	3988	47.5
3987	68.73	3987	68.76	3987	46.15	3987	61.03	3987	47.48
3986	68.7	3986	68.74	3986	46.13	3986	61	3986	47.46
3985	68.66	3985	68.71	3985	46.11	3985	60.97	3985	47.44
3984	68.62	3984	68.68	3984	46.09	3984	60.94	3984	47.42
3983	68.59	3983	68.65	3983	46.07	3983	60.92	3983	47.41
3982	68.57	3982	68.64	3982	46.06	3982	60.9	3982	47.39
3981	68.55	3981	68.62	3981	46.04	3981	60.88	3981	47.37
3980	68.53	3980	68.6	3980	46.02	3980	60.86	3980	47.36
3979	68.5	3979	68.58	3979	46	3979	60.83	3979	47.34
3978	68.47	3978	68.55	3978	45.99	3978	60.81	3978	47.32
3977	68.44	3977	68.52	3977	45.98	3977	60.79	3977	47.3
3976	68.41	3976	68.49	3976	45.97	3976	60.77	3976	47.29
3975	68.39	3975	68.47	3975	45.97	3975	60.75	3975	47.27
3974	68.36	3974	68.46	3974	45.96	3974	60.74	3974	47.26
3973	68.34	3973	68.44	3973	45.94	3973	60.72	3973	47.24
3972	68.31	3972	68.43	3972	45.92	3972	60.71	3972	47.23
3971	68.28	3971	68.41	3971	45.9	3971	60.69	3971	47.21
3970	68.25	3970	68.39	3970	45.87	3970	60.68	3970	47.2
3969	68.22	3969	68.37	3969	45.85	3969	60.67	3969	47.18
3968	68.19	3968	68.35	3968	45.82	3968	60.65	3968	47.17
3967	68.17	3967	68.33	3967	45.8	3967	60.62	3967	47.15
3966	68.15	3966	68.3	3966	45.79	3966	60.59	3966	47.13
3965	68.12	3965	68.27	3965	45.78	3965	60.55	3965	47.11
3964	68.09	3964	68.24	3964	45.77	3964	60.52	3964	47.09
3963	68.05	3963	68.21	3963	45.77	3963	60.5	3963	47.07
3962	68.02	3962	68.19	3962	45.75	3962	60.49	3962	47.06
3961	67.99	3961	68.17	3961	45.73	3961	60.47	3961	47.05
3960	67.96	3960	68.15	3960	45.71	3960	60.47	3960	47.03
3959	67.94	3959	68.13	3959	45.69	3959	60.45	3959	47.01
3958	67.91	3958	68.12	3958	45.67	3958	60.43	3958	47
3957	67.89	3957	68.1	3957	45.66	3957	60.4	3957	46.98
3956	67.86	3956	68.08	3956	45.64	3956	60.37	3956	46.96
3955	67.83	3955	68.05	3955	45.62	3955	60.33	3955	46.94
3954	67.8	3954	68.01	3954	45.59	3954	60.28	3954	46.92
3953	67.77	3953	67.97	3953	45.57	3953	60.23	3953	46.9
3952	67.74	3952	67.92	3952	45.55	3952	60.17	3952	46.88
3951	67.71	3951	67.89	3951	45.53	3951	60.14	3951	46.86
3950	67.67	3950	67.86	3950	45.51	3950	60.13	3950	46.85
3949	67.64	3949	67.85	3949	45.49	3949	60.13	3949	46.84
3948	67.61	3948	67.85	3948	45.46	3948	60.12	3948	46.83
3947	67.58	3947	67.82	3947	45.44	3947	60.1	3947	46.82
3946	67.55	3946	67.79	3946	45.43	3946	60.09	3946	46.8
3945	67.52	3945	67.76	3945	45.42	3945	60.08	3945	46.78
3944	67.49	3944	67.75	3944	45.42	3944	60.07	3944	46.77
3943	67.46	3943	67.75	3943	45.42	3943	60.05	3943	46.75
3942	67.44	3942	67.74	3942	45.41	3942	60.03	3942	46.74
3941	67.4	3941	67.71	3941	45.4	3941	60.04	3941	46.71
3940	67.37	3940	67.69	3940	45.37	3940	60.05	3940	46.69
3939	67.34	3939	67.68	3939	45.35	3939	60.04	3939	46.68
3938	67.32	3938	67.67	3938	45.32	3938	59.98	3938	46.66
3937	67.29	3937	67.63	3937	45.29	3937	59.89	3937	46.64
3936	67.26	3936	67.57	3936	45.26	3936	59.82	3936	46.61
3935	67.23	3935	67.51	3935	45.24	3935	59.77	3935	46.59
3934	67.2	3934	67.47	3934	45.22	3934	59.75	3934	46.58
3933	67.18	3933	67.47	3933	45.21	3933	59.76	3933	46.58
3932	67.17	3932	67.47	3932	45.21	3932	59.8	3932	46.58
3931	67.16	3931	67.48	3931	45.2	3931	59.84	3931	46.58
3930	67.16	3930	67.49	3930	45.19	3930	59.85	3930	46.58
3929	67.15	3929	67.48	3929	45.17	3929	59.83	3929	46.58
3928	67.13	3928	67.46	3928	45.15	3928	59.81	3928	46.56
3927	67.11	3927	67.43	3927	45.13	3927	59.79	3927	46.54
3926	67.1	3926	67.43	3926	45.11	3926	59.78	3926	46.54
3925	67.1	3925	67.43	3925	45.1	3925	59.76	3925	46.54
3924	67.1	3924	67.42	3924	45.08	3924	59.75	3924	46.54
3923	67.09	3923	67.39	3923	45.06	3923	59.78	3923	46.53
3922	67.08	3922	67.37	3922	45.05	3922	59.81	3922	46.53
3921	67.07	3921	67.37	3921	45.03	3921	59.82	3921	46.53
3920	67.06	3920	67.36	3920	45.02	3920	59.82	3920	46.52
3919	67.05	3919	67.35	3919	45	3919	59.86	3919	46.52
3918	67.04	3918	67.37	3918	44.98	3918	59.93	3918	46.52
3917	67.05	3917	67.41	3917	44.96	3917	60.01	3917	46.54
3916	67.05	3916	67.44	3916	44.95	3916	60.05	3916	46.54
3915	67.05	3915	67.44	3915	44.93	3915	60.09	3915	46.54
3914	67.04	3914	67.45	3914	44.93	3914	60.12	3914	46.53
3913	67.04	3913	67.47	3913	44.93	3913	60.12	3913	46.53
3912	67.04	3912	67.48	3912	44.92	3912	60.1	3912	46.52
3911	67.04	3911	67.47	3911	44.91	3911	60.04	3911	46.51
3910	67.04	3910	67.43	3910	44.89	3910	59.97	3910	46.5
3909	67.04	3909	67.36	3909	44.86	3909	59.88	3909	46.49
3908	67.03	3908	67.28	3908	44.82	3908	59.78	3908	46.47
3907	67.02	3907	67.19	3907	44.78	3907	59.7	3907	46.46
3906	67.01	3906	67.11	3906	44.73	3906	59.64	3906	46.46
3905	67.01	3905	67.08	3905	44.69	3905	59.61	3905	46.47
3904	67	3904	67.06	3904	44.66	3904	59.62	3904	46.48
3903	66.98	3903	67.04	3903	44.63	3903	59.7	3903	46.48
3902	66.94	3902	67.04	3902	44.62	3902	59.86	3902	46.49
3901	66.92	3901	67.1	3901	44.62	3901	60.03	3901	46.51
3900	66.91	3900	67.21	3900	44.63	3900	60.13	3900	46.53
3899	66.9	3899	67.28	3899	44.63	3899	60.13	3899	46.53
3898	66.9	3898	67.28	3898	44.62	3898	60.08	3898	46.51
3897	66.89	3897	67.26	3897	44.61	3897	60.04	3897	46.48
3896	66.88	3896	67.23	3896	44.6	3896	59.99	3896	46.46
3895	66.86	3895	67.21	3895	44.59	3895	59.94	3895	46.44
3894	66.83	3894	67.17	3894	44.57	3894	59.92	3894	46.42
3893	66.81	3893	67.15	3893	44.56	3893	59.96	3893	46.41
3892	66.81	3892	67.18	3892	44.54	3892	59.99	3892	46.43
3891	66.81	3891	67.2	3891	44.52	3891	59.92	3891	46.43
3890	66.79	3890	67.13	3890	44.48	3890	59.82	3890	46.4
3889	66.75	3889	67.01	3889	44.44	3889	59.83	3889	46.36
3888	66.7	3888	66.97	3888	44.41	3888	59.92	3888	46.35
3887	66.68	3887	67.03	3887	44.38	3887	59.95	3887	46.36
3886	66.67	3886	67.1	3886	44.36	3886	59.86	3886	46.38
3885	66.64	3885	67.07	3885	44.32	3885	59.71	3885	46.35
3884	66.61	3884	66.94	3884	44.3	3884	59.68	3884	46.31
3883	66.59	3883	66.86	3883	44.3	3883	59.77	3883	46.3
3882	66.59	3882	66.93	3882	44.32	3882	59.9	3882	46.33
3881	66.6	3881	67.05	3881	44.34	3881	59.95	3881	46.36
3880	66.61	3880	67.11	3880	44.35	3880	59.91	3880	46.36
3879	66.59	3879	67.05	3879	44.33	3879	59.84	3879	46.32
3878	66.56	3878	66.94	3878	44.3	3878	59.84	3878	46.28
3877	66.52	3877	66.9	3877	44.28	3877	59.86	3877	46.26
3876	66.51	3876	66.92	3876	44.27	3876	59.8	3876	46.26
3875	66.51	3875	66.92	3875	44.24	3875	59.63	3875	46.25
3874	66.5	3874	66.84	3874	44.2	3874	59.44	3874	46.22
3873	66.46	3873	66.69	3873	44.16	3873	59.42	3873	46.18
3872	66.41	3872	66.62	3872	44.14	3872	59.57	3872	46.17
3871	66.4	3871	66.71	3871	44.14	3871	59.72	3871	46.21
3870	66.39	3870	66.84	3870	44.14	3870	59.68	3870	46.23
3869	66.36	3869	66.83	3869	44.11	3869	59.55	3869	46.2
3868	66.31	3868	66.69	3868	44.07	3868	59.55	3868	46.14
3867	66.27	3867	66.63	3867	44.04	3867	59.65	3867	46.12
3866	66.25	3866	66.69	3866	44.02	3866	59.68	3866	46.14
3865	66.23	3865	66.76	3865	44.01	3865	59.61	3865	46.15
3864	66.21	3864	66.75	3864	43.99	3864	59.58	3864	46.12
3863	66.19	3863	66.72	3863	43.98	3863	59.63	3863	46.1
3862	66.18	3862	66.72	3862	43.96	3862	59.69	3862	46.1
3861	66.17	3861	66.75	3861	43.95	3861	59.68	3861	46.09
3860	66.15	3860	66.73	3860	43.94	3860	59.59	3860	46.07
3859	66.14	3859	66.65	3859	43.91	3859	59.45	3859	46.04
3858	66.12	3858	66.52	3858	43.87	3858	59.29	3858	46.02
3857	66.09	3857	66.34	3857	43.82	3857	59.16	3857	45.99
3856	66.05	3856	66.17	3856	43.77	3856	59.1	3856	45.97
3855	66.03	3855	66.12	3855	43.76	3855	59.21	3855	45.96
3854	66	3854	66.28	3854	43.77	3854	59.4	3854	45.97
3853	65.95	3853	66.46	3853	43.76	3853	59.32	3853	45.93
3852	65.87	3852	66.39	3852	43.72	3852	59.11	3852	45.84
3851	65.82	3851	66.26	3851	43.71	3851	59.14	3851	45.8
3850	65.81	3850	66.36	3850	43.74	3850	59.33	3850	45.83
3849	65.8	3849	66.55	3849	43.77	3849	59.47	3849	45.88
3848	65.78	3848	66.62	3848	43.77	3848	59.5	3848	45.88
3847	65.76	3847	66.57	3847	43.74	3847	59.45	3847	45.86
3846	65.73	3846	66.47	3846	43.7	3846	59.37	3846	45.83
3845	65.71	3845	66.37	3845	43.64	3845	59.26	3845	45.82
3844	65.69	3844	66.29	3844	43.59	3844	59.12	3844	45.8
3843	65.67	3843	66.19	3843	43.54	3843	58.97	3843	45.78
3842	65.65	3842	66.09	3842	43.49	3842	58.9	3842	45.76
3841	65.61	3841	66.01	3841	43.45	3841	58.91	3841	45.74
3840	65.58	3840	65.99	3840	43.42	3840	59	3840	45.75
3839	65.54	3839	66.04	3839	43.41	3839	59.09	3839	45.76
3838	65.49	3838	66.11	3838	43.39	3838	59.13	3838	45.75
3837	65.43	3837	66.12	3837	43.36	3837	59.09	3837	45.73
3836	65.37	3836	66.07	3836	43.34	3836	59.04	3836	45.69
3835	65.33	3835	66.04	3835	43.33	3835	59.06	3835	45.66
3834	65.31	3834	66.06	3834	43.33	3834	59.15	3834	45.65
3833	65.31	3833	66.12	3833	43.34	3833	59.21	3833	45.65
3832	65.31	3832	66.16	3832	43.34	3832	59.21	3832	45.64
3831	65.3	3831	66.14	3831	43.32	3831	59.16	3831	45.61
3830	65.26	3830	66.07	3830	43.3	3830	59.12	3830	45.57
3829	65.22	3829	66.02	3829	43.28	3829	59.14	3829	45.55
3828	65.2	3828	66.02	3828	43.27	3828	59.14	3828	45.54
3827	65.19	3827	66.03	3827	43.26	3827	59.03	3827	45.54
3826	65.17	3826	65.98	3826	43.22	3826	58.86	3826	45.52
3825	65.13	3825	65.83	3825	43.16	3825	58.74	3825	45.48
3824	65.07	3824	65.68	3824	43.1	3824	58.73	3824	45.44
3823	65.01	3823	65.62	3823	43.05	3823	58.77	3823	45.44
3822	64.99	3822	65.67	3822	43.02	3822	58.76	3822	45.46
3821	64.97	3821	65.71	3821	42.99	3821	58.64	3821	45.46
3820	64.92	3820	65.61	3820	42.94	3820	58.54	3820	45.41
3819	64.85	3819	65.46	3819	42.9	3819	58.69	3819	45.36
3818	64.8	3818	65.49	3818	42.9	3818	58.95	3818	45.36
3817	64.77	3817	65.69	3817	42.93	3817	59.08	3817	45.38
3816	64.75	3816	65.85	3816	42.96	3816	59.01	3816	45.37
3815	64.72	3815	65.83	3815	42.96	3815	58.87	3815	45.3
3814	64.68	3814	65.7	3814	42.95	3814	58.85	3814	45.23
3813	64.66	3813	65.66	3813	42.93	3813	58.91	3813	45.22
3812	64.65	3812	65.71	3812	42.92	3812	58.9	3812	45.23
3811	64.61	3811	65.68	3811	42.88	3811	58.8	3811	45.22
3810	64.56	3810	65.56	3810	42.84	3810	58.72	3810	45.17
3809	64.51	3809	65.44	3809	42.79	3809	58.73	3809	45.14
3808	64.48	3808	65.43	3808	42.76	3808	58.72	3808	45.14
3807	64.47	3807	65.45	3807	42.72	3807	58.57	3807	45.14
3806	64.42	3806	65.35	3806	42.66	3806	58.36	3806	45.09
3805	64.36	3805	65.16	3805	42.6	3805	58.31	3805	45.03
3804	64.29	3804	65.05	3804	42.55	3804	58.41	3804	45.01
3803	64.26	3803	65.11	3803	42.52	3803	58.52	3803	45.04
3802	64.24	3802	65.24	3802	42.51	3802	58.5	3802	45.06
3801	64.21	3801	65.28	3801	42.48	3801	58.35	3801	45.03
3800	64.15	3800	65.15	3800	42.43	3800	58.27	3800	44.96
3799	64.09	3799	65.03	3799	42.4	3799	58.36	3799	44.92
3798	64.04	3798	65.07	3798	42.39	3798	58.51	3798	44.93
3797	64.01	3797	65.18	3797	42.39	3797	58.57	3797	44.95
3796	63.98	3796	65.22	3796	42.38	3796	58.56	3796	44.93
3795	63.94	3795	65.16	3795	42.35	3795	58.56	3795	44.88
3794	63.89	3794	65.09	3794	42.32	3794	58.6	3794	44.84
3793	63.85	3793	65.07	3793	42.29	3793	58.62	3793	44.82
3792	63.8	3792	65.07	3792	42.27	3792	58.59	3792	44.8
3791	63.75	3791	65.05	3791	42.24	3791	58.52	3791	44.76
3790	63.7	3790	64.99	3790	42.21	3790	58.45	3790	44.73
3789	63.66	3789	64.92	3789	42.17	3789	58.39	3789	44.7
3788	63.61	3788	64.85	3788	42.14	3788	58.33	3788	44.67
3787	63.57	3787	64.8	3787	42.12	3787	58.29	3787	44.64
3786	63.53	3786	64.76	3786	42.1	3786	58.26	3786	44.62
3785	63.49	3785	64.74	3785	42.08	3785	58.21	3785	44.6
3784	63.44	3784	64.69	3784	42.04	3784	58.14	3784	44.58
3783	63.38	3783	64.61	3783	41.98	3783	58.1	3783	44.55
3782	63.31	3782	64.52	3782	41.91	3782	58.1	3782	44.52
3781	63.24	3781	64.47	3781	41.85	3781	58.1	3781	44.5
3780	63.18	3780	64.46	3780	41.79	3780	58.08	3780	44.48
3779	63.13	3779	64.44	3779	41.74	3779	58.04	3779	44.46
3778	63.08	3778	64.39	3778	41.7	3778	58.04	3778	44.42
3777	63.04	3777	64.35	3777	41.67	3777	58.08	3777	44.39
3776	63	3776	64.34	3776	41.65	3776	58.08	3776	44.36
3775	62.97	3775	64.33	3775	41.63	3775	57.99	3775	44.33
3774	62.92	3774	64.26	3774	41.6	3774	57.87	3774	44.29
3773	62.85	3773	64.14	3773	41.55	3773	57.78	3773	44.24
3772	62.79	3772	64.04	3772	41.5	3772	57.74	3772	44.21
3771	62.73	3771	64	3771	41.46	3771	57.71	3771	44.2
3770	62.68	3770	63.98	3770	41.41	3770	57.65	3770	44.18
3769	62.62	3769	63.9	3769	41.35	3769	57.6	3769	44.14
3768	62.55	3768	63.81	3768	41.3	3768	57.63	3768	44.1
3767	62.49	3767	63.79	3767	41.27	3767	57.69	3767	44.08
3766	62.44	3766	63.82	3766	41.24	3766	57.69	3766	44.07
3765	62.39	3765	63.81	3765	41.2	3765	57.6	3765	44.04
3764	62.33	3764	63.73	3764	41.15	3764	57.5	3764	43.98
3763	62.27	3763	63.61	3763	41.1	3763	57.46	3763	43.93
3762	62.2	3762	63.53	3762	41.04	3762	57.41	3762	43.9
3761	62.14	3761	63.48	3761	40.99	3761	57.31	3761	43.88
3760	62.08	3760	63.42	3760	40.93	3760	57.23	3760	43.85
3759	62.02	3759	63.35	3759	40.87	3759	57.18	3759	43.81
3758	61.97	3758	63.29	3758	40.81	3758	57.14	3758	43.78
3757	61.91	3757	63.21	3757	40.75	3757	57.06	3757	43.76
3756	61.85	3756	63.11	3756	40.69	3756	56.97	3756	43.72
3755	61.78	3755	62.97	3755	40.63	3755	56.86	3755	43.68
3754	61.71	3754	62.83	3754	40.57	3754	56.7	3754	43.63
3753	61.63	3753	62.7	3753	40.52	3753	56.56	3753	43.57
3752	61.55	3752	62.62	3752	40.48	3752	56.56	3752	43.52
3751	61.48	3751	62.64	3751	40.45	3751	56.65	3751	43.49
3750	61.42	3750	62.68	3750	40.4	3750	56.62	3750	43.47
3749	61.36	3749	62.61	3749	40.33	3749	56.47	3749	43.43
3748	61.27	3748	62.46	3748	40.26	3748	56.45	3748	43.38
3747	61.17	3747	62.36	3747	40.2	3747	56.63	3747	43.34
3746	61.1	3746	62.4	3746	40.17	3746	56.85	3746	43.34
3745	61.04	3745	62.53	3745	40.15	3745	56.91	3745	43.35
3744	60.96	3744	62.56	3744	40.1	3744	56.66	3744	43.28
3743	60.84	3743	62.32	3743	40.02	3743	56.37	3743	43.14
3742	60.75	3742	62.07	3742	39.93	3742	56.3	3742	43.06
3741	60.67	3741	62.04	3741	39.87	3741	56.32	3741	43.07
3740	60.59	3740	62.06	3740	39.79	3740	56.23	3740	43.08
3739	60.48	3739	61.93	3739	39.7	3739	56.06	3739	43.03
3738	60.38	3738	61.71	3738	39.61	3738	55.91	3738	42.96
3737	60.3	3737	61.56	3737	39.53	3737	55.84	3737	42.91
3736	60.22	3736	61.51	3736	39.46	3736	55.87	3736	42.89
3735	60.14	3735	61.48	3735	39.4	3735	56.01	3735	42.87
3734	60.07	3734	61.47	3734	39.34	3734	56.21	3734	42.84
3733	60	3733	61.5	3733	39.29	3733	56.34	3733	42.82
3732	59.93	3732	61.53	3732	39.26	3732	56.28	3732	42.77
3731	59.85	3731	61.47	3731	39.22	3731	56.14	3731	42.68
3730	59.77	3730	61.34	3730	39.18	3730	56.05	3730	42.59
3729	59.68	3729	61.24	3729	39.14	3729	56.03	3729	42.52
3728	59.6	3728	61.19	3728	39.09	3728	55.98	3728	42.48
3727	59.52	3727	61.13	3727	39.03	3727	55.89	3727	42.44
3726	59.42	3726	61.01	3726	38.97	3726	55.8	3726	42.39
3725	59.32	3725	60.87	3725	38.89	3725	55.77	3725	42.33
3724	59.21	3724	60.77	3724	38.81	3724	55.77	3724	42.29
3723	59.11	3723	60.71	3723	38.73	3723	55.75	3723	42.26
3722	59	3722	60.64	3722	38.65	3722	55.7	3722	42.21
3721	58.89	3721	60.55	3721	38.56	3721	55.65	3721	42.14
3720	58.78	3720	60.44	3720	38.47	3720	55.61	3720	42.08
3719	58.67	3719	60.35	3719	38.37	3719	55.57	3719	42.02
3718	58.57	3718	60.26	3718	38.27	3718	55.45	3718	41.96
3717	58.46	3717	60.14	3717	38.16	3717	55.3	3717	41.89
3716	58.35	3716	59.96	3716	38.05	3716	55.14	3716	41.82
3715	58.23	3715	59.76	3715	37.93	3715	55	3715	41.74
3714	58.11	3714	59.59	3714	37.82	3714	54.86	3714	41.66
3713	57.98	3713	59.44	3713	37.72	3713	54.78	3713	41.59
3712	57.84	3712	59.33	3712	37.63	3712	54.78	3712	41.52
3711	57.69	3711	59.25	3711	37.54	3711	54.83	3711	41.46
3710	57.55	3710	59.16	3710	37.44	3710	54.88	3710	41.4
3709	57.42	3709	59.06	3709	37.33	3709	54.91	3709	41.34
3708	57.29	3708	58.97	3708	37.22	3708	54.89	3708	41.27
3707	57.16	3707	58.87	3707	37.11	3707	54.82	3707	41.19
3706	57.03	3706	58.74	3706	37	3706	54.72	3706	41.11
3705	56.89	3705	58.57	3705	36.89	3705	54.62	3705	41.02
3704	56.74	3704	58.4	3704	36.77	3704	54.53	3704	40.94
3703	56.58	3703	58.23	3703	36.65	3703	54.47	3703	40.87
3702	56.42	3702	58.08	3702	36.52	3702	54.4	3702	40.79
3701	56.25	3701	57.91	3701	36.38	3701	54.32	3701	40.7
3700	56.08	3700	57.73	3700	36.24	3700	54.24	3700	40.6
3699	55.91	3699	57.55	3699	36.1	3699	54.19	3699	40.5
3698	55.74	3698	57.4	3698	35.95	3698	54.12	3698	40.41
3697	55.57	3697	57.24	3697	35.79	3697	53.98	3697	40.32
3696	55.39	3696	57.04	3696	35.63	3696	53.8	3696	40.21
3695	55.21	3695	56.79	3695	35.45	3695	53.62	3695	40.11
3694	55.04	3694	56.52	3694	35.28	3694	53.43	3694	40.01
3693	54.85	3693	56.25	3693	35.1	3693	53.21	3693	39.91
3692	54.64	3692	55.96	3692	34.91	3692	53.02	3692	39.8
3691	54.38	3691	55.66	3691	34.71	3691	52.94	3691	39.69
3690	54.09	3690	55.41	3690	34.5	3690	52.96	3690	39.59
3689	53.8	3689	55.21	3689	34.29	3689	52.96	3689	39.48
3688	53.54	3688	55	3688	34.1	3688	52.84	3688	39.34
3687	53.31	3687	54.75	3687	33.92	3687	52.71	3687	39.18
3686	53.12	3686	54.53	3686	33.76	3686	52.67	3686	39.04
3685	52.94	3685	54.36	3685	33.6	3685	52.64	3685	38.93
3684	52.74	3684	54.19	3684	33.43	3684	52.54	3684	38.82
3683	52.53	3683	53.93	3683	33.23	3683	52.38	3683	38.69
3682	52.29	3682	53.61	3682	33.03	3682	52.19	3682	38.54
3681	52.06	3681	53.27	3681	32.81	3681	51.96	3681	38.4
3680	51.82	3680	52.92	3680	32.58	3680	51.66	3680	38.26
3679	51.57	3679	52.53	3679	32.35	3679	51.4	3679	38.11
3678	51.29	3678	52.12	3678	32.11	3678	51.24	3678	37.95
3677	50.97	3677	51.76	3677	31.86	3677	51.19	3677	37.81
3676	50.64	3676	51.45	3676	31.58	3676	51.11	3676	37.68
3675	50.29	3675	51.11	3675	31.3	3675	50.88	3675	37.51
3674	49.97	3674	50.68	3674	31.01	3674	50.68	3674	37.31
3673	49.68	3673	50.29	3673	30.76	3673	50.66	3673	37.13
3672	49.38	3672	50.03	3672	30.53	3672	50.65	3672	36.98
3671	49.05	3671	49.78	3671	30.29	3671	50.52	3671	36.81
3670	48.69	3670	49.43	3670	30.02	3670	50.31	3670	36.61
3669	48.32	3669	48.99	3669	29.73	3669	50.11	3669	36.39
3668	47.96	3668	48.55	3668	29.45	3668	49.99	3668	36.18
3667	47.64	3667	48.18	3667	29.18	3667	49.91	3667	36
3666	47.32	3666	47.88	3666	28.92	3666	49.8	3666	35.81
3665	46.99	3665	47.55	3665	28.66	3665	49.62	3665	35.61
3664	46.65	3664	47.17	3664	28.39	3664	49.41	3664	35.4
3663	46.29	3663	46.75	3663	28.1	3663	49.18	3663	35.19
3662	45.91	3662	46.31	3662	27.8	3662	48.93	3662	34.98
3661	45.52	3661	45.85	3661	27.5	3661	48.66	3661	34.76
3660	45.14	3660	45.38	3660	27.2	3660	48.38	3660	34.54
3659	44.75	3659	44.91	3659	26.92	3659	48.16	3659	34.32
3658	44.37	3658	44.45	3658	26.64	3658	47.98	3658	34.1
3657	43.99	3657	44	3657	26.35	3657	47.76	3657	33.87
3656	43.61	3656	43.54	3656	26.06	3656	47.46	3656	33.64
3655	43.24	3655	43.06	3655	25.76	3655	47.14	3655	33.4
3654	42.88	3654	42.59	3654	25.48	3654	46.86	3654	33.17
3653	42.52	3653	42.15	3653	25.19	3653	46.57	3653	32.95
3652	42.13	3652	41.67	3652	24.89	3652	46.19	3652	32.72
3651	41.68	3651	41.1	3651	24.57	3651	45.81	3651	32.47
3650	41.18	3650	40.48	3650	24.24	3650	45.58	3650	32.2
3649	40.68	3649	39.89	3649	23.91	3649	45.48	3649	31.96
3648	40.19	3648	39.35	3648	23.6	3648	45.35	3648	31.71
3647	39.75	3647	38.87	3647	23.31	3647	45.16	3647	31.46
3646	39.35	3646	38.44	3646	23.03	3646	44.97	3646	31.2
3645	38.96	3645	38.03	3645	22.76	3645	44.79	3645	30.93
3644	38.58	3644	37.64	3644	22.5	3644	44.6	3644	30.67
3643	38.2	3643	37.22	3643	22.23	3643	44.34	3643	30.41
3642	37.81	3642	36.76	3642	21.96	3642	44.06	3642	30.15
3641	37.4	3641	36.27	3641	21.68	3641	43.78	3641	29.89
3640	37	3640	35.79	3640	21.4	3640	43.51	3640	29.63
3639	36.6	3639	35.31	3639	21.13	3639	43.22	3639	29.37
3638	36.2	3638	34.85	3638	20.87	3638	42.91	3638	29.12
3637	35.8	3637	34.38	3637	20.6	3637	42.62	3637	28.86
3636	35.4	3636	33.92	3636	20.33	3636	42.33	3636	28.61
3635	35.02	3635	33.46	3635	20.07	3635	42.01	3635	28.37
3634	34.65	3634	33.03	3634	19.81	3634	41.66	3634	28.13
3633	34.3	3633	32.6	3633	19.57	3633	41.32	3633	27.89
3632	33.97	3632	32.19	3632	19.35	3632	41.05	3632	27.65
3631	33.61	3631	31.78	3631	19.13	3631	40.81	3631	27.42
3630	33.19	3630	31.33	3630	18.9	3630	40.59	3630	27.19
3629	32.72	3629	30.82	3629	18.65	3629	40.32	3629	26.97
3628	32.24	3628	30.28	3628	18.38	3628	39.98	3628	26.72
3627	31.81	3627	29.78	3627	18.13	3627	39.68	3627	26.47
3626	31.42	3626	29.4	3626	17.9	3626	39.46	3626	26.24
3625	31.08	3625	29.11	3625	17.69	3625	39.22	3625	26.01
3624	30.74	3624	28.81	3624	17.48	3624	38.91	3624	25.78
3623	30.4	3623	28.45	3623	17.27	3623	38.58	3623	25.53
3622	30.05	3622	28.06	3622	17.05	3622	38.25	3622	25.29
3621	29.69	3621	27.64	3621	16.84	3621	37.94	3621	25.06
3620	29.32	3620	27.21	3620	16.64	3620	37.63	3620	24.84
3619	28.95	3619	26.78	3619	16.44	3619	37.31	3619	24.62
3618	28.58	3618	26.36	3618	16.25	3618	37	3618	24.4
3617	28.23	3617	25.98	3617	16.06	3617	36.72	3617	24.17
3616	27.9	3616	25.64	3616	15.88	3616	36.46	3616	23.93
3615	27.56	3615	25.32	3615	15.69	3615	36.2	3615	23.71
3614	27.23	3614	24.99	3614	15.51	3614	35.91	3614	23.48
3613	26.9	3613	24.63	3613	15.32	3613	35.62	3613	23.26
3612	26.57	3612	24.28	3612	15.15	3612	35.35	3612	23.03
3611	26.24	3611	23.93	3611	14.98	3611	35.11	3611	22.81
3610	25.9	3610	23.59	3610	14.81	3610	34.86	3610	22.58
3609	25.56	3609	23.23	3609	14.64	3609	34.58	3609	22.36
3608	25.2	3608	22.86	3608	14.47	3608	34.28	3608	22.14
3607	24.84	3607	22.49	3607	14.29	3607	33.99	3607	21.93
3606	24.5	3606	22.14	3606	14.12	3606	33.71	3606	21.71
3605	24.18	3605	21.82	3605	13.94	3605	33.43	3605	21.48
3604	23.87	3604	21.52	3604	13.77	3604	33.12	3604	21.26
3603	23.56	3603	21.2	3603	13.6	3603	32.81	3603	21.03
3602	23.25	3602	20.85	3602	13.42	3602	32.49	3602	20.81
3601	22.93	3601	20.49	3601	13.23	3601	32.17	3601	20.61
3600	22.61	3600	20.11	3600	13.03	3600	31.86	3600	20.4
3599	22.31	3599	19.75	3599	12.84	3599	31.57	3599	20.2
3598	22.02	3598	19.42	3598	12.67	3598	31.29	3598	20
3597	21.75	3597	19.12	3597	12.52	3597	31.02	3597	19.8
3596	21.49	3596	18.84	3596	12.38	3596	30.75	3596	19.6
3595	21.22	3595	18.56	3595	12.25	3595	30.48	3595	19.41
3594	20.95	3594	18.3	3594	12.12	3594	30.19	3594	19.22
3593	20.68	3593	18.05	3593	11.99	3593	29.9	3593	19.03
3592	20.44	3592	17.84	3592	11.87	3592	29.62	3592	18.83
3591	20.22	3591	17.65	3591	11.76	3591	29.33	3591	18.63
3590	20	3590	17.46	3590	11.66	3590	29.05	3590	18.43
3589	19.76	3589	17.23	3589	11.56	3589	28.76	3589	18.25
3588	19.48	3588	16.95	3588	11.44	3588	28.48	3588	18.08
3587	19.17	3587	16.63	3587	11.29	3587	28.19	3587	17.91
3586	18.86	3586	16.32	3586	11.14	3586	27.9	3586	17.74
3585	18.58	3585	16.06	3585	11	3585	27.63	3585	17.55
3584	18.33	3584	15.85	3584	10.88	3584	27.37	3584	17.36
3583	18.12	3583	15.68	3583	10.78	3583	27.11	3583	17.17
3582	17.93	3582	15.5	3582	10.69	3582	26.86	3582	16.99
3581	17.73	3581	15.32	3581	10.61	3581	26.6	3581	16.82
3580	17.54	3580	15.13	3580	10.52	3580	26.35	3580	16.65
3579	17.35	3579	14.94	3579	10.44	3579	26.1	3579	16.49
3578	17.15	3578	14.75	3578	10.35	3578	25.86	3578	16.33
3577	16.95	3577	14.56	3577	10.26	3577	25.61	3577	16.18
3576	16.75	3576	14.37	3576	10.17	3576	25.36	3576	16.02
3575	16.55	3575	14.18	3575	10.07	3575	25.12	3575	15.87
3574	16.35	3574	13.99	3574	9.97	3574	24.87	3574	15.71
3573	16.15	3573	13.81	3573	9.86	3573	24.62	3573	15.56
3572	15.96	3572	13.63	3572	9.75	3572	24.36	3572	15.4
3571	15.78	3571	13.46	3571	9.65	3571	24.11	3571	15.24
3570	15.6	3570	13.29	3570	9.55	3570	23.86	3570	15.08
3569	15.44	3569	13.12	3569	9.47	3569	23.62	3569	14.95
3568	15.28	3568	12.94	3568	9.39	3568	23.41	3568	14.84
3567	15.11	3567	12.75	3567	9.33	3567	23.23	3567	14.75
3566	14.93	3566	12.55	3566	9.25	3566	23.05	3566	14.65
3565	14.74	3565	12.37	3565	9.17	3565	22.86	3565	14.52
3564	14.54	3564	12.2	3564	9.07	3564	22.68	3564	14.38
3563	14.35	3563	12.04	3563	8.96	3563	22.48	3563	14.23
3562	14.17	3562	11.88	3562	8.86	3562	22.28	3562	14.09
3561	14	3561	11.73	3561	8.76	3561	22.1	3561	13.95
3560	13.86	3560	11.59	3560	8.67	3560	21.92	3560	13.83
3559	13.73	3559	11.46	3559	8.6	3559	21.77	3559	13.72
3558	13.6	3558	11.34	3558	8.53	3558	21.62	3558	13.62
3557	13.49	3557	11.22	3557	8.46	3557	21.48	3557	13.51
3556	13.37	3556	11.11	3556	8.4	3556	21.34	3556	13.4
3555	13.26	3555	11	3555	8.33	3555	21.22	3555	13.3
3554	13.14	3554	10.87	3554	8.25	3554	21.12	3554	13.22
3553	13.02	3553	10.75	3553	8.16	3553	21.03	3553	13.14
3552	12.9	3552	10.62	3552	8.06	3552	20.96	3552	13.07
3551	12.79	3551	10.5	3551	7.98	3551	20.9	3551	12.99
3550	12.7	3550	10.4	3550	7.9	3550	20.86	3550	12.92
3549	12.62	3549	10.31	3549	7.82	3549	20.84	3549	12.85
3548	12.53	3548	10.21	3548	7.74	3548	20.84	3548	12.79
3547	12.42	3547	10.08	3547	7.64	3547	20.86	3547	12.74
3546	12.31	3546	9.94	3546	7.54	3546	20.9	3546	12.71
3545	12.22	3545	9.82	3545	7.45	3545	20.96	3545	12.68
3544	12.16	3544	9.72	3544	7.38	3544	21.03	3544	12.65
3543	12.12	3543	9.66	3543	7.33	3543	21.12	3543	12.62
3542	12.11	3542	9.62	3542	7.3	3542	21.21	3542	12.59
3541	12.11	3541	9.59	3541	7.27	3541	21.29	3541	12.56
3540	12.09	3540	9.56	3540	7.24	3540	21.37	3540	12.53
3539	12.06	3539	9.51	3539	7.19	3539	21.43	3539	12.5
3538	12	3538	9.43	3538	7.12	3538	21.48	3538	12.46
3537	11.93	3537	9.35	3537	7.05	3537	21.52	3537	12.43
3536	11.86	3536	9.26	3536	6.98	3536	21.54	3536	12.39
3535	11.81	3535	9.19	3535	6.93	3535	21.56	3535	12.35
3534	11.78	3534	9.14	3534	6.9	3534	21.57	3534	12.31
3533	11.75	3533	9.09	3533	6.87	3533	21.56	3533	12.26
3532	11.7	3532	9.04	3532	6.83	3532	21.53	3532	12.21
3531	11.64	3531	8.98	3531	6.78	3531	21.48	3531	12.15
3530	11.57	3530	8.9	3530	6.73	3530	21.42	3530	12.09
3529	11.49	3529	8.82	3529	6.68	3529	21.35	3529	12.03
3528	11.4	3528	8.73	3528	6.63	3528	21.26	3528	11.97
3527	11.3	3527	8.64	3527	6.56	3527	21.16	3527	11.9
3526	11.18	3526	8.53	3526	6.49	3526	21.06	3526	11.82
3525	11.05	3525	8.41	3525	6.42	3525	20.94	3525	11.74
3524	10.92	3524	8.3	3524	6.35	3524	20.82	3524	11.66
3523	10.82	3523	8.2	3523	6.3	3523	20.7	3523	11.58
3522	10.74	3522	8.13	3522	6.27	3522	20.58	3522	11.51
3521	10.69	3521	8.08	3521	6.25	3521	20.47	3521	11.43
3520	10.62	3520	8.03	3520	6.23	3520	20.34	3520	11.36
3519	10.54	3519	7.97	3519	6.19	3519	20.21	3519	11.28
3518	10.45	3518	7.89	3518	6.15	3518	20.06	3518	11.19
3517	10.34	3517	7.8	3517	6.1	3517	19.91	3517	11.11
3516	10.23	3516	7.7	3516	6.04	3516	19.75	3516	11.02
3515	10.11	3515	7.61	3515	5.98	3515	19.58	3515	10.94
3514	10	3514	7.52	3514	5.93	3514	19.41	3514	10.85
3513	9.91	3513	7.45	3513	5.89	3513	19.24	3513	10.76
3512	9.84	3512	7.39	3512	5.86	3512	19.09	3512	10.68
3511	9.78	3511	7.34	3511	5.84	3511	18.94	3511	10.61
3510	9.72	3510	7.29	3510	5.82	3510	18.8	3510	10.55
3509	9.65	3509	7.23	3509	5.79	3509	18.65	3509	10.48
3508	9.56	3508	7.16	3508	5.75	3508	18.5	3508	10.41
3507	9.47	3507	7.09	3507	5.71	3507	18.34	3507	10.32
3506	9.36	3506	7.01	3506	5.66	3506	18.17	3506	10.24
3505	9.25	3505	6.92	3505	5.61	3505	18	3505	10.16
3504	9.12	3504	6.81	3504	5.54	3504	17.82	3504	10.08
3503	9	3503	6.71	3503	5.49	3503	17.65	3503	10
3502	8.91	3502	6.62	3502	5.44	3502	17.5	3502	9.93
3501	8.84	3501	6.56	3501	5.42	3501	17.36	3501	9.87
3500	8.78	3500	6.52	3500	5.41	3500	17.23	3500	9.8
3499	8.71	3499	6.47	3499	5.39	3499	17.09	3499	9.73
3498	8.64	3498	6.42	3498	5.35	3498	16.95	3498	9.66
3497	8.56	3497	6.36	3497	5.32	3497	16.82	3497	9.6
3496	8.5	3496	6.3	3496	5.29	3496	16.69	3496	9.54
3495	8.44	3495	6.26	3495	5.27	3495	16.57	3495	9.48
3494	8.4	3494	6.22	3494	5.26	3494	16.46	3494	9.43
3493	8.36	3493	6.19	3493	5.25	3493	16.35	3493	9.38
3492	8.32	3492	6.16	3492	5.24	3492	16.24	3492	9.33
3491	8.28	3491	6.13	3491	5.23	3491	16.14	3491	9.27
3490	8.23	3490	6.09	3490	5.21	3490	16.04	3490	9.22
3489	8.16	3489	6.04	3489	5.17	3489	15.95	3489	9.18
3488	8.1	3488	5.98	3488	5.12	3488	15.85	3488	9.13
3487	8.04	3487	5.92	3487	5.08	3487	15.76	3487	9.09
3486	8	3486	5.89	3486	5.06	3486	15.69	3486	9.05
3485	7.97	3485	5.87	3485	5.05	3485	15.63	3485	9.02
3484	7.96	3484	5.85	3484	5.04	3484	15.58	3484	8.99
3483	7.93	3483	5.83	3483	5.03	3483	15.54	3483	8.96
3482	7.88	3482	5.78	3482	5	3482	15.49	3482	8.93
3481	7.81	3481	5.72	3481	4.96	3481	15.44	3481	8.91
3480	7.75	3480	5.66	3480	4.93	3480	15.4	3480	8.88
3479	7.72	3479	5.62	3479	4.92	3479	15.37	3479	8.85
3478	7.71	3478	5.62	3478	4.92	3478	15.36	3478	8.83
3477	7.73	3477	5.63	3477	4.94	3477	15.37	3477	8.82
3476	7.74	3476	5.64	3476	4.95	3476	15.38	3476	8.81
3475	7.74	3475	5.64	3475	4.95	3475	15.39	3475	8.81
3474	7.73	3474	5.62	3474	4.93	3474	15.4	3474	8.8
3473	7.71	3473	5.59	3473	4.91	3473	15.4	3473	8.79
3472	7.66	3472	5.54	3472	4.87	3472	15.4	3472	8.78
3471	7.6	3471	5.48	3471	4.81	3471	15.39	3471	8.76
3470	7.53	3470	5.41	3470	4.75	3470	15.37	3470	8.73
3469	7.47	3469	5.35	3469	4.69	3469	15.36	3469	8.71
3468	7.44	3468	5.31	3468	4.66	3468	15.36	3468	8.7
3467	7.45	3467	5.31	3467	4.65	3467	15.38	3467	8.7
3466	7.49	3466	5.34	3466	4.68	3466	15.42	3466	8.71
3465	7.54	3465	5.38	3465	4.71	3465	15.48	3465	8.72
3464	7.59	3464	5.41	3464	4.75	3464	15.54	3464	8.74
3463	7.62	3463	5.43	3463	4.76	3463	15.58	3463	8.75
3462	7.62	3462	5.43	3462	4.77	3462	15.62	3462	8.75
3461	7.61	3461	5.41	3461	4.76	3461	15.65	3461	8.76
3460	7.6	3460	5.4	3460	4.75	3460	15.68	3460	8.76
3459	7.61	3459	5.4	3459	4.75	3459	15.71	3459	8.77
3458	7.64	3458	5.41	3458	4.76	3458	15.76	3458	8.78
3457	7.68	3457	5.43	3457	4.78	3457	15.8	3457	8.79
3456	7.71	3456	5.45	3456	4.79	3456	15.85	3456	8.81
3455	7.72	3455	5.45	3455	4.8	3455	15.89	3455	8.82
3454	7.73	3454	5.46	3454	4.79	3454	15.93	3454	8.83
3453	7.74	3453	5.46	3453	4.79	3453	15.96	3453	8.84
3452	7.75	3452	5.46	3452	4.79	3452	15.99	3452	8.84
3451	7.75	3451	5.46	3451	4.79	3451	16.02	3451	8.85
3450	7.76	3450	5.46	3450	4.79	3450	16.04	3450	8.85
3449	7.76	3449	5.45	3449	4.79	3449	16.05	3449	8.86
3448	7.76	3448	5.44	3448	4.78	3448	16.07	3448	8.87
3447	7.76	3447	5.43	3447	4.78	3447	16.08	3447	8.88
3446	7.76	3446	5.43	3446	4.78	3446	16.08	3446	8.89
3445	7.77	3445	5.44	3445	4.78	3445	16.09	3445	8.89
3444	7.78	3444	5.45	3444	4.79	3444	16.08	3444	8.9
3443	7.79	3443	5.46	3443	4.8	3443	16.06	3443	8.9
3442	7.79	3442	5.46	3442	4.81	3442	16.03	3442	8.89
3441	7.77	3441	5.45	3441	4.82	3441	15.99	3441	8.88
3440	7.74	3440	5.42	3440	4.81	3440	15.93	3440	8.87
3439	7.68	3439	5.38	3439	4.78	3439	15.84	3439	8.85
3438	7.62	3438	5.33	3438	4.75	3438	15.74	3438	8.82
3437	7.55	3437	5.28	3437	4.72	3437	15.63	3437	8.8
3436	7.51	3436	5.25	3436	4.7	3436	15.52	3436	8.77
3435	7.49	3435	5.24	3435	4.7	3435	15.41	3435	8.75
3434	7.5	3434	5.25	3434	4.72	3434	15.31	3434	8.74
3433	7.51	3433	5.27	3433	4.75	3433	15.22	3433	8.72
3432	7.51	3432	5.29	3432	4.77	3432	15.11	3432	8.71
3431	7.5	3431	5.3	3431	4.79	3431	14.99	3431	8.69
3430	7.48	3430	5.3	3430	4.81	3430	14.87	3430	8.67
3429	7.47	3429	5.3	3429	4.84	3429	14.75	3429	8.64
3428	7.48	3428	5.32	3428	4.88	3428	14.63	3428	8.63
3427	7.5	3427	5.35	3427	4.93	3427	14.53	3427	8.61
3426	7.51	3426	5.38	3426	4.97	3426	14.42	3426	8.6
3425	7.53	3425	5.41	3425	5.01	3425	14.32	3425	8.59
3424	7.53	3424	5.42	3424	5.03	3424	14.23	3424	8.58
3423	7.53	3423	5.43	3423	5.04	3423	14.13	3423	8.57
3422	7.52	3422	5.43	3422	5.05	3422	14.04	3422	8.56
3421	7.51	3421	5.43	3421	5.06	3421	13.96	3421	8.56
3420	7.51	3420	5.44	3420	5.08	3420	13.9	3420	8.56
3419	7.52	3419	5.46	3419	5.12	3419	13.85	3419	8.57
3418	7.53	3418	5.48	3418	5.15	3418	13.82	3418	8.58
3417	7.55	3417	5.5	3417	5.19	3417	13.81	3417	8.59
3416	7.55	3416	5.52	3416	5.21	3416	13.8	3416	8.61
3415	7.55	3415	5.52	3415	5.21	3415	13.8	3415	8.62
3414	7.55	3414	5.52	3414	5.21	3414	13.82	3414	8.64
3413	7.57	3413	5.53	3413	5.21	3413	13.85	3413	8.67
3412	7.59	3412	5.55	3412	5.22	3412	13.91	3412	8.71
3411	7.64	3411	5.58	3411	5.24	3411	14	3411	8.76
3410	7.7	3410	5.63	3410	5.27	3410	14.1	3410	8.81
3409	7.76	3409	5.67	3409	5.31	3409	14.22	3409	8.87
3408	7.84	3408	5.73	3408	5.35	3408	14.36	3408	8.94
3407	7.93	3407	5.79	3407	5.4	3407	14.52	3407	9.01
3406	8.02	3406	5.85	3406	5.45	3406	14.68	3406	9.09
3405	8.1	3405	5.91	3405	5.48	3405	14.85	3405	9.16
3404	8.15	3404	5.94	3404	5.5	3404	15.02	3404	9.24
3403	8.19	3403	5.96	3403	5.49	3403	15.18	3403	9.31
3402	8.21	3402	5.96	3402	5.48	3402	15.34	3402	9.38
3401	8.26	3401	5.98	3401	5.48	3401	15.51	3401	9.46
3400	8.35	3400	6.04	3400	5.5	3400	15.7	3400	9.55
3399	8.48	3399	6.12	3399	5.56	3399	15.91	3399	9.65
3398	8.63	3398	6.23	3398	5.64	3398	16.14	3398	9.76
3397	8.78	3397	6.34	3397	5.72	3397	16.38	3397	9.87
3396	8.91	3396	6.44	3396	5.79	3396	16.6	3396	9.97
3395	9.01	3395	6.51	3395	5.83	3395	16.8	3395	10.07
3394	9.09	3394	6.56	3394	5.85	3394	16.99	3394	10.17
3393	9.16	3393	6.6	3393	5.86	3393	17.18	3393	10.26
3392	9.24	3392	6.65	3392	5.88	3392	17.37	3392	10.36
3391	9.35	3391	6.73	3391	5.92	3391	17.56	3391	10.47
3390	9.49	3390	6.83	3390	5.99	3390	17.77	3390	10.57
3389	9.65	3389	6.95	3389	6.08	3389	17.99	3389	10.69
3388	9.81	3388	7.08	3388	6.17	3388	18.21	3388	10.8
3387	9.96	3387	7.19	3387	6.26	3387	18.42	3387	10.91
3386	10.09	3386	7.29	3386	6.33	3386	18.62	3386	11.01
3385	10.21	3385	7.37	3385	6.39	3385	18.82	3385	11.12
3384	10.33	3384	7.46	3384	6.44	3384	19.01	3384	11.23
3383	10.44	3383	7.54	3383	6.49	3383	19.19	3383	11.34
3382	10.54	3382	7.63	3382	6.53	3382	19.38	3382	11.45
3381	10.65	3381	7.71	3381	6.57	3381	19.56	3381	11.55
3380	10.77	3380	7.79	3380	6.62	3380	19.74	3380	11.66
3379	10.88	3379	7.88	3379	6.67	3379	19.92	3379	11.77
3378	11.01	3378	7.97	3378	6.73	3378	20.11	3378	11.88
3377	11.13	3377	8.07	3377	6.8	3377	20.31	3377	11.99
3376	11.27	3376	8.17	3376	6.87	3376	20.51	3376	12.11
3375	11.41	3375	8.28	3375	6.94	3375	20.72	3375	12.23
3374	11.55	3374	8.39	3374	7.01	3374	20.92	3374	12.35
3373	11.68	3373	8.49	3373	7.06	3373	21.13	3373	12.48
3372	11.79	3372	8.57	3372	7.1	3372	21.33	3372	12.6
3371	11.9	3371	8.64	3371	7.13	3371	21.52	3371	12.71
3370	12	3370	8.72	3370	7.16	3370	21.71	3370	12.83
3369	12.12	3369	8.8	3369	7.2	3369	21.92	3369	12.96
3368	12.27	3368	8.91	3368	7.27	3368	22.14	3368	13.09
3367	12.45	3367	9.05	3367	7.36	3367	22.38	3367	13.23
3366	12.65	3366	9.21	3366	7.46	3366	22.64	3366	13.38
3365	12.86	3365	9.37	3365	7.58	3365	22.91	3365	13.54
3364	13.07	3364	9.53	3364	7.68	3364	23.18	3364	13.69
3363	13.26	3363	9.68	3363	7.77	3363	23.45	3363	13.84
3362	13.44	3362	9.82	3362	7.84	3362	23.71	3362	13.99
3361	13.62	3361	9.95	3361	7.91	3361	23.96	3361	14.14
3360	13.8	3360	10.09	3360	7.99	3360	24.22	3360	14.3
3359	13.99	3359	10.24	3359	8.07	3359	24.48	3359	14.45
3358	14.19	3358	10.4	3358	8.17	3358	24.75	3358	14.61
3357	14.39	3357	10.56	3357	8.27	3357	25.03	3357	14.77
3356	14.59	3356	10.72	3356	8.37	3356	25.3	3356	14.94
3355	14.78	3355	10.86	3355	8.46	3355	25.57	3355	15.1
3354	14.96	3354	11.01	3354	8.54	3354	25.83	3354	15.26
3353	15.14	3353	11.14	3353	8.61	3353	26.09	3353	15.41
3352	15.31	3352	11.27	3352	8.67	3352	26.34	3352	15.57
3351	15.49	3351	11.4	3351	8.73	3351	26.59	3351	15.73
3350	15.69	3350	11.56	3350	8.81	3350	26.85	3350	15.89
3349	15.91	3349	11.73	3349	8.9	3349	27.13	3349	16.06
3348	16.14	3348	11.92	3348	9.01	3348	27.41	3348	16.24
3347	16.37	3347	12.1	3347	9.12	3347	27.69	3347	16.41
3346	16.59	3346	12.28	3346	9.22	3346	27.96	3346	16.58
3345	16.8	3345	12.44	3345	9.31	3345	28.23	3345	16.75
3344	17	3344	12.6	3344	9.4	3344	28.49	3344	16.91
3343	17.2	3343	12.76	3343	9.48	3343	28.74	3343	17.08
3342	17.41	3342	12.93	3342	9.57	3342	29	3342	17.25
3341	17.62	3341	13.1	3341	9.66	3341	29.25	3341	17.42
3340	17.82	3340	13.26	3340	9.74	3340	29.5	3340	17.58
3339	18.03	3339	13.43	3339	9.83	3339	29.75	3339	17.75
3338	18.24	3338	13.6	3338	9.92	3338	30	3338	17.91
3337	18.47	3337	13.79	3337	10.03	3337	30.26	3337	18.08
3336	18.71	3336	13.98	3336	10.16	3336	30.53	3336	18.26
3335	18.95	3335	14.18	3335	10.28	3335	30.8	3335	18.43
3334	19.19	3334	14.38	3334	10.4	3334	31.06	3334	18.6
3333	19.42	3333	14.57	3333	10.52	3333	31.31	3333	18.77
3332	19.64	3332	14.76	3332	10.62	3332	31.55	3332	18.94
3331	19.86	3331	14.94	3331	10.71	3331	31.79	3331	19.1
3330	20.08	3330	15.12	3330	10.8	3330	32.02	3330	19.26
3329	20.29	3329	15.29	3329	10.89	3329	32.25	3329	19.43
3328	20.49	3328	15.47	3328	10.98	3328	32.48	3328	19.59
3327	20.69	3327	15.63	3327	11.06	3327	32.7	3327	19.74
3326	20.9	3326	15.8	3326	11.15	3326	32.92	3326	19.9
3325	21.11	3325	15.98	3325	11.25	3325	33.14	3325	20.06
3324	21.33	3324	16.17	3324	11.36	3324	33.37	3324	20.22
3323	21.56	3323	16.36	3323	11.48	3323	33.59	3323	20.38
3322	21.79	3322	16.56	3322	11.6	3322	33.82	3322	20.54
3321	22.01	3321	16.75	3321	11.71	3321	34.04	3321	20.7
3320	22.23	3320	16.93	3320	11.82	3320	34.25	3320	20.85
3319	22.44	3319	17.12	3319	11.92	3319	34.46	3319	21.01
3318	22.65	3318	17.3	3318	12.02	3318	34.67	3318	21.16
3317	22.86	3317	17.48	3317	12.12	3317	34.87	3317	21.31
3316	23.06	3316	17.66	3316	12.22	3316	35.07	3316	21.46
3315	23.26	3315	17.84	3315	12.31	3315	35.26	3315	21.61
3314	23.46	3314	18.01	3314	12.41	3314	35.45	3314	21.75
3313	23.66	3313	18.19	3313	12.51	3313	35.64	3313	21.9
3312	23.85	3312	18.35	3312	12.6	3312	35.82	3312	22.04
3311	24.03	3311	18.52	3311	12.68	3311	36	3311	22.18
3310	24.21	3310	18.68	3310	12.76	3310	36.17	3310	22.32
3309	24.39	3309	18.83	3309	12.83	3309	36.34	3309	22.46
3308	24.56	3308	18.99	3308	12.91	3308	36.5	3308	22.6
3307	24.74	3307	19.15	3307	12.99	3307	36.67	3307	22.73
3306	24.92	3306	19.31	3306	13.08	3306	36.83	3306	22.86
3305	25.11	3305	19.48	3305	13.18	3305	37	3305	22.99
3304	25.31	3304	19.66	3304	13.29	3304	37.16	3304	23.12
3303	25.52	3303	19.85	3303	13.41	3303	37.33	3303	23.24
3302	25.72	3302	20.03	3302	13.52	3302	37.49	3302	23.37
3301	25.91	3301	20.2	3301	13.63	3301	37.65	3301	23.5
3300	26.09	3300	20.37	3300	13.73	3300	37.8	3300	23.62
3299	26.26	3299	20.53	3299	13.81	3299	37.94	3299	23.74
3298	26.42	3298	20.68	3298	13.89	3298	38.08	3298	23.87
3297	26.58	3297	20.83	3297	13.97	3297	38.2	3297	23.98
3296	26.73	3296	20.98	3296	14.05	3296	38.32	3296	24.09
3295	26.89	3295	21.12	3295	14.13	3295	38.44	3295	24.2
3294	27.04	3294	21.27	3294	14.22	3294	38.55	3294	24.31
3293	27.19	3293	21.42	3293	14.32	3293	38.66	3293	24.41
3292	27.34	3292	21.56	3292	14.42	3292	38.76	3292	24.51
3291	27.49	3291	21.71	3291	14.52	3291	38.87	3291	24.61
3290	27.65	3290	21.86	3290	14.62	3290	38.97	3290	24.71
3289	27.8	3289	22.01	3289	14.72	3289	39.08	3289	24.81
3288	27.95	3288	22.16	3288	14.81	3288	39.18	3288	24.9
3287	28.1	3287	22.3	3287	14.9	3287	39.28	3287	25
3286	28.24	3286	22.44	3286	14.98	3286	39.37	3286	25.09
3285	28.38	3285	22.58	3285	15.06	3285	39.47	3285	25.19
3284	28.52	3284	22.72	3284	15.15	3284	39.56	3284	25.28
3283	28.65	3283	22.86	3283	15.23	3283	39.66	3283	25.38
3282	28.79	3282	22.99	3282	15.32	3282	39.77	3282	25.48
3281	28.93	3281	23.13	3281	15.4	3281	39.87	3281	25.58
3280	29.07	3280	23.27	3280	15.47	3280	39.97	3280	25.67
3279	29.21	3279	23.41	3279	15.54	3279	40.07	3279	25.77
3278	29.34	3278	23.54	3278	15.62	3278	40.17	3278	25.86
3277	29.48	3277	23.67	3277	15.69	3277	40.27	3277	25.96
3276	29.61	3276	23.8	3276	15.77	3276	40.37	3276	26.05
3275	29.74	3275	23.93	3275	15.85	3275	40.46	3275	26.14
3274	29.87	3274	24.05	3274	15.94	3274	40.55	3274	26.24
3273	30	3273	24.18	3273	16.02	3273	40.64	3273	26.33
3272	30.12	3272	24.31	3272	16.1	3272	40.72	3272	26.42
3271	30.25	3271	24.44	3271	16.18	3271	40.8	3271	26.5
3270	30.37	3270	24.56	3270	16.27	3270	40.87	3270	26.58
3269	30.5	3269	24.69	3269	16.36	3269	40.93	3269	26.66
3268	30.63	3268	24.82	3268	16.45	3268	40.99	3268	26.73
3267	30.76	3267	24.96	3267	16.53	3267	41.05	3267	26.8
3266	30.88	3266	25.09	3266	16.61	3266	41.1	3266	26.87
3265	30.99	3265	25.21	3265	16.69	3265	41.14	3265	26.94
3264	31.1	3264	25.33	3264	16.78	3264	41.17	3264	27.01
3263	31.2	3263	25.45	3263	16.86	3263	41.2	3263	27.08
3262	31.3	3262	25.56	3262	16.95	3262	41.22	3262	27.14
3261	31.41	3261	25.68	3261	17.04	3261	41.24	3261	27.2
3260	31.51	3260	25.79	3260	17.13	3260	41.26	3260	27.26
3259	31.61	3259	25.91	3259	17.22	3259	41.28	3259	27.33
3258	31.71	3258	26.03	3258	17.31	3258	41.3	3258	27.39
3257	31.81	3257	26.15	3257	17.4	3257	41.33	3257	27.46
3256	31.92	3256	26.27	3256	17.49	3256	41.36	3256	27.53
3255	32.03	3255	26.39	3255	17.58	3255	41.4	3255	27.6
3254	32.15	3254	26.52	3254	17.67	3254	41.44	3254	27.67
3253	32.28	3253	26.64	3253	17.76	3253	41.48	3253	27.75
3252	32.4	3252	26.77	3252	17.86	3252	41.52	3252	27.82
3251	32.51	3251	26.9	3251	17.96	3251	41.54	3251	27.88
3250	32.61	3250	27.02	3250	18.05	3250	41.55	3250	27.94
3249	32.7	3249	27.14	3249	18.13	3249	41.53	3249	28
3248	32.78	3248	27.25	3248	18.21	3248	41.48	3248	28.05
3247	32.85	3247	27.35	3247	18.3	3247	41.42	3247	28.09
3246	32.91	3246	27.45	3246	18.39	3246	41.34	3246	28.12
3245	32.97	3245	27.54	3245	18.5	3245	41.24	3245	28.14
3244	33.03	3244	27.65	3244	18.6	3244	41.15	3244	28.16
3243	33.09	3243	27.75	3243	18.71	3243	41.06	3243	28.18
3242	33.15	3242	27.85	3242	18.81	3242	40.97	3242	28.2
3241	33.21	3241	27.96	3241	18.92	3241	40.91	3241	28.22
3240	33.29	3240	28.07	3240	19.03	3240	40.86	3240	28.26
3239	33.38	3239	28.19	3239	19.14	3239	40.84	3239	28.31
3238	33.48	3238	28.32	3238	19.24	3238	40.85	3238	28.37
3237	33.6	3237	28.46	3237	19.34	3237	40.88	3237	28.44
3236	33.73	3236	28.6	3236	19.44	3236	40.94	3236	28.53
3235	33.87	3235	28.76	3235	19.54	3235	41.02	3235	28.63
3234	34.03	3234	28.92	3234	19.64	3234	41.13	3234	28.73
3233	34.22	3233	29.1	3233	19.75	3233	41.27	3233	28.85
3232	34.42	3232	29.29	3232	19.87	3232	41.44	3232	28.98
3231	34.65	3231	29.5	3231	20	3231	41.65	3231	29.12
3230	34.9	3230	29.73	3230	20.14	3230	41.89	3230	29.28
3229	35.16	3229	29.96	3229	20.27	3229	42.15	3229	29.45
3228	35.45	3228	30.21	3228	20.4	3228	42.45	3228	29.63
3227	35.74	3227	30.46	3227	20.53	3227	42.76	3227	29.82
3226	36.04	3226	30.71	3226	20.66	3226	43.08	3226	30.02
3225	36.36	3225	30.97	3225	20.79	3225	43.41	3225	30.22
3224	36.67	3224	31.23	3224	20.92	3224	43.73	3224	30.42
3223	36.98	3223	31.5	3223	21.04	3223	44.05	3223	30.62
3222	37.3	3222	31.76	3222	21.17	3222	44.36	3222	30.82
3221	37.61	3221	32.03	3221	21.3	3221	44.66	3221	31.03
3220	37.91	3220	32.3	3220	21.43	3220	44.96	3220	31.22
3219	38.22	3219	32.56	3219	21.56	3219	45.24	3219	31.42
3218	38.51	3218	32.82	3218	21.7	3218	45.52	3218	31.61
3217	38.81	3217	33.08	3217	21.83	3217	45.78	3217	31.8
3216	39.1	3216	33.34	3216	21.97	3216	46.03	3216	31.98
3215	39.38	3215	33.6	3215	22.11	3215	46.27	3215	32.16
3214	39.67	3214	33.85	3214	22.25	3214	46.5	3214	32.34
3213	39.95	3213	34.11	3213	22.4	3213	46.73	3213	32.51
3212	40.24	3212	34.37	3212	22.55	3212	46.95	3212	32.67
3211	40.51	3211	34.62	3211	22.7	3211	47.16	3211	32.84
3210	40.79	3210	34.88	3210	22.85	3210	47.37	3210	33
3209	41.06	3209	35.13	3209	23	3209	47.57	3209	33.16
3208	41.32	3208	35.39	3208	23.16	3208	47.77	3208	33.32
3207	41.59	3207	35.63	3207	23.31	3207	47.96	3207	33.47
3206	41.84	3206	35.88	3206	23.47	3206	48.14	3206	33.63
3205	42.1	3205	36.13	3205	23.62	3205	48.32	3205	33.78
3204	42.36	3204	36.38	3204	23.76	3204	48.49	3204	33.93
3203	42.61	3203	36.63	3203	23.91	3203	48.66	3203	34.08
3202	42.86	3202	36.88	3202	24.06	3202	48.82	3202	34.23
3201	43.12	3201	37.12	3201	24.21	3201	48.98	3201	34.38
3200	43.37	3200	37.37	3200	24.36	3200	49.13	3200	34.53
3199	43.62	3199	37.61	3199	24.52	3199	49.29	3199	34.68
3198	43.87	3198	37.86	3198	24.68	3198	49.44	3198	34.83
3197	44.12	3197	38.11	3197	24.84	3197	49.6	3197	34.97
3196	44.36	3196	38.36	3196	25	3196	49.75	3196	35.11
3195	44.6	3195	38.6	3195	25.15	3195	49.9	3195	35.25
3194	44.84	3194	38.85	3194	25.31	3194	50.05	3194	35.39
3193	45.08	3193	39.09	3193	25.47	3193	50.19	3193	35.52
3192	45.32	3192	39.33	3192	25.63	3192	50.33	3192	35.65
3191	45.56	3191	39.57	3191	25.79	3191	50.47	3191	35.79
3190	45.8	3190	39.81	3190	25.95	3190	50.6	3190	35.92
3189	46.03	3189	40.05	3189	26.1	3189	50.73	3189	36.05
3188	46.26	3188	40.28	3188	26.26	3188	50.86	3188	36.19
3187	46.5	3187	40.52	3187	26.42	3187	50.99	3187	36.32
3186	46.73	3186	40.76	3186	26.57	3186	51.12	3186	36.45
3185	46.96	3185	41	3185	26.73	3185	51.25	3185	36.58
3184	47.19	3184	41.24	3184	26.88	3184	51.38	3184	36.71
3183	47.42	3183	41.47	3183	27.03	3183	51.5	3183	36.84
3182	47.64	3182	41.7	3182	27.18	3182	51.62	3182	36.97
3181	47.87	3181	41.94	3181	27.33	3181	51.74	3181	37.09
3180	48.09	3180	42.17	3180	27.49	3180	51.85	3180	37.21
3179	48.31	3179	42.4	3179	27.65	3179	51.97	3179	37.34
3178	48.53	3178	42.63	3178	27.81	3178	52.09	3178	37.46
3177	48.75	3177	42.87	3177	27.97	3177	52.22	3177	37.57
3176	48.97	3176	43.09	3176	28.14	3176	52.34	3176	37.69
3175	49.18	3175	43.32	3175	28.29	3175	52.45	3175	37.81
3174	49.39	3174	43.54	3174	28.45	3174	52.56	3174	37.92
3173	49.6	3173	43.77	3173	28.6	3173	52.67	3173	38.04
3172	49.81	3172	43.99	3172	28.76	3172	52.77	3172	38.15
3171	50.02	3171	44.21	3171	28.91	3171	52.88	3171	38.27
3170	50.23	3170	44.43	3170	29.05	3170	52.98	3170	38.38
3169	50.43	3169	44.65	3169	29.2	3169	53.08	3169	38.49
3168	50.64	3168	44.87	3168	29.35	3168	53.19	3168	38.61
3167	50.84	3167	45.08	3167	29.5	3167	53.29	3167	38.72
3166	51.04	3166	45.29	3166	29.65	3166	53.39	3166	38.83
3165	51.24	3165	45.51	3165	29.8	3165	53.49	3165	38.94
3164	51.43	3164	45.72	3164	29.95	3164	53.59	3164	39.05
3163	51.63	3163	45.93	3163	30.1	3163	53.68	3163	39.15
3162	51.82	3162	46.13	3162	30.25	3162	53.78	3162	39.25
3161	52.01	3161	46.34	3161	30.39	3161	53.88	3161	39.36
3160	52.2	3160	46.54	3160	30.53	3160	53.97	3160	39.45
3159	52.38	3159	46.75	3159	30.67	3159	54.06	3159	39.55
3158	52.57	3158	46.95	3158	30.81	3158	54.15	3158	39.65
3157	52.75	3157	47.15	3157	30.95	3157	54.24	3157	39.75
3156	52.92	3156	47.34	3156	31.08	3156	54.33	3156	39.84
3155	53.09	3155	47.53	3155	31.21	3155	54.41	3155	39.94
3154	53.25	3154	47.71	3154	31.33	3154	54.48	3154	40.04
3153	53.42	3153	47.9	3153	31.45	3153	54.56	3153	40.14
3152	53.59	3152	48.08	3152	31.57	3152	54.64	3152	40.24
3151	53.77	3151	48.27	3151	31.71	3151	54.72	3151	40.33
3150	53.96	3150	48.47	3150	31.86	3150	54.81	3150	40.42
3149	54.15	3149	48.68	3149	32.02	3149	54.9	3149	40.51
3148	54.34	3148	48.88	3148	32.17	3148	54.99	3148	40.6
3147	54.51	3147	49.07	3147	32.31	3147	55.07	3147	40.69
3146	54.68	3146	49.26	3146	32.46	3146	55.15	3146	40.77
3145	54.84	3145	49.44	3145	32.59	3145	55.23	3145	40.86
3144	55.01	3144	49.62	3144	32.73	3144	55.31	3144	40.94
3143	55.17	3143	49.8	3143	32.86	3143	55.38	3143	41.02
3142	55.32	3142	49.97	3142	32.97	3142	55.45	3142	41.1
3141	55.46	3141	50.14	3141	33.08	3141	55.51	3141	41.19
3140	55.6	3140	50.3	3140	33.19	3140	55.58	3140	41.27
3139	55.75	3139	50.47	3139	33.3	3139	55.64	3139	41.35
3138	55.9	3138	50.64	3138	33.43	3138	55.71	3138	41.42
3137	56.07	3137	50.82	3137	33.57	3137	55.78	3137	41.5
3136	56.24	3136	50.99	3136	33.71	3136	55.85	3136	41.57
3135	56.4	3135	51.17	3135	33.84	3135	55.92	3135	41.65
3134	56.55	3134	51.34	3134	33.97	3134	55.98	3134	41.73
3133	56.7	3133	51.51	3133	34.1	3133	56.05	3133	41.81
3132	56.84	3132	51.68	3132	34.21	3132	56.12	3132	41.89
3131	56.97	3131	51.84	3131	34.33	3131	56.19	3131	41.97
3130	57.11	3130	51.99	3130	34.44	3130	56.25	3130	42.04
3129	57.25	3129	52.15	3129	34.55	3129	56.31	3129	42.11
3128	57.39	3128	52.31	3128	34.67	3128	56.36	3128	42.17
3127	57.53	3127	52.47	3127	34.78	3127	56.42	3127	42.24
3126	57.67	3126	52.62	3126	34.9	3126	56.48	3126	42.3
3125	57.81	3125	52.78	3125	35.01	3125	56.54	3125	42.37
3124	57.93	3124	52.93	3124	35.12	3124	56.59	3124	42.43
3123	58.05	3123	53.07	3123	35.22	3123	56.64	3123	42.5
3122	58.17	3122	53.21	3122	35.3	3122	56.68	3122	42.57
3121	58.28	3121	53.34	3121	35.39	3121	56.73	3121	42.64
3120	58.39	3120	53.47	3120	35.47	3120	56.77	3120	42.7
3119	58.5	3119	53.6	3119	35.56	3119	56.82	3119	42.77
3118	58.62	3118	53.74	3118	35.66	3118	56.87	3118	42.84
3117	58.74	3117	53.88	3117	35.77	3117	56.92	3117	42.9
3116	58.87	3116	54.03	3116	35.89	3116	56.98	3116	42.96
3115	59	3115	54.17	3115	36.01	3115	57.04	3115	43.02
3114	59.14	3114	54.32	3114	36.13	3114	57.1	3114	43.08
3113	59.28	3113	54.47	3113	36.26	3113	57.17	3113	43.13
3112	59.41	3112	54.62	3112	36.38	3112	57.23	3112	43.19
3111	59.52	3111	54.76	3111	36.49	3111	57.28	3111	43.24
3110	59.63	3110	54.89	3110	36.59	3110	57.32	3110	43.3
3109	59.74	3109	55.02	3109	36.68	3109	57.37	3109	43.35
3108	59.86	3108	55.15	3108	36.78	3108	57.41	3108	43.4
3107	59.98	3107	55.29	3107	36.88	3107	57.46	3107	43.45
3106	60.1	3106	55.42	3106	36.99	3106	57.51	3106	43.5
3105	60.22	3105	55.56	3105	37.1	3105	57.55	3105	43.55
3104	60.34	3104	55.69	3104	37.2	3104	57.6	3104	43.61
3103	60.44	3103	55.81	3103	37.3	3103	57.64	3103	43.66
3102	60.55	3102	55.93	3102	37.38	3102	57.68	3102	43.72
3101	60.65	3101	56.05	3101	37.46	3101	57.73	3101	43.78
3100	60.75	3100	56.17	3100	37.55	3100	57.77	3100	43.83
3099	60.85	3099	56.29	3099	37.64	3099	57.82	3099	43.88
3098	60.96	3098	56.41	3098	37.73	3098	57.86	3098	43.93
3097	61.07	3097	56.53	3097	37.83	3097	57.91	3097	43.97
3096	61.18	3096	56.66	3096	37.92	3096	57.96	3096	44.02
3095	61.28	3095	56.79	3095	38.01	3095	58.01	3095	44.07
3094	61.38	3094	56.91	3094	38.1	3094	58.05	3094	44.11
3093	61.47	3093	57.02	3093	38.19	3093	58.09	3093	44.16
3092	61.56	3092	57.12	3092	38.26	3092	58.13	3092	44.21
3091	61.64	3091	57.22	3091	38.33	3091	58.16	3091	44.25
3090	61.73	3090	57.32	3090	38.4	3090	58.19	3090	44.3
3089	61.82	3089	57.43	3089	38.48	3089	58.22	3089	44.34
3088	61.91	3088	57.54	3088	38.56	3088	58.26	3088	44.38
3087	62.01	3087	57.65	3087	38.63	3087	58.3	3087	44.43
3086	62.09	3086	57.76	3086	38.71	3086	58.34	3086	44.47
3085	62.18	3085	57.86	3085	38.79	3085	58.37	3085	44.52
3084	62.26	3084	57.96	3084	38.86	3084	58.4	3084	44.57
3083	62.34	3083	58.06	3083	38.95	3083	58.43	3083	44.61
3082	62.43	3082	58.16	3082	39.03	3082	58.46	3082	44.65
3081	62.51	3081	58.25	3081	39.11	3081	58.49	3081	44.7
3080	62.59	3080	58.35	3080	39.19	3080	58.53	3080	44.74
3079	62.67	3079	58.45	3079	39.26	3079	58.56	3079	44.78
3078	62.75	3078	58.55	3078	39.33	3078	58.6	3078	44.81
3077	62.84	3077	58.66	3077	39.42	3077	58.64	3077	44.84
3076	62.93	3076	58.77	3076	39.51	3076	58.68	3076	44.87
3075	63.03	3075	58.87	3075	39.6	3075	58.72	3075	44.9
3074	63.12	3074	58.98	3074	39.69	3074	58.76	3074	44.93
3073	63.21	3073	59.08	3073	39.77	3073	58.79	3073	44.97
3072	63.29	3072	59.17	3072	39.84	3072	58.82	3072	45
3071	63.36	3071	59.26	3071	39.91	3071	58.85	3071	45.04
3070	63.42	3070	59.35	3070	39.97	3070	58.87	3070	45.08
3069	63.49	3069	59.43	3069	40.03	3069	58.89	3069	45.12
3068	63.55	3068	59.51	3068	40.08	3068	58.91	3068	45.16
3067	63.61	3067	59.59	3067	40.14	3067	58.94	3067	45.2
3066	63.69	3066	59.68	3066	40.21	3066	58.97	3066	45.24
3065	63.77	3065	59.78	3065	40.29	3065	59.01	3065	45.27
3064	63.85	3064	59.87	3064	40.37	3064	59.05	3064	45.31
3063	63.92	3063	59.97	3063	40.44	3063	59.08	3063	45.34
3062	64	3062	60.07	3062	40.52	3062	59.12	3062	45.37
3061	64.07	3061	60.16	3061	40.59	3061	59.14	3061	45.39
3060	64.15	3060	60.24	3060	40.66	3060	59.17	3060	45.42
3059	64.21	3059	60.33	3059	40.71	3059	59.19	3059	45.45
3058	64.28	3058	60.4	3058	40.76	3058	59.21	3058	45.48
3057	64.34	3057	60.48	3057	40.81	3057	59.24	3057	45.51
3056	64.4	3056	60.56	3056	40.86	3056	59.27	3056	45.54
3055	64.46	3055	60.65	3055	40.91	3055	59.3	3055	45.57
3054	64.53	3054	60.73	3054	40.97	3054	59.33	3054	45.6
3053	64.59	3053	60.8	3053	41.03	3053	59.35	3053	45.64
3052	64.65	3052	60.88	3052	41.09	3052	59.37	3052	45.67
3051	64.7	3051	60.95	3051	41.16	3051	59.38	3051	45.7
3050	64.76	3050	61.02	3050	41.23	3050	59.4	3050	45.73
3049	64.82	3049	61.11	3049	41.29	3049	59.43	3049	45.76
3048	64.89	3048	61.19	3048	41.35	3048	59.46	3048	45.79
3047	64.95	3047	61.27	3047	41.41	3047	59.49	3047	45.82
3046	65	3046	61.34	3046	41.45	3046	59.51	3046	45.85
3045	65.05	3045	61.41	3045	41.49	3045	59.53	3045	45.88
3044	65.1	3044	61.48	3044	41.54	3044	59.54	3044	45.9
3043	65.14	3043	61.54	3043	41.58	3043	59.56	3043	45.93
3042	65.2	3042	61.61	3042	41.64	3042	59.58	3042	45.95
3041	65.25	3041	61.68	3041	41.7	3041	59.61	3041	45.97
3040	65.32	3040	61.76	3040	41.77	3040	59.63	3040	45.98
3039	65.38	3039	61.84	3039	41.84	3039	59.65	3039	46
3038	65.44	3038	61.91	3038	41.9	3038	59.67	3038	46.03
3037	65.49	3037	61.99	3037	41.95	3037	59.69	3037	46.05
3036	65.54	3036	62.05	3036	41.99	3036	59.7	3036	46.08
3035	65.58	3035	62.11	3035	42.03	3035	59.71	3035	46.11
3034	65.62	3034	62.16	3034	42.06	3034	59.72	3034	46.14
3033	65.67	3033	62.23	3033	42.11	3033	59.74	3033	46.17
3032	65.72	3032	62.3	3032	42.17	3032	59.76	3032	46.19
3031	65.78	3031	62.38	3031	42.23	3031	59.79	3031	46.21
3030	65.83	3030	62.45	3030	42.29	3030	59.82	3030	46.23
3029	65.88	3029	62.52	3029	42.35	3029	59.85	3029	46.25
3028	65.94	3028	62.58	3028	42.39	3028	59.87	3028	46.27
3027	65.98	3027	62.64	3027	42.44	3027	59.88	3027	46.29
3026	66.02	3026	62.7	3026	42.47	3026	59.89	3026	46.31
3025	66.07	3025	62.76	3025	42.51	3025	59.91	3025	46.33
3024	66.11	3024	62.82	3024	42.55	3024	59.93	3024	46.35
3023	66.15	3023	62.88	3023	42.59	3023	59.94	3023	46.37
3022	66.19	3022	62.95	3022	42.63	3022	59.96	3022	46.39
3021	66.23	3021	63.01	3021	42.68	3021	59.98	3021	46.41
3020	66.27	3020	63.06	3020	42.73	3020	60	3020	46.43
3019	66.3	3019	63.12	3019	42.77	3019	60.02	3019	46.46
3018	66.34	3018	63.17	3018	42.81	3018	60.04	3018	46.48
3017	66.37	3017	63.23	3017	42.85	3017	60.07	3017	46.51
3016	66.4	3016	63.29	3016	42.88	3016	60.1	3016	46.53
3015	66.43	3015	63.34	3015	42.9	3015	60.12	3015	46.56
3014	66.46	3014	63.39	3014	42.93	3014	60.14	3014	46.58
3013	66.5	3013	63.45	3013	42.96	3013	60.16	3013	46.61
3012	66.54	3012	63.5	3012	43.01	3012	60.18	3012	46.62
3011	66.58	3011	63.56	3011	43.06	3011	60.2	3011	46.64
3010	66.63	3010	63.63	3010	43.11	3010	60.23	3010	46.65
3009	66.68	3009	63.69	3009	43.17	3009	60.25	3009	46.66
3008	66.73	3008	63.75	3008	43.22	3008	60.26	3008	46.67
3007	66.77	3007	63.81	3007	43.27	3007	60.27	3007	46.68
3006	66.81	3006	63.86	3006	43.31	3006	60.28	3006	46.7
3005	66.84	3005	63.91	3005	43.34	3005	60.29	3005	46.71
3004	66.88	3004	63.96	3004	43.38	3004	60.3	3004	46.73
3003	66.91	3003	64.01	3003	43.41	3003	60.32	3003	46.75
3002	66.94	3002	64.05	3002	43.45	3002	60.33	3002	46.77
3001	66.98	3001	64.1	3001	43.48	3001	60.34	3001	46.79
3000	67	3000	64.15	3000	43.52	3000	60.35	3000	46.81
2999	67.03	2999	64.19	2999	43.54	2999	60.37	2999	46.83
2998	67.05	2998	64.24	2998	43.57	2998	60.38	2998	46.85
2997	67.08	2997	64.28	2997	43.6	2997	60.39	2997	46.86
2996	67.11	2996	64.32	2996	43.63	2996	60.4	2996	46.88
2995	67.14	2995	64.37	2995	43.66	2995	60.41	2995	46.89
2994	67.17	2994	64.42	2994	43.69	2994	60.42	2994	46.91
2993	67.19	2993	64.46	2993	43.71	2993	60.43	2993	46.92
2992	67.22	2992	64.5	2992	43.74	2992	60.44	2992	46.94
2991	67.25	2991	64.55	2991	43.77	2991	60.45	2991	46.95
2990	67.28	2990	64.59	2990	43.81	2990	60.46	2990	46.96
2989	67.31	2989	64.64	2989	43.85	2989	60.48	2989	46.97
2988	67.34	2988	64.68	2988	43.89	2988	60.49	2988	46.98
2987	67.37	2987	64.73	2987	43.92	2987	60.5	2987	46.99
2986	67.4	2986	64.77	2986	43.95	2986	60.51	2986	47.01
2985	67.43	2985	64.82	2985	43.98	2985	60.52	2985	47.02
2984	67.45	2984	64.86	2984	44	2984	60.53	2984	47.04
2983	67.47	2983	64.89	2983	44.01	2983	60.54	2983	47.05
2982	67.49	2982	64.93	2982	44.03	2982	60.54	2982	47.06
2981	67.51	2981	64.96	2981	44.06	2981	60.55	2981	47.08
2980	67.53	2980	65	2980	44.09	2980	60.56	2980	47.09
2979	67.56	2979	65.04	2979	44.12	2979	60.56	2979	47.1
2978	67.58	2978	65.08	2978	44.16	2978	60.57	2978	47.1
2977	67.61	2977	65.12	2977	44.19	2977	60.58	2977	47.11
2976	67.64	2976	65.16	2976	44.22	2976	60.59	2976	47.11
2975	67.66	2975	65.2	2975	44.25	2975	60.6	2975	47.12
2974	67.69	2974	65.23	2974	44.27	2974	60.61	2974	47.12
2973	67.71	2973	65.27	2973	44.3	2973	60.62	2973	47.13
2972	67.74	2972	65.31	2972	44.33	2972	60.63	2972	47.13
2971	67.76	2971	65.34	2971	44.36	2971	60.64	2971	47.14
2970	67.79	2970	65.38	2970	44.38	2970	60.65	2970	47.15
2969	67.81	2969	65.41	2969	44.41	2969	60.66	2969	47.16
2968	67.83	2968	65.44	2968	44.43	2968	60.67	2968	47.17
2967	67.85	2967	65.48	2967	44.46	2967	60.68	2967	47.18
2966	67.87	2966	65.51	2966	44.48	2966	60.68	2966	47.19
2965	67.89	2965	65.54	2965	44.51	2965	60.69	2965	47.2
2964	67.9	2964	65.58	2964	44.52	2964	60.7	2964	47.21
2963	67.92	2963	65.61	2963	44.54	2963	60.7	2963	47.22
2962	67.94	2962	65.65	2962	44.56	2962	60.71	2962	47.23
2961	67.96	2961	65.69	2961	44.58	2961	60.72	2961	47.24
2960	67.99	2960	65.73	2960	44.6	2960	60.73	2960	47.25
2959	68.01	2959	65.77	2959	44.63	2959	60.74	2959	47.25
2958	68.03	2958	65.8	2958	44.66	2958	60.75	2958	47.26
2957	68.05	2957	65.84	2957	44.69	2957	60.76	2957	47.27
2956	68.07	2956	65.87	2956	44.72	2956	60.77	2956	47.27
2955	68.08	2955	65.9	2955	44.74	2955	60.78	2955	47.28
2954	68.09	2954	65.94	2954	44.76	2954	60.79	2954	47.29
2953	68.11	2953	65.97	2953	44.78	2953	60.79	2953	47.3
2952	68.12	2952	66	2952	44.8	2952	60.8	2952	47.31
2951	68.14	2951	66.03	2951	44.82	2951	60.8	2951	47.31
2950	68.16	2950	66.06	2950	44.84	2950	60.81	2950	47.32
2949	68.17	2949	66.09	2949	44.85	2949	60.81	2949	47.33
2948	68.18	2948	66.12	2948	44.86	2948	60.81	2948	47.34
2947	68.19	2947	66.14	2947	44.86	2947	60.8	2947	47.35
2946	68.2	2946	66.16	2946	44.87	2946	60.8	2946	47.35
2945	68.21	2945	66.18	2945	44.88	2945	60.79	2945	47.36
2944	68.23	2944	66.21	2944	44.9	2944	60.79	2944	47.36
2943	68.24	2943	66.23	2943	44.93	2943	60.79	2943	47.36
2942	68.26	2942	66.26	2942	44.95	2942	60.79	2942	47.36
2941	68.29	2941	66.29	2941	44.98	2941	60.8	2941	47.35
2940	68.31	2940	66.32	2940	45.01	2940	60.8	2940	47.35
2939	68.32	2939	66.34	2939	45.03	2939	60.81	2939	47.35
2938	68.33	2938	66.37	2938	45.05	2938	60.82	2938	47.35
2937	68.34	2937	66.4	2937	45.06	2937	60.83	2937	47.36
2936	68.35	2936	66.42	2936	45.08	2936	60.84	2936	47.37
2935	68.36	2935	66.45	2935	45.09	2935	60.85	2935	47.37
2934	68.36	2934	66.47	2934	45.11	2934	60.86	2934	47.38
2933	68.37	2933	66.5	2933	45.12	2933	60.86	2933	47.38
2932	68.38	2932	66.52	2932	45.13	2932	60.86	2932	47.39
2931	68.38	2931	66.53	2931	45.13	2931	60.86	2931	47.4
2930	68.39	2930	66.55	2930	45.13	2930	60.86	2930	47.41
2929	68.39	2929	66.57	2929	45.14	2929	60.87	2929	47.41
2928	68.41	2928	66.59	2928	45.17	2928	60.89	2928	47.41
2927	68.43	2927	66.62	2927	45.2	2927	60.91	2927	47.41
2926	68.44	2926	66.66	2926	45.22	2926	60.94	2926	47.42
2925	68.46	2925	66.7	2925	45.24	2925	60.98	2925	47.43
2924	68.48	2924	66.73	2924	45.25	2924	61.01	2924	47.44
2923	68.49	2923	66.77	2923	45.27	2923	61.04	2923	47.44
2922	68.51	2922	66.8	2922	45.28	2922	61.07	2922	47.45
2921	68.52	2921	66.83	2921	45.29	2921	61.09	2921	47.46
2920	68.53	2920	66.86	2920	45.3	2920	61.1	2920	47.47
2919	68.54	2919	66.88	2919	45.31	2919	61.11	2919	47.48
2918	68.55	2918	66.9	2918	45.31	2918	61.11	2918	47.5
2917	68.57	2917	66.92	2917	45.32	2917	61.11	2917	47.51
2916	68.58	2916	66.94	2916	45.34	2916	61.1	2916	47.52
2915	68.59	2915	66.97	2915	45.35	2915	61.09	2915	47.52
2914	68.6	2914	66.99	2914	45.37	2914	61.09	2914	47.53
2913	68.62	2913	67.02	2913	45.38	2913	61.09	2913	47.54
2912	68.64	2912	67.04	2912	45.4	2912	61.09	2912	47.54
2911	68.66	2911	67.07	2911	45.42	2911	61.09	2911	47.54
2910	68.68	2910	67.1	2910	45.44	2910	61.1	2910	47.54
2909	68.7	2909	67.13	2909	45.47	2909	61.1	2909	47.54
2908	68.71	2908	67.16	2908	45.49	2908	61.1	2908	47.54
2907	68.72	2907	67.18	2907	45.51	2907	61.11	2907	47.55
2906	68.73	2906	67.21	2906	45.53	2906	61.11	2906	47.55
2905	68.74	2905	67.23	2905	45.55	2905	61.11	2905	47.56
2904	68.75	2904	67.24	2904	45.57	2904	61.11	2904	47.56
2903	68.76	2903	67.26	2903	45.58	2903	61.12	2903	47.56
2902	68.77	2902	67.28	2902	45.6	2902	61.12	2902	47.57
2901	68.78	2901	67.31	2901	45.61	2901	61.13	2901	47.57
2900	68.79	2900	67.33	2900	45.62	2900	61.13	2900	47.57
2899	68.8	2899	67.35	2899	45.62	2899	61.13	2899	47.58
2898	68.81	2898	67.37	2898	45.63	2898	61.13	2898	47.58
2897	68.81	2897	67.39	2897	45.63	2897	61.13	2897	47.59
2896	68.82	2896	67.41	2896	45.64	2896	61.13	2896	47.59
2895	68.83	2895	67.42	2895	45.65	2895	61.13	2895	47.6
2894	68.83	2894	67.44	2894	45.67	2894	61.13	2894	47.6
2893	68.85	2893	67.47	2893	45.69	2893	61.14	2893	47.6
2892	68.86	2892	67.49	2892	45.71	2892	61.14	2892	47.6
2891	68.87	2891	67.51	2891	45.73	2891	61.15	2891	47.6
2890	68.87	2890	67.53	2890	45.74	2890	61.15	2890	47.6
2889	68.88	2889	67.54	2889	45.76	2889	61.15	2889	47.6
2888	68.89	2888	67.56	2888	45.77	2888	61.16	2888	47.61
2887	68.9	2887	67.58	2887	45.78	2887	61.16	2887	47.61
2886	68.9	2886	67.6	2886	45.79	2886	61.16	2886	47.61
2885	68.91	2885	67.62	2885	45.8	2885	61.16	2885	47.61
2884	68.92	2884	67.63	2884	45.81	2884	61.16	2884	47.61
2883	68.92	2883	67.65	2883	45.82	2883	61.16	2883	47.62
2882	68.93	2882	67.66	2882	45.83	2882	61.16	2882	47.62
2881	68.93	2881	67.68	2881	45.83	2881	61.16	2881	47.62
2880	68.93	2880	67.69	2880	45.84	2880	61.16	2880	47.62
2879	68.94	2879	67.71	2879	45.85	2879	61.15	2879	47.63
2878	68.94	2878	67.72	2878	45.85	2878	61.15	2878	47.63
2877	68.95	2877	67.74	2877	45.85	2877	61.15	2877	47.63
2876	68.95	2876	67.75	2876	45.84	2876	61.14	2876	47.64
2875	68.95	2875	67.76	2875	45.84	2875	61.14	2875	47.64
2874	68.94	2874	67.77	2874	45.84	2874	61.13	2874	47.64
2873	68.95	2873	67.78	2873	45.84	2873	61.12	2873	47.64
2872	68.95	2872	67.79	2872	45.86	2872	61.12	2872	47.64
2871	68.96	2871	67.8	2871	45.88	2871	61.11	2871	47.63
2870	68.98	2870	67.82	2870	45.9	2870	61.11	2870	47.63
2869	68.99	2869	67.83	2869	45.92	2869	61.1	2869	47.63
2868	68.99	2868	67.84	2868	45.94	2868	61.1	2868	47.62
2867	69	2867	67.85	2867	45.94	2867	61.09	2867	47.62
2866	69	2866	67.87	2866	45.95	2866	61.09	2866	47.62
2865	69	2865	67.88	2865	45.96	2865	61.1	2865	47.62
2864	69.01	2864	67.9	2864	45.97	2864	61.11	2864	47.62
2863	69.01	2863	67.92	2863	45.98	2863	61.13	2863	47.62
2862	69.01	2862	67.94	2862	45.98	2862	61.16	2862	47.63
2861	69	2861	67.96	2861	45.98	2861	61.18	2861	47.63
2860	69	2860	67.98	2860	45.98	2860	61.21	2860	47.64
2859	69	2859	68	2859	45.99	2859	61.23	2859	47.64
2858	69	2858	68.02	2858	45.99	2858	61.25	2858	47.64
2857	69.01	2857	68.03	2857	46	2857	61.26	2857	47.65
2856	69.02	2856	68.04	2856	46.01	2856	61.27	2856	47.65
2855	69.02	2855	68.05	2855	46.02	2855	61.27	2855	47.65
2854	69.02	2854	68.06	2854	46.03	2854	61.27	2854	47.65
2853	69.03	2853	68.07	2853	46.04	2853	61.27	2853	47.65
2852	69.03	2852	68.09	2852	46.04	2852	61.27	2852	47.65
2851	69.04	2851	68.1	2851	46.05	2851	61.26	2851	47.65
2850	69.04	2850	68.11	2850	46.06	2850	61.26	2850	47.66
2849	69.04	2849	68.13	2849	46.06	2849	61.26	2849	47.66
2848	69.05	2848	68.14	2848	46.07	2848	61.25	2848	47.66
2847	69.05	2847	68.16	2847	46.08	2847	61.25	2847	47.66
2846	69.06	2846	68.17	2846	46.09	2846	61.25	2846	47.66
2845	69.07	2845	68.19	2845	46.1	2845	61.26	2845	47.67
2844	69.08	2844	68.21	2844	46.11	2844	61.26	2844	47.67
2843	69.09	2843	68.22	2843	46.12	2843	61.26	2843	47.67
2842	69.09	2842	68.23	2842	46.13	2842	61.26	2842	47.68
2841	69.09	2841	68.24	2841	46.13	2841	61.26	2841	47.68
2840	69.09	2840	68.25	2840	46.13	2840	61.26	2840	47.69
2839	69.08	2839	68.26	2839	46.13	2839	61.25	2839	47.69
2838	69.08	2838	68.27	2838	46.13	2838	61.25	2838	47.69
2837	69.09	2837	68.28	2837	46.14	2837	61.25	2837	47.68
2836	69.09	2836	68.29	2836	46.15	2836	61.25	2836	47.68
2835	69.1	2835	68.31	2835	46.16	2835	61.25	2835	47.68
2834	69.1	2834	68.32	2834	46.17	2834	61.25	2834	47.68
2833	69.1	2833	68.33	2833	46.18	2833	61.26	2833	47.67
2832	69.1	2832	68.34	2832	46.18	2832	61.26	2832	47.67
2831	69.11	2831	68.35	2831	46.19	2831	61.26	2831	47.67
2830	69.11	2830	68.36	2830	46.2	2830	61.26	2830	47.67
2829	69.11	2829	68.37	2829	46.21	2829	61.26	2829	47.67
2828	69.11	2828	68.38	2828	46.22	2828	61.26	2828	47.67
2827	69.11	2827	68.39	2827	46.22	2827	61.26	2827	47.68
2826	69.11	2826	68.39	2826	46.23	2826	61.26	2826	47.68
2825	69.11	2825	68.4	2825	46.23	2825	61.26	2825	47.68
2824	69.1	2824	68.41	2824	46.23	2824	61.26	2824	47.68
2823	69.1	2823	68.42	2823	46.23	2823	61.26	2823	47.68
2822	69.1	2822	68.44	2822	46.24	2822	61.26	2822	47.68
2821	69.11	2821	68.45	2821	46.25	2821	61.26	2821	47.68
2820	69.11	2820	68.46	2820	46.25	2820	61.26	2820	47.68
2819	69.11	2819	68.47	2819	46.26	2819	61.26	2819	47.68
2818	69.1	2818	68.47	2818	46.26	2818	61.26	2818	47.68
2817	69.11	2817	68.48	2817	46.26	2817	61.26	2817	47.68
2816	69.11	2816	68.49	2816	46.26	2816	61.27	2816	47.67
2815	69.11	2815	68.5	2815	46.26	2815	61.26	2815	47.67
2814	69.11	2814	68.51	2814	46.26	2814	61.26	2814	47.67
2813	69.11	2813	68.52	2813	46.26	2813	61.26	2813	47.67
2812	69.11	2812	68.52	2812	46.25	2812	61.26	2812	47.68
2811	69.11	2811	68.53	2811	46.25	2811	61.26	2811	47.68
2810	69.1	2810	68.54	2810	46.26	2810	61.26	2810	47.68
2809	69.1	2809	68.55	2809	46.27	2809	61.26	2809	47.68
2808	69.1	2808	68.56	2808	46.28	2808	61.26	2808	47.68
2807	69.11	2807	68.57	2807	46.29	2807	61.26	2807	47.68
2806	69.11	2806	68.58	2806	46.3	2806	61.26	2806	47.68
2805	69.11	2805	68.59	2805	46.31	2805	61.26	2805	47.68
2804	69.11	2804	68.6	2804	46.31	2804	61.26	2804	47.68
2803	69.11	2803	68.6	2803	46.31	2803	61.26	2803	47.68
2802	69.11	2802	68.61	2802	46.31	2802	61.26	2802	47.68
2801	69.11	2801	68.62	2801	46.31	2801	61.26	2801	47.68
2800	69.11	2800	68.63	2800	46.31	2800	61.26	2800	47.68
2799	69.1	2799	68.63	2799	46.31	2799	61.26	2799	47.68
2798	69.1	2798	68.64	2798	46.31	2798	61.25	2798	47.68
2797	69.1	2797	68.65	2797	46.31	2797	61.25	2797	47.68
2796	69.11	2796	68.65	2796	46.32	2796	61.25	2796	47.67
2795	69.11	2795	68.66	2795	46.32	2795	61.25	2795	47.67
2794	69.11	2794	68.67	2794	46.32	2794	61.26	2794	47.67
2793	69.11	2793	68.68	2793	46.33	2793	61.26	2793	47.68
2792	69.11	2792	68.69	2792	46.33	2792	61.26	2792	47.68
2791	69.1	2791	68.69	2791	46.33	2791	61.26	2791	47.68
2790	69.1	2790	68.7	2790	46.33	2790	61.26	2790	47.69
2789	69.1	2789	68.71	2789	46.34	2789	61.26	2789	47.69
2788	69.1	2788	68.72	2788	46.35	2788	61.26	2788	47.68
2787	69.11	2787	68.72	2787	46.36	2787	61.26	2787	47.68
2786	69.11	2786	68.73	2786	46.37	2786	61.27	2786	47.68
2785	69.11	2785	68.74	2785	46.38	2785	61.27	2785	47.68
2784	69.11	2784	68.75	2784	46.38	2784	61.27	2784	47.67
2783	69.11	2783	68.75	2783	46.38	2783	61.27	2783	47.67
2782	69.11	2782	68.76	2782	46.37	2782	61.26	2782	47.67
2781	69.11	2781	68.76	2781	46.37	2781	61.26	2781	47.67
2780	69.11	2780	68.77	2780	46.37	2780	61.26	2780	47.67
2779	69.11	2779	68.77	2779	46.37	2779	61.26	2779	47.67
2778	69.11	2778	68.78	2778	46.37	2778	61.26	2778	47.67
2777	69.11	2777	68.78	2777	46.38	2777	61.26	2777	47.67
2776	69.11	2776	68.79	2776	46.38	2776	61.26	2776	47.68
2775	69.1	2775	68.79	2775	46.37	2775	61.26	2775	47.68
2774	69.1	2774	68.8	2774	46.37	2774	61.26	2774	47.68
2773	69.1	2773	68.8	2773	46.37	2773	61.26	2773	47.68
2772	69.11	2772	68.81	2772	46.37	2772	61.26	2772	47.68
2771	69.11	2771	68.81	2771	46.37	2771	61.27	2771	47.68
2770	69.11	2770	68.82	2770	46.37	2770	61.27	2770	47.68
2769	69.11	2769	68.82	2769	46.38	2769	61.27	2769	47.68
2768	69.11	2768	68.83	2768	46.38	2768	61.26	2768	47.68
2767	69.11	2767	68.83	2767	46.39	2767	61.26	2767	47.67
2766	69.11	2766	68.83	2766	46.39	2766	61.26	2766	47.67
2765	69.11	2765	68.84	2765	46.39	2765	61.26	2765	47.67
2764	69.1	2764	68.84	2764	46.39	2764	61.26	2764	47.67
2763	69.1	2763	68.84	2763	46.38	2763	61.26	2763	47.67
2762	69.1	2762	68.85	2762	46.38	2762	61.26	2762	47.67
2761	69.11	2761	68.85	2761	46.38	2761	61.26	2761	47.67
2760	69.11	2760	68.86	2760	46.38	2760	61.27	2760	47.67
2759	69.11	2759	68.86	2759	46.37	2759	61.27	2759	47.67
2758	69.11	2758	68.86	2758	46.37	2758	61.27	2758	47.68
2757	69.11	2757	68.87	2757	46.38	2757	61.27	2757	47.68
2756	69.11	2756	68.87	2756	46.38	2756	61.26	2756	47.68
2755	69.11	2755	68.87	2755	46.38	2755	61.26	2755	47.68
2754	69.11	2754	68.87	2754	46.38	2754	61.26	2754	47.68
2753	69.11	2753	68.88	2753	46.38	2753	61.26	2753	47.68
2752	69.11	2752	68.88	2752	46.38	2752	61.26	2752	47.68
2751	69.1	2751	68.89	2751	46.37	2751	61.25	2751	47.68
2750	69.1	2750	68.89	2750	46.37	2750	61.25	2750	47.68
2749	69.1	2749	68.89	2749	46.37	2749	61.26	2749	47.68
2748	69.1	2748	68.89	2748	46.37	2748	61.26	2748	47.68
2747	69.1	2747	68.9	2747	46.38	2747	61.26	2747	47.67
2746	69.1	2746	68.9	2746	46.38	2746	61.26	2746	47.67
2745	69.11	2745	68.91	2745	46.39	2745	61.26	2745	47.67
2744	69.11	2744	68.91	2744	46.4	2744	61.27	2744	47.67
2743	69.11	2743	68.92	2743	46.4	2743	61.27	2743	47.67
2742	69.11	2742	68.92	2742	46.41	2742	61.27	2742	47.67
2741	69.11	2741	68.92	2741	46.4	2741	61.27	2741	47.68
2740	69.11	2740	68.93	2740	46.4	2740	61.27	2740	47.68
2739	69.1	2739	68.93	2739	46.39	2739	61.26	2739	47.68
2738	69.1	2738	68.93	2738	46.39	2738	61.26	2738	47.68
2737	69.1	2737	68.94	2737	46.39	2737	61.26	2737	47.68
2736	69.1	2736	68.94	2736	46.39	2736	61.25	2736	47.68
2735	69.1	2735	68.95	2735	46.38	2735	61.25	2735	47.68
2734	69.11	2734	68.95	2734	46.38	2734	61.26	2734	47.68
2733	69.11	2733	68.95	2733	46.38	2733	61.26	2733	47.67
2732	69.11	2732	68.95	2732	46.38	2732	61.26	2732	47.67
2731	69.11	2731	68.95	2731	46.38	2731	61.26	2731	47.67
2730	69.11	2730	68.96	2730	46.38	2730	61.27	2730	47.67
2729	69.11	2729	68.96	2729	46.38	2729	61.27	2729	47.67
2728	69.11	2728	68.96	2728	46.39	2728	61.27	2728	47.67
2727	69.1	2727	68.96	2727	46.39	2727	61.26	2727	47.67
2726	69.1	2726	68.96	2726	46.39	2726	61.26	2726	47.68
2725	69.1	2725	68.97	2725	46.4	2725	61.26	2725	47.68
2724	69.1	2724	68.97	2724	46.4	2724	61.26	2724	47.68
2723	69.1	2723	68.97	2723	46.4	2723	61.25	2723	47.68
2722	69.1	2722	68.97	2722	46.4	2722	61.25	2722	47.68
2721	69.11	2721	68.97	2721	46.4	2721	61.25	2721	47.68
2720	69.11	2720	68.98	2720	46.4	2720	61.26	2720	47.68
2719	69.11	2719	68.98	2719	46.39	2719	61.26	2719	47.68
2718	69.11	2718	68.98	2718	46.39	2718	61.26	2718	47.68
2717	69.11	2717	68.98	2717	46.39	2717	61.26	2717	47.67
2716	69.11	2716	68.99	2716	46.4	2716	61.26	2716	47.67
2715	69.11	2715	68.99	2715	46.4	2715	61.26	2715	47.66
2714	69.11	2714	68.99	2714	46.4	2714	61.27	2714	47.66
2713	69.11	2713	68.99	2713	46.4	2713	61.27	2713	47.66
2712	69.11	2712	68.99	2712	46.4	2712	61.27	2712	47.66
2711	69.11	2711	68.99	2711	46.4	2711	61.26	2711	47.65
2710	69.1	2710	68.99	2710	46.4	2710	61.26	2710	47.66
2709	69.1	2709	68.99	2709	46.39	2709	61.26	2709	47.66
2708	69.1	2708	68.99	2708	46.39	2708	61.26	2708	47.66
2707	69.1	2707	68.98	2707	46.38	2707	61.25	2707	47.66
2706	69.1	2706	68.98	2706	46.38	2706	61.25	2706	47.67
2705	69.1	2705	68.98	2705	46.38	2705	61.26	2705	47.67
2704	69.1	2704	68.98	2704	46.38	2704	61.26	2704	47.67
2703	69.1	2703	68.98	2703	46.38	2703	61.26	2703	47.66
2702	69.1	2702	68.98	2702	46.38	2702	61.26	2702	47.66
2701	69.1	2701	68.98	2701	46.38	2701	61.26	2701	47.66
2700	69.1	2700	68.98	2700	46.37	2700	61.26	2700	47.65
2699	69.1	2699	68.97	2699	46.37	2699	61.27	2699	47.65
2698	69.09	2698	68.97	2698	46.36	2698	61.27	2698	47.65
2697	69.09	2697	68.97	2697	46.36	2697	61.27	2697	47.65
2696	69.09	2696	68.97	2696	46.36	2696	61.26	2696	47.64
2695	69.09	2695	68.97	2695	46.36	2695	61.26	2695	47.64
2694	69.09	2694	68.96	2694	46.36	2694	61.26	2694	47.65
2693	69.09	2693	68.96	2693	46.36	2693	61.26	2693	47.65
2692	69.09	2692	68.96	2692	46.35	2692	61.26	2692	47.65
2691	69.09	2691	68.96	2691	46.35	2691	61.26	2691	47.66
2690	69.09	2690	68.96	2690	46.34	2690	61.26	2690	47.66
2689	69.09	2689	68.96	2689	46.34	2689	61.26	2689	47.66
2688	69.09	2688	68.96	2688	46.34	2688	61.26	2688	47.67
2687	69.09	2687	68.96	2687	46.33	2687	61.26	2687	47.67
2686	69.09	2686	68.96	2686	46.34	2686	61.26	2686	47.67
2685	69.09	2685	68.96	2685	46.34	2685	61.26	2685	47.67
2684	69.09	2684	68.96	2684	46.34	2684	61.27	2684	47.67
2683	69.09	2683	68.96	2683	46.35	2683	61.26	2683	47.67
2682	69.09	2682	68.97	2682	46.35	2682	61.26	2682	47.66
2681	69.09	2681	68.97	2681	46.36	2681	61.26	2681	47.66
2680	69.09	2680	68.97	2680	46.36	2680	61.26	2680	47.66
2679	69.09	2679	68.97	2679	46.36	2679	61.26	2679	47.66
2678	69.09	2678	68.98	2678	46.36	2678	61.26	2678	47.66
2677	69.09	2677	68.98	2677	46.36	2677	61.26	2677	47.66
2676	69.1	2676	68.99	2676	46.36	2676	61.26	2676	47.67
2675	69.1	2675	68.99	2675	46.36	2675	61.26	2675	47.67
2674	69.1	2674	68.99	2674	46.36	2674	61.26	2674	47.67
2673	69.1	2673	69	2673	46.36	2673	61.26	2673	47.68
2672	69.1	2672	69	2672	46.36	2672	61.26	2672	47.68
2671	69.1	2671	69	2671	46.35	2671	61.26	2671	47.68
2670	69.1	2670	69	2670	46.35	2670	61.26	2670	47.68
2669	69.11	2669	69.01	2669	46.35	2669	61.26	2669	47.68
2668	69.11	2668	69.01	2668	46.35	2668	61.26	2668	47.68
2667	69.11	2667	69.02	2667	46.35	2667	61.26	2667	47.68
2666	69.11	2666	69.02	2666	46.36	2666	61.26	2666	47.68
2665	69.11	2665	69.02	2665	46.37	2665	61.26	2665	47.67
2664	69.11	2664	69.03	2664	46.37	2664	61.26	2664	47.67
2663	69.1	2663	69.03	2663	46.38	2663	61.26	2663	47.67
2662	69.11	2662	69.03	2662	46.39	2662	61.26	2662	47.67
2661	69.11	2661	69.04	2661	46.39	2661	61.26	2661	47.67
2660	69.11	2660	69.04	2660	46.39	2660	61.26	2660	47.67
2659	69.11	2659	69.04	2659	46.39	2659	61.26	2659	47.67
2658	69.11	2658	69.04	2658	46.39	2658	61.26	2658	47.67
2657	69.11	2657	69.04	2657	46.39	2657	61.26	2657	47.68
2656	69.11	2656	69.04	2656	46.39	2656	61.26	2656	47.68
2655	69.11	2655	69.04	2655	46.39	2655	61.26	2655	47.68
2654	69.11	2654	69.04	2654	46.39	2654	61.26	2654	47.69
2653	69.11	2653	69.05	2653	46.39	2653	61.26	2653	47.69
2652	69.11	2652	69.05	2652	46.39	2652	61.26	2652	47.68
2651	69.11	2651	69.05	2651	46.39	2651	61.26	2651	47.68
2650	69.1	2650	69.05	2650	46.39	2650	61.26	2650	47.68
2649	69.1	2649	69.05	2649	46.39	2649	61.26	2649	47.67
2648	69.11	2648	69.05	2648	46.4	2648	61.26	2648	47.67
2647	69.11	2647	69.05	2647	46.4	2647	61.26	2647	47.67
2646	69.11	2646	69.05	2646	46.39	2646	61.27	2646	47.66
2645	69.11	2645	69.05	2645	46.39	2645	61.27	2645	47.66
2644	69.11	2644	69.05	2644	46.39	2644	61.27	2644	47.67
2643	69.11	2643	69.05	2643	46.39	2643	61.26	2643	47.67
2642	69.11	2642	69.05	2642	46.39	2642	61.26	2642	47.67
2641	69.11	2641	69.05	2641	46.39	2641	61.26	2641	47.68
2640	69.11	2640	69.05	2640	46.4	2640	61.26	2640	47.68
2639	69.11	2639	69.05	2639	46.4	2639	61.26	2639	47.68
2638	69.1	2638	69.05	2638	46.4	2638	61.26	2638	47.68
2637	69.1	2637	69.05	2637	46.4	2637	61.26	2637	47.68
2636	69.1	2636	69.05	2636	46.4	2636	61.26	2636	47.68
2635	69.1	2635	69.05	2635	46.4	2635	61.26	2635	47.68
2634	69.11	2634	69.05	2634	46.4	2634	61.26	2634	47.68
2633	69.11	2633	69.06	2633	46.4	2633	61.26	2633	47.68
2632	69.11	2632	69.05	2632	46.4	2632	61.27	2632	47.67
2631	69.11	2631	69.05	2631	46.4	2631	61.27	2631	47.67
2630	69.11	2630	69.05	2630	46.4	2630	61.27	2630	47.67
2629	69.11	2629	69.05	2629	46.39	2629	61.27	2629	47.67
2628	69.11	2628	69.05	2628	46.38	2628	61.26	2628	47.66
2627	69.11	2627	69.05	2627	46.37	2627	61.26	2627	47.66
2626	69.11	2626	69.05	2626	46.37	2626	61.26	2626	47.67
2625	69.11	2625	69.05	2625	46.37	2625	61.25	2625	47.67
2624	69.11	2624	69.05	2624	46.37	2624	61.25	2624	47.68
2623	69.11	2623	69.05	2623	46.37	2623	61.25	2623	47.68
2622	69.11	2622	69.05	2622	46.37	2622	61.25	2622	47.68
2621	69.11	2621	69.05	2621	46.38	2621	61.25	2621	47.68
2620	69.11	2620	69.05	2620	46.39	2620	61.26	2620	47.68
2619	69.11	2619	69.05	2619	46.39	2619	61.26	2619	47.68
2618	69.11	2618	69.05	2618	46.4	2618	61.26	2618	47.68
2617	69.11	2617	69.05	2617	46.4	2617	61.27	2617	47.68
2616	69.1	2616	69.05	2616	46.4	2616	61.27	2616	47.68
2615	69.1	2615	69.05	2615	46.4	2615	61.26	2615	47.67
2614	69.1	2614	69.04	2614	46.4	2614	61.26	2614	47.67
2613	69.1	2613	69.04	2613	46.4	2613	61.26	2613	47.66
2612	69.1	2612	69.04	2612	46.39	2612	61.25	2612	47.66
2611	69.1	2611	69.04	2611	46.39	2611	61.25	2611	47.66
2610	69.1	2610	69.04	2610	46.38	2610	61.25	2610	47.67
2609	69.1	2609	69.04	2609	46.38	2609	61.25	2609	47.67
2608	69.1	2608	69.04	2608	46.37	2608	61.25	2608	47.67
2607	69.1	2607	69.04	2607	46.37	2607	61.25	2607	47.67
2606	69.1	2606	69.04	2606	46.36	2606	61.25	2606	47.68
2605	69.1	2605	69.04	2605	46.36	2605	61.26	2605	47.68
2604	69.11	2604	69.04	2604	46.36	2604	61.26	2604	47.68
2603	69.11	2603	69.04	2603	46.35	2603	61.26	2603	47.68
2602	69.11	2602	69.04	2602	46.36	2602	61.27	2602	47.68
2601	69.11	2601	69.04	2601	46.36	2601	61.27	2601	47.68
2600	69.11	2600	69.04	2600	46.37	2600	61.27	2600	47.68
2599	69.11	2599	69.04	2599	46.38	2599	61.26	2599	47.68
2598	69.11	2598	69.04	2598	46.38	2598	61.26	2598	47.67
2597	69.11	2597	69.04	2597	46.38	2597	61.26	2597	47.67
2596	69.1	2596	69.04	2596	46.38	2596	61.25	2596	47.67
2595	69.1	2595	69.04	2595	46.38	2595	61.25	2595	47.67
2594	69.1	2594	69.04	2594	46.38	2594	61.25	2594	47.67
2593	69.1	2593	69.04	2593	46.37	2593	61.25	2593	47.67
2592	69.1	2592	69.04	2592	46.37	2592	61.25	2592	47.67
2591	69.11	2591	69.04	2591	46.36	2591	61.25	2591	47.67
2590	69.11	2590	69.04	2590	46.36	2590	61.25	2590	47.68
2589	69.11	2589	69.04	2589	46.36	2589	61.26	2589	47.68
2588	69.11	2588	69.05	2588	46.36	2588	61.26	2588	47.68
2587	69.11	2587	69.05	2587	46.36	2587	61.27	2587	47.68
2586	69.11	2586	69.04	2586	46.36	2586	61.27	2586	47.68
2585	69.11	2585	69.04	2585	46.36	2585	61.27	2585	47.68
2584	69.11	2584	69.04	2584	46.37	2584	61.27	2584	47.68
2583	69.1	2583	69.04	2583	46.37	2583	61.26	2583	47.68
2582	69.1	2582	69.04	2582	46.37	2582	61.26	2582	47.68
2581	69.1	2581	69.04	2581	46.37	2581	61.26	2581	47.67
2580	69.1	2580	69.04	2580	46.37	2580	61.26	2580	47.67
2579	69.1	2579	69.04	2579	46.37	2579	61.25	2579	47.67
2578	69.1	2578	69.04	2578	46.37	2578	61.25	2578	47.67
2577	69.1	2577	69.05	2577	46.37	2577	61.25	2577	47.67
2576	69.1	2576	69.05	2576	46.37	2576	61.25	2576	47.67
2575	69.1	2575	69.05	2575	46.37	2575	61.26	2575	47.67
2574	69.1	2574	69.05	2574	46.37	2574	61.26	2574	47.67
2573	69.11	2573	69.05	2573	46.37	2573	61.26	2573	47.68
2572	69.11	2572	69.05	2572	46.37	2572	61.27	2572	47.68
2571	69.11	2571	69.04	2571	46.37	2571	61.27	2571	47.68
2570	69.11	2570	69.04	2570	46.37	2570	61.27	2570	47.68
2569	69.11	2569	69.04	2569	46.37	2569	61.27	2569	47.68
2568	69.11	2568	69.04	2568	46.37	2568	61.26	2568	47.68
2567	69.1	2567	69.04	2567	46.37	2567	61.26	2567	47.68
2566	69.1	2566	69.04	2566	46.37	2566	61.26	2566	47.68
2565	69.1	2565	69.05	2565	46.37	2565	61.25	2565	47.68
2564	69.1	2564	69.05	2564	46.37	2564	61.25	2564	47.68
2563	69.1	2563	69.05	2563	46.36	2563	61.25	2563	47.67
2562	69.11	2562	69.05	2562	46.36	2562	61.25	2562	47.67
2561	69.11	2561	69.05	2561	46.36	2561	61.25	2561	47.67
2560	69.11	2560	69.05	2560	46.36	2560	61.26	2560	47.67
2559	69.11	2559	69.04	2559	46.37	2559	61.26	2559	47.67
2558	69.11	2558	69.04	2558	46.37	2558	61.26	2558	47.67
2557	69.11	2557	69.05	2557	46.38	2557	61.26	2557	47.68
2556	69.11	2556	69.05	2556	46.38	2556	61.26	2556	47.68
2555	69.1	2555	69.05	2555	46.38	2555	61.26	2555	47.68
2554	69.1	2554	69.05	2554	46.38	2554	61.26	2554	47.68
2553	69.1	2553	69.05	2553	46.38	2553	61.26	2553	47.68
2552	69.09	2552	69.05	2552	46.38	2552	61.25	2552	47.68
2551	69.09	2551	69.04	2551	46.38	2551	61.25	2551	47.68
2550	69.09	2550	69.04	2550	46.38	2550	61.24	2550	47.68
2549	69.09	2549	69.05	2549	46.38	2549	61.24	2549	47.68
2548	69.09	2548	69.05	2548	46.38	2548	61.24	2548	47.67
2547	69.09	2547	69.04	2547	46.38	2547	61.24	2547	47.67
2546	69.1	2546	69.04	2546	46.38	2546	61.24	2546	47.67
2545	69.1	2545	69.05	2545	46.38	2545	61.25	2545	47.67
2544	69.1	2544	69.04	2544	46.38	2544	61.25	2544	47.67
2543	69.1	2543	69.04	2543	46.37	2543	61.25	2543	47.67
2542	69.1	2542	69.04	2542	46.37	2542	61.25	2542	47.67
2541	69.1	2541	69.05	2541	46.37	2541	61.25	2541	47.67
2540	69.09	2540	69.05	2540	46.36	2540	61.25	2540	47.67
2539	69.09	2539	69.05	2539	46.37	2539	61.25	2539	47.67
2538	69.09	2538	69.05	2538	46.37	2538	61.25	2538	47.68
2537	69.09	2537	69.05	2537	46.38	2537	61.25	2537	47.68
2536	69.09	2536	69.05	2536	46.38	2536	61.25	2536	47.68
2535	69.1	2535	69.05	2535	46.39	2535	61.24	2535	47.68
2534	69.1	2534	69.05	2534	46.39	2534	61.25	2534	47.68
2533	69.1	2533	69.05	2533	46.4	2533	61.25	2533	47.68
2532	69.1	2532	69.05	2532	46.4	2532	61.25	2532	47.68
2531	69.1	2531	69.05	2531	46.39	2531	61.25	2531	47.67
2530	69.1	2530	69.05	2530	46.39	2530	61.25	2530	47.67
2529	69.1	2529	69.05	2529	46.39	2529	61.25	2529	47.67
2528	69.11	2528	69.05	2528	46.39	2528	61.26	2528	47.67
2527	69.11	2527	69.05	2527	46.39	2527	61.26	2527	47.67
2526	69.1	2526	69.05	2526	46.38	2526	61.26	2526	47.67
2525	69.1	2525	69.05	2525	46.39	2525	61.26	2525	47.67
2524	69.1	2524	69.05	2524	46.39	2524	61.26	2524	47.68
2523	69.1	2523	69.05	2523	46.39	2523	61.26	2523	47.68
2522	69.1	2522	69.05	2522	46.4	2522	61.26	2522	47.68
2521	69.1	2521	69.05	2521	46.4	2521	61.27	2521	47.68
2520	69.11	2520	69.05	2520	46.4	2520	61.27	2520	47.68
2519	69.11	2519	69.05	2519	46.4	2519	61.26	2519	47.68
2518	69.11	2518	69.05	2518	46.4	2518	61.26	2518	47.68
2517	69.11	2517	69.06	2517	46.39	2517	61.26	2517	47.68
2516	69.11	2516	69.06	2516	46.39	2516	61.26	2516	47.68
2515	69.11	2515	69.05	2515	46.39	2515	61.26	2515	47.68
2514	69.11	2514	69.05	2514	46.39	2514	61.26	2514	47.68
2513	69.11	2513	69.05	2513	46.39	2513	61.26	2513	47.68
2512	69.11	2512	69.05	2512	46.4	2512	61.26	2512	47.67
2511	69.11	2511	69.05	2511	46.39	2511	61.26	2511	47.67
2510	69.11	2510	69.05	2510	46.39	2510	61.26	2510	47.67
2509	69.1	2509	69.05	2509	46.39	2509	61.26	2509	47.67
2508	69.1	2508	69.05	2508	46.39	2508	61.26	2508	47.67
2507	69.1	2507	69.05	2507	46.39	2507	61.26	2507	47.68
2506	69.1	2506	69.05	2506	46.39	2506	61.27	2506	47.68
2505	69.11	2505	69.05	2505	46.39	2505	61.27	2505	47.68
2504	69.11	2504	69.06	2504	46.39	2504	61.27	2504	47.68
2503	69.11	2503	69.06	2503	46.39	2503	61.26	2503	47.68
2502	69.11	2502	69.06	2502	46.39	2502	61.26	2502	47.68
2501	69.11	2501	69.06	2501	46.39	2501	61.26	2501	47.68
2500	69.11	2500	69.05	2500	46.39	2500	61.26	2500	47.68
2499	69.11	2499	69.05	2499	46.39	2499	61.26	2499	47.68
2498	69.1	2498	69.05	2498	46.39	2498	61.26	2498	47.68
2497	69.1	2497	69.05	2497	46.39	2497	61.26	2497	47.68
2496	69.1	2496	69.05	2496	46.39	2496	61.26	2496	47.67
2495	69.1	2495	69.05	2495	46.4	2495	61.26	2495	47.67
2494	69.1	2494	69.05	2494	46.4	2494	61.26	2494	47.67
2493	69.1	2493	69.05	2493	46.4	2493	61.26	2493	47.67
2492	69.11	2492	69.05	2492	46.4	2492	61.27	2492	47.67
2491	69.1	2491	69.05	2491	46.4	2491	61.27	2491	47.68
2490	69.11	2490	69.05	2490	46.4	2490	61.26	2490	47.68
2489	69.11	2489	69.05	2489	46.39	2489	61.26	2489	47.68
2488	69.11	2488	69.05	2488	46.39	2488	61.26	2488	47.68
2487	69.11	2487	69.05	2487	46.39	2487	61.26	2487	47.68
2486	69.11	2486	69.05	2486	46.39	2486	61.26	2486	47.68
2485	69.11	2485	69.05	2485	46.39	2485	61.26	2485	47.68
2484	69.11	2484	69.05	2484	46.39	2484	61.26	2484	47.68
2483	69.11	2483	69.05	2483	46.39	2483	61.25	2483	47.68
2482	69.1	2482	69.05	2482	46.39	2482	61.25	2482	47.67
2481	69.11	2481	69.05	2481	46.4	2481	61.25	2481	47.67
2480	69.11	2480	69.05	2480	46.4	2480	61.26	2480	47.67
2479	69.11	2479	69.05	2479	46.39	2479	61.26	2479	47.67
2478	69.11	2478	69.05	2478	46.39	2478	61.26	2478	47.67
2477	69.11	2477	69.05	2477	46.39	2477	61.26	2477	47.67
2476	69.11	2476	69.05	2476	46.39	2476	61.27	2476	47.67
2475	69.11	2475	69.05	2475	46.39	2475	61.27	2475	47.67
2474	69.11	2474	69.05	2474	46.39	2474	61.27	2474	47.68
2473	69.11	2473	69.05	2473	46.39	2473	61.27	2473	47.68
2472	69.1	2472	69.06	2472	46.4	2472	61.26	2472	47.68
2471	69.1	2471	69.05	2471	46.4	2471	61.26	2471	47.68
2470	69.1	2470	69.05	2470	46.4	2470	61.26	2470	47.68
2469	69.1	2469	69.05	2469	46.4	2469	61.26	2469	47.67
2468	69.1	2468	69.05	2468	46.4	2468	61.25	2468	47.67
2467	69.1	2467	69.05	2467	46.4	2467	61.25	2467	47.67
2466	69.1	2466	69.05	2466	46.39	2466	61.26	2466	47.67
2465	69.1	2465	69.05	2465	46.39	2465	61.26	2465	47.67
2464	69.1	2464	69.05	2464	46.39	2464	61.26	2464	47.67
2463	69.1	2463	69.05	2463	46.39	2463	61.26	2463	47.67
2462	69.1	2462	69.05	2462	46.39	2462	61.26	2462	47.67
2461	69.1	2461	69.05	2461	46.4	2461	61.27	2461	47.67
2460	69.1	2460	69.05	2460	46.4	2460	61.27	2460	47.67
2459	69.1	2459	69.05	2459	46.4	2459	61.27	2459	47.67
2458	69.1	2458	69.05	2458	46.4	2458	61.26	2458	47.67
2457	69.1	2457	69.05	2457	46.4	2457	61.26	2457	47.67
2456	69.09	2456	69.05	2456	46.4	2456	61.26	2456	47.67
2455	69.09	2455	69.05	2455	46.39	2455	61.26	2455	47.67
2454	69.09	2454	69.05	2454	46.39	2454	61.26	2454	47.67
2453	69.08	2453	69.05	2453	46.39	2453	61.26	2453	47.67
2452	69.08	2452	69.05	2452	46.4	2452	61.26	2452	47.67
2451	69.08	2451	69.05	2451	46.4	2451	61.26	2451	47.66
2450	69.08	2450	69.05	2450	46.4	2450	61.26	2450	47.66
2449	69.08	2449	69.05	2449	46.4	2449	61.26	2449	47.66
2448	69.08	2448	69.05	2448	46.4	2448	61.26	2448	47.66
2447	69.08	2447	69.05	2447	46.39	2447	61.26	2447	47.66
2446	69.08	2446	69.05	2446	46.39	2446	61.27	2446	47.66
2445	69.08	2445	69.05	2445	46.39	2445	61.27	2445	47.66
2444	69.08	2444	69.05	2444	46.38	2444	61.27	2444	47.66
2443	69.07	2443	69.05	2443	46.38	2443	61.26	2443	47.66
2442	69.07	2442	69.05	2442	46.39	2442	61.26	2442	47.66
2441	69.07	2441	69.05	2441	46.39	2441	61.26	2441	47.66
2440	69.06	2440	69.05	2440	46.39	2440	61.26	2440	47.66
2439	69.06	2439	69.05	2439	46.39	2439	61.26	2439	47.66
2438	69.06	2438	69.05	2438	46.39	2438	61.26	2438	47.66
2437	69.06	2437	69.05	2437	46.39	2437	61.26	2437	47.65
2436	69.06	2436	69.05	2436	46.39	2436	61.26	2436	47.65
2435	69.06	2435	69.05	2435	46.39	2435	61.26	2435	47.65
2434	69.05	2434	69.05	2434	46.4	2434	61.26	2434	47.64
2433	69.05	2433	69.05	2433	46.4	2433	61.26	2433	47.64
2432	69.05	2432	69.05	2432	46.4	2432	61.26	2432	47.64
2431	69.05	2431	69.05	2431	46.4	2431	61.26	2431	47.64
2430	69.04	2430	69.05	2430	46.4	2430	61.26	2430	47.64
2429	69.04	2429	69.05	2429	46.4	2429	61.26	2429	47.64
2428	69.04	2428	69.05	2428	46.4	2428	61.26	2428	47.64
2427	69.03	2427	69.05	2427	46.39	2427	61.26	2427	47.64
2426	69.03	2426	69.05	2426	46.38	2426	61.26	2426	47.64
2425	69.03	2425	69.05	2425	46.38	2425	61.26	2425	47.64
2424	69.03	2424	69.05	2424	46.38	2424	61.26	2424	47.64
2423	69.02	2423	69.05	2423	46.37	2423	61.26	2423	47.64
2422	69.02	2422	69.05	2422	46.38	2422	61.26	2422	47.64
2421	69.02	2421	69.05	2421	46.38	2421	61.26	2421	47.64
2420	69.02	2420	69.05	2420	46.38	2420	61.26	2420	47.63
2419	69.02	2419	69.05	2419	46.39	2419	61.26	2419	47.63
2418	69.01	2418	69.05	2418	46.39	2418	61.26	2418	47.62
2417	69.01	2417	69.05	2417	46.39	2417	61.26	2417	47.62
2416	69.01	2416	69.05	2416	46.39	2416	61.26	2416	47.62
2415	69.01	2415	69.05	2415	46.38	2415	61.26	2415	47.62
2414	69	2414	69.05	2414	46.38	2414	61.26	2414	47.61
2413	69	2413	69.05	2413	46.38	2413	61.26	2413	47.61
2412	69	2412	69.05	2412	46.38	2412	61.26	2412	47.61
2411	68.99	2411	69.05	2411	46.38	2411	61.26	2411	47.61
2410	68.99	2410	69.05	2410	46.38	2410	61.26	2410	47.61
2409	68.99	2409	69.05	2409	46.38	2409	61.27	2409	47.61
2408	68.99	2408	69.05	2408	46.38	2408	61.27	2408	47.61
2407	68.98	2407	69.05	2407	46.38	2407	61.26	2407	47.61
2406	68.98	2406	69.05	2406	46.38	2406	61.26	2406	47.61
2405	68.97	2405	69.05	2405	46.38	2405	61.26	2405	47.6
2404	68.97	2404	69.05	2404	46.37	2404	61.26	2404	47.6
2403	68.97	2403	69.05	2403	46.37	2403	61.26	2403	47.59
2402	68.96	2402	69.06	2402	46.37	2402	61.26	2402	47.59
2401	68.96	2401	69.06	2401	46.37	2401	61.26	2401	47.58
2400	68.96	2400	69.06	2400	46.37	2400	61.26	2400	47.58
2399	68.95	2399	69.06	2399	46.37	2399	61.26	2399	47.58
2398	68.95	2398	69.06	2398	46.37	2398	61.26	2398	47.57
2397	68.95	2397	69.06	2397	46.37	2397	61.26	2397	47.57
2396	68.94	2396	69.06	2396	46.37	2396	61.26	2396	47.57
2395	68.94	2395	69.06	2395	46.37	2395	61.26	2395	47.57
2394	68.93	2394	69.06	2394	46.37	2394	61.26	2394	47.57
2393	68.93	2393	69.06	2393	46.36	2393	61.26	2393	47.57
2392	68.92	2392	69.06	2392	46.36	2392	61.26	2392	47.57
2391	68.92	2391	69.06	2391	46.36	2391	61.25	2391	47.57
2390	68.92	2390	69.06	2390	46.36	2390	61.25	2390	47.57
2389	68.91	2389	69.06	2389	46.36	2389	61.24	2389	47.57
2388	68.91	2388	69.05	2388	46.36	2388	61.24	2388	47.57
2387	68.91	2387	69.05	2387	46.35	2387	61.23	2387	47.56
2386	68.9	2386	69.04	2386	46.35	2386	61.22	2386	47.56
2385	68.9	2385	69.03	2385	46.34	2385	61.21	2385	47.56
2384	68.9	2384	69.01	2384	46.33	2384	61.21	2384	47.55
2383	68.89	2383	68.99	2383	46.32	2383	61.21	2383	47.55
2382	68.89	2382	68.97	2382	46.3	2382	61.2	2382	47.55
2381	68.89	2381	68.95	2381	46.29	2381	61.2	2381	47.54
2380	68.88	2380	68.92	2380	46.28	2380	61.19	2380	47.54
2379	68.88	2379	68.89	2379	46.27	2379	61.17	2379	47.54
2378	68.87	2378	68.86	2378	46.25	2378	61.14	2378	47.54
2377	68.86	2377	68.84	2377	46.24	2377	61.1	2377	47.54
2376	68.86	2376	68.81	2376	46.23	2376	61.06	2376	47.54
2375	68.85	2375	68.79	2375	46.23	2375	61.02	2375	47.53
2374	68.84	2374	68.78	2374	46.22	2374	60.99	2374	47.53
2373	68.84	2373	68.79	2373	46.22	2373	60.97	2373	47.53
2372	68.83	2372	68.8	2372	46.23	2372	60.96	2372	47.53
2371	68.83	2371	68.81	2371	46.23	2371	60.96	2371	47.52
2370	68.82	2370	68.82	2370	46.24	2370	60.97	2370	47.51
2369	68.82	2369	68.83	2369	46.25	2369	60.99	2369	47.51
2368	68.82	2368	68.82	2368	46.26	2368	61	2368	47.5
2367	68.81	2367	68.81	2367	46.25	2367	61	2367	47.5
2366	68.8	2366	68.79	2366	46.23	2366	61	2366	47.49
2365	68.8	2365	68.76	2365	46.22	2365	61	2365	47.49
2364	68.78	2364	68.73	2364	46.21	2364	61	2364	47.49
2363	68.77	2363	68.71	2363	46.2	2363	60.99	2363	47.49
2362	68.76	2362	68.68	2362	46.19	2362	60.97	2362	47.49
2361	68.76	2361	68.66	2361	46.18	2361	60.95	2361	47.5
2360	68.75	2360	68.65	2360	46.18	2360	60.95	2360	47.5
2359	68.75	2359	68.66	2359	46.18	2359	60.94	2359	47.5
2358	68.74	2358	68.67	2358	46.19	2358	60.93	2358	47.51
2357	68.74	2357	68.69	2357	46.21	2357	60.93	2357	47.51
2356	68.73	2356	68.71	2356	46.23	2356	60.93	2356	47.51
2355	68.72	2355	68.76	2355	46.25	2355	60.95	2355	47.51
2354	68.71	2354	68.82	2354	46.27	2354	60.99	2354	47.5
2353	68.71	2353	68.88	2353	46.28	2353	61.04	2353	47.47
2352	68.7	2352	68.91	2352	46.29	2352	61.04	2352	47.44
2351	68.7	2351	68.88	2351	46.27	2351	60.92	2351	47.43
2350	68.7	2350	68.78	2350	46.23	2350	60.69	2350	47.43
2349	68.69	2349	68.64	2349	46.19	2349	60.46	2349	47.43
2348	68.67	2348	68.55	2348	46.18	2348	60.37	2348	47.4
2347	68.65	2347	68.56	2347	46.18	2347	60.51	2347	47.34
2346	68.64	2346	68.64	2346	46.18	2346	60.82	2346	47.3
2345	68.63	2345	68.71	2345	46.16	2345	61.12	2345	47.29
2344	68.63	2344	68.7	2344	46.13	2344	61.22	2344	47.32
2343	68.62	2343	68.61	2343	46.11	2343	61.11	2343	47.34
2342	68.61	2342	68.55	2342	46.1	2342	60.94	2342	47.36
2341	68.6	2341	68.56	2341	46.12	2341	60.84	2341	47.37
2340	68.59	2340	68.6	2340	46.13	2340	60.81	2340	47.38
2339	68.58	2339	68.63	2339	46.14	2339	60.8	2339	47.38
2338	68.57	2338	68.65	2338	46.14	2338	60.8	2338	47.38
2337	68.56	2337	68.66	2337	46.14	2337	60.8	2337	47.38
2336	68.55	2336	68.67	2336	46.14	2336	60.8	2336	47.38
2335	68.54	2335	68.66	2335	46.14	2335	60.78	2335	47.38
2334	68.53	2334	68.66	2334	46.14	2334	60.78	2334	47.37
2333	68.52	2333	68.67	2333	46.15	2333	60.81	2333	47.37
2332	68.51	2332	68.69	2332	46.15	2332	60.86	2332	47.36
2331	68.5	2331	68.71	2331	46.15	2331	60.91	2331	47.36
2330	68.49	2330	68.73	2330	46.15	2330	60.94	2330	47.36
2329	68.48	2329	68.74	2329	46.15	2329	60.92	2329	47.36
2328	68.47	2328	68.73	2328	46.15	2328	60.87	2328	47.37
2327	68.46	2327	68.71	2327	46.15	2327	60.82	2327	47.37
2326	68.45	2326	68.71	2326	46.14	2326	60.8	2326	47.37
2325	68.44	2325	68.73	2325	46.14	2325	60.82	2325	47.36
2324	68.42	2324	68.75	2324	46.15	2324	60.88	2324	47.36
2323	68.41	2323	68.78	2323	46.14	2323	60.94	2323	47.35
2322	68.39	2322	68.79	2322	46.14	2322	60.97	2322	47.34
2321	68.38	2321	68.8	2321	46.13	2321	60.97	2321	47.34
2320	68.36	2320	68.79	2320	46.12	2320	60.95	2320	47.33
2319	68.35	2319	68.79	2319	46.11	2319	60.92	2319	47.31
2318	68.34	2318	68.79	2318	46.1	2318	60.89	2318	47.3
2317	68.32	2317	68.78	2317	46.09	2317	60.87	2317	47.28
2316	68.31	2316	68.78	2316	46.08	2316	60.86	2316	47.27
2315	68.29	2315	68.77	2315	46.08	2315	60.88	2315	47.25
2314	68.28	2314	68.78	2314	46.08	2314	60.93	2314	47.24
2313	68.27	2313	68.77	2313	46.08	2313	60.96	2313	47.23
2312	68.25	2312	68.76	2312	46.07	2312	60.98	2312	47.22
2311	68.24	2311	68.73	2311	46.07	2311	60.96	2311	47.22
2310	68.22	2310	68.71	2310	46.06	2310	60.93	2310	47.21
2309	68.21	2309	68.69	2309	46.06	2309	60.91	2309	47.2
2308	68.19	2308	68.67	2308	46.06	2308	60.89	2308	47.19
2307	68.18	2307	68.66	2307	46.06	2307	60.88	2307	47.18
2306	68.16	2306	68.65	2306	46.05	2306	60.87	2306	47.17
2305	68.15	2305	68.64	2305	46.05	2305	60.87	2305	47.16
2304	68.14	2304	68.63	2304	46.04	2304	60.87	2304	47.15
2303	68.13	2303	68.63	2303	46.04	2303	60.87	2303	47.13
2302	68.12	2302	68.63	2302	46.03	2302	60.88	2302	47.11
2301	68.11	2301	68.63	2301	46.03	2301	60.89	2301	47.1
2300	68.11	2300	68.62	2300	46.02	2300	60.89	2300	47.09
2299	68.1	2299	68.61	2299	46.01	2299	60.89	2299	47.07
2298	68.09	2298	68.61	2298	46.01	2298	60.89	2298	47.07
2297	68.08	2297	68.61	2297	46.01	2297	60.88	2297	47.06
2296	68.07	2296	68.61	2296	46.01	2296	60.88	2296	47.05
2295	68.06	2295	68.61	2295	46	2295	60.87	2295	47.05
2294	68.05	2294	68.61	2294	46	2294	60.87	2294	47.04
2293	68.04	2293	68.61	2293	46	2293	60.87	2293	47.04
2292	68.03	2292	68.61	2292	46	2292	60.87	2292	47.04
2291	68.02	2291	68.61	2291	45.99	2291	60.86	2291	47.03
2290	68.02	2290	68.61	2290	45.99	2290	60.86	2290	47.03
2289	68.01	2289	68.61	2289	45.99	2289	60.87	2289	47.03
2288	68	2288	68.61	2288	45.99	2288	60.87	2288	47.02
2287	68	2287	68.61	2287	45.99	2287	60.86	2287	47.01
2286	67.99	2286	68.62	2286	45.98	2286	60.86	2286	47
2285	67.98	2285	68.62	2285	45.98	2285	60.86	2285	46.99
2284	67.98	2284	68.62	2284	45.98	2284	60.85	2284	46.98
2283	67.97	2283	68.62	2283	45.98	2283	60.85	2283	46.96
2282	67.96	2282	68.62	2282	45.98	2282	60.85	2282	46.96
2281	67.95	2281	68.62	2281	45.99	2281	60.86	2281	46.95
2280	67.94	2280	68.62	2280	45.98	2280	60.86	2280	46.94
2279	67.93	2279	68.62	2279	45.98	2279	60.86	2279	46.94
2278	67.92	2278	68.61	2278	45.98	2278	60.86	2278	46.94
2277	67.92	2277	68.6	2277	45.98	2277	60.86	2277	46.93
2276	67.91	2276	68.6	2276	45.98	2276	60.85	2276	46.93
2275	67.9	2275	68.59	2275	45.97	2275	60.84	2275	46.93
2274	67.88	2274	68.59	2274	45.97	2274	60.84	2274	46.92
2273	67.87	2273	68.58	2273	45.97	2273	60.83	2273	46.92
2272	67.86	2272	68.58	2272	45.98	2272	60.83	2272	46.92
2271	67.85	2271	68.58	2271	45.98	2271	60.83	2271	46.91
2270	67.85	2270	68.57	2270	45.98	2270	60.83	2270	46.9
2269	67.84	2269	68.57	2269	45.97	2269	60.82	2269	46.88
2268	67.82	2268	68.57	2268	45.97	2268	60.82	2268	46.87
2267	67.81	2267	68.56	2267	45.97	2267	60.82	2267	46.86
2266	67.79	2266	68.56	2266	45.96	2266	60.81	2266	46.85
2265	67.78	2265	68.56	2265	45.97	2265	60.81	2265	46.85
2264	67.76	2264	68.55	2264	45.96	2264	60.8	2264	46.84
2263	67.75	2263	68.55	2263	45.96	2263	60.79	2263	46.83
2262	67.74	2262	68.54	2262	45.96	2262	60.79	2262	46.83
2261	67.72	2261	68.54	2261	45.97	2261	60.78	2261	46.83
2260	67.71	2260	68.54	2260	45.97	2260	60.78	2260	46.82
2259	67.69	2259	68.54	2259	45.97	2259	60.77	2259	46.82
2258	67.68	2258	68.53	2258	45.96	2258	60.77	2258	46.82
2257	67.67	2257	68.53	2257	45.96	2257	60.77	2257	46.82
2256	67.66	2256	68.53	2256	45.95	2256	60.77	2256	46.81
2255	67.64	2255	68.52	2255	45.94	2255	60.77	2255	46.8
2254	67.63	2254	68.52	2254	45.94	2254	60.77	2254	46.79
2253	67.62	2253	68.51	2253	45.93	2253	60.77	2253	46.78
2252	67.61	2252	68.51	2252	45.93	2252	60.77	2252	46.77
2251	67.6	2251	68.5	2251	45.93	2251	60.76	2251	46.76
2250	67.59	2250	68.5	2250	45.93	2250	60.76	2250	46.74
2249	67.58	2249	68.5	2249	45.94	2249	60.75	2249	46.73
2248	67.57	2248	68.49	2248	45.94	2248	60.74	2248	46.72
2247	67.56	2247	68.48	2247	45.94	2247	60.74	2247	46.71
2246	67.55	2246	68.48	2246	45.94	2246	60.73	2246	46.71
2245	67.55	2245	68.47	2245	45.94	2245	60.73	2245	46.7
2244	67.54	2244	68.47	2244	45.94	2244	60.72	2244	46.7
2243	67.53	2243	68.46	2243	45.93	2243	60.72	2243	46.69
2242	67.52	2242	68.46	2242	45.93	2242	60.72	2242	46.69
2241	67.51	2241	68.45	2241	45.92	2241	60.72	2241	46.69
2240	67.5	2240	68.44	2240	45.92	2240	60.72	2240	46.68
2239	67.49	2239	68.43	2239	45.91	2239	60.72	2239	46.68
2238	67.48	2238	68.42	2238	45.9	2238	60.72	2238	46.67
2237	67.47	2237	68.41	2237	45.88	2237	60.72	2237	46.66
2236	67.46	2236	68.4	2236	45.88	2236	60.72	2236	46.65
2235	67.44	2235	68.39	2235	45.87	2235	60.71	2235	46.63
2234	67.43	2234	68.38	2234	45.87	2234	60.7	2234	46.62
2233	67.42	2233	68.38	2233	45.87	2233	60.7	2233	46.6
2232	67.4	2232	68.36	2232	45.87	2232	60.69	2232	46.59
2231	67.39	2231	68.35	2231	45.87	2231	60.68	2231	46.58
2230	67.37	2230	68.34	2230	45.86	2230	60.67	2230	46.57
2229	67.36	2229	68.33	2229	45.86	2229	60.66	2229	46.56
2228	67.34	2228	68.32	2228	45.86	2228	60.66	2228	46.56
2227	67.32	2227	68.31	2227	45.85	2227	60.66	2227	46.55
2226	67.31	2226	68.29	2226	45.84	2226	60.65	2226	46.54
2225	67.3	2225	68.28	2225	45.83	2225	60.65	2225	46.54
2224	67.28	2224	68.27	2224	45.82	2224	60.65	2224	46.53
2223	67.26	2223	68.25	2223	45.8	2223	60.65	2223	46.53
2222	67.25	2222	68.24	2222	45.8	2222	60.64	2222	46.52
2221	67.23	2221	68.22	2221	45.79	2221	60.64	2221	46.51
2220	67.21	2220	68.21	2220	45.79	2220	60.63	2220	46.5
2219	67.19	2219	68.19	2219	45.78	2219	60.61	2219	46.48
2218	67.17	2218	68.18	2218	45.78	2218	60.6	2218	46.46
2217	67.16	2217	68.16	2217	45.77	2217	60.59	2217	46.45
2216	67.14	2216	68.15	2216	45.77	2216	60.58	2216	46.43
2215	67.12	2215	68.13	2215	45.75	2215	60.56	2215	46.42
2214	67.1	2214	68.11	2214	45.74	2214	60.55	2214	46.4
2213	67.08	2213	68.09	2213	45.73	2213	60.55	2213	46.39
2212	67.05	2212	68.07	2212	45.72	2212	60.54	2212	46.38
2211	67.03	2211	68.05	2211	45.71	2211	60.54	2211	46.37
2210	67.01	2210	68.03	2210	45.7	2210	60.53	2210	46.36
2209	66.99	2209	68.01	2209	45.69	2209	60.53	2209	46.35
2208	66.97	2208	67.98	2208	45.68	2208	60.52	2208	46.34
2207	66.94	2207	67.96	2207	45.66	2207	60.51	2207	46.34
2206	66.92	2206	67.93	2206	45.64	2206	60.5	2206	46.33
2205	66.9	2205	67.91	2205	45.62	2205	60.49	2205	46.32
2204	66.88	2204	67.88	2204	45.61	2204	60.47	2204	46.3
2203	66.85	2203	67.85	2203	45.59	2203	60.46	2203	46.28
2202	66.83	2202	67.82	2202	45.57	2202	60.44	2202	46.27
2201	66.8	2201	67.79	2201	45.55	2201	60.42	2201	46.25
2200	66.78	2200	67.76	2200	45.53	2200	60.41	2200	46.23
2199	66.75	2199	67.74	2199	45.51	2199	60.39	2199	46.2
2198	66.73	2198	67.71	2198	45.49	2198	60.38	2198	46.19
2197	66.7	2197	67.68	2197	45.47	2197	60.37	2197	46.17
2196	66.67	2196	67.64	2196	45.45	2196	60.37	2196	46.15
2195	66.64	2195	67.61	2195	45.43	2195	60.36	2195	46.14
2194	66.62	2194	67.58	2194	45.4	2194	60.35	2194	46.13
2193	66.59	2193	67.55	2193	45.38	2193	60.34	2193	46.11
2192	66.57	2192	67.51	2192	45.36	2192	60.33	2192	46.1
2191	66.54	2191	67.47	2191	45.34	2191	60.31	2191	46.09
2190	66.51	2190	67.44	2190	45.32	2190	60.29	2190	46.08
2189	66.48	2189	67.4	2189	45.3	2189	60.27	2189	46.07
2188	66.45	2188	67.36	2188	45.28	2188	60.25	2188	46.05
2187	66.42	2187	67.32	2187	45.26	2187	60.23	2187	46.03
2186	66.39	2186	67.28	2186	45.24	2186	60.21	2186	46.01
2185	66.37	2185	67.24	2185	45.22	2185	60.19	2185	45.99
2184	66.33	2184	67.2	2184	45.2	2184	60.18	2184	45.96
2183	66.3	2183	67.15	2183	45.18	2183	60.16	2183	45.94
2182	66.27	2182	67.11	2182	45.15	2182	60.15	2182	45.91
2181	66.24	2181	67.06	2181	45.13	2181	60.13	2181	45.89
2180	66.21	2180	67.02	2180	45.11	2180	60.12	2180	45.87
2179	66.17	2179	66.97	2179	45.08	2179	60.1	2179	45.85
2178	66.14	2178	66.91	2178	45.04	2178	60.08	2178	45.83
2177	66.1	2177	66.86	2177	45.01	2177	60.06	2177	45.81
2176	66.07	2176	66.8	2176	44.97	2176	60.04	2176	45.79
2175	66.03	2175	66.75	2175	44.93	2175	60.01	2175	45.77
2174	65.99	2174	66.69	2174	44.89	2174	59.99	2174	45.76
2173	65.95	2173	66.62	2173	44.85	2173	59.96	2173	45.74
2172	65.91	2172	66.56	2172	44.8	2172	59.93	2172	45.72
2171	65.87	2171	66.49	2171	44.76	2171	59.9	2171	45.69
2170	65.83	2170	66.42	2170	44.72	2170	59.87	2170	45.66
2169	65.78	2169	66.34	2169	44.67	2169	59.85	2169	45.63
2168	65.74	2168	66.26	2168	44.63	2168	59.82	2168	45.6
2167	65.69	2167	66.18	2167	44.57	2167	59.79	2167	45.56
2166	65.64	2166	66.09	2166	44.52	2166	59.75	2166	45.52
2165	65.58	2165	65.99	2165	44.46	2165	59.72	2165	45.48
2164	65.52	2164	65.88	2164	44.39	2164	59.68	2164	45.43
2163	65.46	2163	65.76	2163	44.3	2163	59.63	2163	45.38
2162	65.39	2162	65.62	2162	44.21	2162	59.59	2162	45.33
2161	65.31	2161	65.47	2161	44.11	2161	59.54	2161	45.27
2160	65.23	2160	65.3	2160	44	2160	59.48	2160	45.21
2159	65.13	2159	65.11	2159	43.88	2159	59.43	2159	45.15
2158	65.03	2158	64.9	2158	43.74	2158	59.37	2158	45.09
2157	64.92	2157	64.67	2157	43.58	2157	59.32	2157	45.03
2156	64.8	2156	64.42	2156	43.41	2156	59.26	2156	44.98
2155	64.67	2155	64.16	2155	43.24	2155	59.21	2155	44.94
2154	64.54	2154	63.91	2154	43.06	2154	59.16	2154	44.9
2153	64.42	2153	63.67	2153	42.89	2153	59.11	2153	44.86
2152	64.31	2152	63.45	2152	42.74	2152	59.06	2152	44.83
2151	64.21	2151	63.27	2151	42.6	2151	59.01	2151	44.81
2150	64.12	2150	63.14	2150	42.5	2150	58.96	2150	44.78
2149	64.05	2149	63.05	2149	42.43	2149	58.92	2149	44.76
2148	63.99	2148	63	2148	42.4	2148	58.87	2148	44.74
2147	63.94	2147	62.98	2147	42.38	2147	58.82	2147	44.71
2146	63.9	2146	62.97	2146	42.37	2146	58.78	2146	44.68
2145	63.86	2145	62.97	2145	42.37	2145	58.73	2145	44.64
2144	63.82	2144	62.94	2144	42.35	2144	58.68	2144	44.59
2143	63.77	2143	62.89	2143	42.31	2143	58.63	2143	44.53
2142	63.72	2142	62.8	2142	42.24	2142	58.57	2142	44.46
2141	63.66	2141	62.67	2141	42.14	2141	58.51	2141	44.38
2140	63.58	2140	62.5	2140	42.01	2140	58.45	2140	44.28
2139	63.49	2139	62.26	2139	41.85	2139	58.38	2139	44.16
2138	63.37	2138	61.98	2138	41.66	2138	58.31	2138	44.02
2137	63.24	2137	61.64	2137	41.43	2137	58.22	2137	43.87
2136	63.07	2136	61.24	2136	41.17	2136	58.13	2136	43.71
2135	62.86	2135	60.79	2135	40.88	2135	58.03	2135	43.54
2134	62.63	2134	60.3	2134	40.57	2134	57.91	2134	43.37
2133	62.36	2133	59.79	2133	40.26	2133	57.79	2133	43.21
2132	62.07	2132	59.25	2132	39.93	2132	57.67	2132	43.05
2131	61.75	2131	58.69	2131	39.61	2131	57.53	2131	42.9
2130	61.42	2130	58.15	2130	39.29	2130	57.39	2130	42.75
2129	61.07	2129	57.6	2129	38.98	2129	57.25	2129	42.61
2128	60.71	2128	57.06	2128	38.67	2128	57.1	2128	42.46
2127	60.34	2127	56.53	2127	38.37	2127	56.94	2127	42.3
2126	59.97	2126	56	2126	38.06	2126	56.78	2126	42.14
2125	59.59	2125	55.46	2125	37.77	2125	56.62	2125	41.97
2124	59.2	2124	54.92	2124	37.47	2124	56.44	2124	41.79
2123	58.79	2123	54.37	2123	37.16	2123	56.26	2123	41.59
2122	58.36	2122	53.79	2122	36.85	2122	56.07	2122	41.38
2121	57.9	2121	53.19	2121	36.52	2121	55.87	2121	41.14
2120	57.4	2120	52.55	2120	36.17	2120	55.65	2120	40.89
2119	56.86	2119	51.88	2119	35.8	2119	55.42	2119	40.6
2118	56.27	2118	51.17	2118	35.4	2118	55.18	2118	40.26
2117	55.61	2117	50.42	2117	34.98	2117	54.93	2117	39.87
2116	54.89	2116	49.63	2116	34.52	2116	54.66	2116	39.4
2115	54.09	2115	48.8	2115	34.02	2115	54.38	2115	38.83
2114	53.23	2114	47.94	2114	33.5	2114	54.08	2114	38.14
2113	52.3	2113	47.08	2113	32.96	2113	53.77	2113	37.33
2112	51.34	2112	46.21	2112	32.42	2112	53.44	2112	36.4
2111	50.35	2111	45.37	2111	31.88	2111	53.1	2111	35.39
2110	49.34	2110	44.55	2110	31.34	2110	52.73	2110	34.36
2109	48.35	2109	43.77	2109	30.81	2109	52.36	2109	33.38
2108	47.38	2108	43.01	2108	30.28	2108	51.96	2108	32.52
2107	46.43	2107	42.26	2107	29.74	2107	51.55	2107	31.8
2106	45.52	2106	41.53	2106	29.21	2106	51.13	2106	31.2
2105	44.65	2105	40.8	2105	28.68	2105	50.71	2105	30.69
2104	43.82	2104	40.09	2104	28.16	2104	50.28	2104	30.25
2103	43.03	2103	39.4	2103	27.66	2103	49.84	2103	29.85
2102	42.27	2102	38.74	2102	27.2	2102	49.41	2102	29.47
2101	41.55	2101	38.12	2101	26.78	2101	48.99	2101	29.11
2100	40.86	2100	37.54	2100	26.4	2100	48.58	2100	28.75
2099	40.19	2099	37	2099	26.05	2099	48.18	2099	28.39
2098	39.54	2098	36.49	2098	25.72	2098	47.8	2098	28.02
2097	38.92	2097	36.02	2097	25.41	2097	47.44	2097	27.66
2096	38.33	2096	35.58	2096	25.11	2096	47.09	2096	27.31
2095	37.75	2095	35.15	2095	24.82	2095	46.76	2095	26.97
2094	37.21	2094	34.74	2094	24.53	2094	46.45	2094	26.66
2093	36.7	2093	34.36	2093	24.26	2093	46.17	2093	26.4
2092	36.22	2092	33.99	2092	24	2092	45.92	2092	26.19
2091	35.78	2091	33.63	2091	23.74	2091	45.68	2091	26.04
2090	35.37	2090	33.29	2090	23.5	2090	45.48	2090	25.97
2089	35	2089	32.98	2089	23.27	2089	45.32	2089	25.96
2088	34.68	2088	32.69	2088	23.05	2088	45.18	2088	26.03
2087	34.4	2087	32.42	2087	22.86	2087	45.08	2087	26.16
2086	34.18	2086	32.19	2086	22.69	2086	45	2086	26.35
2085	34.01	2085	31.99	2085	22.56	2085	44.96	2085	26.6
2084	33.92	2084	31.82	2084	22.46	2084	44.96	2084	26.9
2083	33.89	2083	31.7	2083	22.4	2083	44.98	2083	27.26
2082	33.94	2082	31.62	2082	22.38	2082	45.03	2082	27.67
2081	34.09	2081	31.59	2081	22.41	2081	45.11	2081	28.13
2080	34.32	2080	31.6	2080	22.47	2080	45.22	2080	28.64
2079	34.63	2079	31.64	2079	22.57	2079	45.34	2079	29.17
2078	35.03	2078	31.72	2078	22.7	2078	45.5	2078	29.72
2077	35.51	2077	31.84	2077	22.86	2077	45.67	2077	30.3
2076	36.07	2076	31.99	2076	23.04	2076	45.86	2076	30.88
2075	36.69	2075	32.15	2075	23.23	2075	46.07	2075	31.47
2074	37.37	2074	32.34	2074	23.44	2074	46.29	2074	32.07
2073	38.1	2073	32.54	2073	23.66	2073	46.54	2073	32.66
2072	38.88	2072	32.75	2072	23.89	2072	46.8	2072	33.25
2071	39.68	2071	32.97	2071	24.12	2071	47.06	2071	33.83
2070	40.52	2070	33.2	2070	24.35	2070	47.34	2070	34.41
2069	41.37	2069	33.44	2069	24.6	2069	47.63	2069	34.97
2068	42.24	2068	33.69	2068	24.85	2068	47.93	2068	35.53
2067	43.12	2067	33.94	2067	25.1	2067	48.23	2067	36.07
2066	44	2066	34.21	2066	25.37	2066	48.54	2066	36.61
2065	44.9	2065	34.49	2065	25.65	2065	48.86	2065	37.14
2064	45.79	2064	34.79	2064	25.93	2064	49.18	2064	37.65
2063	46.67	2063	35.09	2063	26.2	2063	49.49	2063	38.15
2062	47.54	2062	35.41	2062	26.47	2062	49.79	2062	38.63
2061	48.39	2061	35.75	2061	26.75	2061	50.1	2061	39.09
2060	49.23	2060	36.11	2060	27.03	2060	50.4	2060	39.53
2059	50.04	2059	36.49	2059	27.31	2059	50.69	2059	39.94
2058	50.84	2058	36.88	2058	27.59	2058	50.98	2058	40.32
2057	51.61	2057	37.29	2057	27.88	2057	51.26	2057	40.68
2056	52.35	2056	37.71	2056	28.18	2056	51.54	2056	41
2055	53.06	2055	38.14	2055	28.47	2055	51.81	2055	41.3
2054	53.74	2054	38.58	2054	28.77	2054	52.08	2054	41.57
2053	54.38	2053	39.02	2053	29.06	2053	52.34	2053	41.81
2052	55	2052	39.46	2052	29.35	2052	52.6	2052	42.03
2051	55.57	2051	39.89	2051	29.63	2051	52.84	2051	42.23
2050	56.12	2050	40.3	2050	29.9	2050	53.07	2050	42.41
2049	56.63	2049	40.7	2049	30.17	2049	53.3	2049	42.57
2048	57.12	2048	41.08	2048	30.43	2048	53.51	2048	42.72
2047	57.57	2047	41.45	2047	30.67	2047	53.71	2047	42.86
2046	57.99	2046	41.82	2046	30.91	2046	53.9	2046	42.98
2045	58.38	2045	42.2	2045	31.14	2045	54.09	2045	43.1
2044	58.75	2044	42.59	2044	31.37	2044	54.26	2044	43.21
2043	59.09	2043	43	2043	31.58	2043	54.43	2043	43.31
2042	59.4	2042	43.43	2042	31.78	2042	54.6	2042	43.41
2041	59.71	2041	43.89	2041	31.99	2041	54.76	2041	43.51
2040	59.99	2040	44.37	2040	32.18	2040	54.93	2040	43.61
2039	60.26	2039	44.88	2039	32.37	2039	55.08	2039	43.71
2038	60.51	2038	45.39	2038	32.55	2038	55.23	2038	43.81
2037	60.74	2037	45.9	2037	32.72	2037	55.37	2037	43.9
2036	60.97	2036	46.4	2036	32.88	2036	55.5	2036	43.99
2035	61.18	2035	46.9	2035	33.03	2035	55.63	2035	44.07
2034	61.38	2034	47.4	2034	33.18	2034	55.75	2034	44.15
2033	61.58	2033	47.91	2033	33.34	2033	55.87	2033	44.22
2032	61.77	2032	48.41	2032	33.49	2032	55.99	2032	44.29
2031	61.94	2031	48.87	2031	33.63	2031	56.09	2031	44.35
2030	62.09	2030	49.26	2030	33.75	2030	56.2	2030	44.4
2029	62.2	2029	49.55	2029	33.86	2029	56.3	2029	44.44
2028	62.28	2028	49.8	2028	33.97	2028	56.4	2028	44.47
2027	62.37	2027	50.12	2027	34.09	2027	56.5	2027	44.5
2026	62.51	2026	50.64	2026	34.25	2026	56.6	2026	44.56
2025	62.69	2025	51.36	2025	34.47	2025	56.72	2025	44.63
2024	62.91	2024	52.17	2024	34.72	2024	56.83	2024	44.71
2023	63.11	2023	52.93	2023	34.95	2023	56.94	2023	44.79
2022	63.28	2022	53.57	2022	35.17	2022	57.04	2022	44.86
2021	63.44	2021	54.1	2021	35.36	2021	57.14	2021	44.93
2020	63.59	2020	54.55	2020	35.53	2020	57.23	2020	44.99
2019	63.72	2019	54.93	2019	35.68	2019	57.32	2019	45.04
2018	63.85	2018	55.26	2018	35.82	2018	57.42	2018	45.1
2017	63.98	2017	55.56	2017	35.96	2017	57.52	2017	45.15
2016	64.09	2016	55.85	2016	36.09	2016	57.62	2016	45.2
2015	64.2	2015	56.11	2015	36.21	2015	57.72	2015	45.25
2014	64.3	2014	56.36	2014	36.33	2014	57.82	2014	45.29
2013	64.41	2013	56.61	2013	36.45	2013	57.92	2013	45.34
2012	64.51	2012	56.85	2012	36.57	2012	58.02	2012	45.38
2011	64.61	2011	57.07	2011	36.68	2011	58.11	2011	45.42
2010	64.7	2010	57.29	2010	36.79	2010	58.2	2010	45.46
2009	64.8	2009	57.51	2009	36.89	2009	58.3	2009	45.5
2008	64.89	2008	57.72	2008	37	2008	58.4	2008	45.55
2007	64.98	2007	57.92	2007	37.1	2007	58.49	2007	45.59
2006	65.07	2006	58.12	2006	37.2	2006	58.57	2006	45.64
2005	65.16	2005	58.32	2005	37.3	2005	58.66	2005	45.69
2004	65.25	2004	58.51	2004	37.39	2004	58.74	2004	45.74
2003	65.34	2003	58.69	2003	37.49	2003	58.82	2003	45.79
[truncated: 1,603 more rows]

## Sheet: Figure2c
LiFeHCF-1		LiFeHCF-2		LiFeHCF-3		LiFeHCF-4		LiFeHCF-5
Raman shift (cm-1)	Intensity (a.u.)	Raman shift (cm-1)	Intensity (a.u.)	Raman shift (cm-1)	Intensity (a.u.)	Raman shift (cm-1)	Intensity (a.u.)	Raman shift (cm-1)	Intensity (a.u.)
1000.07	-1.11774	1000.07	-11.9515	1001.06	0.19075	1001.09	0.15125	1001.06	1.31421
1001.72	-1.02219	1001.72	-8.99791	1002.71	0.14574	1002.75	0.0632	1002.71	0.80725
1003.38	-0.93592	1003.38	-6.29079	1004.36	0.09948	1004.4	-0.01787	1004.36	0.3618
1005.03	-0.85893	1005.03	-3.96141	1006.02	0.05197	1006.05	-0.09197	1006.02	0.00936
1006.68	-0.79122	1006.68	-2.09998	1007.67	0.0032	1007.71	-0.15909	1007.67	-0.22984
1008.33	-0.73278	1008.33	-0.74804	1009.32	-0.04682	1009.36	-0.21925	1009.32	-0.35004
1009.99	-0.68363	1009.99	0.10293	1010.97	-0.0981	1011.01	-0.27243	1010.97	-0.36061
1011.64	-0.64375	1011.64	0.50636	1012.62	-0.15064	1012.66	-0.31863	1012.62	-0.28478
1013.29	-0.61315	1013.29	0.55035	1014.27	-0.20442	1014.31	-0.35787	1014.27	-0.15633
1014.94	-0.59183	1014.94	0.34359	1015.92	-0.25946	1015.96	-0.39013	1015.92	-0.0147
1016.59	-0.57979	1016.59	-0.23831	1017.57	-0.31576	1017.61	-0.41542	1017.57	0.10062
1018.24	-0.50092	1018.24	-0.37576	1019.22	-0.37331	1019.27	-0.43373	1019.22	0.1557
1019.89	-0.42533	1019.89	-0.69995	1020.87	-0.43212	1020.92	-0.44508	1020.87	0.12672
1021.54	-0.42301	1021.54	-0.91711	1022.52	-0.49218	1022.56	-0.44945	1022.52	0.00309
1023.19	-0.48658	1023.19	-1.00249	1024.17	-0.55349	1024.21	-0.44684	1024.17	-0.21158
1024.84	-0.51376	1024.84	-0.9597	1025.81	-0.61606	1025.86	-0.43727	1025.81	-0.50056
1026.48	-0.48762	1026.48	-0.81451	1027.46	-0.74673	1027.51	-0.45248	1027.46	-0.83716
1028.13	-0.54168	1028.13	-0.60603	1029.11	-0.89724	1029.16	-0.43614	1029.11	-1.18874
1029.78	-0.58768	1029.78	-0.37748	1030.76	-1.02048	1030.81	-0.24589	1030.76	-1.52186
1031.43	-0.70924	1031.43	-0.16747	1032.4	-1.073	1032.45	-0.1005	1032.4	-1.80684
1033.07	-0.69594	1033.07	-0.00378	1034.05	-1.20161	1034.1	-0.071	1034.05	-2.02182
1034.72	-0.851	1034.72	0.10008	1035.7	-1.26135	1035.75	-0.0408	1035.7	-2.15473
1036.37	-0.86057	1036.37	0.14469	1037.34	-1.39866	1037.4	0.05911	1037.34	-2.20405
1038.01	-0.78886	1038.01	0.14204	1038.99	-1.45235	1039.04	0.09659	1038.99	-2.17791
1039.66	-0.71649	1039.66	0.11087	1040.63	-1.38856	1040.69	0.0063	1040.63	-2.09124
1041.31	-0.50152	1041.31	0.07094	1042.28	-1.53639	1042.33	-0.09019	1042.28	-1.96293
1042.95	-0.50716	1042.95	0.03797	1043.92	-1.48902	1043.98	-0.16525	1043.92	-1.81199
1044.59	-0.51632	1044.59	0.02009	1045.57	-1.30629	1045.63	-0.06506	1045.57	-1.65492
1046.24	-0.47754	1046.24	0.01614	1047.21	-1.07813	1047.27	-0.24492	1047.21	-1.50324
1047.88	-0.24196	1047.88	0.01633	1048.85	-0.97084	1048.91	-0.45417	1048.85	-1.36308
1049.53	-0.19936	1049.53	0.00519	1050.5	-0.91318	1050.56	-0.47221	1050.5	-1.23536
1051.17	-0.15056	1051.17	-0.03463	1052.14	-0.62501	1052.2	-0.50157	1052.14	-1.11719
1052.81	-0.26015	1052.81	-0.11763	1053.78	-0.53724	1053.85	-0.50351	1053.78	-1.00418
1054.46	-0.48213	1054.46	-0.25163	1055.43	-0.53319	1055.49	-0.40331	1055.43	-0.89247
1056.1	-0.47383	1056.1	-0.43529	1057.07	-0.33446	1057.13	-0.34408	1057.07	-0.78038
1057.74	-0.44012	1057.74	-0.65723	1058.71	-0.33766	1058.77	-0.14823	1058.71	-0.66968
1059.38	-0.46813	1059.38	-0.89749	1060.35	-0.19704	1060.42	-0.16516	1060.35	-0.56528
1061.03	-0.51743	1061.03	-1.13053	1061.99	-0.09585	1062.06	-0.15592	1061.99	-0.47435
1062.67	-0.5444	1062.67	-1.3296	1063.63	0.04267	1063.7	-0.02545	1063.63	-0.40448
1064.31	-0.70431	1064.31	-1.47109	1065.27	0.15341	1065.34	-0.02218	1065.27	-0.36156
1065.95	-0.6836	1065.95	-1.53862	1066.91	0.36478	1066.98	-0.03465	1066.91	-0.34793
1067.59	-0.67844	1067.59	-1.52579	1068.55	0.38562	1068.62	-0.05128	1068.55	-0.36098
1069.23	-0.60332	1069.23	-1.43706	1070.19	0.44987	1070.26	-0.0269	1070.19	-0.39292
1070.87	-0.58233	1070.87	-1.28683	1071.83	0.3645	1071.9	-0.08014	1071.83	-0.43157
1072.51	-0.41539	1072.51	-1.09678	1073.47	0.45251	1073.54	-0.09244	1073.47	-0.46229
1074.15	-0.36481	1074.15	-0.89211	1075.11	0.49326	1075.18	-0.04107	1075.11	-0.47062
1075.79	-0.27329	1075.79	-0.69726	1076.75	0.61531	1076.82	0.04345	1076.75	-0.4452
1077.42	-0.30807	1077.42	-0.53214	1078.39	0.58869	1078.46	0.10436	1078.39	-0.38037
1079.06	-0.08132	1079.06	-0.40917	1080.02	0.66969	1080.1	0.05703	1080.02	-0.27795
1080.7	0.0822	1080.7	-0.33217	1081.66	0.83304	1081.74	-0.00448	1081.66	-0.1479
1082.34	0.13514	1082.34	-0.29663	1083.3	0.89283	1083.37	-0.1687	1083.3	-0.00717
1083.97	0.15584	1083.97	-0.29166	1084.94	0.77725	1085.01	-0.22609	1084.94	0.12234
1085.61	-0.16601	1085.61	-0.30283	1086.57	0.66636	1086.65	-0.50614	1086.57	0.21723
1087.25	-0.30608	1087.25	-0.3158	1088.21	0.63082	1088.29	-0.78959	1088.21	0.25614
1088.88	-0.13514	1088.88	-0.31939	1089.84	0.57021	1089.92	-1.11767	1089.84	0.22373
1090.52	-0.08112	1090.52	-0.30782	1091.48	0.46419	1091.56	-1.07297	1091.48	0.11317
1092.16	-0.16181	1092.16	-0.2819	1093.11	0.43425	1093.19	-1.18939	1093.11	-0.072
1093.79	-0.09204	1093.79	-0.24859	1094.75	0.40424	1094.83	-1.24594	1094.75	-0.31835
1095.43	-0.23595	1095.43	-0.21912	1096.38	0.38174	1096.46	-1.47444	1096.38	-0.60386
1097.06	-0.42581	1097.06	-0.20661	1098.02	0.19622	1098.1	-1.40752	1098.02	-0.90152
1098.7	-0.44214	1098.7	-0.22274	1099.65	0.06465	1099.73	-1.31663	1099.65	-1.18291
1100.33	-0.51759	1100.33	-0.27524	1101.29	-0.10355	1101.37	-1.22326	1101.29	-1.42287
1101.96	-0.56962	1101.96	-0.36566	1102.92	-0.21886	1103	-1.18181	1102.92	-1.6028
1103.6	-0.63876	1103.6	-0.48866	1104.55	-0.34648	1104.63	-1.21766	1104.55	-1.71374
1105.23	-0.5886	1105.23	-0.63265	1106.18	-0.30071	1106.27	-1.23545	1106.18	-1.75715
1106.86	-0.76805	1106.86	-0.78139	1107.82	-0.41391	1107.9	-1.26095	1107.82	-1.74443
1108.49	-0.75016	1108.49	-0.91676	1109.45	-0.49752	1109.53	-1.19314	1109.45	-1.69445
1110.13	-0.66859	1110.13	-1.0218	1111.08	-0.63983	1111.17	-1.02656	1111.08	-1.63037
1111.76	-0.6158	1111.76	-1.08364	1112.71	-0.66906	1112.8	-0.70386	1112.71	-1.57537
1113.39	-0.58799	1113.39	-1.09551	1114.34	-0.79517	1114.43	-0.45986	1114.34	-1.5487
1115.02	-0.6759	1115.02	-1.05786	1115.97	-0.72338	1116.06	-0.38045	1115.97	-1.56246
1116.65	-0.7884	1116.65	-0.97813	1117.6	-0.96957	1117.69	-0.3099	1117.6	-1.61962
1118.28	-0.83485	1118.28	-0.86924	1119.23	-0.92655	1119.32	-0.15261	1119.23	-1.71369
1119.91	-0.74912	1119.91	-0.74726	1120.86	-0.89786	1120.95	-0.06325	1120.86	-1.83
1121.54	-0.38997	1121.54	-0.62857	1122.49	-0.74115	1122.58	0.09413	1122.49	-1.94834
1123.17	-0.34965	1123.17	-0.52706	1124.12	-0.69817	1124.21	0.1643	1124.12	-2.04652
1124.8	-0.5119	1124.8	-0.45196	1125.75	-0.52784	1125.84	0.28757	1125.75	-2.10422
1126.43	-0.59402	1126.43	-0.40653	1127.38	-0.39902	1127.47	0.27075	1127.38	-2.10644
1128.06	-0.52396	1128.06	-0.38799	1129	-0.28311	1129.1	0.23504	1129	-2.04602
1129.69	-0.49753	1129.69	-0.38849	1130.63	-0.32587	1130.73	0.28317	1130.63	-1.92497
1131.31	-0.3767	1131.31	-0.39706	1132.26	-0.35315	1132.36	0.28113	1132.26	-1.75395
1132.94	-0.47912	1132.94	-0.40189	1133.89	-0.40756	1133.98	0.24986	1133.89	-1.55072
1134.57	-0.55688	1134.57	-0.39294	1135.52	-0.31856	1135.61	0.27293	1135.52	-1.33736
1136.2	-0.67587	1136.2	-0.36393	1137.14	-0.15708	1137.24	0.52836	1137.14	-1.13681
1137.82	-0.5908	1137.82	-0.3136	1138.77	-0.12253	1138.87	0.60979	1138.77	-0.96977
1139.45	-0.69407	1139.45	-0.24588	1140.39	-0.09828	1140.49	0.65364	1140.39	-0.85144
1141.08	-0.7704	1141.08	-0.16937	1142.02	-0.08474	1142.12	0.568	1142.02	-0.79005
1142.7	-0.71108	1142.7	-0.09564	1143.64	-0.0181	1143.75	0.52749	1143.64	-0.78576
1144.33	-0.70044	1144.33	-0.03703	1145.27	0.00146	1145.37	0.49485	1145.27	-0.83162
1145.95	-0.62834	1145.95	-0.00466	1146.89	-0.09286	1147	0.48099	1146.89	-0.91473
1147.58	-0.64873	1147.58	-0.00619	1148.52	-0.02434	1148.62	0.43171	1148.52	-1.01901
1149.2	-0.57322	1149.2	-0.04475	1150.14	-0.02246	1150.25	0.32041	1150.14	-1.12743
1150.82	-0.47278	1150.82	-0.11821	1151.77	0.16291	1151.87	0.03183	1151.77	-1.22489
1152.45	-0.38024	1152.45	-0.21964	1153.39	0.03909	1153.49	-0.14473	1153.39	-1.29976
1154.07	-0.36034	1154.07	-0.3386	1155.01	-0.09492	1155.12	-0.32636	1155.01	-1.34544
1155.7	-0.47891	1155.7	-0.46262	1156.63	-0.08308	1156.74	-0.30021	1156.63	-1.36042
1157.32	-0.52915	1157.32	-0.57937	1158.26	-0.16034	1158.37	-0.22782	1158.26	-1.34777
1158.94	-0.51035	1158.94	-0.67822	1159.88	-0.14932	1159.99	-0.12385	1159.88	-1.3138
1160.56	-0.1105	1160.56	-0.75181	1161.5	-0.16172	1161.61	-0.12691	1161.5	-1.26677
1162.18	-0.05254	1162.18	-0.79669	1163.12	-0.23913	1163.23	-0.13954	1163.12	-1.21507
1163.81	-0.00831	1163.81	-0.81332	1164.74	-0.30454	1164.85	-0.24333	1164.74	-1.16596
1165.43	-0.10061	1165.43	-0.80561	1166.36	-0.36737	1166.48	-0.19248	1166.36	-1.12464
1167.05	-0.0044	1167.05	-0.77956	1167.98	-0.25111	1168.1	-0.14103	1167.98	-1.09393
1168.67	0.15028	1168.67	-0.74205	1169.6	-0.24075	1169.72	-0.17296	1169.6	-1.07442
1170.29	0.22175	1170.29	-0.69947	1171.22	-0.18766	1171.34	-0.00653	1171.22	-1.06507
1171.91	0.1368	1171.91	-0.65663	1172.84	-0.15611	1172.96	-0.01665	1172.84	-1.06401
1173.53	0.09799	1173.53	-0.61612	1174.46	-0.1614	1174.58	0.11988	1174.46	-1.06936
1175.15	0.17775	1175.15	-0.57821	1176.08	-0.22398	1176.2	0.20337	1176.08	-1.07982
1176.77	0.26177	1176.77	-0.54121	1177.7	-0.29925	1177.82	0.23753	1177.7	-1.09501
1178.39	0.3052	1178.39	-0.50219	1179.32	-0.45443	1179.44	0.38597	1179.32	-1.11539
1180	0.3836	1180	-0.45794	1180.94	-0.44113	1181.06	0.58453	1180.94	-1.14189
1181.62	0.4724	1181.62	-0.40574	1182.55	-0.44066	1182.67	0.70385	1182.55	-1.17526
1183.24	0.44845	1183.24	-0.34431	1184.17	-0.33672	1184.29	0.90596	1184.17	-1.21563
1184.86	0.2539	1184.86	-0.27403	1185.79	-0.32675	1185.91	0.98969	1185.79	-1.26161
1186.48	0.16967	1186.48	-0.19712	1187.41	-0.49804	1187.53	0.77181	1187.41	-1.31023
1188.09	0.11202	1188.09	-0.11728	1189.02	-0.57189	1189.15	0.57255	1189.02	-1.35683
1189.71	0.09265	1189.71	-0.03906	1190.64	-0.58593	1190.76	0.54017	1190.64	-1.39568
1191.33	0.09085	1191.33	0.03263	1192.25	-0.57811	1192.38	0.46701	1192.25	-1.42028
1192.94	0.23608	1192.94	0.09326	1193.87	-0.54806	1194	0.35914	1193.87	-1.42467
1194.56	0.2747	1194.56	0.13931	1195.49	-0.48342	1195.61	0.1497	1195.49	-1.40399
1196.17	0.27456	1196.17	0.16835	1197.1	-0.37701	1197.23	-0.0302	1197.1	-1.3555
1197.79	0.11919	1197.79	0.17936	1198.71	-0.31346	1198.84	-0.28445	1198.71	-1.27922
1199.4	0.14272	1199.4	0.1723	1200.33	-0.21662	1200.46	-0.57203	1200.33	-1.17809
1201.02	0.24127	1201.02	0.1481	1201.94	-0.31223	1202.07	-0.66031	1201.94	-1.05768
1202.63	0.27464	1202.63	0.10806	1203.56	-0.28982	1203.69	-0.69702	1203.56	-0.92603
1204.25	0.25315	1204.25	0.0538	1205.17	-0.07211	1205.3	-0.62359	1205.17	-0.79248
1205.86	0.43154	1205.86	-0.01317	1206.78	-0.12039	1206.91	-0.70077	1206.78	-0.66698
1207.47	0.63623	1207.47	-0.0913	1208.39	-0.04386	1208.53	-0.67758	1208.39	-0.55888
1209.08	0.76263	1209.08	-0.17901	1210.01	-0.03341	1210.14	-0.68687	1210.01	-0.47607
1210.7	0.80331	1210.7	-0.2745	1211.62	-0.03253	1211.75	-0.75309	1211.62	-0.42396
1212.31	0.72767	1212.31	-0.37572	1213.23	-0.13435	1213.36	-0.70861	1213.23	-0.40526
1213.92	0.51498	1213.92	-0.48004	1214.84	-0.07001	1214.98	-0.70138	1214.84	-0.41955
1215.53	0.28128	1215.53	-0.58447	1216.45	-0.02059	1216.59	-0.62204	1216.45	-0.46348
1217.15	0.20489	1217.15	-0.68573	1218.06	-0.01145	1218.2	-0.65085	1218.06	-0.53108
1218.76	0.27218	1218.76	-0.78069	1219.67	0.0509	1219.81	-0.54315	1219.67	-0.61452
1220.37	0.16035	1220.37	-0.86656	1221.28	-0.04729	1221.42	-0.61976	1221.28	-0.70483
1221.98	0.04772	1221.98	-0.9414	1222.9	-0.22343	1223.03	-0.4465	1222.9	-0.79291
1223.59	0.02229	1223.59	-1.00435	1224.5	-0.12852	1224.64	-0.29876	1224.5	-0.87016
1225.2	-0.03801	1225.2	-1.05569	1226.11	-0.14096	1226.25	-0.25801	1226.11	-0.9298
1226.81	-0.03642	1226.81	-1.09681	1227.72	-0.3439	1227.86	-0.13016	1227.72	-0.96698
1228.41	-0.13038	1228.41	-1.12983	1229.33	-0.33789	1229.47	-0.03946	1229.33	-0.97939
1230.02	-0.16017	1230.02	-1.157	1230.94	-0.28096	1231.08	-0.07943	1230.94	-0.96728
1231.63	0.07492	1231.63	-1.18034	1232.55	-0.41099	1232.69	-0.14299	1232.55	-0.93321
1233.24	0.21688	1233.24	-1.20095	1234.15	-0.38203	1234.3	-0.17518	1234.15	-0.88145
1234.85	0.19692	1234.85	-1.21868	1235.76	-0.38197	1235.91	-0.17867	1235.76	-0.81744
1236.45	0.30541	1236.45	-1.23201	1237.37	-0.27174	1237.51	0.00148	1237.37	-0.74661
1238.06	0.47594	1238.06	-1.23811	1238.98	-0.20359	1239.12	0.23329	1238.98	-0.67375
1239.67	0.55293	1239.67	-1.2334	1240.58	-0.15522	1240.73	0.34224	1240.58	-0.60218
1241.28	0.46126	1241.28	-1.21414	1242.19	-0.14215	1242.34	0.29698	1242.19	-0.53364
1242.88	0.26741	1242.88	-1.17719	1243.79	0.06257	1243.94	0.16051	1243.79	-0.46785
1244.49	0.0863	1244.49	-1.12065	1245.4	0.12178	1245.55	0.12652	1245.4	-0.40337
1246.09	-0.1469	1246.09	-1.0446	1247.01	0.18102	1247.16	0.12362	1247.01	-0.33797
1247.7	-0.15085	1247.7	-0.95115	1248.61	0.17331	1248.76	0.16786	1248.61	-0.26979
1249.31	0.01067	1249.31	-0.8446	1250.21	0.06968	1250.37	0.37419	1250.21	-0.19845
1250.91	0.06642	1250.91	-0.73096	1251.82	0.11887	1251.97	0.57507	1251.82	-0.12576
1252.51	0.05911	1252.51	-0.61718	1253.42	0.17756	1253.58	0.57864	1253.42	-0.0561
1254.12	0.05095	1254.12	-0.51036	1255.03	0.15665	1255.18	0.57986	1255.03	0.00347
1255.72	0.08789	1255.72	-0.41702	1256.63	0.15511	1256.78	0.62939	1256.63	0.0443
1257.33	0.08379	1257.33	-0.34201	1258.23	0.19648	1258.39	0.51881	1258.23	0.05724
1258.93	0.21792	1258.93	-0.28832	1259.83	0.07485	1259.99	0.3869	1259.83	0.03463
1260.53	0.45759	1260.53	-0.25655	1261.44	0.0215	1261.59	0.36483	1261.44	-0.02786
1262.13	0.66183	1262.13	-0.24515	1263.04	-0.00148	1263.2	0.31817	1263.04	-0.12928
1263.74	0.72323	1263.74	-0.25074	1264.64	-0.07257	1264.8	0.21113	1264.64	-0.26258
1265.34	0.71781	1265.34	-0.26876	1266.24	-0.08612	1266.4	0.14509	1266.24	-0.41417
1266.94	0.66004	1266.94	-0.29395	1267.84	-0.11888	1268	0.19025	1267.84	-0.5649
1268.54	0.70062	1268.54	-0.32109	1269.45	-0.14372	1269.61	0.17338	1269.45	-0.69207
1270.14	0.61979	1270.14	-0.34541	1271.04	-0.04288	1271.21	0.26714	1271.04	-0.77221
1271.74	0.53809	1271.74	-0.36288	1272.65	0.16679	1272.81	0.41312	1272.65	-0.78509
1273.34	0.44863	1273.34	-0.37029	1274.25	0.23711	1274.41	0.46914	1274.25	-0.71655
1274.94	0.374	1274.94	-0.36517	1275.85	0.36052	1276.01	0.50802	1275.85	-0.56207
1276.54	0.30016	1276.54	-0.34565	1277.45	0.49237	1277.61	0.64624	1277.45	-0.32825
1278.14	0.10966	1278.14	-0.31029	1279.04	0.43909	1279.21	0.65839	1279.04	-0.03306
1279.74	0.13466	1279.74	-0.2581	1279.55	0.39606	1280.81	0.75887	1279.55	0.3007
1281.34	0.30407	1281.34	-0.18859	1281.15	0.5912	1282.41	0.90266	1281.15	0.62927
1282.94	0.46065	1282.94	-0.10207	1282.75	0.46052	1284.01	1.08657	1282.75	0.92109
1284.54	0.49368	1284.54	0	1284.34	0.49632	1285.6	1.26406	1284.34	1.14238
1286.14	0.54516	1286.14	0.11433	1285.94	0.62312	1287.2	1.26121	1285.94	1.26849
1287.73	0.63336	1287.73	0.23639	1287.54	0.76612	1288.8	1.17976	1287.54	1.28761
1289.33	0.55559	1289.33	0.35962	1289.14	0.8735	1290.4	1.0981	1289.14	1.20313
1290.93	0.57783	1290.93	0.4758	1290.74	1.14815	1292	1.06512	1290.74	1.03394
1292.53	0.50016	1292.53	0.5758	1292.34	1.01658	1293.59	1.19951	1292.34	0.8123
1294.12	0.46032	1294.12	0.65041	1293.94	0.99304	1295.19	1.22149	1293.94	0.57947
1295.72	0.43335	1295.72	0.6916	1295.53	1.03008	1296.79	1.25585	1295.53	0.37977
1297.31	0.52916	1297.31	0.69344	1297.13	1.11587	1298.38	1.38597	1297.13	0.25374
1298.91	0.43832	1298.91	0.65333	1298.73	1.27408	1299.98	1.29639	1298.73	0.23192
1300.5	0.42328	1300.5	0.57236	1300.32	1.42018	1301.57	1.03124	1300.32	0.32977
1302.1	0.27922	1302.1	0.45569	1301.92	1.46614	1303.17	0.80965	1301.92	0.54469
1303.69	0.2788	1303.69	0.31182	1303.52	1.59506	1304.76	0.64405	1303.52	0.85623
1305.29	0.45964	1305.29	0.15189	1305.11	1.60139	1306.36	0.49507	1305.11	1.22872
1306.88	0.41821	1306.88	-0.01202	1306.71	1.59365	1307.95	0.37937	1306.71	1.61645
1308.47	0.22806	1308.47	-0.16829	1308.3	1.55851	1309.55	0.42153	1308.3	1.97087
1310.07	0.14833	1310.07	-0.30738	1309.9	1.53416	1311.14	0.42434	1309.9	2.24771
1311.66	0.38883	1311.66	-0.42323	1311.49	1.62456	1312.73	0.31795	1311.49	2.41426
1313.25	0.54664	1313.25	-0.51374	1313.09	1.63956	1314.33	0.41175	1313.09	2.45407
1314.85	0.51009	1314.85	-0.5809	1314.68	1.58382	1315.92	0.46678	1314.68	2.36976
1316.44	0.54245	1316.44	-0.63015	1316.27	1.70436	1317.51	0.42325	1316.27	2.18214
1318.03	0.64612	1318.03	-0.66892	1317.86	1.90605	1319.1	0.52067	1317.86	1.9268
1319.62	0.63255	1319.62	-0.70503	1319.46	2.10738	1320.69	0.66768	1319.46	1.64804
1321.21	0.53683	1321.21	-0.74485	1321.05	2.20748	1322.29	0.62518	1321.05	1.39163
1322.8	0.43003	1322.8	-0.79173	1322.64	2.09785	1323.88	0.6836	1322.64	1.19701
1324.4	0.44761	1324.4	-0.84489	1324.23	1.93938	1325.47	0.68535	1324.23	1.09101
1325.98	0.55612	1325.98	-0.89928	1325.83	1.6396	1327.06	0.55839	1325.83	1.08351
1327.57	0.64929	1327.57	-0.94583	1327.42	1.6069	1328.65	0.58775	1327.42	1.16622
1329.17	1.00782	1329.17	-0.97303	1329.01	1.44466	1330.24	0.57961	1329.01	1.31432
1330.75	1.06058	1330.75	-0.96892	1330.6	1.35484	1331.83	0.55166	1330.6	1.49121
1332.34	1.12815	1332.34	-0.92301	1332.19	1.43895	1333.42	0.52402	1332.19	1.65516
1333.93	1.05945	1333.93	-0.82876	1333.78	1.37978	1335.01	0.51468	1333.78	1.76678
1334.68	1.11054	1334.68	-0.68769	1335.37	1.13696	1336.59	0.66761	1335.37	1.79614
1336.27	1.253	1336.27	-0.50015	1336.96	1.08474	1338.18	0.76448	1336.96	1.72812
1337.86	1.1476	1337.86	-0.28048	1338.55	1.01215	1339.77	0.82169	1338.55	1.56521
1339.45	1.0497	1339.45	-0.04582	1340.14	0.88647	1341.36	0.94338	1340.14	1.32713
1341.04	0.96322	1341.04	0.18339	1341.72	0.86082	1342.95	0.77294	1341.72	1.04755
1342.63	0.91519	1342.63	0.38595	1343.31	0.91853	1344.54	0.72939	1343.31	0.76806
1344.22	0.81515	1344.22	0.54279	1344.9	1.041	1346.12	0.67084	1344.9	0.53124
1345.8	0.71162	1345.8	0.63952	1346.49	1.07537	1347.71	0.40658	1346.49	0.37306
1347.39	0.81493	1347.39	0.66861	1348.08	1.05587	1349.29	0.24823	1348.08	0.31669
1348.98	1.02176	1348.98	0.63027	1349.66	0.98444	1350.88	0.21179	1349.66	0.36853
1350.57	1.19936	1350.57	0.53255	1351.25	1.011	1352.47	0.32931	1351.25	0.51695
1352.16	1.07211	1352.16	0.3902	1352.83	0.94169	1354.05	0.3482	1352.83	0.73456
1353.74	0.90427	1353.74	0.22254	1354.42	0.80667	1355.64	0.30332	1354.42	0.98264
1355.33	0.86464	1355.33	0.05094	1356.01	0.74041	1357.22	0.36053	1356.01	1.21803
1356.91	0.76615	1356.91	-0.10434	1357.59	0.75438	1358.81	0.27961	1357.59	1.40034
1358.5	0.7067	1358.5	-0.22652	1359.18	0.65486	1360.39	0.24457	1359.18	1.49865
1360.09	0.92778	1360.09	-0.30452	1360.76	0.52949	1361.97	0.1384	1360.76	1.49675
1361.67	0.86139	1361.67	-0.33403	1362.35	0.46133	1363.56	-0.0586	1362.35	1.39536
1363.26	0.77235	1363.26	-0.31743	1363.93	0.6759	1365.14	-0.07924	1363.93	1.21186
1364.84	0.66556	1364.84	-0.26311	1365.51	0.79411	1366.72	-0.09636	1365.51	0.9767
1366.43	0.7392	1366.43	-0.18344	1367.1	0.87893	1368.3	-0.01134	1367.1	0.72799
1368.01	0.856	1368.01	-0.09278	1368.68	0.80965	1369.89	-0.04981	1368.68	0.50487
1369.59	0.69456	1369.59	-0.00493	1370.26	0.70311	1371.47	-0.10763	1370.26	0.34063
1371.18	0.57641	1371.18	0.06882	1371.85	0.67371	1373.05	-0.22699	1371.85	0.25733
1372.76	0.61224	1372.76	0.12111	1373.43	0.60875	1374.63	-0.41797	1373.43	0.26258
1374.34	0.69732	1374.34	0.14932	1375.01	0.62329	1376.21	-0.33587	1375.01	0.34862
1375.93	0.80935	1375.93	0.15529	1376.59	0.58659	1377.79	-0.32524	1376.59	0.49447
1377.51	0.85989	1377.51	0.14427	1378.18	0.53035	1379.38	-0.22468	1378.18	0.67017
1379.09	1.09274	1379.09	0.12358	1379.76	0.50791	1380.96	-0.05748	1379.76	0.8426
1380.67	1.26622	1380.67	0.10078	1381.34	0.34528	1382.53	0.06344	1381.34	0.98127
1382.25	1.1065	1382.25	0.082	1382.92	0.28	1384.11	0.19729	1382.92	1.06375
1383.83	0.8022	1383.83	0.07065	1384.5	0.44426	1385.69	0.35012	1384.5	1.07918
1385.41	0.75104	1385.41	0.06679	1386.08	0.48328	1387.27	0.39848	1386.08	1.02954
1386.99	0.61736	1386.99	0.0671	1387.66	0.48205	1388.85	0.40567	1387.66	0.92845
1388.57	0.63773	1388.57	0.06563	1389.24	0.43822	1390.43	0.2873	1389.24	0.79785
1390.15	0.61981	1390.15	0.05493	1390.82	0.46588	1392.01	0.39858	1390.82	0.66326
1391.73	0.78035	1391.73	0.02762	1392.39	0.53962	1393.58	0.45221	1392.39	0.54857
1393.31	0.94706	1393.31	-0.02216	1393.97	0.44792	1395.16	0.45075	1393.97	0.47122
1394.89	0.98218	1394.89	-0.0975	1395.55	0.45267	1396.74	0.54068	1395.55	0.43917
1396.47	1.0665	1396.47	-0.19791	1397.13	0.41081	1398.32	0.64859	1397.13	0.44955
1398.05	1.28187	1398.05	-0.3192	1398.71	0.32314	1399.89	0.74245	1398.71	0.48968
1399.63	1.43312	1399.63	-0.45387	1400.28	0.27191	1401.47	0.80811	1400.28	0.54019
1401.2	1.3548	1401.2	-0.59205	1401.86	0.03429	1403.05	0.66493	1401.86	0.57915
1402.78	1.50094	1402.78	-0.7227	1403.44	-0.04074	1404.62	0.59632	1403.44	0.58716
1404.36	1.37223	1404.36	-0.8351	1405.01	-0.15366	1406.2	0.64716	1405.01	0.55158
1405.94	1.23127	1405.94	-0.92004	1406.59	-0.23403	1407.77	0.6443	1406.59	0.46936
1407.51	1.07223	1407.51	-0.97084	1408.16	-0.1718	1409.35	0.64031	1408.16	0.34829
1409.09	0.8926	1409.09	-0.98376	1409.74	-0.14146	1410.92	0.68302	1409.74	0.20556
1410.66	0.74644	1410.66	-0.95829	1411.32	-0.03865	1412.5	0.67907	1411.32	0.06481
1412.24	0.4757	1412.24	-0.89659	1412.89	-0.01392	1414.07	0.64128	1412.89	-0.04844
1413.81	0.12517	1413.81	-0.8031	1414.47	-0.05505	1414.79	0.81606	1414.47	-0.11193
1415.39	-0.24495	1415.39	-0.68354	1416.04	0.000424371	1416.36	0.71507	1416.04	-0.11097
1416.96	-0.40829	1416.96	-0.54438	1417.61	-0.05306	1417.94	0.51677	1417.61	-0.04184
1418.54	-0.50404	1418.54	-0.392	1419.19	-0.04978	1419.51	0.43477	1419.19	0.08706
1420.11	-0.49508	1420.11	-0.23252	1420.76	-0.08156	1421.09	0.51652	1420.76	0.25647
1421.69	-0.4379	1421.69	-0.07148	1422.33	-0.05731	1422.66	0.66641	1422.33	0.4391
1423.26	-0.45042	1423.26	0.08588	1423.91	-0.0598	1424.24	0.60485	1423.91	0.6045
1424.83	-0.29886	1424.83	0.23471	1425.48	-0.22095	1425.81	0.70806	1425.48	0.72447
1426.41	-0.22586	1426.41	0.37018	1427.05	-0.19495	1427.38	0.74085	1427.05	0.77791
1427.98	-0.07807	1427.98	0.48743	1428.62	-0.301	1428.95	0.72253	1428.62	0.7548
1429.55	0.21518	1429.55	0.58182	1430.19	-0.32279	1430.53	0.72092	1430.19	0.65798
1431.12	0.52766	1431.12	0.64915	1431.77	-0.24676	1432.1	0.65539	1431.77	0.50272
1432.69	0.58632	1432.69	0.68616	1433.34	-0.14896	1433.67	0.4917	1433.34	0.31423
1434.27	0.69113	1434.27	0.69112	1434.91	-0.15636	1435.25	0.30607	1434.91	0.12306
1435.84	0.63833	1435.84	0.66421	1436.48	-0.13478	1436.82	0.32153	1436.48	-0.04007
1437.41	0.60837	1437.41	0.60801	1438.05	-0.11973	1438.39	0.34796	1438.05	-0.14956
1438.98	0.49159	1438.98	0.52744	1439.62	-0.06474	1439.96	0.25124	1439.62	-0.18918
1440.55	0.40655	1440.55	0.42945	1441.19	-0.12474	1441.53	0.24823	1441.19	-0.1546
1442.12	0.39186	1442.12	0.32238	1442.76	-0.16049	1443.1	0.34237	1442.76	-0.05373
1443.69	0.281	1443.69	0.21508	1444.32	-0.36314	1444.67	0.39047	1444.32	0.09524
1445.26	-0.00996	1445.26	0.11581	1445.89	-0.35453	1446.24	0.42802	1445.89	0.26737
1446.82	-0.15157	1446.82	0.03127	1447.46	-0.34305	1447.81	0.44017	1447.46	0.43603
1448.39	-0.10002	1448.39	-0.03413	1449.03	-0.41411	1449.38	0.26624	1449.03	0.57771
1449.96	-0.12784	1449.96	-0.07893	1450.6	-0.20389	1450.95	0.44028	1450.6	0.67625
1451.53	-0.22319	1451.53	-0.10449	1452.16	-0.0495	1452.52	0.52572	1452.16	0.72553
1453.1	-0.39566	1453.1	-0.11473	1453.73	0.12925	1454.09	0.51691	1453.73	0.72998
1454.67	-0.50606	1454.67	-0.1153	1455.3	0.23585	1455.65	0.41476	1455.3	0.70317
1456.23	-0.50386	1456.23	-0.11269	1456.86	0.21444	1457.22	0.36962	1456.86	0.66447
1457.8	-0.46331	1457.8	-0.11301	1458.43	0.20373	1458.79	0.33428	1458.43	0.63443
1459.37	-0.46484	1459.37	-0.12126	1460	0.20243	1460.36	0.44755	1460	0.63027
1460.93	-0.19425	1460.93	-0.14058	1461.56	0.23173	1461.92	0.47523	1461.56	0.66178
1462.5	0.05681	1462.5	-0.17174	1463.13	0.36108	1463.49	0.53869	1463.13	0.72865
1464.06	0.04474	1464.06	-0.2135	1464.69	0.30659	1465.06	0.65119	1464.69	0.82029
1465.63	0.12974	1465.63	-0.26271	1466.26	0.21634	1466.62	0.83883	1466.26	0.91722
1467.19	0.37979	1467.19	-0.3152	1467.82	0.05351	1468.19	1.17658	1467.82	0.99491
1468.76	0.43428	1468.76	-0.36625	1469.38	-0.05464	1469.75	1.1884	1469.38	1.02839
1470.32	0.68011	1470.32	-0.4115	1470.95	-0.21258	1471.32	1.27349	1470.95	0.99754
1471.89	0.84202	1471.89	-0.4472	1472.51	-0.35578	1472.89	1.36466	1472.51	0.89176
1473.45	0.97488	1473.45	-0.47066	1474.08	-0.421	1474.45	1.26447	1474.08	0.71272
1475.01	1.18848	1475.01	-0.48005	1475.64	-0.47665	1476.01	0.99962	1475.64	0.47552
1476.58	1.21192	1476.58	-0.47426	1477.2	-0.43883	1477.58	0.93134	1477.2	0.20691
1478.14	1.23062	1478.14	-0.45269	1478.76	-0.30986	1479.14	0.91103	1478.76	-0.05829
1479.7	1.18181	1479.7	-0.41477	1480.32	-0.17334	1480.7	0.97576	1480.32	-0.2826
1481.27	0.94728	1481.27	-0.36	1481.89	-0.13169	1482.27	1.02084	1481.89	-0.43201
1482.83	0.77754	1482.83	-0.28816	1483.45	-0.18611	1483.83	1.09786	1483.45	-0.48154
1484.39	0.58116	1484.39	-0.19953	1485.01	-0.2584	1485.39	1.13542	1485.01	-0.41992
1485.95	0.58033	1485.95	-0.09561	1486.57	-0.35765	1486.95	1.07561	1486.57	-0.25173
1487.51	0.47233	1487.51	0.02025	1488.13	-0.38279	1488.52	1.15175	1488.13	0.00287
1489.07	0.28648	1489.07	0.14232	1489.69	-0.33676	1490.08	1.10715	1489.69	0.31097
1490.64	0.31983	1490.64	0.2623	1491.25	-0.2814	1491.64	0.88547	1491.25	0.63185
1492.19	0.55224	1492.19	0.3694	1492.81	-0.11682	1493.2	0.72487	1492.81	0.9233
1493.76	0.54225	1493.76	0.4514	1494.37	-0.04578	1494.76	0.68384	1494.37	1.14816
1495.32	0.62244	1495.32	0.4956	1495.93	-0.0045	1496.32	0.60807	1495.93	1.28014
1496.88	0.81712	1496.88	0.49077	1497.49	0.24228	1497.88	0.55563	1497.49	1.30786
1498.43	0.99049	1498.43	0.42887	1499.04	0.39984	1499.44	0.44247	1499.04	1.23654
1499.99	1.05155	1499.99	0.30689	1500.6	0.44197	1501	0.39776	1500.6	1.08681
1501.55	1.28558	1501.55	0.12797	1502.16	0.35248	1502.56	0.23622	1502.16	0.89153
1503.11	1.34018	1503.11	-0.09792	1503.72	0.37699	1504.12	0.13761	1503.72	0.69023
1504.67	1.4231	1504.67	-0.3544	1505.28	0.52945	1505.68	0.03584	1505.28	0.52284
1506.22	1.55824	1506.22	-0.62001	1506.83	0.70778	1507.24	-0.0892	1506.83	0.42335
1507.78	1.56978	1507.78	-0.87025	1508.39	0.80752	1508.79	-0.04036	1508.39	0.41445
1509.34	1.46099	1509.34	-1.08061	1509.95	0.96366	1510.35	0.10861	1509.95	0.5043
1510.9	1.3963	1510.9	-1.22942	1511.5	0.99612	1511.91	0.01606	1511.5	0.68538
1512.45	1.29449	1512.45	-1.30075	1513.06	0.86168	1513.47	0.05801	1513.06	0.93585
1514.01	1.19725	1514.01	-1.28652	1514.61	0.87477	1515.02	0.11684	1514.61	1.22335
1515.56	1.12231	1515.56	-1.18792	1516.17	0.99515	1516.58	-0.06123	1516.17	1.50993
1517.12	1.21314	1517.12	-1.01516	1517.72	0.98263	1518.14	-0.12982	1517.72	1.75818
1518.67	1.25352	1518.67	-0.78658	1519.28	1.09829	1519.69	-0.24331	1519.28	1.9366
1520.23	1.39217	1520.23	-0.52605	1520.83	1.07717	1521.25	-0.2905	1520.83	2.02447
1521.79	1.53271	1521.79	-0.26015	1522.38	1.07497	1522.8	-0.27051	1522.38	2.01441
1523.34	1.43225	1523.34	-0.01472	1523.94	1.04145	1524.36	-0.17728	1523.94	1.91323
1524.89	1.27133	1524.89	0.18848	1525.49	1.12715	1525.91	-0.22243	1525.49	1.74067
1526.45	1.26708	1526.45	0.33423	1527.05	1.242	1527.47	-0.2208	1527.05	1.52599
1528	1.28369	1528	0.41541	1528.6	1.34471	1529.02	-0.26082	1528.6	1.30381
1529.55	1.36275	1529.55	0.43352	1530.15	1.30999	1530.58	-0.27328	1530.15	1.109
1531.11	1.42776	1531.11	0.39777	1531.7	1.34992	1532.13	-0.27028	1531.7	0.972
1532.66	1.35716	1532.66	0.3231	1533.25	1.30987	1533.68	-0.36325	1533.25	0.91505
1534.21	1.19724	1534.21	0.22778	1534.81	1.38594	1535.23	-0.31438	1534.81	0.94959
1535.76	1.17672	1535.76	0.13037	1536.36	1.62194	1536.79	-0.28736	1536.36	1.0756
1537.31	1.22404	1537.31	0.04705	1537.91	1.86391	1538.34	-0.20279	1537.91	1.28201
1538.87	1.11844	1538.87	-0.01051	1539.46	1.95559	1539.89	-0.05227	1539.46	1.54902
1540.42	1.03967	1540.42	-0.03653	1541.01	1.99035	1541.44	0.13256	1541.01	1.85098
1541.97	1.05119	1541.97	-0.03118	1542.56	2.07	1542.99	0.225	1542.56	2.16001
1543.52	1.09774	1543.52	0	1544.11	2.14598	1544.54	0.28133	1544.11	2.44931
1545.07	1.05965	1545.07	0.05006	1545.66	2.1706	1546.1	0.36529	1545.66	2.69623
1546.62	1.23068	1546.62	0.10537	1547.21	2.0803	1547.65	0.30625	1547.21	2.88441
1548.17	1.28935	1548.17	0.15497	1548.55	2.24327	1549.2	0.19529	1548.55	3.00576
1549.72	1.26123	1549.72	0.18989	1550.1	2.50128	1550.75	0.18586	1550.1	3.05761
1551.27	1.22588	1551.27	0.20448	1551.65	2.7502	1552.3	0.20378	1551.65	3.04673
1552.82	0.96491	1552.82	0.19692	1553.2	2.87769	1553.85	0.1939	1553.2	2.98487
1554.36	0.84266	1554.36	0.16899	1554.74	2.91339	1555.4	0.20548	1554.74	2.8879
1555.91	0.82966	1555.91	0.12538	1556.29	3.03526	1556.95	0.22327	1556.29	2.78194
1557.46	1.00762	1557.46	0.07222	1557.84	2.96946	1558.49	0.19047	1557.84	2.67726
1559.01	1.04042	1559.01	0.01579	1559.39	2.90231	1560.04	0.14613	1559.39	2.58976
1560.56	0.75181	1560.56	-0.03871	1560.94	3.02712	1561.59	0.10658	1560.94	2.53284
1562.1	0.38706	1562.1	-0.08813	1562.49	3.08158	1563.14	0.08615	1562.49	2.51574
1563.65	0.21091	1563.65	-0.13148	1564.04	2.95622	1564.68	0.08062	1564.04	2.54296
1565.2	-0.04701	1565.2	-0.17005	1565.58	3.09932	1566.23	-0.05906	1565.58	2.61399
1566.74	0.02191	1566.74	-0.20657	1567.13	3.09595	1567.78	-0.05135	1567.13	2.72353
1568.29	0.03927	1568.29	-0.24409	1568.68	3.08308	1569.33	-0.20659	1568.68	2.86206
1569.83	-0.11674	1569.83	-0.28528	1570.22	3.08761	1570.87	-0.22078	1570.22	3.01679
1571.38	0.075	1571.38	-0.3312	1571.77	3.23917	1572.42	-0.24239	1571.77	3.17307
1572.92	0.27782	1572.92	-0.38108	1573.31	3.37378	1573.96	-0.20362	1573.31	3.31569
1574.47	0.60844	1574.47	-0.43194	1574.86	3.33827	1575.51	-0.13635	1574.86	3.43072
1576.01	0.53347	1576.01	-0.47928	1576.4	3.30067	1577.05	-0.0838	1576.4	3.50677
1577.56	0.37246	1577.56	-0.51753	1577.95	3.35589	1578.6	-0.21323	1577.95	3.53651
1579.1	0.30086	1579.1	-0.5414	1579.49	3.34077	1580.14	-0.20005	1579.49	3.51731
1580.64	0.27973	1580.64	-0.54655	1581.04	3.34855	1581.69	0.0765	1581.04	3.45173
1582.19	0.34876	1582.19	-0.53057	1582.58	3.44346	1583.23	0.26598	1582.58	3.34701
1583.73	0.3096	1583.73	-0.49361	1584.13	3.36901	1584.77	0.43945	1584.13	3.21431
1585.27	0.30454	1585.27	-0.43813	1585.67	3.31008	1586.32	0.59024	1585.67	3.06706
1586.81	0.32938	1586.81	-0.36875	1587.21	3.17635	1587.86	0.7456	1587.21	2.91931
1588.36	0.35849	1588.36	-0.29136	1588.76	3.15616	1589.4	0.8712	1588.76	2.78377
1589.9	0.3214	1589.9	-0.21245	1590.3	3.09162	1590.94	1.02785	1590.3	2.67004
1591.44	0.16112	1591.44	-0.13777	1591.84	3.00901	1592.49	1.09019	1591.84	2.58348
1592.98	0.16946	1592.98	-0.07179	1593.38	2.95864	1594.03	1.11276	1593.38	2.5245
1594.52	0.32134	1594.52	-0.0171	1594.92	2.92309	1595.57	1.12711	1594.92	2.48877
1596.06	0.32774	1596.06	0.02578	1596.46	2.6957	1597.11	1.2442	1596.46	2.46804
1597.6	0.33437	1597.6	0.05815	1598.01	2.68378	1598.65	1.30987	1598.01	2.4517
1599.14	0.39816	1599.14	0.08265	1599.55	2.59032	1600.19	1.24178	1599.55	2.42855
1600.68	0.39166	1600.68	0.10261	1601.09	2.40549	1601.73	1.11147	1601.09	2.38883
1602.22	0.48373	1602.22	0.12133	1602.63	2.2712	1603.27	1.14689	1602.63	2.32589
1603.76	0.51117	1603.76	0.14151	1604.17	2.24979	1604.81	1.13207	1604.17	2.23737
1605.3	0.54575	1605.3	0.16489	1605.71	2.20563	1606.35	1.01288	1605.71	2.12567
1606.84	0.41529	1606.84	0.19212	1607.25	2.17874	1607.89	0.90648	1607.25	1.99766
1608.37	0.54625	1608.37	0.22285	1608.78	2.1413	1609.43	0.7689	1608.78	1.86356
1609.91	0.62321	1609.91	0.25622	1610.32	2.15522	1610.97	0.67891	1610.32	1.73544
1611.45	0.47286	1611.45	0.29091	1611.86	2.21178	1612.51	0.64017	1611.86	1.62515
1612.99	0.34651	1612.99	0.32573	1613.4	2.16095	1614.05	0.66718	1613.4	1.54249
1614.53	0.0354	1614.53	0.35969	1614.94	1.97839	1615.58	0.55326	1614.94	1.49361
1616.06	0.0654	1616.06	0.39209	1616.48	1.8572	1617.12	0.63332	1616.48	1.47991
1617.6	0.29619	1617.6	0.42252	1618.01	1.99378	1618.66	0.48397	1618.01	1.49777
1619.14	0.49286	1619.14	0.4504	1619.55	2.09107	1620.2	0.13444	1619.55	1.53901
1620.67	0.58182	1620.67	0.47487	1621.09	1.91003	1621.73	-0.06936	1621.09	1.59189
1622.21	0.54343	1622.21	0.4948	1622.62	1.91367	1623.27	-0.35169	1622.62	1.64273
1623.74	0.70978	1623.74	0.50848	1624.16	1.85554	1624.8	-0.66	1624.16	1.67781
1625.28	0.68847	1625.28	0.51416	1625.69	1.66934	1626.34	-0.71055	1625.69	1.68499
1626.81	0.71564	1626.81	0.51015	1627.23	1.61107	1627.87	-0.67097	1627.23	1.65534
1628.35	0.47074	1628.35	0.49562	1628.77	1.56023	1629.41	-0.77572	1628.77	1.58398
1629.88	0.31415	1629.88	0.47072	1630.3	1.57731	1630.94	-0.96191	1630.3	1.4706
1631.41	0.18237	1631.41	0.43723	1631.83	1.54437	1632.48	-1.1006	1631.83	1.31929
1632.95	0.15378	1632.95	0.39847	1633.37	1.40835	1634.01	-1.07563	1633.37	1.13775
1634.48	0.17679	1634.48	0.35884	1634.9	1.32612	1635.55	-1.10283	1634.9	0.93625
1636.01	0.1664	1636.01	0.32343	1636.44	1.08637	1637.08	-1.09887	1636.44	0.72642
1637.55	0.28426	1637.55	0.29697	1637.97	0.91413	1638.61	-1.20932	1637.97	0.51985
1639.08	0.23687	1639.08	0.28267	1639.51	0.82922	1640.15	-1.31274	1639.51	0.3271
1640.61	0.05801	1640.61	0.28153	1641.04	0.68723	1641.68	-1.324	1641.04	0.15663
1642.14	-0.07431	1642.14	0.29156	1642.57	0.51668	1643.21	-1.15131	1642.57	0.01435
1643.67	-0.1896	1643.67	0.30764	1644.1	0.54929	1644.75	-1.14551	1644.1	-0.09672
1645.2	-0.24438	1645.2	0.32202	1645.63	0.53367	1646.28	-1.05618	1645.63	-0.17651
1646.74	-0.03776	1646.74	0.32536	1647.17	0.43251	1647.81	-0.93413	1647.17	-0.22759
1648.27	0.20927	1648.27	0.30808	1648.7	0.35019	1649.34	-0.80567	1648.7	-0.2549
1649.8	0.21879	1649.8	0.26232	1650.23	0.21366	1650.87	-0.75329	1650.23	-0.26505
1651.33	0.25716	1651.33	0.18348	1651.76	0.07598	1652.4	-0.77117	1651.76	-0.26584
1652.86	0.49163	1652.86	0.07146	1653.29	0.00958	1653.93	-0.71671	1653.29	-0.26546
1654.39	0.7471	1654.39	-0.06865	1654.82	0.05117	1655.46	-0.4251	1654.82	-0.27176
1655.09	0.82555	1655.09	-0.23057	1656.35	-0.05944	1656.99	-0.10822	1656.35	-0.29142
1656.62	0.93131	1656.62	-0.39276	1657.88	-0.21201	1658.52	0.07317	1657.88	-0.32921
1658.15	0.7554	1658.15	-0.54296	1659.41	-0.19835	1660.05	0.06981	1659.41	-0.38736
1659.68	0.68507	1659.68	-0.66529	1660.94	-0.26805	1661.58	0.26628	1660.94	-0.46511
1661.21	0.79439	1661.21	-0.74645	1662.47	-0.21152	1663.11	0.3326	1662.47	-0.55863
1662.74	0.7831	1662.74	-0.77777	1664	-0.04545	1664.64	0.21567	1664	-0.66129
1664.27	0.84093	1664.27	-0.75665	1665.52	-0.07636	1666.16	0.30519	1665.52	-0.76445
1665.8	0.80437	1665.8	-0.68701	1667.05	-0.15409	1667.69	0.48536	1667.05	-0.85849
1667.32	0.82931	1667.32	-0.5787	1668.58	-0.16287	1669.22	0.46165	1668.58	-0.93439
1668.85	0.59864	1668.85	-0.4458	1670.11	-0.19348	1670.75	0.43931	1670.11	-0.98517
1670.38	0.42957	1670.38	-0.30451	1671.63	-0.32009	1672.27	0.49296	1671.63	-1.00738
1671.91	0.36892	1671.91	-0.17037	1673.16	-0.39954	1673.8	0.5011	1673.16	-1.00202
1673.44	0.33389	1673.44	-0.05574	1674.69	-0.53406	1675.33	0.31289	1674.69	-0.97508
1674.96	0.51102	1674.96	0.03203	1676.21	-0.58152	1676.85	0.14718	1676.21	-0.93708
1676.49	0.68299	1676.49	0.09184	1677.74	-0.63599	1678.38	0.13579	1677.74	-0.90184
1678.02	0.65622	1678.02	0.12835	1679.27	-0.6481	1679.91	0.19888	1679.27	-0.88465
1679.54	0.53445	1679.54	0.15092	1680.79	-0.78894	1681.43	0.07916	1680.79	-0.8998
1681.07	0.43898	1681.07	0.17154	1682.32	-0.82144	1682.96	-0.08764	1682.32	-0.95792
1682.6	0.48843	1682.6	0.20192	1683.84	-0.82748	1684.48	-0.18481	1683.84	-1.06388
1684.12	0.29099	1684.12	0.25093	1685.37	-0.90106	1686.01	-0.24512	1685.37	-1.21504
1685.65	0.07945	1685.65	0.32261	1686.89	-1.03244	1687.53	-0.10687	1686.89	-1.4008
1687.17	0.02332	1687.17	0.41458	1688.41	-1.13354	1689.05	-0.12096	1688.41	-1.60322
1688.7	-0.04678	1688.7	0.51842	1689.94	-1.06997	1690.58	-0.07665	1689.94	-1.79892
1690.22	-0.03451	1690.22	0.6205	1691.46	-0.97366	1692.1	-0.0321	1691.46	-1.96217
1691.75	-0.09573	1691.75	0.70463	1692.98	-1.03336	1693.62	-0.11115	1692.98	-2.06832
1693.27	0.10662	1693.27	0.75468	1694.51	-0.97866	1695.15	-0.20148	1694.51	-2.09759
1694.79	0.46455	1694.79	0.75795	1696.03	-0.88273	1696.67	-0.20086	1696.03	-2.03835
1696.32	0.34969	1696.32	0.70777	1697.55	-0.68363	1698.19	-0.07139	1697.55	-1.88921
1697.84	0.12114	1697.84	0.60506	1699.07	-0.66171	1699.71	0.1169	1699.07	-1.65985
1699.36	-0.00965	1699.36	0.45908	1700.6	-0.61207	1701.23	0.32254	1700.6	-1.37009
1700.89	0.33525	1700.89	0.28631	1702.12	-0.53318	1702.76	0.32019	1702.12	-1.04748
1702.41	0.66315	1702.41	0.10806	1703.64	-0.43279	1704.28	0.29628	1703.64	-0.72354
1703.93	0.93462	1703.93	-0.05248	1705.16	-0.25149	1705.8	0.4169	1705.16	-0.42936
1705.45	1.05822	1705.45	-0.17406	1706.68	-0.08252	1707.32	0.51048	1706.68	-0.19123
1706.97	0.99592	1706.97	-0.24073	1708.2	0.16142	1708.84	0.38145	1708.2	-0.0269
1708.49	0.68221	1708.49	-0.2445	1709.72	0.34668	1710.36	0.52079	1709.72	0.05678
1710.01	0.5573	1710.01	-0.18671	1711.24	0.43331	1711.88	0.6817	1711.24	0.06446
1711.53	0.51862	1711.53	-0.07792	1712.76	0.51318	1713.4	0.5591	1712.76	0.01112
1713.06	0.46355	1713.06	0.06377	1714.28	0.51417	1714.91	0.60739	1714.28	-0.08095
1714.57	0.34468	1714.57	0.21532	1715.8	0.51779	1716.43	0.49593	1715.8	-0.18623
1716.1	0.40192	1716.1	0.35289	1717.31	0.41071	1717.95	0.28412	1717.31	-0.28068
1717.61	0.60788	1717.61	0.45491	1718.83	0.46586	1719.47	0.13557	1718.83	-0.346
1719.13	0.56834	1719.13	0.50611	1720.35	0.61412	1720.99	0.0741	1720.35	-0.37309
1720.65	0.60555	1720.65	0.49935	1721.87	0.60038	1722.51	-0.06043	1721.87	-0.36357
1722.17	0.67434	1722.17	0.43679	1723.39	0.5974	1724.02	-0.2154	1723.39	-0.32942
1723.69	0.84028	1723.69	0.32931	1724.9	0.46164	1725.54	-0.31905	1724.9	-0.29067
1725.21	0.81398	1725.21	0.1947	1726.42	0.23365	1727.06	-0.43503	1726.42	-0.27131
1726.72	0.66676	1726.72	0.05461	1727.94	-0.13678	1728.57	-0.50954	1727.94	-0.29446
1728.24	0.6383	1728.24	-0.06859	1729.45	-0.48006	1730.09	-0.57532	1729.45	-0.37729
1729.76	0.65624	1729.76	-0.15551	1730.97	-0.545	1731.61	-0.50495	1730.97	-0.52675
1731.28	0.7509	1731.28	-0.19232	1732.49	-0.56781	1733.12	-0.39364	1732.49	-0.73702
1732.79	0.4713	1732.79	-0.17263	1734	-0.55221	1734.64	-0.51294	1734	-0.98908
1734.31	0.38138	1734.31	-0.09786	1735.51	-0.45803	1736.15	-0.40596	1735.51	-1.2525
1735.82	0.20788	1735.82	0.02305	1737.03	-0.4133	1737.67	-0.32381	1737.03	-1.48961
1737.34	0.07569	1737.34	0.17575	1738.54	-0.30894	1739.18	-0.20392	1738.54	-1.66121
1738.86	-0.13014	1738.86	0.34247	1740.06	-0.14411	1740.69	-0.23614	1740.06	-1.73275
1740.37	-0.3718	1740.37	0.5048	1741.57	-0.01737	1742.21	-0.03614	1741.57	-1.68055
1741.89	-0.54731	1741.89	0.64625	1743.09	0.07115	1743.72	0.09513	1743.09	-1.49633
1743.4	-0.74023	1743.4	0.75383	1744.6	0.07057	1745.23	0.05249	1744.6	-1.18987
1744.91	-0.70616	1744.91	0.81952	1746.11	0.08498	1746.75	0.06013	1746.11	-0.78873
1746.43	-0.77799	1746.43	0.84048	1747.63	0.11763	1748.26	-0.05617	1747.63	-0.33537
1747.94	-0.80007	1747.94	0.81854	1749.14	0.22313	1749.77	0.06575	1749.14	0.11809
1749.45	-0.80187	1749.45	0.75953	1750.65	0.24376	1751.28	0.18815	1750.65	0.517
1750.97	-0.78864	1750.97	0.67207	1752.16	0.31287	1752.8	0.0656	1752.16	0.81168
1752.48	-0.64497	1752.48	0.56624	1753.67	0.27225	1754.31	0.04011	1753.67	0.9645
1753.99	-0.33587	1753.99	0.4529	1755.19	0.18115	1755.82	0.12828	1755.19	0.9554
1755.51	-0.06495	1755.51	0.34296	1756.7	0.1798	1757.33	0.0891	1756.7	0.78472
1757.02	0.21935	1757.02	0.24681	1758.21	0.25786	1758.84	-0.01383	1758.21	0.47344
1758.53	0.39667	1758.53	0.17443	1759.72	0.22676	1760.35	-0.0746	1759.72	0.06016
1760.04	0.46567	1760.04	0.135	1761.23	0.0573	1761.86	-0.17527	1761.23	-0.40432
1761.55	0.6117	1761.55	0.13663	1762.74	-0.04886	1763.37	-0.10523	1762.74	-0.86412
1763.06	0.72362	1763.06	0.18575	1764.25	-0.01244	1764.88	0.06158	1764.25	-1.26602
1764.57	0.91151	1764.57	0.28626	1765.76	0.00155	1766.39	0.25851	1765.76	-1.56673
1766.08	1.06865	1766.08	0.43851	1767.27	-0.20246	1767.9	-0.04541	1767.27	-1.73844
1767.59	1.07299	1767.59	0.63829	1768.78	-0.46383	1769.41	-0.04803	1768.78	-1.77209
1769.1	0.97907	1769.1	0.87614	1770.28	-0.68852	1770.92	-0.07936	1770.28	-1.67773
1770.61	0.8802	1770.61	1.13719	1771.79	-0.7591	1772.42	-0.01218	1771.79	-1.48207
1772.12	0.99478	1772.12	1.40181	1773.3	-0.88148	1773.93	0.04873	1773.3	-1.22385
1773.63	1.03401	1773.63	1.64703	1774.81	-0.78657	1775.44	0.07769	1774.81	-0.94743
1775.14	0.95311	1775.14	1.84889	1776.32	-0.69508	1776.95	0.23355	1776.32	-0.69599
1776.65	0.71887	1776.65	1.98516	1777.82	-0.81111	1778.45	0.16626	1777.82	-0.50524
1778.16	0.75917	1778.16	2.03839	1779.33	-0.92699	1779.96	0.1059	1779.33	-0.39845
1779.66	0.73486	1779.66	1.99856	1780.84	-0.94525	1781.47	0.16525	1780.84	-0.38379
1781.17	0.67126	1781.17	1.86521	1782.34	-0.89079	1782.97	0.21641	1782.34	-0.45399
1782.68	0.68843	1782.68	1.64798	1783.85	-0.72948	1784.48	0.3033	1783.85	-0.58821
1784.18	0.61323	1784.18	1.36628	1785.35	-0.61053	1785.98	0.29919	1785.35	-0.75622
1785.69	0.44313	1785.69	1.04744	1786.86	-0.45839	1787.49	0.26327	1786.86	-0.92324
1787.2	0.31648	1787.2	0.72344	1788.36	-0.2894	1789	0.1244	1788.36	-1.05567
1788.7	0.13095	1788.7	0.42716	1789.87	-0.26556	1790.5	0.04049	1789.87	-1.12576
1790.21	-0.15124	1790.21	0.18852	1791.37	-0.31312	1792	-0.00733	1791.37	-1.11552
1791.71	-0.40996	1791.71	0.0305	1792.88	-0.29054	1793.51	-0.00627	1792.88	-1.0185
1793.22	-0.56104	1793.22	-0.03323	1794.38	-0.09116	1795.01	0.0221	1794.38	-0.84003
1794.72	-0.58899	1794.72	0	1795.89	-0.08067	1796.52	-0.03233	1795.89	-0.59536
1796.23	-0.38708	1796.23	0.10261	1797.39	0.01715	1798.02	-0.05179	1797.39	-0.30683
1797.73	-0.1807	1797.73	0.27731	1798.89	0.15241	1799.52	0.03965	1798.89	0
1799.24	-0.05708	1799.24	0.50059	1800.4	0.36828	1801.03	0.1133	1800.4	0.29499
1800.74	0.03726	1800.74	0.74644	1801.9	0.6177	1802.53	0.14553	1801.9	0.56204
1802.25	-0.00834	1802.25	0.98927	1803.4	0.77242	1804.03	0.16504	1803.4	0.78598
1803.75	-0.10052	1803.75	1.2077	1804.9	0.72022	1805.53	0.3748	1804.9	0.95864
1805.25	-0.03986	1805.25	1.38623	1806.41	0.74416	1806.97	0.48901	1806.41	1.07861
1806.75	0.04176	1806.75	1.51658	1807.44	0.99933	1808.47	0.50516	1807.44	1.15055
1808.26	0.31113	1808.26	1.59732	1808.95	1.10108	1809.97	0.44008	1808.95	1.18049
1809.76	0.35403	1809.76	1.63298	1810.45	1.20495	1811.48	0.47889	1810.45	1.17765
1811.26	0.43603	1811.26	1.6315	1811.95	1.18901	1812.98	0.42451	1811.95	1.14974
1812.76	0.41414	1812.76	1.60234	1813.45	1.14686	1814.48	0.49258	1813.45	1.10237
1814.26	0.29664	1814.26	1.55442	1814.96	1.17857	1815.98	0.45713	1814.96	1.03847
1815.76	0.2869	1815.76	1.49463	1816.46	1.12544	1817.49	0.51769	1816.46	0.95867
1817.26	0.23487	1817.26	1.42732	1817.96	0.92362	1818.99	0.55708	1817.96	0.86226
1818.76	0.05075	1818.76	1.35455	1819.46	0.73838	1820.49	0.31012	1819.46	0.74859
1820.26	-0.02096	1820.26	1.27705	1820.96	0.55467	1821.99	0.1759	1820.96	0.61852
1821.76	-0.0679	1821.76	1.19569	1822.46	0.51917	1823.49	0.30076	1822.46	0.47549
1823.26	-0.09169	1823.26	1.11271	1823.96	0.59972	1824.99	0.43616	1823.96	0.32607
1824.76	-0.02203	1824.76	1.03277	1825.46	0.4419	1826.49	0.43624	1825.46	0.17967
1826.26	0.0686	1826.26	0.96312	1826.96	0.27175	1827.99	0.36919	1826.96	0.04762
1827.76	0.22233	1827.76	0.91296	1828.46	0.23597	1829.49	0.27912	1828.46	-0.0584
1829.26	0.07518	1829.26	0.89209	1829.96	0.24705	1830.99	0.18301	1829.96	-0.12814
1830.76	0.02245	1830.76	0.90896	1831.46	0.26224	1832.49	0.05761	1831.46	-0.15453
1832.25	0.08174	1832.25	0.96867	1832.95	0.24634	1833.99	-0.1097	1832.95	-0.13497
1833.75	0.22925	1833.75	1.07091	1834.45	0.19653	1835.49	-0.21118	1834.45	-0.07216
1835.25	0.2649	1835.25	1.20949	1835.95	0.14336	1836.99	-0.2571	1835.95	0.02622
1836.75	0.10562	1836.75	1.37207	1837.45	0.25848	1838.48	-0.29673	1837.45	0.14825
1838.24	0.19125	1838.24	1.54154	1838.94	0.29631	1839.98	-0.28329	1838.94	0.27943
1839.74	0.20161	1839.74	1.6979	1840.44	0.27483	1841.48	-0.25214	1840.44	0.40454
1841.24	0.12506	1841.24	1.82175	1841.94	0.31271	1842.98	-0.11458	1841.94	0.50967
1842.73	0.05222	1842.73	1.89713	1843.43	0.32531	1844.47	-0.05805	1843.43	0.58394
1844.23	0.1374	1844.23	1.91402	1844.93	0.39704	1845.97	-0.16978	1844.93	0.62062
1845.72	0.28722	1845.72	1.87083	1846.43	0.47843	1847.47	-0.156	1846.43	0.61766
1847.22	0.35052	1847.22	1.77424	1847.92	0.39545	1848.96	-0.12428	1847.92	0.57745
1848.71	0.36008	1848.71	1.63908	1849.42	0.25309	1850.46	-0.05829	1849.42	0.50588
1850.21	0.32049	1850.21	1.48543	1850.91	0.31133	1851.95	0.07634	1850.91	0.41111
1851.7	0.35749	1851.7	1.33605	1852.41	0.21535	1853.45	0.04648	1852.41	0.30206
1853.2	0.49855	1853.2	1.21211	1853.9	0.19936	1854.94	0.10612	1853.9	0.18718
1854.69	0.7236	1854.69	1.13027	1855.39	0.15552	1856.44	0.23572	1855.39	0.07338
1856.18	1.05965	1856.18	1.09945	1856.89	-0.01245	1857.93	0.32783	1856.89	-0.03438
1857.68	1.40494	1857.68	1.11958	1858.38	-0.17406	1859.43	0.15551	1858.38	-0.13299
1859.17	1.41658	1859.17	1.18197	1859.88	-0.25316	1860.92	0.25812	1859.88	-0.22084
1860.66	1.46763	1860.66	1.2704	1861.37	-0.27265	1862.41	0.38035	1861.37	-0.29694
1862.15	1.50489	1862.15	1.36435	1862.86	-0.25504	1863.91	0.32491	1862.86	-0.36026
1863.65	1.4484	1863.65	1.44242	1864.35	-0.22269	1865.4	0.19139	1864.35	-0.40911
1865.14	1.254	1865.14	1.48637	1865.85	-0.22972	1866.89	0.42246	1865.85	-0.44093
1866.63	1.07592	1866.63	1.48382	1867.34	-0.19471	1868.38	0.45794	1867.34	-0.45252
1868.12	0.98885	1868.12	1.43061	1868.83	-0.28407	1869.88	0.22394	1868.83	-0.44073
1869.61	0.75756	1869.61	1.33141	1870.32	-0.50519	1871.37	-0.02629	1870.32	-0.40338
1871.1	0.53334	1871.1	1.19875	1871.81	-0.44935	1872.86	-0.17462	1871.81	-0.34026
1872.59	0.11092	1872.59	1.05083	1873.3	-0.27361	1874.35	-0.18671	1873.3	-0.25399
1874.08	-0.18208	1874.08	0.9083	1874.79	-0.14896	1875.84	-0.17222	1874.79	-0.1504
1875.57	-0.50928	1875.57	0.79079	1876.28	-0.20108	1877.33	-0.39735	1876.28	-0.03845
1877.06	-0.73444	1877.06	0.71365	1877.77	-0.1712	1878.82	-0.53237	1877.77	0.07067
1878.55	-0.84563	1878.55	0.68558	1879.26	-0.07929	1880.31	-0.46751	1879.26	0.16476
1880.04	-0.96247	1880.04	0.70746	1880.75	-0.04892	1881.8	-0.45979	1880.75	0.23245
1881.53	-0.76779	1881.53	0.77258	1882.24	-0.00518	1883.29	-0.56338	1882.24	0.26493
1883.02	-0.62846	1883.02	0.8681	1883.73	-0.15299	1884.78	-0.51595	1883.73	0.25754
1884.5	-0.62654	1884.5	0.9776	1885.22	-0.1814	1886.27	-0.62006	1885.22	0.21083
1885.99	-0.4728	1885.99	1.08355	1886.71	-0.1646	1887.76	-0.47158	1886.71	0.13077
1887.48	-0.32781	1887.48	1.17067	1888.2	-0.22412	1889.25	-0.45928	1888.2	0.02818
1888.97	-0.22632	1888.97	1.22768	1889.68	-0.0972	1890.74	-0.45719	1889.68	-0.08277
1890.45	0.01319	1890.45	1.2487	1891.17	0.00658	1892.22	-0.33131	1891.17	-0.18667
1891.94	0.2843	1891.94	1.23302	1892.66	-0.14335	1893.71	-0.21346	1892.66	-0.2692
1893.43	0.50686	1893.43	1.18465	1894.14	-0.1844	1895.2	-0.06622	1894.14	-0.31954
1894.91	0.54281	1894.91	1.11037	1895.63	-0.18586	1896.69	0.07844	1895.63	-0.33223
1896.4	0.68099	1896.4	1.01749	1897.12	-0.21504	1898.17	-0.13158	1897.12	-0.30818
1897.88	0.80757	1897.88	0.91251	1898.6	-0.14789	1899.66	-0.10483	1898.6	-0.25476
1899.37	0.81244	1899.37	0.79919	1900.09	-0.40282	1901.15	0.00304	1900.09	-0.18481
1900.86	0.5982	1900.86	0.67861	1901.57	-0.50549	1902.63	0.11016	1901.57	-0.11466
1902.34	0.13446	1902.34	0.54933	1903.06	-0.45063	1904.12	0.06338	1903.06	-0.06162
1903.82	0.23421	1903.82	0.40852	1904.54	-0.5005	1905.6	0.18481	1904.54	-0.04107
1905.31	0.38112	1905.31	0.25372	1906.03	-0.62118	1907.09	0.17783	1906.03	-0.06406
1906.79	0.41923	1906.79	0.08499	1907.51	-0.68532	1908.57	0.22325	1907.51	-0.13518
1908.28	0.39384	1908.28	-0.09441	1909	-0.76862	1910.06	0.38569	1909	-0.25175
1909.76	0.24285	1909.76	-0.27662	1910.48	-0.8327	1911.54	0.48335	1910.48	-0.40388
1911.24	0.02598	1911.24	-0.4502	1911.96	-0.80576	1913.03	0.47153	1911.96	-0.57586
1912.72	-0.2023	1912.72	-0.60111	1913.45	-0.81142	1914.51	0.38983	1913.45	-0.74835
1914.21	-0.52443	1914.21	-0.715	1914.93	-0.85377	1915.99	0.38963	1914.93	-0.90116
1915.69	-0.57414	1915.69	-0.77952	1916.41	-0.82861	1917.48	0.34358	1916.41	-1.01627
1917.17	-0.50906	1917.17	-0.78721	1917.9	-0.88646	1918.96	0.31171	1917.9	-1.08043
1918.65	-0.46279	1918.65	-0.73719	1919.38	-0.9585	1920.44	0.33919	1919.38	-1.08705
1920.14	-0.42521	1920.14	-0.63616	1920.86	-0.97513	1921.93	0.37396	1920.86	-1.03715
1921.62	-0.31963	1921.62	-0.49779	1922.34	-0.9743	1923.41	0.29767	1922.34	-0.93908
1923.1	-0.21286	1923.1	-0.34168	1923.82	-0.87727	1924.89	0.16563	1923.82	-0.80716
1924.58	-0.29059	1924.58	-0.19032	1925.3	-0.82104	1926.37	0.03554	1925.3	-0.65956
1926.06	-0.19068	1926.06	-0.06602	1926.78	-0.9134	1927.85	-0.10995	1926.78	-0.5156
1927.54	-0.23188	1927.54	0.01248	1928.27	-0.98306	1929.33	-0.23132	1928.27	-0.393
1929.02	-0.15945	1929.02	0.03281	1929.75	-1.02677	1930.81	-0.42824	1929.75	-0.30546
1930.5	-0.0845	1930.5	-0.0091	1931.23	-0.9512	1932.3	-0.34171	1931.23	-0.26105
1931.98	0.13975	1931.98	-0.10855	1932.7	-0.8684	1933.78	-0.52566	1932.7	-0.26133
1933.46	0.38596	1933.46	-0.25283	1934.19	-0.71386	1935.26	-0.75303	1934.19	-0.30171
1934.93	0.63882	1934.93	-0.42324	1935.66	-0.77352	1936.74	-0.87279	1935.66	-0.37236
1936.41	0.93517	1936.41	-0.59842	1937.14	-0.84709	1938.21	-0.77918	1937.14	-0.46024
1937.89	0.77842	1937.89	-0.75714	1938.62	-0.80609	1939.69	-0.85284	1938.62	-0.55105
1939.37	0.65331	1939.37	-0.88177	1940.1	-0.71975	1941.17	-0.89016	1940.1	-0.63147
1940.85	0.58438	1940.85	-0.9606	1941.58	-0.67999	1942.65	-1.06276	1941.58	-0.69094
1942.32	0.5985	1942.32	-0.98906	1943.06	-0.73656	1944.13	-1.03023	1943.06	-0.72285
1943.8	0.50734	1943.8	-0.97013	1944.53	-0.92243	1945.61	-0.99043	1944.53	-0.72509
1945.28	0.52431	1945.28	-0.91266	1946.01	-0.86874	1947.08	-0.94544	1946.01	-0.69985
1946.75	0.47007	1946.75	-0.82957	1947.49	-0.79929	1948.56	-0.8349	1947.49	-0.65271
1948.23	0.43977	1948.23	-0.73555	1948.96	-0.84117	1950.04	-0.55413	1948.96	-0.59152
1949.71	0.26061	1949.71	-0.64404	1950.44	-0.9493	1951.52	-0.41679	1950.44	-0.52505
1951.18	0.13826	1951.18	-0.56535	1951.92	-0.8141	1952.99	-0.19825	1951.92	-0.46162
1952.66	-0.18681	1952.66	-0.50567	1953.39	-0.75098	1954.47	-0.27442	1953.39	-0.40821
1954.13	-0.41968	1954.13	-0.46618	1954.87	-0.73	1955.95	-0.32688	1954.87	-0.36992
1955.61	-0.49918	1955.61	-0.44433	1956.34	-0.71376	1957.42	-0.20902	1956.34	-0.34974
1957.08	-0.54081	1957.08	-0.43455	1957.82	-0.90853	1958.9	-0.23312	1957.82	-0.34891
1958.56	-0.39493	1958.56	-0.43064	1959.29	-0.99307	1960.37	-0.05269	1959.29	-0.36725
1960.03	-0.35007	1960.03	-0.42677	1960.77	-1.05131	1961.85	-0.00473	1960.77	-0.4038
1960.94	-0.11154	1960.94	-0.41461	1962.24	-1.09693	1963.32	0.06069	1962.24	-0.45713
1962.42	0.11744	1962.42	-0.40274	1963.71	-1.08282	1964.8	0.1241	1963.71	-0.52564
1963.89	0.4224	1963.89	-0.38773	1965.19	-0.9607	1966.27	0.17886	1965.19	-0.60744
1965.37	0.55793	1965.37	-0.37293	1966.66	-1.08949	1967.74	0.03901	1966.66	-0.70007
1966.84	0.45859	1966.84	-0.36178	1968.14	-1.06901	1969.22	-0.07123	1968.14	-0.80018
1968.32	0.73409	1968.32	-0.3571	1969.61	-1.28192	1970.69	-0.05133	1969.61	-0.90304
1969.79	1.13114	1969.79	-0.35926	1971.08	-1.48615	1972.16	0.03835	1971.08	-1.00246
1971.27	1.3572	1971.27	-0.36623	1972.55	-1.4386	1973.64	0.06629	1972.55	-1.09087
1972.74	1.47539	1972.74	-0.37303	1974.03	-1.34037	1975.11	0.08838	1974.03	-1.15991
1974.21	1.47497	1974.21	-0.3731	1975.5	-1.2934	1976.58	0.17442	1975.5	-1.20121
1975.69	1.30628	1975.69	-0.35952	1976.97	-1.37718	1978.05	-0.01012	1976.97	-1.2077
1977.16	1.31686	1977.16	-0.32643	1978.44	-1.36721	1979.53	0.06175	1978.44	-1.17475
1978.63	1.09801	1978.63	-0.27111	1979.91	-1.40394	1981	0.20555	1979.91	-1.10133
1980.1	0.99417	1980.1	-0.19486	1981.38	-1.21153	1982.47	0.16546	1981.38	-0.9907
1981.58	0.78108	1981.58	-0.10355	1982.85	-1.10912	1983.94	0.10702	1982.85	-0.85061
1983.05	0.64137	1983.05	-0.00675	1984.32	-1.08802	1985.41	0.03159	1984.32	-0.69279
1984.52	0.25029	1984.52	0.08306	1985.79	-1.09341	1986.88	0.09602	1985.79	-0.53174
1985.99	-0.04065	1985.99	0.1529	1987.26	-1.08339	1988.35	0.18816	1987.26	-0.38304
1987.46	-0.14489	1987.46	0.1915	1988.73	-1.19305	1989.82	0.19702	1988.73	-0.26131
1988.93	-0.27415	1988.93	0.19147	1990.2	-1.03864	1991.29	0.2152	1990.2	-0.17811
1990.4	-0.39697	1990.4	0.1509	1991.67	-0.98838	1992.76	0.21064	1991.67	-0.14021
1991.87	-0.44905	1991.87	0.07407	1993.14	-0.89606	1994.23	0.09621	1993.14	-0.14843
1993.34	-0.51831	1993.34	-0.02892	1994.61	-0.9205	1995.7	-0.13256	1994.61	-0.19728
1994.81	-0.44343	1994.81	-0.14353	1996.07	-0.76829	1997.17	-0.1749	1996.07	-0.27559
1996.28	-0.14232	1996.28	-0.25308	1997.54	-0.75662	1998.63	-0.22054	1997.54	-0.36793
1997.75	0.23677	1997.75	-0.34137	1999.01	-0.71413	2000.1	0.04781	1999.01	-0.45675
1999.21	0.63136	1999.21	-0.39527	2000.48	-0.69759	2001.57	0.2296	2000.48	-0.52488
2000.68	0.81336	2000.68	-0.40718	2001.94	-0.79679	2003.04	0.23886	2001.94	-0.55808
2002.15	0.9382	2002.15	-0.37581	2003.41	-0.81635	2004.5	0.15454	2003.41	-0.5472
2003.62	1.03307	2003.62	-0.30666	2004.87	-0.74425	2005.97	-0.01608	2004.87	-0.48955
2005.09	1.04578	2005.09	-0.21098	2006.34	-0.64178	2007.44	-0.08683	2006.34	-0.38949
2006.55	1.25388	2006.55	-0.10377	2007.81	-0.52442	2008.9	0.02319	2007.81	-0.25777
2008.02	1.21804	2008.02	-0.00168	2009.27	-0.57415	2010.37	0.05552	2009.27	-0.11011
2009.49	1.12117	2009.49	0.08017	2010.74	-0.65604	2011.83	-0.13874	2010.74	0.03502
2010.95	1.01884	2010.95	0.13022	2012.2	-0.56847	2013.3	-0.19063	2012.2	0.15915
2012.42	0.90636	2012.42	0.14176	2013.67	-0.66948	2014.77	0.12785	2013.67	0.24638
2013.88	0.63013	2013.88	0.11422	2015.13	-0.68454	2016.23	0.20084	2015.13	0.28572
2015.35	0.53276	2015.35	0.05208	2016.6	-0.60692	2017.7	0.26054	2016.6	0.27261
2016.82	0.22447	2016.82	-0.03578	2018.06	-0.68715	2019.16	0.42042	2018.06	0.20956
2018.28	-0.03224	2018.28	-0.1381	2019.52	-0.81779	2020.62	0.55041	2019.52	0.10568
2019.74	-0.11527	2019.74	-0.24346	2020.99	-0.8385	2022.09	0.45284	2020.99	-0.02466
2021.21	0.05994	2021.21	-0.34182	2022.45	-0.7069	2023.55	0.46801	2022.45	-0.16392
2022.67	0.13144	2022.67	-0.42558	2023.91	-0.62522	2025.01	0.42399	2023.91	-0.29395
2024.14	0.21585	2024.14	-0.49058	2025.38	-0.55807	2026.48	0.33801	2025.38	-0.39851
2025.6	0.30295	2025.6	-0.53521	2026.84	-0.59279	2027.94	0.57283	2026.84	-0.46535
2027.06	0.3422	2027.06	-0.56009	2028.3	-0.72402	2029.4	0.62977	2028.3	-0.48788
2028.53	0.47765	2028.53	-0.56659	2029.76	-0.82372	2030.86	0.81726	2029.76	-0.46565
2029.99	0.4364	2029.99	-0.55531	2031.22	-0.85508	2032.33	0.78769	2031.22	-0.40413
2031.45	0.38609	2031.45	-0.52571	2032.68	-1.00828	2033.79	0.89772	2032.68	-0.31349
2032.92	0.47823	2032.92	-0.47557	2034.14	-0.94807	2035.25	0.88159	2034.14	-0.20676
2034.38	0.56384	2034.38	-0.40108	2035.6	-0.95985	2036.71	0.7844	2035.6	-0.09768
2035.84	0.55633	2035.84	-0.29839	2037.06	-0.81206	2038.17	0.75169	2037.06	0.00157
2037.3	0.63379	2037.3	-0.16473	2038.53	-0.76176	2039.63	0.82181	2038.53	0.08221
2038.76	0.59819	2038.76	0	2039.99	-0.56826	2041.09	0.88752	2039.99	0.14018
2040.22	0.62526	2040.22	0.20708	2041.44	-0.45409	2042.55	1.05842	2041.44	0.17663
2041.68	0.67301	2041.68	0.43303	2042.9	-0.49867	2044.01	1.24905	2042.9	0.19751
2043.14	0.65926	2043.14	0.66521	2044.36	-0.52169	2045.47	1.14745	2044.36	0.2126
2044.6	0.67461	2044.6	0.88785	2045.82	-0.44957	2046.93	1.11589	2045.82	0.23368
2046.06	0.63651	2046.06	1.08398	2047.28	-0.35394	2048.39	1.00513	2047.28	0.2726
2047.52	0.89521	2047.52	1.23793	2048.74	-0.10176	2049.85	0.92566	2048.74	0.33949
2048.98	1.21513	2048.98	1.33776	2050.2	0.01147	2051.31	0.87859	2050.2	0.44124
2050.44	1.44751	2050.44	1.37741	2051.65	0.21831	2052.77	0.73155	2051.65	0.57781
2051.9	1.52033	2051.9	1.35798	2053.11	0.36298	2054.22	0.58984	2053.11	0.74488
2053.36	1.56674	2053.36	1.28804	2054.57	0.49399	2055.68	0.43962	2054.57	0.93307
2054.82	1.61797	2054.82	1.18262	2056.03	0.46314	2057.14	0.43443	2056.03	1.12902
2056.27	1.65179	2056.27	1.06133	2057.48	0.35228	2058.6	0.49113	2057.48	1.3171
2057.73	1.75185	2057.73	0.94568	2058.94	0.39802	2060.05	0.25561	2058.94	1.48156
2059.19	1.65922	2059.19	0.85606	2060.21	0.46186	2061.51	0.16132	2060.21	1.6088
2060.65	1.70019	2060.65	0.80908	2061.66	0.43516	2062.97	0.05514	2061.66	1.68912
2062.1	1.86831	2062.1	0.81549	2063.12	0.59713	2064.42	-0.10954	2063.12	1.71876
2063.56	2.02366	2063.56	0.87917	2064.58	0.74915	2065.88	-0.31481	2064.58	1.70047
2065.02	2.07791	2065.02	0.99719	2066.03	0.83173	2067.33	-0.30833	2066.03	1.6437
2066.47	2.28177	2066.47	1.16104	2067.49	0.89733	2068.79	-0.33759	2067.49	1.56378
2067.93	2.35718	2067.93	1.35866	2068.95	0.97877	2070.24	-0.46407	2068.95	1.48038
2069.39	2.41224	2069.39	1.57676	2070.4	1.09999	2071.7	-0.3872	2070.4	1.41535
2070.84	2.59994	2070.84	1.80321	2071.86	1.18022	2073.15	-0.35617	2071.86	1.39012
2072.3	2.63116	2072.3	2.02895	2073.31	1.2827	2074.61	-0.35216	2073.31	1.42308
2073.75	2.66985	2073.75	2.24888	2074.77	1.45408	2076.06	-0.39211	2074.77	1.52719
2075.2	2.84621	2075.2	2.46207	2076.22	1.58769	2077.51	-0.28025	2076.22	1.70812
2076.66	3.19913	2076.66	2.67086	2077.68	1.82104	2078.97	-0.40439	2077.68	1.96314
2078.11	3.61872	2078.11	2.87932	2079.13	2.02011	2080.42	-0.49943	2079.13	2.28102
2079.57	3.9466	2079.57	3.09156	2080.58	2.24621	2081.87	-0.40043	2080.58	2.64284
2081.02	4.32643	2081.02	3.30986	2082.04	2.38383	2083.33	-0.18535	2082.04	3.02378
2082.47	4.76504	2082.47	3.53356	2083.49	2.59899	2084.78	0.06149	2083.49	3.39567
2083.93	5.10996	2083.93	3.75846	2084.94	2.73377	2086.23	0.42533	2084.94	3.72995
2085.38	5.27917	2085.38	3.97709	2086.4	2.81331	2087.68	0.67801	2086.4	4.00083
2086.83	5.52676	2086.83	4.17975	2087.85	2.94033	2089.13	0.66411	2087.85	4.18813
2088.28	5.90229	2088.28	4.356	2089.3	3.02302	2090.58	0.78963	2089.3	4.27958
2089.73	6.23086	2089.73	4.49621	2090.75	3.01942	2092.03	0.87123	2090.75	4.27216
2091.19	6.57385	2091.19	4.59306	2092.21	2.99756	2093.49	0.94709	2092.21	4.1724
2092.64	7.0139	2092.64	4.64236	2093.66	3.01769	2094.94	1.06976	2093.66	3.99557
2094.09	7.11947	2094.09	4.64339	2095.11	3.11713	2096.39	1.15871	2095.11	3.76374
2095.54	7.06481	2095.54	4.59848	2096.56	3.00336	2097.84	1.33954	2096.56	3.50314
2096.99	6.87587	2096.99	4.51211	2098.01	2.81649	2099.29	1.35534	2098.01	3.24098
2098.44	6.5816	2098.44	4.38989	2099.46	2.74844	2100.74	1.39014	2099.46	3.00227
2099.89	6.28111	2099.89	4.23761	2100.91	2.73106	2102.18	1.36433	2100.91	2.80704
2101.34	5.80564	2101.34	4.06074	2102.36	2.6648	2103.63	1.18104	2102.36	2.66827
2102.79	5.48114	2102.79	3.86459	2103.81	2.44154	2105.08	1.13215	2103.81	2.59086
2104.24	5.23567	2104.24	3.65502	2105.26	2.25228	2106.53	1.24035	2105.26	2.57181
2105.69	5.06265	2105.69	3.43952	2106.71	2.1903	2107.98	1.32061	2106.71	2.60141
2107.14	4.77907	2107.14	3.22849	2108.16	2.12558	2109.42	1.22564	2108.16	2.66542
2108.58	4.63736	2108.58	3.03591	2109.6	2.08648	2110.87	1.14285	2109.6	2.7477
2110.03	4.64721	2110.03	2.87944	2111.05	2.14443	2112.32	1.01789	2111.05	2.83303
2111.48	4.51813	2111.48	2.77918	2112.5	2.24889	2113.77	0.9338	2112.5	2.9096
2112.93	4.19797	2112.93	2.75543	2113.95	2.30261	2115.21	0.96334	2113.95	2.97067
2114.37	4.08643	2114.37	2.82539	2115.39	2.25044	2116.66	0.80333	2115.39	3.0154
2115.82	4.05884	2115.82	2.99955	2116.84	2.26401	2118.11	0.67629	2116.84	3.04848
2117.27	4.33174	2117.27	3.27816	2118.29	2.30599	2119.55	0.59053	2118.29	3.07883
2118.72	4.53422	2118.72	3.64894	2119.74	2.40358	2121	0.56103	2119.74	3.11756
2120.16	4.78999	2120.16	4.08661	2121.18	2.48885	2122.44	0.35114	2121.18	3.17566
2121.61	5.02422	2121.61	4.55482	2122.63	2.63315	2123.89	0.25991	2122.63	3.26174
2123.05	5.06845	2123.05	5.01052	2124.07	2.76066	2125.33	0.30268	2124.07	3.38051
2124.5	5.24932	2124.5	5.41071	2125.52	2.98453	2126.78	0.54251	2125.52	3.53213
2125.94	5.53713	2125.94	5.72039	2126.96	3.21379	2128.22	0.61999	2126.96	3.71269
2127.39	5.77852	2127.39	5.92098	2128.41	3.38392	2129.67	0.78487	2128.41	3.91577
2128.83	5.92334	2128.83	6.01727	2129.85	3.54024	2131.11	0.91965	2129.85	4.13488
2130.28	6.10457	2130.28	6.042	2131.3	3.69415	2132.55	0.9672	2131.3	4.36611
2131.72	6.52227	2131.72	6.05631	2132.74	3.97213	2134	1.29457	2132.74	4.61068
2133.16	6.94906	2133.16	6.14594	2134.19	4.3504	2135.44	1.57944	2134.19	4.8766
2134.61	7.71898	2134.61	6.41257	2135.63	4.90044	2136.88	1.86101	2135.63	5.17906
2136.05	9.00364	2136.05	6.96139	2137.07	5.57708	2138.32	2.27442	2137.07	5.53911
2137.49	11.1918	2137.49	7.88624	2138.52	6.37153	2139.77	2.63417	2138.52	5.98072
2138.94	14.0658	2138.94	9.25408	2139.96	7.23636	2141.21	3.03677	2139.96	6.52646
2140.38	17.9175	2140.38	11.0911	2141.4	8.07093	2142.65	3.36442	2141.4	7.19225
2141.82	22.9551	2141.82	13.373	2142.84	8.8913	2144.09	3.61989	2142.84	7.98215
2143.26	28.8928	2143.26	16.0206	2144.28	9.61266	2145.53	3.94882	2144.28	8.884
2144.7	34.7478	2144.7	18.902	2145.73	10.1299	2146.97	4.24121	2145.73	9.86669
2146.15	40.18	2146.15	21.8428	2147.17	10.4799	2148.41	4.46687	2147.17	10.88
2147.59	44.6427	2147.59	24.6409	2148.61	10.8654	2149.85	4.64806	2148.61	11.8571
2149.03	47.968	2149.03	27.0868	2150.05	11.1734	2151.29	4.70434	2150.05	12.72
2150.47	50.0207	2150.47	28.9859	2151.49	11.4349	2152.73	4.58706	2151.49	13.3874
2151.91	50.748	2151.91	30.1794	2152.93	11.3721	2154.17	4.60474	2152.93	13.7835
2153.35	50.1814	2153.35	30.5624	2154.37	11.1346	2155.61	4.38715	2154.37	13.8483
2154.79	48.2842	2154.79	30.0952	2155.81	10.7251	2157.05	4.0755	2155.81	13.5452
2156.23	45.0351	2156.23	28.8085	2157.25	10.1933	2158.49	3.7273	2157.25	12.8682
2157.67	40.8364	2157.67	26.799	2158.69	9.57347	2159.93	3.35169	2158.69	11.8444
2159.11	35.6173	2159.11	24.2185	2160.13	8.97692	2161.37	3.15722	2160.13	10.5333
2160.55	29.8155	2160.55	21.2566	2161.57	8.23124	2162.8	2.82141	2161.57	9.02151
2161.99	23.7157	2161.99	18.1202	2163.01	7.38877	2164.24	2.30439	2163.01	7.41476
2163.42	18.0111	2163.42	15.011	2164.45	6.52368	2165.68	1.85002	2164.45	5.82622
2164.86	13.0642	2164.86	12.1061	2165.88	5.71956	2167.12	1.43899	2165.88	4.3644
2166.3	8.94834	2166.3	9.5418	2167.32	4.95551	2168.55	1.076	2167.32	3.12111
2167.74	5.75978	2167.74	7.40445	2168.76	4.16397	2169.99	0.71304	2168.76	2.16151
2169.17	4.09487	2169.17	5.72731	2170.2	3.31677	2171.43	0.45921	2170.2	1.51746
2170.61	3.48172	2170.61	4.49468	2171.63	2.59476	2172.86	0.07881	2171.63	1.18516
2172.05	3.28818	2172.05	3.65123	2173.07	2.01984	2174.3	-0.26584	2173.07	1.12731
2173.48	3.11195	2173.48	3.11536	2174.51	1.44115	2175.73	-0.43023	2174.51	1.27963
2174.92	2.86639	2174.92	2.79411	2175.94	1.02456	2177.17	-0.49758	2175.94	1.56056
2176.35	2.77517	2176.35	2.59728	2177.38	0.74133	2178.6	-0.54159	2177.38	1.88293
2177.79	2.52398	2177.79	2.44917	2178.82	0.57919	2180.04	-0.51486	2178.82	2.16593
2179.23	2.31746	2179.23	2.29606	2180.25	0.56561	2181.47	-0.20682	2180.25	2.3456
2180.66	2.26031	2180.66	2.10935	2181.69	0.65996	2182.91	-0.10998	2181.69	2.38235
2182.1	2.18132	2182.1	1.88411	2183.12	0.67547	2183.38	0.00468	2183.12	2.26467
2183.53	2.17816	2183.53	1.63384	2184.56	0.67239	2184.81	0.12814	2184.56	2.00848
2184.96	2.15149	2184.96	1.38322	2185.99	0.71787	2186.25	0.26094	2185.99	1.6524
2186.4	2.1713	2186.4	1.15987	2187.42	0.68576	2187.69	0.4057	2187.42	1.2498
2187.83	1.97896	2187.83	0.98689	2188.86	0.72532	2189.12	0.46299	2188.86	0.85893
2189.27	1.93406	2189.27	0.87754	2190.29	0.79962	2190.55	0.42152	2190.29	0.5329
2190.7	1.93893	2190.7	0.83248	2191.72	0.82246	2191.99	0.39847	2191.72	0.31077
2192.13	1.95749	2192.13	0.84008	2193.16	0.64808	2193.42	0.31922	2193.16	0.21148
2193.56	1.69262	2193.56	0.8792	2194.59	0.50343	2194.86	0.36242	2194.59	0.23136
2195	1.43689	2195	0.92376	2196.02	0.38975	2196.29	0.42355	2196.02	0.34544
2196.43	1.23231	2196.43	0.94802	2197.46	0.15751	2197.73	0.23938	2197.46	0.51249
2197.86	1.20877	2197.86	0.93156	2198.89	-0.05103	2199.16	0.20637	2198.89	0.6827
2199.29	1.17054	2199.29	0.86291	2200.32	-0.20164	2200.59	0.28553	2200.32	0.8067
2200.72	1.06393	2200.72	0.74122	2201.75	-0.26074	2202.03	0.42428	2201.75	0.84446
2202.16	1.08699	2202.16	0.57594	2203.18	-0.3798	2203.46	0.50608	2203.18	0.77256
2203.59	0.95804	2203.59	0.38442	2204.61	-0.53444	2204.89	0.34452	2204.61	0.58852
2205.02	0.81329	2205.02	0.18838	2206.04	-0.60925	2206.32	0.09574	2206.04	0.31166
2206.45	0.6712	2206.45	0.00963	2207.47	-0.5699	2207.75	0.17408	2207.47	-0.01987
2207.88	0.6061	2207.88	-0.13388	2208.9	-0.39506	2209.18	0.19572	2208.9	-0.35521
2209.31	0.69768	2209.31	-0.23098	2210.33	-0.33641	2210.62	0.2452	2210.33	-0.63918
2210.74	0.79432	2210.74	-0.27872	2211.76	-0.22699	2212.05	0.31039	2211.76	-0.8215
2212.17	1.07794	2212.17	-0.2822	2213.19	-0.1077	2213.48	0.4269	2213.19	-0.86537
2213.59	1.25985	2213.59	-0.25281	2214.62	0.09339	2214.91	0.25439	2214.62	-0.75391
2215.02	1.50542	2215.02	-0.20536	2216.05	0.19577	2216.34	0.35455	2216.05	-0.49356
2216.45	1.68877	2216.45	-0.15492	2217.48	0.14806	2217.77	0.45179	2217.48	-0.1137
2217.88	1.94957	2217.88	-0.11367	2218.91	0.2095	2219.2	0.59829	2218.91	0.33735
2219.31	2.08694	2219.31	-0.0887	2220.34	0.14734	2220.63	0.63086	2220.34	0.79935
2220.74	2.11432	2220.74	-0.08095	2221.76	0.03167	2222.06	0.56767	2221.76	1.20912
2222.16	2.05561	2222.16	-0.08562	2223.19	0.0269	2223.49	0.60969	2223.19	1.50998
2223.59	2.26487	2223.59	-0.09356	2224.62	0.02843	2224.91	0.54761	2224.62	1.66023
2225.02	2.38715	2225.02	-0.09391	2226.05	0.05836	2226.34	0.53178	2226.05	1.63935
2226.44	2.3996	2226.44	-0.07676	2227.47	0.12621	2227.77	0.58547	2227.47	1.45097
2227.87	2.38498	2227.87	-0.03564	2228.9	0.07043	2229.2	0.52271	2228.9	1.12208
2229.3	2.37721	2229.3	0.03059	2230.33	0.11109	2230.63	0.49021	2230.33	0.6989
2230.72	2.38131	2230.72	0.11705	2231.75	0.20017	2232.05	0.36586	2231.75	0.23981
2232.15	2.13563	2232.15	0.21343	2233.18	0.16882	2233.48	0.16972	2233.18	-0.19339
2233.57	1.93114	2233.57	0.30547	2234.6	0.06303	2234.91	0.13949	2234.6	-0.5444
2235	1.83589	2235	0.3775	2236.03	-0.00891	2236.33	0.09104	2236.03	-0.77044
2236.42	1.66072	2236.42	0.415	2237.45	-0.01962	2237.76	0.1899	2237.45	-0.84789
2237.85	1.44245	2237.85	0.40734	2238.88	0.03778	2239.19	0.14263	2238.88	-0.77492
2239.27	1.27467	2239.27	0.3495	2240.3	-0.06959	2240.61	-0.08739	2240.3	-0.57079
2240.7	1.20913	2240.7	0.24319	2241.73	-0.05387	2242.04	-0.11533	2241.73	-0.27201
2242.12	1.0712	2242.12	0.09658	2243.15	-0.12974	2243.46	-0.16459	2243.15	0.07393
2243.54	1.06399	2243.54	-0.07681	2244.57	-0.23024	2244.89	-0.24927	2244.57	0.41609
2244.97	0.84389	2244.97	-0.26007	2246	-0.29468	2246.31	-0.36352	2246	0.70787
2246.39	0.66686	2246.39	-0.43538	2247.42	-0.31409	2247.74	-0.25249	2247.42	0.91358
2247.81	0.57937	2247.81	-0.58627	2248.84	-0.28159	2249.16	-0.18286	2248.84	1.01313
2249.24	0.53565	2249.24	-0.69966	2250.27	-0.01843	2250.59	-0.07856	2250.27	1.00393
2250.66	0.72946	2250.66	-0.76725	2251.69	0.02097	2252.01	0.00164	2251.69	0.90011
2252.08	0.83986	2252.08	-0.78584	2253.11	0.19985	2253.43	0.01993	2253.11	0.72921
2253.5	1.02949	2253.5	-0.75708	2254.53	0.40643	2254.86	0.07513	2254.53	0.527
2254.92	1.15184	2254.92	-0.68651	2255.95	0.43783	2256.28	0.12115	2255.95	0.3314
2256.34	1.13417	2256.34	-0.58218	2257.37	0.46422	2257.7	0.13281	2257.37	0.17661
2257.77	1.32246	2257.77	-0.4532	2258.8	0.41803	2259.12	0.15814	2258.8	0.08811
2258.53	1.41673	2258.53	-0.30985	2260.22	0.45645	2260.55	0.11231	2260.22	0.07954
2259.95	1.52184	2259.95	-0.15771	2261.64	0.5024	2261.97	0.10891	2261.64	0.15159
2261.37	1.5218	2261.37	-0.00481	2263.06	0.37362	2263.39	0.038	2263.06	0.29309
2262.79	1.53004	2262.79	0.14321	2264.48	0.38689	2264.81	-0.01863	2264.48	0.48377
2264.22	1.47365	2264.22	0.28145	2265.9	0.56936	2266.23	-0.10387	2265.9	0.69829
2265.64	1.36596	2265.64	0.40514	2267.32	0.64355	2267.65	-0.11568	2267.32	0.91062
2267.06	1.58437	2267.06	0.50943	2268.74	0.7428	2269.07	-0.21836	2268.74	1.09806
2268.48	1.84951	2268.48	0.58915	2270.15	0.76683	2270.49	-0.19071	2270.15	1.24435
2269.9	2.01279	2269.9	0.63914	2271.57	0.66098	2271.91	-0.14029	2271.57	1.34136
2271.32	2.10155	2271.32	0.65495	2272.99	0.76916	2273.33	-0.11742	2272.99	1.3892
2272.74	1.84156	2272.74	0.63369	2274.41	0.83539	2274.75	-0.09979	2274.41	1.395
2274.16	1.95106	2274.16	0.57498	2275.83	1.05637	2276.17	-0.02723	2275.83	1.37067
2275.58	2.01108	2275.58	0.48174	2277.25	1.19536	2277.59	0.22102	2277.25	1.3301
2277	1.95275	2277	0.36043	2278.66	1.20037	2279.01	0.16583	2278.66	1.28646
2278.42	1.90025	2278.42	0.22092	2280.08	1.18271	2280.43	0.09266	2280.08	1.24996
2279.83	1.68228	2279.83	0.0755	2281.5	1.2603	2281.85	0.01902	2281.5	1.22657
2281.25	1.54348	2281.25	-0.06229	2282.91	1.32916	2283.26	-0.11256	2282.91	1.21767
2282.67	1.38084	2282.67	-0.17955	2284.33	1.13355	2284.68	-0.13498	2284.33	1.22068
2284.09	1.18461	2284.09	-0.26568	2285.75	0.9586	2286.1	-0.09858	2285.75	1.23036
2285.51	1.31553	2285.51	-0.31387	2287.16	0.99637	2287.52	0.02011	2287.16	1.24049
2286.93	1.27495	2286.93	-0.32211	2288.58	1.12022	2288.93	0.35399	2288.58	1.24541
2288.34	1.17477	2288.34	-0.29346	2289.99	1.17829	2290.35	0.53711	2289.99	1.24134
2289.76	0.93887	2289.76	-0.23547	2291.41	1.05732	2291.77	0.45147	2291.41	1.22685
2291.18	1.01528	2291.18	-0.15905	2292.82	1.09229	2293.18	0.44196	2292.82	1.20292
2292.59	1.08154	2292.59	-0.07669	2294.24	0.91779	2294.6	0.53951	2294.24	1.17216
2294.01	1.13162	2294.01	-0.000413252	2295.65	1.0033	2296.02	0.53079	2295.65	1.13791
2295.42	1.33779	2295.42	0.05989	2297.07	0.9224	2297.43	0.63134	2297.07	1.10301
2296.84	1.5214	2296.84	0.09807	2298.48	0.84924	2298.85	0.62237	2298.48	1.06902
2298.25	1.49914	2298.25	0.11229	2299.89	0.82874	2300.26	0.58552	2299.89	1.03572
2299.67	1.48375	2299.67	0.10513	2301.31	0.86455	2301.68	0.37386	2301.31	1.00125
2301.08	1.35631	2301.08	0.08266	2302.72	0.8958	2303.09	0.43799	2302.72	0.96275
2302.5	1.46483	2302.5	0.05318	2304.13	0.82256	2304.5	0.37143	2304.13	0.91738
2303.91	1.24084	2303.91	0.02537	2305.55	0.80666	2305.92	0.24516	2305.55	0.86337
2305.33	1.056	2305.33	0.00665	2306.67	0.56458	2307.33	-0.02068	2306.67	0.80112
2306.74	0.90384	2306.74	0.00169	2308.09	0.60134	2308.74	-0.29828	2308.09	0.73317
2308.15	0.73469	2308.15	0.01162	2309.5	0.57784	2310.16	-0.44517	2309.5	0.6647
2309.57	0.76712	2309.57	0.0339	2310.91	0.6071	2311.57	-0.37352	2310.91	0.60221
2310.98	0.95112	2310.98	0.06279	2312.33	0.60932	2312.98	-0.30998	2312.33	0.55229
2312.39	1.06295	2312.39	0.09067	2313.74	0.55706	2314.4	-0.21537	2313.74	0.51997
2313.8	1.23193	2313.8	0.10948	2315.15	0.59753	2315.81	-0.2146	2315.15	0.50712
2315.22	1.07873	2315.22	0.1124	2316.56	0.60769	2317.22	-0.18603	2316.56	0.51134
2316.63	1.06547	2316.63	0.09509	2317.97	0.53704	2318.63	-0.268	2317.97	0.5256
2318.04	0.91637	2318.04	0.0567	2319.39	0.27903	2320.04	-0.27181	2319.39	0.53878
2319.45	1.01165	2319.45	0	2320.8	0.02641	2321.45	-0.3946	2320.8	0.53725
2320.86	1.20952	2320.86	-0.06573	2322.21	-0.04838	2322.86	-0.45964	2322.21	0.50708
2322.27	1.53181	2322.27	-0.13585	2323.62	-0.06573	2324.28	-0.45348	2323.62	0.43675
2323.68	1.68283	2323.68	-0.20172	2325.03	-0.07031	2325.68	-0.38165	2325.03	0.3197
2325.1	1.75009	2325.1	-0.25553	2326.44	-0.3588	2327.1	-0.28239	2326.44	0.15639
2326.51	1.61877	2326.51	-0.29189	2327.85	-0.28762	2328.51	-0.12156	2327.85	-0.04548
2327.91	1.77458	2327.91	-0.3085	2329.26	-0.27985	2329.92	-0.08733	2329.26	-0.27331
2329.32	1.61439	2329.32	-0.30655	2330.67	-0.39729	2331.32	0.15753	2330.67	-0.5003
2330.73	1.39742	2330.73	-0.29052	2332.08	-0.47666	2332.73	0.06281	2332.08	-0.70076
2332.14	1.21855	2332.14	-0.26718	2333.49	-0.55252	2334.14	0.02963	2333.49	-0.84924
2333.55	1.04314	2333.55	-0.24427	2334.89	-0.32117	2335.55	0.04251	2334.89	-0.92434
2334.96	0.89175	2334.96	-0.22907	2336.3	-0.23983	2336.96	-0.0131	2336.3	-0.9123
2336.37	0.81545	2336.37	-0.22699	2337.71	-0.24323	2338.37	-0.0463	2337.71	-0.80917
2337.78	0.89555	2337.78	-0.24059	2339.12	-0.15014	2339.77	0.14477	2339.12	-0.62205
2339.18	0.9586	2339.18	-0.26918	2340.53	-0.09429	2341.18	0.05272	2340.53	-0.36842
2340.59	0.76077	2340.59	-0.30873	2341.93	0.03768	2342.59	0.08595	2341.93	-0.07388
2342	0.54791	2342	-0.35282	2343.34	0.13456	2344	0.02625	2343.34	0.23114
2343.41	0.39642	2343.41	-0.39361	2344.75	0.2277	2345.4	0.01118	2344.75	0.51586
2344.81	0.44275	2344.81	-0.42319	2346.16	0.2321	2346.81	-0.20755	2346.16	0.75319
2346.22	0.46661	2346.22	-0.43474	2347.56	0.32027	2348.22	-0.31201	2347.56	0.92349
2347.63	0.71616	2347.63	-0.42373	2348.97	0.34747	2349.62	-0.3108	2348.97	1.01682
2349.03	0.96533	2349.03	-0.38845	2350.37	0.71606	2351.03	-0.33747	2350.37	1.03402
2350.44	1.13124	2350.44	-0.32997	2351.78	0.81092	2352.43	-0.36524	2351.78	0.98547
2351.84	1.13639	2351.84	-0.252	2353.18	0.89743	2353.84	-0.32145	2353.18	0.88904
2353.25	1.13604	2353.25	-0.15984	2354.59	1.11919	2355.24	-0.39599	2354.59	0.76618
2354.65	1.08915	2354.65	-0.05974	2355.99	0.99882	2356.65	-0.23726	2355.99	0.63832
2356.06	1.01889	2356.06	0.04243	2357.4	0.93399	2358.05	-0.22796	2357.4	0.52278
2357.46	0.79062	2357.46	0.14159	2358.8	0.80919	2359.46	-0.14162	2358.8	0.43027
2358.87	0.71174	2358.87	0.23434	2360.21	0.50594	2360.86	-0.07632	2360.21	0.36311
2360.27	0.7467	2360.27	0.31864	2361.61	0.25648	2362.26	-0.11525	2361.61	0.31577
2361.68	0.76201	2361.68	0.39398	2363.01	0.18641	2363.67	-0.01224	2363.01	0.27634
2363.08	0.86366	2363.08	0.46055	2364.42	0.24572	2365.07	-0.09615	2364.42	0.22967
2364.48	1.06941	2364.48	0.5189	2365.82	0.08588	2366.47	-0.10361	2365.82	0.16119
2365.89	1.33836	2365.89	0.56929	2367.22	0.02758	2367.88	-0.13291	2367.22	0.0603
2367.29	1.62166	2367.29	0.61123	2368.63	-0.17977	2369.28	-0.28197	2368.63	-0.07646
2368.69	1.73245	2368.69	0.64366	2370.03	-0.2089	2370.68	-0.36329	2370.03	-0.24368
2370.09	1.7452	2370.09	0.66497	2371.43	-0.34893	2372.08	-0.39772	2371.43	-0.42722
2371.5	1.96925	2371.5	0.67361	2372.83	-0.32723	2373.48	-0.29698	2372.83	-0.6057
2372.9	1.97164	2372.9	0.66848	2374.23	-0.19267	2374.88	-0.35638	2374.23	-0.75369
2374.3	1.90071	2374.3	0.64975	2375.63	-0.10529	2376.28	-0.3952	2375.63	-0.84573
2375.7	1.73579	2375.7	0.61906	2377.04	-0.07161	2377.69	-0.25351	2377.04	-0.86074
2377.1	1.58254	2377.1	0.57969	2378.44	-0.00285	2379.09	-0.33063	2378.44	-0.7858
2378.5	1.5939	2378.5	0.53629	2379.84	0.08762	2380.49	-0.34563	2379.84	-0.61915
2379.9	1.47112	2379.9	0.49429	2381.24	0.20148	2381.89	-0.36866	2381.24	-0.37118
2381.3	1.09544	2381.3	0.45913	2382.64	0.30264	2383.29	-0.53278	2382.64	-0.06384
2382.7	0.74205	2382.7	0.43541	2384.04	0.43411	2384.69	-0.5437	2384.04	0.27189
2384.1	0.3525	2384.1	0.42616	2385.43	0.49121	2386.09	-0.61638	2385.43	0.59992
2385.5	0.13779	2385.5	0.43239	2386.83	0.58608	2387.49	-0.69549	2386.83	0.88356
2386.9	0.08755	2386.9	0.45304	2388.23	0.58059	2388.88	-0.62638	2388.23	1.09066
2388.3	0.15181	2388.3	0.48536	2389.63	0.56284	2390.28	-0.62105	2389.63	1.19758
2389.7	0.3074	2389.7	0.52568	2391.03	0.51548	2391.68	-0.65002	2391.03	1.19223
2391.1	0.42657	2391.1	0.57031	2392.43	0.43233	2393.08	-0.71946	2392.43	1.07539
2392.49	0.47851	2392.49	0.61652	2393.83	0.59252	2394.48	-0.76792	2393.83	0.86011
2393.89	0.76145	2393.89	0.66342	2395.22	0.58674	2395.87	-0.76546	2395.22	0.56967
2395.29	1.14413	2395.29	0.71203	2396.62	0.47803	2397.27	-0.69346	2396.62	0.23387
2396.69	1.44005	2396.69	0.76521	2398.02	0.17352	2398.67	-0.50144	2398.02	-0.11484
2398.08	1.75102	2398.08	0.82687	2399.42	0.06194	2400.07	-0.41796	2399.42	-0.44578
2399.48	2.12904	2399.48	0.90085	2400.81	-0.19005	2401.46	-0.23705	2400.81	-0.73358
2400.88	2.28112	2400.88	0.98928	2402.21	-0.4753	2402.86	-0.31403	2402.21	-0.96094
2402.27	2.43278	2402.27	1.09129	2403.6	-0.51229	2404.25	-0.30752	2403.6	-1.11954
2403.67	2.50591	2403.67	1.20214	2405	-0.52143	2405.65	-0.06123	2405	-1.21013
2405.07	2.36084	2405.07	1.31264	2406.4	-0.65459	2407.05	-0.13271	2406.4	-1.24082
2406.46	2.24891	2406.46	1.40978	2407.79	-0.92233	2408.44	0.00251	2407.79	-1.22474
2407.86	2.23942	2407.86	1.47823	2409.19	-0.88747	2409.84	0.10592	2409.19	-1.1774
2409.25	2.05732	2409.25	1.50215	2410.58	-0.86026	2411.23	0.23794	2410.58	-1.11366
2410.65	1.7787	2410.65	1.4682	2411.98	-0.93643	2412.63	0.39645	2411.98	-1.04579
2412.04	1.46194	2412.04	1.36775	2413.37	-0.91987	2414.02	0.42419	2413.37	-0.98176
2413.44	1.38794	2413.44	1.1996	2414.76	-0.88591	2415.41	0.49446	2414.76	-0.92506
2414.83	1.34675	2414.83	0.97094	2416.16	-0.80382	2416.81	0.54077	2416.16	-0.87503
2416.22	1.29148	2416.22	0.69796	2417.55	-0.77486	2418.2	0.48639	2417.55	-0.82793
2417.62	1.14738	2417.62	0.40455	2418.95	-0.7347	2419.59	0.50766	2418.95	-0.77881
2419.01	0.87785	2419.01	0.11979	2420.34	-0.50451	2420.99	0.34893	2420.34	-0.72284
2420.4	0.63078	2420.4	-0.12533	2421.73	-0.43851	2422.38	0.22043	2421.73	-0.65701
2421.8	0.61757	2421.8	-0.30211	2423.12	-0.38125	2423.77	0.14869	2423.12	-0.58085
2423.19	0.57434	2423.19	-0.3883	2424.52	-0.2672	2425.17	0.12085	2424.52	-0.49681
2424.58	0.537	2424.58	-0.37137	2425.91	-0.12737	2426.56	0.16532	2425.91	-0.40975
2425.97	0.57274	2425.97	-0.25099	2427.3	-0.08103	2427.95	0.11582	2427.3	-0.32636
2427.37	0.43421	2427.37	-0.0396	2428.69	-0.05005	2429.34	0.04097	2428.69	-0.25391
2428.76	0.18859	2428.76	0.23841	2430.08	-0.13615	2430.73	0.03079	2430.08	-0.19908
2430.15	0.16632	2430.15	0.54977	2431.47	-0.16698	2432.12	0.00198	2431.47	-0.16702
2431.54	-0.000102267	2431.54	0.85617	2432.87	-0.17091	2433.51	-0.08369	2432.87	-0.1607
2432.93	-0.1971	2432.93	1.11925	2434.26	-0.11917	2434.9	-0.01915	2434.26	-0.18047
2434.32	-0.27992	2434.32	1.30555	2435.65	0.05512	2436.29	-0.05627	2435.65	-0.22446
2435.71	-0.18691	2435.71	1.39088	2437.04	-0.23009	2437.68	-0.06311	2437.04	-0.28886
2437.1	-0.37814	2437.1	1.3634	2438.43	-0.39805	2439.07	-0.00841	2438.43	-0.36853
2438.49	-0.31168	2438.49	1.22511	2439.82	-0.38875	2440.46	0.24568	2439.82	-0.45766
2439.88	-0.18005	2439.88	0.99129	2441.21	-0.39711	2441.85	0.35177	2441.21	-0.55025
2441.27	-0.01467	2441.27	0.68826	2442.6	-0.48031	2443.24	0.35977	2442.6	-0.64048
2442.66	0.03122	2442.66	0.34962	2443.98	-0.48492	2444.63	0.30982	2443.98	-0.7228
2444.05	0.09813	2444.05	0.01161	2445.37	-0.34855	2446.02	0.34672	2445.37	-0.79213
2445.44	0.0318	2445.44	-0.29168	2446.76	-0.38968	2447.41	0.38542	2446.76	-0.84363
2446.83	0.12987	2446.83	-0.53268	2448.15	-0.42326	2448.79	0.27815	2448.15	-0.87288
2448.21	0.14668	2448.21	-0.69361	2449.54	-0.35108	2450.18	0.42033	2449.54	-0.87612
2449.6	0.02893	2449.6	-0.76798	2450.92	-0.26292	2451.57	0.46533	2450.92	-0.85055
2450.99	-0.05758	2450.99	-0.7609	2452.31	-0.28527	2452.96	0.45076	2452.31	-0.79509
2452.38	-0.1298	2452.38	-0.68729	2453.7	-0.44679	2454.34	0.39372	2453.7	-0.7107
2453.76	-0.11041	2453.76	-0.56915	2455.08	-0.38209	2455.73	0.40544	2455.08	-0.60103
2455.15	-0.02274	2455.15	-0.43177	2456.47	-0.31024	2457.12	0.37218	2456.47	-0.47276
2456.54	0.00568	2456.54	-0.30017	2457.86	-0.21015	2458.5	0.32592	2457.86	-0.33522
2457.92	0.30263	2457.92	-0.19564	2459.24	-0.25924	2459.89	0.33442	2459.24	-0.1998
2459.31	0.33597	2459.31	-0.13306	2460.63	-0.18241	2461.27	0.42303	2460.63	-0.07901
2460.7	0.28218	2460.7	-0.11986	2462.02	0.05173	2462.66	0.53455	2462.02	0.01534
2462.08	0.22497	2462.08	-0.15582	2463.4	0.05755	2464.05	0.6144	2463.4	0.07366
2463.47	0.44929	2463.47	-0.23402	2464.79	0.0797	2465.43	0.58734	2464.79	0.09002
2464.85	0.5609	2464.85	-0.34303	2466.17	0.12267	2466.82	0.62725	2466.17	0.06365
2466.24	0.67009	2466.24	-0.46898	2467.55	0.18127	2468.2	0.72459	2467.55	-0.000769242
2467.62	0.67136	2467.62	-0.59816	2468.94	0.09465	2469.58	0.70439	2468.94	-0.09324
2469	0.73035	2469	-0.71875	2470.32	0.00319	2470.97	0.80951	2470.32	-0.19936
2470.39	0.62485	2470.39	-0.82213	2471.71	0.01165	2472.35	0.95157	2471.71	-0.30247
2471.77	0.56548	2471.77	-0.90355	2473.09	0.11962	2473.74	0.96672	2473.09	-0.38558
2473.16	0.7063	2473.16	-0.96147	2474.48	0.11029	2475.12	0.9392	2474.48	-0.43419
2474.54	0.70428	2474.54	-0.99704	2475.86	0.17923	2476.5	0.94562	2475.86	-0.43825
2475.92	0.54766	2475.92	-1.01264	2477.24	0.22015	2477.88	0.92473	2477.24	-0.39411
2477.31	0.21408	2477.31	-1.01076	2478.62	0.04825	2479.27	0.98033	2478.62	-0.30514
2478.69	0.00994	2478.69	-0.99323	2480.01	0.14182	2480.65	0.90167	2480.01	-0.18159
2480.07	-0.1169	2480.07	-0.96057	2481.39	0.41377	2482.03	0.86706	2481.39	-0.03913
2481.45	-0.05684	2481.45	-0.91218	2482.77	0.45559	2483.41	0.6583	2482.77	0.10297
2482.83	-0.06648	2482.83	-0.84695	2484.15	0.35272	2484.79	0.49746	2484.15	0.22474
2484.22	-0.12945	2484.22	-0.76406	2485.53	0.28061	2486.18	0.27416	2485.53	0.30826
2485.6	-0.12456	2485.6	-0.66416	2486.91	0.17231	2487.56	0.02814	2486.91	0.34014
2486.98	-0.19282	2486.98	-0.54993	2488.29	0.12396	2488.94	-0.04511	2488.29	0.31336
2488.36	-0.16428	2488.36	-0.42659	2489.68	-0.03654	2490.32	-0.02351	2489.68	0.22816
2489.74	-0.10164	2489.74	-0.30179	2491.06	-0.18077	2491.7	0.00615	2491.06	0.09192
2491.12	0.04366	2491.12	-0.18489	2492.44	-0.12997	2493.08	-0.064	2492.44	-0.0822
2492.5	-0.08176	2492.5	-0.08576	2493.82	-0.08781	2494.46	-0.24731	2493.82	-0.27716
2493.88	-0.092	2493.88	-0.01342	2495.2	-0.06879	2495.84	-0.44912	2495.2	-0.47445
2495.26	0.03059	2495.26	0.02549	2496.57	-0.07984	2497.22	-0.61684	2496.57	-0.65661
2496.64	0.02316	2496.64	0.02787	2497.95	-0.16935	2498.6	-0.73075	2497.95	-0.80945
2498.02	-0.02695	2498.02	-0.00509	2499.33	-0.41585	2499.97	-0.72541	2499.33	-0.92337
2499.4	0.03373	2499.4	-0.06778	2500.71	-0.56921	2501.35	-0.5138	2500.71	-0.99406
2500.78	0.10708	2500.78	-0.15074	2502.09	-0.54935	2502.73	-0.37418	2502.09	-1.02226
2502.15	-0.12426	2502.15	-0.24177	2503.47	-0.50641	2504.11	-0.3775	2503.47	-1.01271
2503.53	-0.46149	2503.53	-0.32728	2504.85	-0.52312	2505.49	-0.3993	2504.85	-0.97263
2504.91	-0.70498	2504.91	-0.39421	2506.22	-0.57972	2506.86	-0.35538	2506.22	-0.90993
2506.29	-0.65866	2506.29	-0.43141	2507.6	-0.55247	2508.24	-0.27506	2507.6	-0.83183
2507.67	-0.65204	2507.67	-0.4309	2508.98	-0.47559	2509.62	-0.21315	2508.98	-0.74346
2509.04	-0.64592	2509.04	-0.38864	2510.35	-0.47065	2510.99	-0.1961	2510.35	-0.64744
2510.42	-0.6346	2510.42	-0.30453	2511.73	-0.38617	2512.37	-0.05408	2511.73	-0.54417
2511.8	-0.70086	2511.8	-0.18234	2513.11	-0.17029	2513.75	-0.1038	2513.11	-0.4323
2513.17	-0.78245	2513.17	-0.02877	2514.48	-0.02483	2515.12	-0.26214	2514.48	-0.30996
2514.55	-0.77307	2514.55	0.14762	2515.86	0.15316	2516.5	-0.30325	2515.86	-0.17615
2515.92	-0.34014	2515.92	0.33715	2517.23	0.35409	2517.88	-0.23187	2517.23	-0.03152
2517.3	-0.21543	2517.3	0.53031	2518.61	0.51778	2519.25	-0.17889	2518.61	0.1206
2518.68	-0.1431	2518.68	0.71805	2519.99	0.59445	2520.63	-0.22964	2519.99	0.2744
2520.05	-0.11371	2520.05	0.89235	2521.36	0.78105	2522	-0.24426	2521.36	0.42183
2521.43	0.19581	2521.43	1.04645	2522.73	0.83911	2523.37	-0.15125	2522.73	0.55358
2522.8	0.31878	2522.8	1.17451	2524.11	0.74776	2524.75	-0.29785	2524.11	0.66035
2524.17	0.44274	2524.17	1.27186	2525.48	0.70275	2526.12	-0.25097	2525.48	0.73434
2525.55	0.76827	2525.55	1.33478	2526.86	0.75893	2527.5	-0.33616	2526.86	0.77012
2526.92	0.81099	2526.92	1.36053	2528.23	0.76549	2528.87	-0.1627	2528.23	0.76568
2528.3	0.7989	2528.3	1.34788	2529.6	0.78408	2530.24	0.00225	2529.6	0.72238
2529.67	0.49563	2529.67	1.29713	2530.98	0.68296	2531.62	0.06959	2530.98	0.6447
2531.04	0.15381	2531.04	1.2108	2532.35	0.72712	2532.99	0.09553	2532.35	0.53955
2532.42	0.1357	2532.42	1.09368	2533.72	0.86487	2534.36	0.21279	2533.72	0.41494
2533.79	0.10141	2533.79	0.95273	2535.1	0.6819	2535.73	0.1881	2535.1	0.27891
2535.16	-0.11915	2535.16	0.79695	2536.47	0.50866	2537.11	0.26187	2536.47	0.13874
2536.53	-0.24793	2536.53	0.63652	2537.84	0.29702	2538.48	0.30559	2537.84	0
2537.9	-0.38642	2537.9	0.48181	2539.21	0.0898	2539.85	0.40961	2539.21	-0.13203
2539.28	-0.61115	2539.28	0.34225	2540.58	-0.03188	2541.22	0.34942	2540.58	-0.25612
2540.65	-0.70144	2540.65	0.22504	2541.95	-0.02638	2542.59	0.48761	2541.95	-0.37048
2542.02	-0.48834	2542.02	0.13446	2543.3	-0.04312	2543.21	0.32046	2543.3	-0.47316
2543.39	-0.22568	2543.39	0.07127	2544.67	-0.05919	2544.58	0.2431	2544.67	-0.56167
2543.69	-0.39752	2543.69	0.02824	2546.04	-0.14696	2545.95	0.22996	2546.04	-0.63214
2545.06	-0.66836	2545.06	0.00906	2547.42	-0.28197	2547.33	0.19038	2547.42	-0.67965
2546.44	-0.67089	2546.44	0.00212	2548.79	-0.2649	2548.7	0.03008	2548.79	-0.69862
2547.81	-0.44756	2547.81	0	2550.16	-0.12167	2550.07	-0.01811	2550.16	-0.68401
2549.18	-0.33184	2549.18	-0.00794	2551.53	-0.0847	2551.44	-0.13106	2551.53	-0.63242
2550.55	-0.08603	2550.55	-0.02079	2552.9	0.00422	2552.81	-0.28587	2552.9	-0.54346
2551.92	0.03321	2551.92	-0.03908	2554.27	0.03832	2554.18	-0.47884	2554.27	-0.42074
2553.29	0.01829	2553.29	-0.06009	2555.64	0.10044	2555.55	-0.54384	2555.64	-0.27238
2554.66	0.06042	2554.66	-0.07853	2557.01	0.20518	2556.93	-0.53067	2557.01	-0.11076
2556.03	-0.08604	2556.03	-0.08765	2558.38	0.27491	2558.3	-0.5856	2558.38	0.04845
2557.4	-0.0484	2557.4	-0.08093	2559.75	0.25697	2559.67	-0.67323	2559.75	0.18796
2558.77	-0.24734	2558.77	-0.05363	2561.12	0.22481	2561.04	-0.75278	2561.12	0.29098
2560.14	-0.3512	2560.14	-0.00424	2562.49	0.22441	2562.41	-0.67942	2562.49	0.3435
2561.51	-0.38566	2561.51	0.06472	2563.86	0.23384	2563.77	-0.74548	2563.86	0.33625
2562.88	-0.26638	2562.88	0.14669	2565.22	0.17644	2565.14	-0.86738	2565.22	0.26621
2564.25	-0.23833	2564.25	0.23179	2566.59	0.00136	2566.51	-0.69915	2566.59	0.13708
2565.62	-0.13589	2565.62	0.30837	2567.96	-0.04421	2567.88	-0.60265	2567.96	-0.04093
2566.99	-0.01341	2566.99	0.36498	2569.33	-0.16233	2569.25	-0.47117	2569.33	-0.2525
2568.35	0.11858	2568.35	0.39246	2570.7	-0.26021	2570.62	-0.5368	2570.7	-0.47918
2569.72	-0.03719	2569.72	0.3858	2572.06	-0.27585	2571.99	-0.48406	2572.06	-0.70177
2571.09	-0.20291	2571.09	0.34531	2573.43	-0.29553	2573.35	-0.25065	2573.43	-0.90287
2572.46	-0.36156	2572.46	0.27687	2574.8	-0.38395	2574.72	-0.09369	2574.8	-1.06875
2573.82	-0.08544	2573.82	0.19126	2576.16	-0.5319	2576.09	-0.07154	2576.16	-1.19071
2575.19	0.09772	2575.19	0.10253	2577.53	-0.61253	2577.45	-0.20262	2577.53	-1.26571
2576.56	0.11497	2576.56	0.02565	2578.89	-0.71111	2578.82	-0.23536	2578.89	-1.29561
2577.92	0.14203	2577.92	-0.02596	2580.26	-0.7691	2580.19	-0.21595	2580.26	-1.28624
2579.29	0.13852	2579.29	-0.04281	2581.63	-0.86016	2581.55	-0.21574	2581.63	-1.24548
2580.66	0.16508	2580.66	-0.02104	2582.99	-0.9338	2582.92	-0.1022	2582.99	-1.18152
2582.02	0.15073	2582.02	0.03682	2584.36	-0.94449	2584.29	-0.19907	2584.36	-1.10141
2583.39	0.16077	2583.39	0.12227	2585.72	-0.84943	2585.65	-0.06563	2585.72	-1.00979
2584.75	-0.09187	2584.75	0.22221	2587.09	-0.68815	2587.02	-0.03199	2587.09	-0.90894
2586.12	-0.33218	2586.12	0.32127	2588.45	-0.49964	2588.38	-0.0034	2588.45	-0.79896
2587.48	-0.48407	2587.48	0.40443	2589.81	-0.26088	2589.75	0.08411	2589.81	-0.67913
2588.85	-0.5658	2588.85	0.4597	2591.18	0.06978	2591.11	0.06719	2591.18	-0.54924
2590.21	-0.6019	2590.21	0.48008	2592.54	0.08935	2592.47	0.03114	2592.54	-0.41091
2591.57	-0.82524	2591.57	0.46472	2593.9	0.02578	2593.84	-0.03104	2593.9	-0.26872
2592.94	-0.74647	2592.94	0.41888	2595.27	-0.06014	2595.2	0.11595	2595.27	-0.13046
2594.3	-0.80844	2594.3	0.35269	2596.63	-0.0574	2596.57	0.17236	2596.63	-0.00645
2595.66	-0.90119	2595.66	0.27912	2597.99	-0.02884	2597.93	0.18243	2597.99	0.09163
2597.03	-0.97678	2597.03	0.21134	2599.36	0.03138	2599.29	0.12097	2599.36	0.15281
2598.39	-1.00714	2598.39	0.16014	2600.72	-0.00454	2600.65	0.08114	2600.72	0.16919
2599.75	-0.74141	2599.75	0.13182	2602.08	0.08132	2602.02	0.0959	2602.08	0.13778
2601.11	-0.52059	2601.11	0.12705	2603.44	0.22814	2603.38	0.24955	2603.44	0.06203
2602.48	-0.47428	2602.48	0.14091	2604.8	0.20733	2604.74	0.26737	2604.8	-0.04782
2603.84	-0.36802	2603.84	0.16402	2606.16	0.15402	2606.1	0.20569	2606.16	-0.17547
2605.2	-0.07677	2605.2	0.18475	2607.52	0.22895	2607.47	0.29836	2607.52	-0.30059
2606.56	-0.15167	2606.56	0.19189	2608.88	0.42429	2608.83	0.47743	2608.88	-0.40164
2607.92	-0.16777	2607.92	0.17731	2610.24	0.35138	2610.19	0.47258	2610.24	-0.45924
2609.28	0.09261	2609.28	0.13809	2611.61	0.36011	2611.55	0.49548	2611.61	-0.45951
2610.64	0.27493	2610.64	0.07765	2612.96	0.32145	2612.91	0.62932	2612.96	-0.39651
2612	0.15724	2612	0.00556	2614.32	0.39378	2614.27	0.66518	2614.32	-0.27403
2613.36	0.2213	2613.36	-0.06394	2615.68	0.29883	2615.63	0.63393	2615.68	-0.10526
2614.72	0.15987	2614.72	-0.11452	2617.04	0.30956	2616.99	0.61381	2617.04	0.08862
2616.08	0.25723	2616.08	-0.13087	2618.4	0.27959	2618.35	0.63926	2618.4	0.28147
2617.44	0.24425	2617.44	-0.10199	2619.76	0.28331	2619.71	0.73605	2619.76	0.44602
2618.8	0.2116	2618.8	-0.02372	2621.12	0.31832	2621.07	0.69418	2621.12	0.55814
2620.16	0.28981	2620.16	0.09977	2622.48	0.2984	2622.43	0.70962	2622.48	0.60065
2621.52	0.1673	2621.52	0.25596	2623.83	0.3157	2623.78	0.70485	2623.83	0.5662
2622.88	0.13884	2622.88	0.4256	2625.19	0.28068	2625.14	0.64668	2625.19	0.45846
2624.24	0.09667	2624.24	0.58555	2626.55	0.32869	2626.5	0.63983	2626.55	0.29186
2625.59	0.03847	2625.59	0.71252	2627.91	0.38817	2627.86	0.54891	2627.91	0.08937
2626.95	0.28924	2626.95	0.7871	2629.26	0.42479	2629.22	0.4536	2629.26	-0.12097
2628.31	0.33175	2628.31	0.79714	2630.62	0.39671	2630.57	0.37295	2630.62	-0.31044
2629.67	0.45735	2629.67	0.74012	2631.98	0.31887	2631.93	0.16693	2631.98	-0.45384
2631.02	0.53171	2631.02	0.62389	2633.33	0.21335	2633.29	0.09344	2633.33	-0.53326
2632.38	0.44635	2632.38	0.46571	2634.69	0.03487	2634.64	0.08249	2634.69	-0.54067
2633.74	0.2699	2633.74	0.28952	2636.05	0.04449	2636	0.18017	2636.05	-0.47849
2635.09	0.3301	2635.09	0.12222	2637.4	0.07556	2637.36	0.19741	2637.4	-0.35876
2636.45	0.47493	2636.45	-0.01066	2638.76	0.12125	2638.71	0.09443	2638.76	-0.2007
2637.8	0.39604	2637.8	-0.08917	2640.11	0.2227	2640.07	0.20989	2640.11	-0.02693
2639.16	0.33941	2639.16	-0.10204	2641.47	0.36955	2641.42	0.31843	2641.47	0.14032
2640.51	0.20218	2640.51	-0.04843	2642.82	0.46455	2642.78	0.4123	2642.82	0.28314
2641.87	0.20009	2641.87	0.0622	2644.17	0.56504	2644.13	0.34526	2644.17	0.39043
2643.23	0.11603	2643.23	0.21189	2645.53	0.53363	2645.49	0.33929	2645.53	0.45933
2644.58	-0.12835	2644.58	0.3774	2646.88	0.64854	2646.84	0.19533	2646.88	0.49496
2645.93	-0.20235	2645.93	0.53433	2648.24	0.77682	2648.2	0.37141	2648.24	0.50832
2647.29	-0.21716	2647.29	0.6612	2649.59	0.83395	2649.55	0.43896	2649.59	0.51355
2648.64	-0.16684	2648.64	0.7429	2650.94	0.82076	2650.91	0.35196	2650.94	0.5242
2649.99	-0.16421	2649.99	0.77302	2652.29	0.88631	2652.26	0.24634	2652.29	0.54997
2651.35	-0.24659	2651.35	0.75429	2653.65	0.82949	2653.61	0.11652	2653.65	0.59415
2652.7	-0.33258	2652.7	0.69757	2655	0.91518	2654.96	-0.02489	2655	0.65267
2654.05	-0.33869	2654.05	0.61922	2656.35	0.91852	2656.32	-0.06386	2656.35	0.71435
2655.41	-0.34866	2655.41	0.53771	2657.7	0.98199	2657.67	-0.06847	2657.7	0.76309
2656.76	-0.38261	2656.76	0.46977	2659.06	0.89147	2659.02	-0.08597	2659.06	0.7811
2658.11	-0.47367	2658.11	0.42725	2660.41	0.73962	2660.38	-0.33271	2660.41	0.75284
2659.46	-0.40473	2659.46	0.41485	2661.76	0.5546	2661.73	-0.39121	2661.76	0.66857
2660.81	-0.24464	2660.81	0.42949	2663.11	0.44291	2663.08	-0.44603	2663.11	0.52727
2662.17	-0.29206	2662.17	0.4612	2664.46	0.33281	2664.43	-0.51664	2664.46	0.33799
2663.52	-0.14777	2663.52	0.49533	2665.81	0.34025	2665.78	-0.63335	2665.81	0.11936
2664.87	-0.16627	2664.87	0.51588	2667.16	0.46368	2667.13	-0.75997	2667.16	-0.10272
2666.22	-0.03698	2666.22	0.50891	2668.51	0.45987	2668.48	-0.78394	2668.51	-0.29892
2667.57	-0.05173	2667.57	0.46568	2669.86	0.45753	2669.83	-0.75517	2669.86	-0.44115
2668.92	0.1176	2668.92	0.38473	2671.21	0.35923	2671.18	-0.74047	2671.21	-0.50743
2670.27	0.10296	2670.27	0.27251	2672.56	0.37042	2672.53	-0.82274	2672.56	-0.48599
2671.62	0.1485	2671.62	0.14249	2673.91	0.40692	2673.88	-0.66713	2673.91	-0.37776
2672.97	0.3765	2672.97	0.01284	2675.26	0.31195	2675.23	-0.49583	2675.26	-0.19707
2674.32	0.47204	2674.32	-0.09684	2676.6	0.3851	2676.58	-0.42887	2676.6	0.0301
2675.67	0.4457	2675.67	-0.16914	2677.95	0.3492	2677.93	-0.28148	2677.95	0.26955
2677.02	0.40596	2677.02	-0.19214	2679.3	0.32099	2679.28	-0.28724	2679.3	0.48411
2678.36	0.10563	2678.36	-0.16167	2680.65	0.3113	2680.63	0.000545782	2680.65	0.63927
2679.71	0.01962	2679.71	-0.08226	2682	0.26459	2681.98	-0.05792	2682	0.70866
2681.06	0.00516	2681.06	0.03354	2683.34	0.15971	2683.32	-0.13446	2683.34	0.6784
2682.41	0.15898	2682.41	0.16731	2684.69	0.20092	2684.67	-0.11905	2684.69	0.54943
2683.75	0.11671	2683.75	0.2979	2686.04	0.15428	2686.02	0.04345	2686.04	0.33777
2685.1	0.11389	2685.1	0.40515	2687.39	0.11659	2687.37	-0.00503	2687.39	0.07223
2686.45	0.34939	2686.45	0.47326	2688.73	0.22155	2688.71	0.12571	2688.73	-0.20971
2687.8	0.35357	2687.8	0.49348	2690.08	0.20871	2690.06	0.18469	2690.08	-0.46768
2689.14	0.46644	2689.14	0.46538	2691.42	0.21037	2691.41	0.23177	2691.42	-0.66411
2690.49	0.4868	2690.49	0.39667	2692.77	0.24881	2692.75	0.15273	2692.77	-0.7701
2691.83	0.44714	2691.83	0.30154	2694.11	0.27356	2694.1	0.08713	2694.11	-0.76936
2693.18	0.48212	2693.18	0.19795	2695.46	0.44562	2695.45	0.03386	2695.46	-0.66063
2694.53	0.5737	2694.53	0.10426	2696.8	0.51959	2696.79	0.04228	2696.8	-0.45743
2695.87	0.68615	2695.87	0.03597	2698.15	0.46411	2698.14	-0.02257	2698.15	-0.18601
2697.22	0.62368	2697.22	0.0032	2699.49	0.30286	2699.48	-0.09344	2699.49	0.11904
2698.56	0.70745	2698.56	0.00915	2700.84	0.32216	2700.83	-0.18593	2700.84	0.41969
2699.91	0.64599	2699.91	0.05008	2702.18	0.40492	2702.17	-0.14516	2702.18	0.6803
2701.25	0.63907	2701.25	0.11648	2703.53	0.51754	2703.52	-0.07814	2703.53	0.87221
2702.59	0.67526	2702.59	0.19539	2704.87	0.54063	2704.86	-0.06531	2704.87	0.97768
2703.94	0.54482	2703.94	0.27316	2706.21	0.63191	2706.2	-0.15988	2706.21	0.99147
2705.28	0.32343	2705.28	0.33825	2707.55	0.76023	2707.55	-0.34499	2707.55	0.92084
2706.63	0.23791	2706.63	0.38345	2708.9	0.67604	2708.89	-0.30513	2708.9	0.7835
2707.97	0.15109	2707.97	0.40696	2710.24	0.68889	2710.23	-0.40708	2710.24	0.60441
2709.31	-0.12172	2709.31	0.41236	2711.58	0.5988	2711.58	-0.42577	2711.58	0.41144
2710.65	-0.31441	2710.65	0.40734	2712.93	0.70595	2712.92	-0.46777	2712.93	0.23127
2712	-0.52049	2712	0.40154	2714.27	0.76167	2714.26	-0.30862	2714.27	0.08586
2713.34	-0.4683	2713.34	0.40389	2715.61	0.78969	2715.61	-0.25529	2715.61	-0.01019
2714.68	-0.76574	2714.68	0.42022	2716.95	0.80976	2716.95	-0.31846	2716.95	-0.05065
2716.02	-0.88121	2716.02	0.45141	2718.29	0.70355	2718.29	-0.24472	2718.29	-0.03736
2717.36	-0.99848	2717.36	0.49264	2719.63	0.63459	2719.63	-0.1278	2719.63	0.0213
2718.71	-0.96337	2718.71	0.53396	2720.97	0.52515	2720.97	-0.01174	2720.97	0.11277
2720.05	-0.94833	2720.05	0.56189	2722.31	0.43909	2722.31	-0.07098	2722.31	0.2229
2721.39	-0.68279	2721.39	0.5621	2723.65	0.51329	2723.65	-0.11997	2723.65	0.33842
2722.73	-0.61829	2722.73	0.52234	2724.99	0.55506	2724.99	-0.03723	2724.99	0.44881
2724.07	-0.4285	2724.07	0.43518	2726.33	0.7278	2726.33	-0.00705	2726.33	0.54719
2725.41	-0.21544	2725.41	0.30007	2727.67	0.76638	2727.67	-0.06118	2727.67	0.63048
2726.75	-0.1943	2726.75	0.12419	2729.01	0.83403	2729.01	0.02982	2729.01	0.69861
2728.09	-0.03974	2728.09	-0.07809	2730.35	0.87394	2730.35	0.01915	2730.35	0.75327
2729.43	-0.03126	2729.43	-0.28701	2731.69	1.02469	2731.69	-0.00729	2731.69	0.7966
2730.77	-0.16886	2730.77	-0.48029	2733.03	1.13343	2733.03	-0.0738	2733.03	0.82989
2732.11	-0.11339	2732.11	-0.63649	2734.37	1.06031	2734.37	-0.02181	2734.37	0.85297
2733.44	-0.18729	2733.44	-0.73831	2735.7	1.08141	2735.71	-0.10408	2735.7	0.8641
2734.78	-0.09218	2734.78	-0.77517	2737.04	0.9261	2737.05	-0.0991	2737.04	0.8604
2736.12	-0.12614	2736.12	-0.74479	2738.38	0.87414	2738.39	-0.10762	2738.38	0.83911
2737.46	0.00405	2737.46	-0.65327	2739.72	0.86945	2739.72	0.03946	2739.72	0.79865
2738.8	-0.01688	2738.8	-0.51387	2741.05	0.9494	2741.06	-0.11211	2741.05	0.73986
2740.13	-0.0107	2740.13	-0.34468	2742.39	0.96685	2742.4	-0.14852	2742.39	0.6666
2741.47	-0.20059	2741.47	-0.16552	2743.73	0.91633	2743.74	-0.24663	2743.73	0.58601
2742.81	-0.13574	2742.81	0.00514	2745.06	0.84283	2745.07	-0.30891	2745.06	0.50788
2744.14	-0.0802	2744.14	0.15288	2746.4	0.83518	2746.41	-0.37021	2746.4	0.4433
2745.48	-0.14854	2745.48	0.26915	2747.73	0.94046	2747.75	-0.35078	2747.73	0.40316
2746.82	-0.29864	2746.82	0.3518	2749.07	1.03987	2749.08	-0.27575	2749.07	0.39612
2748.15	-0.24946	2748.15	0.40447	2750.41	1.05176	2750.42	-0.27838	2750.41	0.42717
2749.49	-0.44315	2749.49	0.43491	2751.74	0.96859	2751.76	-0.0859	2751.74	0.49643
2750.82	-0.51349	2750.82	0.45264	2753.07	1.13543	2753.09	-0.08576	2753.07	0.5987
2752.16	-0.61712	2752.16	0.4665	2754.41	1.13431	2754.43	-0.05269	2754.41	0.72403
2753.5	-0.89411	2753.5	0.48252	2755.74	1.09442	2755.76	0.00144	2755.74	0.85898
2754.83	-1.04783	2754.83	0.5026	2757.08	1.03809	2757.1	0.01345	2757.08	0.98833
2756.17	-0.94752	2756.17	0.52421	2758.41	1.07416	2758.43	0.1105	2758.41	1.09732
2757.5	-0.87289	2757.5	0.54111	2759.75	1.11755	2759.77	0.19077	2759.75	1.17355
2758.83	-0.74184	2758.83	0.54495	2761.08	1.12607	2761.1	0.19553	2761.08	1.20877
2760.17	-0.71489	2760.17	0.52744	2762.41	1.16204	2762.43	0.17866	2762.41	1.19969
2761.5	-0.72305	2761.5	0.48237	2763.75	1.24844	2763.77	0.12269	2763.75	1.14817
2762.84	-0.44193	2762.84	0.40745	2765.08	1.27352	2765.1	0.1655	2765.08	1.06078
2764.17	-0.25235	2764.17	0.30511	2766.41	1.23548	2766.44	0.05623	2766.41	0.94731
2765.5	-0.04342	2765.5	0.1825	2767.74	0.96568	2767.77	0.17902	2767.74	0.81924
2766.83	-0.03116	2766.83	0.0503	2769.08	0.88511	2769.1	0.25061	2769.08	0.68803
2768.17	-0.02461	2768.17	-0.07911	2770.41	0.96524	2770.43	0.20278	2770.41	0.56369
2769.5	0.18381	2769.5	-0.19403	2771.74	0.96786	2771.77	0.22909	2771.74	0.45359
2770.83	0.28831	2770.83	-0.2856	2773.07	0.77215	2773.1	0.22011	2773.07	0.36217
2772.16	0.31509	2772.16	-0.34961	2773.91	0.61275	2774.43	0.22754	2773.91	0.29256
2773.49	0.23584	2773.49	-0.38734	2775.25	0.59796	2775.76	0.07982	2775.25	0.24115
2774.82	0.48752	2774.82	-0.40532	2776.58	0.52868	2777.09	0.03994	2776.58	0.20772
2776.16	0.52158	2776.16	-0.4141	2777.91	0.54626	2778.42	0.09455	2777.91	0.19016
2777.49	0.55213	2777.49	-0.42617	2779.24	0.63035	2779.75	0.06807	2779.24	0.18684
2778.82	0.656	2778.82	-0.45341	2780.57	0.69824	2781.09	0.02759	2780.57	0.19696
2780.15	0.56846	2780.15	-0.50467	2781.9	0.61944	2782.42	0.0956	2781.9	0.22047
2781.48	0.56412	2781.48	-0.58383	2783.24	0.4863	2783.75	0.04708	2783.24	0.25754
2782.81	0.52201	2782.81	-0.68879	2784.57	0.50227	2785.08	0.14677	2784.57	0.30796
2784.14	0.31023	2784.14	-0.8116	2785.9	0.62591	2786.41	0.09855	2785.9	0.37014
2785.47	0.15244	2785.47	-0.93965	2787.23	0.74525	2787.74	-0.01088	2787.23	0.44065
2786.8	0.10614	2786.8	-1.05782	2788.56	0.7462	2789.06	-0.13985	2788.56	0.51406
2788.13	0.08373	2788.13	-1.15102	2789.89	0.62732	2790.39	-0.08868	2789.89	0.58325
2789.46	0.11232	2789.46	-1.2069	2791.22	0.64035	2791.72	-0.06289	2791.22	0.64034
2790.78	-0.27134	2790.78	-1.21794	2792.55	0.76182	2793.05	-0.12197	2792.55	0.67805
2792.11	-0.50246	2792.11	-1.18274	2793.87	0.73208	2794.38	-0.1857	2793.87	0.6912
2793.44	-0.82306	2793.44	-1.10623	2795.2	0.7	2795.71	-0.17967	2795.2	0.67806
2794.77	-0.98205	2794.77	-0.99874	2796.53	0.75349	2797.03	-0.2125	2796.53	0.64149
2796.09	-1.14008	2796.09	-0.8741	2797.86	0.93601	2798.36	-0.29172	2797.86	0.58907
2797.42	-1.29391	2797.42	-0.74724	2799.19	0.96716	2799.69	-0.21715	2799.19	0.53261
2798.75	-1.31253	2798.75	-0.63165	2800.52	1.03839	2801.02	-0.15457	2800.52	0.48665
2800.08	-1.07919	2800.08	-0.53721	2801.84	1.06688	2802.34	-0.21777	2801.84	0.46636
2801.4	-0.8843	2801.4	-0.46877	2803.17	1.11396	2803.67	-0.17746	2803.17	0.48488
2802.73	-0.68755	2802.73	-0.42569	2804.5	1.22544	2805	-0.17065	2804.5	0.55089
2804.06	-0.42851	2804.06	-0.40256	2805.83	1.3088	2806.32	-0.06297	2805.83	0.66641
2805.38	-0.22448	2805.38	-0.39067	2807.15	1.3944	2807.65	0.11087	2807.15	0.82561
2806.71	-0.33295	2806.71	-0.38001	2808.48	1.48183	2808.97	0.0222	2808.48	1.01457
2808.03	-0.48516	2808.03	-0.36163	2809.8	1.49406	2810.3	-0.03117	2809.8	1.21271
2809.36	-0.65146	2809.36	-0.3294	2811.13	1.36127	2811.62	-0.04186	2811.13	1.39484
2810.68	-0.81848	2810.68	-0.28136	2812.46	1.14932	2812.95	-0.0354	2812.46	1.53471
2812.01	-0.86345	2812.01	-0.21998	2813.78	1.10494	2814.28	0.11882	2813.78	1.60861
2813.33	-0.94401	2813.33	-0.15163	2815.11	1.11304	2815.6	0.11829	2815.11	1.59892
2814.66	-1.16308	2814.66	-0.08515	2816.43	1.18269	2816.92	0.22055	2816.43	1.49733
2815.98	-1.35285	2815.98	-0.02995	2817.76	1.12559	2818.25	0.23297	2817.76	1.30641
2817.3	-1.56149	2817.3	0.00597	2819.08	1.07502	2819.57	0.12946	2819.08	1.04029
2818.35	-1.54047	2818.35	0.01746	2820.41	0.91013	2820.9	0.14347	2820.41	0.72311
2819.68	-1.56934	2819.68	0.00427	2821.73	0.65673	2822.22	-0.00511	2821.73	0.38664
2821	-1.62117	2821	-0.03027	2823.05	0.62799	2823.54	-0.08538	2823.05	0.06618
2822.33	-1.44899	2822.33	-0.07891	2824.38	0.58017	2824.86	-0.1923	2824.38	-0.20379
2823.65	-1.10559	2823.65	-0.1322	2825.7	0.58352	2826.19	-0.15955	2825.7	-0.39401
2824.98	-0.75872	2824.98	-0.18029	2827.03	0.53239	2827.51	-0.20676	2827.03	-0.4845
2826.3	-0.34682	2826.3	-0.2149	2828.35	0.63928	2828.83	-0.12549	2828.35	-0.46702
2827.62	-0.22104	2827.62	-0.2309	2829.67	0.7196	2830.15	-0.08569	2829.67	-0.34637
2828.95	0.09093	2828.95	-0.22719	2830.99	0.68469	2831.47	-0.18958	2830.99	-0.13975
2830.27	0.28323	2830.27	-0.20692	2832.31	0.55509	2832.8	-0.37456	2832.31	0.12547
2831.59	0.34842	2831.59	-0.17659	2833.64	0.3648	2834.12	-0.56484	2833.64	0.41528
2832.92	0.38851	2832.92	-0.14467	2834.96	0.42851	2835.44	-0.49301	2834.96	0.69355
2834.24	0.42138	2834.24	-0.11971	2836.28	0.57753	2836.76	-0.49703	2836.28	0.92646
2835.56	0.46108	2835.56	-0.10843	2837.6	0.69082	2838.08	-0.48693	2837.6	1.08697
2836.88	0.28772	2836.88	-0.1142	2838.92	0.6283	2839.4	-0.35697	2838.92	1.15803
2838.2	0.02713	2838.2	-0.13616	2840.24	0.76572	2840.72	-0.43906	2840.24	1.13459
2839.53	-0.17211	2839.53	-0.16926	2841.56	0.70564	2842.04	-0.52465	2841.56	1.02395
2840.85	-0.3967	2840.85	-0.20513	2842.89	0.72598	2843.36	-0.54037	2842.89	0.84443
2842.17	-0.45878	2842.17	-0.23371	2844.21	0.81999	2844.68	-0.66433	2844.21	0.62292
2843.49	-0.64969	2843.49	-0.24523	2845.53	0.90011	2846	-0.61149	2845.53	0.39093
2844.81	-0.61055	2844.81	-0.23231	2846.84	0.82062	2847.32	-0.56613	2846.84	0.1806
2846.13	-0.41959	2846.13	-0.19164	2848.16	0.76918	2848.64	-0.51013	2848.16	0.02039
2847.45	-0.30959	2847.45	-0.12494	2849.48	0.81889	2849.96	-0.43813	2849.48	-0.06828
2848.77	-0.01504	2848.77	-0.03907	2850.8	0.8	2851.27	-0.3174	2850.8	-0.07371
2850.09	-0.03185	2850.09	0.05487	2852.12	0.84332	2852.59	-0.16555	2852.12	0.0049
2851.41	-0.05111	2851.41	0.1432	2853.44	0.95216	2853.91	-0.04293	2853.44	0.15767
2852.73	-0.00605	2852.73	0.21182	2854.76	0.93577	2855.23	-0.08899	2854.76	0.36562
2854.05	-0.18354	2854.05	0.24855	2856.08	1.0272	2856.54	-0.04262	2856.08	0.6033
2855.37	-0.2129	2855.37	0.24511	2857.39	0.93424	2857.86	-0.03111	2857.39	0.84228
2856.68	-0.13863	2856.68	0.19851	2858.71	0.87064	2859.18	0.02987	2858.71	1.05465
2858	-0.07919	2858	0.11159	2860.03	0.90297	2860.49	0.1699	2860.03	1.21671
2859.32	-0.06952	2859.32	-0.00754	2861.35	0.89504	2861.81	0.18328	2861.35	1.31167
2860.64	-0.10204	2860.64	-0.14677	2862.66	0.95322	2863.13	0.24864	2862.66	1.33154
2861.96	-0.00323	2861.96	-0.29199	2863.98	0.99581	2864.44	0.27324	2863.98	1.27771
2863.27	-0.11437	2863.27	-0.42932	2865.3	1.1024	2865.76	0.42268	2865.3	1.16059
2864.59	-0.20302	2864.59	-0.5472	2866.61	1.06925	2867.08	0.37945	2866.61	0.99783
2865.91	-0.29024	2865.91	-0.63804	2867.93	1.20114	2868.39	0.36096	2867.93	0.81178
2867.22	-0.53788	2867.22	-0.69907	2869.24	1.09467	2869.7	0.27812	2869.24	0.62666
2868.54	-0.49238	2868.54	-0.73233	2870.56	1.00653	2871.02	0.16497	2870.56	0.46525
2869.86	-0.52875	2869.86	-0.74382	2871.88	0.88355	2872.33	0.12307	2871.88	0.3463
2871.17	-0.40724	2871.17	-0.74202	2873.19	0.93397	2873.65	0.16917	2873.19	0.28233
2872.49	-0.15529	2872.49	-0.73589	2874.51	1.01087	2874.96	0.32645	2874.51	0.2784
2873.8	-0.03686	2873.8	-0.73316	2875.82	1.10993	2876.28	0.38013	2875.82	0.33211
2875.12	0.05503	2875.12	-0.73861	2877.13	1.04387	2877.59	0.52865	2877.13	0.43431
2876.43	0.05338	2876.43	-0.75327	2878.45	0.90849	2878.9	0.4576	2878.45	0.57088
2877.75	-0.04385	2877.75	-0.77411	2879.76	0.88591	2880.22	0.29327	2879.76	0.72517
2879.06	0.07011	2879.06	-0.79478	2881.08	0.89669	2881.53	0.22967	2881.08	0.8802
2880.38	0.06888	2880.38	-0.80675	2882.39	1.01557	2882.84	0.21473	2882.39	1.02135
2881.69	0.19908	2881.69	-0.80107	2883.7	1.18474	2884.15	0.19368	2883.7	1.13792
2883.01	0.36176	2883.01	-0.77011	2885.02	1.31465	2885.47	0.23673	2885.02	1.22439
2884.32	0.44165	2884.32	-0.70917	2886.33	1.4436	2886.78	0.42094	2886.33	1.28067
2885.63	0.50254	2885.63	-0.61755	2887.64	1.51576	2888.09	0.37163	2887.64	1.31125
2886.95	0.5535	2886.95	-0.49899	2888.95	1.58377	2888.48	0.37857	2888.95	1.32394
2888.26	0.68778	2888.26	-0.36145	2890.27	1.53549	2889.79	0.2969	2890.27	1.32792
2889.57	0.62536	2889.57	-0.216	2891.58	1.66217	2891.11	0.3822	2891.58	1.33187
2890.88	0.58392	2890.88	-0.07547	2892.89	1.64702	2892.42	0.35798	2892.89	1.34192
2892.2	0.4546	2892.2	0.04738	2894.2	1.68609	2893.73	0.43019	2894.2	1.36058
2893.51	0.22676	2893.51	0.14151	2895.51	1.7982	2895.04	0.42643	2895.51	1.3861
2894.82	0.08991	2894.82	0.19908	2896.82	1.67774	2896.36	0.34759	2896.82	1.41282
2896.13	0.06565	2896.13	0.2164	2898.13	1.57502	2897.67	0.16062	2898.13	1.43224
2897.44	0.07112	2897.44	0.19419	2899.44	1.49647	2898.98	0.00145	2899.44	1.43465
2898.75	0.17915	2898.75	0.13731	2900.75	1.47692	2900.29	-0.20183	2900.75	1.41116
2900.07	0.12007	2900.07	0.05383	2902.06	1.46065	2901.6	-0.37036	2902.06	1.35556
2901.38	-0.06731	2901.38	-0.0463	2903.37	1.38454	2902.92	-0.5365	2903.37	1.26577
2902.69	-0.11574	2902.69	-0.15268	2904.68	1.31093	2904.23	-0.54144	2904.68	1.14472
2904	0.02104	2904	-0.25597	2905.99	1.23175	2905.54	-0.52621	2905.99	1.0002
2905.31	0.25521	2905.31	-0.34906	2907.3	1.12441	2906.85	-0.60868	2907.3	0.84397
2906.62	0.29802	2906.62	-0.42783	2908.61	0.97512	2908.16	-0.62754	2908.61	0.69006
2907.93	0.37409	2907.93	-0.49141	2909.92	1.00063	2909.47	-0.76547	2909.92	0.55263
2909.23	0.39205	2909.23	-0.54188	2911.23	0.96495	2910.78	-0.78573	2911.23	0.44373
2910.54	0.34254	2910.54	-0.58343	2912.54	1.01763	2912.09	-0.61289	2912.54	0.37129
2911.85	0.19476	2911.85	-0.62135	2913.84	0.80612	2913.4	-0.4515	2913.84	0.33782
2913.16	0.27723	2913.16	-0.66071	2915.15	0.77768	2914.71	-0.40406	2915.15	0.33981
2914.47	0.40691	2914.47	-0.70518	2916.46	0.67963	2916.02	-0.31861	2916.46	0.3684
2915.78	0.52986	2915.78	-0.75611	2917.77	0.56384	2917.32	-0.33285	2917.77	0.41067
2917.09	0.65503	2917.09	-0.81201	2919.07	0.54385	2918.63	-0.222	2919.07	0.45178
2918.39	0.72203	2918.39	-0.86858	2920.38	0.64217	2919.94	-0.22628	2920.38	0.47728
2919.7	0.61131	2919.7	-0.9192	2921.69	0.47357	2921.25	-0.25779	2921.69	0.47568
2921.01	0.56255	2921.01	-0.95608	2922.99	0.45033	2922.55	-0.08136	2922.99	0.44025
2922.31	0.72509	2922.31	-0.97154	2924.3	0.37967	2923.86	0.03789	2924.3	0.37005
2923.62	0.72121	2923.62	-0.95951	2925.6	0.30803	2925.17	0.21752	2925.6	0.2703
2924.93	0.67295	2924.93	-0.91698	2926.91	0.23511	2926.48	0.16903	2926.91	0.15131
2926.23	0.56177	2926.23	-0.84495	2928.22	0.31796	2927.78	0.14104	2928.22	0.02695
2927.54	0.50353	2927.54	-0.74886	2929.52	0.31567	2929.09	0.0998	2929.52	-0.08765
2928.85	0.48412	2928.85	-0.6384	2930.82	0.33325	2930.4	0.21966	2930.82	-0.17865
2930.15	0.50407	2930.15	-0.52643	2932.13	0.27968	2931.7	0.07587	2932.13	-0.23558
2931.46	0.26406	2931.46	-0.42727	2933.43	0.27185	2933.01	0.04023	2933.43	-0.25286
2932.76	-0.04239	2932.76	-0.3547	2934.74	0.21974	2934.31	-0.12479	2934.74	-0.23078
2934.07	-0.09473	2934.07	-0.31958	2936.04	0.24241	2935.62	-0.23825	2936.04	-0.17501
2935.37	-0.11452	2935.37	-0.32788	2937.35	0.14616	2936.93	-0.36375	2937.35	-0.09574
2936.68	-0.03005	2936.68	-0.37911	2938.65	0.28216	2938.23	-0.38103	2938.65	-0.00569
2937.98	-0.06686	2937.98	-0.46588	2939.95	0.47801	2939.53	-0.43384	2939.95	0.08188
2939.28	0.06284	2939.28	-0.57428	2941.26	0.3342	2940.84	-0.41659	2941.26	0.15526
2940.59	0.05763	2940.59	-0.68558	2942.56	0.24595	2942.14	-0.27917	2942.56	0.20612
2941.89	0.06323	2941.89	-0.77881	2943.86	0.13394	2943.45	-0.28938	2943.86	0.23037
2943.19	-0.07134	2943.19	-0.83389	2945.17	0.14571	2944.75	-0.21769	2945.17	0.22841
2944.5	-0.17583	2944.5	-0.83509	2946.47	0.1722	2946.05	-0.32431	2946.47	0.20468
2945.8	-0.41749	2945.8	-0.77395	2947.77	0.35274	2947.36	-0.27687	2947.77	0.16625
2947.1	-0.45233	2947.1	-0.65128	2949.07	0.48021	2948.66	-0.32525	2949.07	0.12138
2948.41	-0.41811	2948.41	-0.47791	2950.37	0.50627	2949.96	-0.22023	2950.37	0.07784
2949.71	-0.22884	2949.71	-0.27374	2951.67	0.38124	2951.27	-0.07977	2951.67	0.04161
2951.01	-0.05249	2951.01	-0.06531	2952.97	0.33457	2952.57	-0.18312	2952.97	0.01605
2952.31	0.02991	2952.31	0.11798	2954.28	0.37089	2953.87	-0.32483	2954.28	0.00168
2953.61	0.23964	2953.61	0.24837	2955.58	0.36865	2955.17	-0.14266	2955.58	-0.00316
2954.91	0.35807	2954.91	0.30424	2956.88	0.19242	2956.48	-0.1596	2956.88	-0.00165
2956.21	0.48005	2956.21	0.27398	2958.18	0.36448	2957.78	-0.12931	2958.18	0.00288
2957.52	0.4005	2957.52	0.15842	2959.48	0.2799	2959.08	-0.22764	2959.48	0.00796
2958.82	0.44421	2958.82	-0.02872	2960.78	0.25257	2960.38	-0.27645	2960.78	0.01271
2960.12	0.68311	2960.12	-0.26241	2962.08	0.41659	2961.68	-0.25007	2962.08	0.01808
2961.42	0.77339	2961.42	-0.50986	2963.37	0.45806	2962.98	-0.25213	2963.37	0.0264
2962.72	0.79023	2962.72	-0.73567	2964.67	0.4229	2964.28	-0.4398	2964.67	0.04032
2964.02	0.67751	2964.02	-0.90747	2965.97	0.44669	2965.58	-0.51934	2965.97	0.06167
2965.32	0.55074	2965.32	-1.00143	2967.27	0.41188	2966.88	-0.83061	2967.27	0.08999
2966.62	0.59902	2966.62	-1.00642	2968.57	0.28881	2968.18	-1.03771	2968.57	0.12161
2967.91	0.64393	2967.91	-0.92614	2969.87	0.27656	2969.48	-1.06421	2969.87	0.14919
2969.21	0.52119	2969.21	-0.77869	2971.17	0.1719	2970.78	-1.16239	2971.17	0.16217
2970.51	0.45163	2970.51	-0.5936	2972.46	0.04286	2972.08	-1.13907	2972.46	0.14808
2971.81	0.51943	2971.81	-0.40654	2973.76	-0.01604	2973.38	-1.29899	2973.76	0.09443
2973.11	0.61503	2973.11	-0.2528	2975.06	-0.09119	2974.68	-1.41956	2975.06	-0.00873
2974.41	0.45535	2974.41	-0.16044	2976.36	-0.32865	2975.97	-1.45636	2976.36	-0.16648
2975.7	0.42777	2975.7	-0.14456	2977.65	-0.34626	2977.27	-1.39804	2977.65	-0.37701
2977	0.24202	2977	-0.2037	2978.95	-0.62515	2978.57	-1.37866	2978.95	-0.6307
2978.3	0.17528	2978.3	-0.31929	2980.24	-0.8457	2979.87	-1.34924	2980.24	-0.91001
2979.6	0.17423	2979.6	-0.45854	2981.54	-0.95301	2981.17	-1.3182	2981.54	-1.19119
2980.89	0.06584	2980.89	-0.58041	2982.84	-0.97231	2982.46	-1.28655	2982.84	-1.4467
2982.19	0.05861	2982.19	-0.64397	2984.13	-0.97128	2983.76	-1.24464	2984.13	-1.6488
2983.48	0.0245	2983.48	-0.61784	2985.43	-0.94992	2985.06	-1.19244	2985.43	-1.77352
2984.78	0.07143	2984.78	-0.48902	2986.72	-0.90823	2986.35	-1.12998	2986.72	-1.80413
2986.08	0.10729	2986.08	-0.26963	2988.02	-0.84621	2987.65	-1.05724	2988.02	-1.73421
2987.37	0.06718	2987.37	0	2989.31	-0.76386	2988.95	-0.97423	2989.31	-1.56891
2988.67	0.15473	2988.67	0.25257	2990.61	-0.66118	2990.24	-0.88095	2990.61	-1.32511
2989.96	0.27907	2989.96	0.39977	2991.9	-0.53817	2991.54	-0.77739	2991.9	-1.02938
2991.26	0.44021	2991.26	0.34236	2993.19	-0.39484	2992.83	-0.66356	2993.19	-0.71501
2992.55	0.63814	2992.55	-0.01694	2994.49	-0.23117	2994.13	-0.53946	2994.49	-0.41759
2993.85	0.87286	2993.85	-0.75942	2995.78	-0.04717	2995.42	-0.40508	2995.78	-0.17035
2995.14	1.14437	2995.14	-1.93738	2997.08	0.15715	2996.72	-0.26043	2997.08	0
2996.43	1.45268	2996.43	-3.56411	2998.37	0.38181	2998.01	-0.10551	2998.37	0.07692
2997.73	1.79777	2997.73	-5.60857	2999.66	0.62679	2999.31	0.05968	2999.66	0.05574
2999.02	2.17966	2999.02	-7.99579	2999.76	0.8921	2999.72	0.23515	2999.76	-0.05227
2999.69	2.59834	2999.69	-10.6136			2999.69	2.59834

## Sheet: Figure2e
LiFeHCF-1				LiFeHCF-3
Relative pressure (P/P0)	Volume (cm3 g-1)			Relative pressure (P/P0)	Volume (cm3 g-1)
7.82773e-07	0.002	0.97951	24.6554	6.52306e-07	1.7139	0.9807	156.313
1.19699e-06	0.0043	0.97179	19.5157	6.5232e-07	1.7184	0.97088	126.7
1.62727e-06	0.0061	0.95831	17.0066	1.26837e-06	2.5595	0.95973	105.69
1.99185e-06	0.0079	0.94898	15.9851	2.5888e-06	3.3919	0.95006	94.9461
2.31581e-06	0.0096	0.93994	15.18	5.52807e-06	4.2083	0.94003	87.1991
2.75395e-06	0.011	0.93122	14.447	7.68263e-06	5.0151	0.93065	81.6941
2.98862e-06	0.0122	0.92064	13.769	7.88755e-06	5.0145	0.91992	77.2618
3.37754e-05	0.2291	0.90004	12.9674	8.32926e-06	5.014	0.89985	70.144
0.000578126	0.3041	0.84903	11.5497	8.50085e-06	5.0137	0.85001	59.1063
0.000301437	0.373	0.80091	10.7805	1.21901e-05	5.0549	0.8001	52.347
0.000219861	0.3714	0.75049	10.097	3.5873e-05	6.3197	0.75058	47.7466
0.000167291	0.3734	0.70039	9.451	4.5107e-05	6.6431	0.69958	44.4624
0.00013806	0.3735	0.65032	8.831	6.58725e-05	7.2503	0.64875	42.155
0.000127262	0.3683	0.59994	8.4093	8.76501e-05	7.849	0.60097	40.226
0.000197966	0.362	0.54998	7.842	0.000199056	9.0824	0.55075	38.4621
0.000398271	0.398	0.49994	7.2541	0.000467292	10.6798	0.50052	37.0265
0.00059935	0.4243	0.45019	6.6576	0.000616657	11.2817	0.45043	35.6259
0.000845408	0.4501	0.39948	6.2125	0.000829653	11.9426	0.4002	34.3967
0.00101	0.4647	0.34997	5.6678	0.00102	12.3539	0.35002	33.1781
0.003	0.582	0.29977	5.1312	0.00301	14.4306	0.29989	32.1004
0.00501	0.6632	0.25004	4.5593	0.00503	15.5651	0.25001	30.8177
0.00702	0.7306	0.19969	4.0315	0.00707	16.2836	0.20019	29.4411
0.00903	0.7895	0.14965	3.4156	0.00901	16.8127	0.15023	27.9042
0.00998	0.8193	0.09972	2.7575	0.01003	17.05	0.10038	26.1338
0.02508	1.0868	0.07424	2.3898	0.02505	18.9898	0.07471	25.0232
0.05091	1.5022	0.04937	2.0124	0.0497	20.8013	0.04986	23.7382
0.0758	1.8481	0.0099	1.1197	0.07542	22.1449	0.00988	19.5547
0.1013	2.1886	0.0049	0.9341	0.10076	23.2492	0.005	17.7198
0.15053	2.7687			0.14977	24.9396
0.20055	3.2831			0.19998	26.4589
0.2506	3.9167			0.24998	27.7701
0.30078	4.4211			0.30013	28.9643
0.35043	5.0337			0.35018	30.0918
0.40066	5.524			0.40008	31.2071
0.4502	5.9424			0.44996	32.3701
0.50014	6.3813			0.49988	33.5286
0.55036	6.7905			0.54983	34.864
0.60062	7.208			0.59944	36.3834
0.64908	7.9934			0.64922	38.1854
0.70064	8.4502			0.70105	40.5309
0.74981	8.9677			0.75028	43.5029
0.79954	9.5394			0.79919	48.001
0.8499	10.2261			0.85	54.4452
0.90147	11.8174			0.89959	64.7211
0.91976	12.4607			0.91988	71.2433
0.93052	12.9279			0.92959	75.5777
0.93938	13.4349			0.94037	81.4678
0.95099	14.2717			0.95001	87.7555
0.95891	15.2326			0.9592	95.124
0.97051	17.6591			0.96972	108.376
0.97842	20.8931			0.97934	131.466
0.99079	35.6884			0.98942	190.571

## Sheet: Figure2 f
LiFeHCF-1		LiFeHCF-3
Pore width	PSD	Pore width	PSD
0.548	0	0.5239	0.02197
0.5732	0	0.548	0.02239
0.5996	0	0.5732	0.02181
0.6272	0	0.5996	0.02073
0.6561	0	0.6272	0.01999
0.6863	0	0.6561	0.01895
0.7179	0	0.6863	0.01803
0.7509	0	0.7179	0.01711
0.7855	0	0.7509	0.01337
0.8216	0	0.7855	0.00926
0.8594	0	0.8216	0.00604
0.899	0	0.8594	0.00524
0.9404	0	0.899	0.00648
0.9836	0	0.9404	0.00931
1.0289	0	0.9836	0.01202
1.0763	0	1.0289	0.01395
1.1258	0	1.0763	0.01597
1.1776	0	1.1258	0.02016
1.2318	0	1.1776	0.02277
1.2885	0	1.2318	0.02195
1.3478	0	1.2885	0.02257
1.4099	0	1.3478	0.02414
1.4748	0	1.4099	0.02536
1.5427	0	1.4748	0.02224
1.6137	0	1.5427	0.01868
1.6879	0	1.6137	0.01694
1.7656	0.00047887	1.6879	0.01711
1.8469	0.00041514	1.7656	0.0164
1.9319	0.00058447	1.8469	0.01272
2.0208	0.00177	1.9319	0.00907
2.1138	0.00157	2.0208	0.00765
2.2111	0.0015	2.1138	0.00391
2.3129	0.00251	2.2111	0.00239
2.4194	0.00378	2.3129	0.00374
2.5307	0.00432	2.4194	0.00498
2.6472	0.00482	2.5307	0.00605
2.7691	0.00537	2.6472	0.00726
2.8965	0.00506	2.7691	0.00789
3.0298	0.00466	2.8965	0.00763
3.1693	0.00477	3.0298	0.00707
3.3152	0.00414	3.1693	0.00694
3.4678	0.00338	3.3152	0.00633
3.6274	0.00311	3.4678	0.00505
3.7943	0.00261	3.6274	0.00391
3.969	0.00255	3.7943	0.00178
4.1517	0.00277	3.969	0.00044289
4.3428	0.00276	4.1517	0.00207
4.5426	0.00283	4.3428	0.00424
4.7517	0.00234	4.5426	0.00564
4.9704	0.00198	4.7517	0.00651
5.1992	0.00178	4.9704	0.0066
5.4385	0.00183	5.1992	0.00651
5.6889	0.00179	5.4385	0.00637
5.9507	0.00146	5.6889	0.00587
6.2246	0.00149	5.9507	0.00491
6.5111	0.00094043	6.2246	0.00492
6.8108	0.00107	6.5111	0.00337
7.1243	0.00108	6.8108	0.00372
7.4522	0.00115	7.1243	0.00625
7.7952	0.00111	7.4522	0.00758
8.154	0.00091707	7.7952	0.00769
8.5293	0.00085447	8.154	0.00712
8.9219	0.00079721	8.5293	0.00717
9.3326	0.0007087	8.9219	0.00682
9.7621	0.00052473	9.3326	0.00621
10.2114	0.00059626	9.7621	0.00479
10.6814	0.00081988	10.2114	0.00459
11.1731	0.00073433	10.6814	0.00628
11.6874	0.0006691	11.1731	0.00601
12.2253	0.00065255	11.6874	0.00537
12.788	0.00062755	12.2253	0.00523
13.3766	0.00059808	12.788	0.00503
13.9923	0.00056342	13.3766	0.0048
14.6364	0.00048436	13.9923	0.00458
15.31	0.00044199	14.6364	0.00431
16.0147	0.00041353	15.31	0.00406
16.7518	0.00039077	16.0147	0.00381
17.5229	0.00037464	16.7518	0.0036
18.3294	0.00047636	17.5229	0.00341
19.1731	0.00052688	18.3294	0.00354
20.0556	0.00048717	19.1731	0.00336
20.9787	0.00048005	20.0556	0.0032
21.9443	0.00047948	20.9787	0.00338
22.9544	0.00046223	21.9443	0.00334
24.0109	0.00045414	22.9544	0.0033
25.1161	0.00032143	24.0109	0.0038
26.2721	0.00022001	25.1161	0.00285
27.4814	0.00031038	26.2721	0.0019
28.7463	0.00044534	27.4814	0.00258
30.0694	0.00032478	28.7463	0.00405
31.4534	0.00021425	30.0694	0.00335
32.9012	0.00020172	31.4534	0.00218
34.4155	0.00021738	32.9012	0.00204
35.9996	0.00057023	34.4155	0.00202
		35.9996	0.00512
