# Supplementary material for: Lithiated Prussian blue analogues as positive electrode active materials for stable non-aqueous lithium-ion batteries
Source: Nat Commun. 2022 Dec 16;13:7790. doi: 10.1038/s41467-022-35376-1 (PMC9758126; doi:10.1038/s41467-022-35376-1)
Supplement: Supplementary file 2 — Source Data [file 41467_2022_35376_MOESM2_ESM.zip › Source Data/Figure3.xlsx]

## Sheet: Figure3a
	1	2	3	4	5
Temperature (oC)	Weight (wt%)	Weight (wt%)	Weight (wt%)	Weight (wt%)	Weight (wt%)
150	98.06	95.1734	89.6747	94.874	81.829
200	95.6753	90.928	86.1687	85.7086	79.3871
250	90.69	86.271	82.27	83.4857	76.258
300	80.067	73.826	70.3454	80.5486	68.599

## Sheet: Figure3b
	LiFeHCF-1
	Mass percentage (%)	Temperature (oC)	Derivative	Temperature (oC)
	100	40.624	4.3322	40.624
	99.9588	40.618	3.86653	40.618
	99.9175	40.61	3.42324	40.61
	99.9124	40.607	3.00233	40.607
	99.8814	40.624	2.6038	40.624
	99.8505	40.68	2.22765	40.68
	99.8093	40.766	1.87387	40.766
	99.7887	40.892	1.54247	40.892
	99.8093	41.046	1.23346	41.046
	99.8505	41.236	0.94682	41.236
	99.8918	41.453	0.68256	41.453
	99.9175	41.714	0.44067	41.714
	99.933	42.003	0.22117	42.003
	99.9639	42.333	0.02404	42.333
	99.9536	42.679	-0.1507	42.679
	99.8711	43.052	-0.30307	43.052
	99.768	43.447	-0.43306	43.447
	99.7268	43.858	-0.54067	43.858
	99.665	44.282	-0.45053	44.282
	99.567	44.72	-0.37942	44.72
	99.4639	45.176	-0.17858	45.176
	99.3866	45.645	-0.0099	45.645
	99.335	46.121	-0.0329	46.121
	99.3299	46.616	-0.02768	46.616
	99.3557	47.123	-0.01857	47.123
	99.4021	47.632	-0.01103	47.632
	99.4588	48.14	-0.00695	48.14
	99.5773	48.666	-0.00543	48.666
	99.6392	49.185	-0.00628	49.185
	99.6598	49.707	-0.00803	49.707
	99.6907	50.224	-0.00925	50.224
	99.6804	50.733	-0.0091	50.733
	99.6907	51.249	-0.00784	51.249
	99.701	51.762	-0.00626	51.762
	99.6804	52.277	-0.00507	52.277
	99.6082	52.785	-0.0043	52.785
	99.5722	53.293	-0.00357	53.293
	99.567	53.801	-0.00309	53.801
	99.5825	54.305	-0.00278	54.305
	99.6134	54.823	-0.00238	54.823
	99.634	55.345	-0.00185	55.345
	99.6392	55.869	-0.00122	55.869
	99.6082	56.388	-0.000664172	56.388
	99.5412	56.896	-0.000403139	56.896
	99.5206	57.394	-0.000537331	57.394
	99.5206	57.901	-0.00111	57.901
	99.5103	58.412	-0.00207	58.412
	99.5	58.93	-0.00345	58.93
	99.5103	59.441	-0.00527	59.441
	99.5258	59.96	-0.0073	59.96
	99.5773	60.479	-0.00935	60.479
	99.6134	60.994	-0.01134	60.994
	99.6237	61.502	-0.01322	61.502
	99.6495	62.015	-0.01494	62.015
	99.6495	62.527	-0.01638	62.527
	99.5928	63.04	-0.01763	63.04
	99.5619	63.553	-0.01888	63.553
	99.5309	64.065	-0.02008	64.065
	99.4948	64.573	-0.02104	64.573
	99.4794	65.08	-0.02173	65.08
	99.4536	65.579	-0.02215	65.579
	99.4433	66.088	-0.02237	66.088
	99.4536	66.599	-0.02243	66.599
	99.4742	67.123	-0.0223	67.123
	99.4794	67.65	-0.02196	67.65
	99.4742	68.175	-0.02141	68.175
	99.4794	68.692	-0.02064	68.692
	99.4948	69.215	-0.01971	69.215
	99.4639	69.732	-0.01861	69.732
	99.3969	70.242	-0.0173	70.242
	99.3454	70.746	-0.01562	70.746
	99.4227	71.251	-0.0137	71.251
	99.3969	71.758	-0.01161	71.758
	99.3505	72.269	-0.00936	72.269
	99.3144	72.782	-0.00718	72.782
	99.2423	73.292	-0.00513	73.292
	99.1907	73.802	-0.00319	73.802
	99.1598	74.321	-0.0013	74.321
	99.134	74.838	0.000600385	74.838
	99.1134	75.351	0.00251	75.351
	99.1031	75.859	0.00443	75.859
	99.1082	76.367	0.0064	76.367
	99.1392	76.878	0.00838	76.878
	99.1598	77.39	0.01036	77.39
	99.201	77.902	0.01221	77.902
	99.1959	78.413	0.01385	78.413
	99.2268	78.925	0.01522	78.925
	99.232	79.436	0.01619	79.436
	99.2113	79.951	0.01691	79.951
	99.3299	80.46	0.0176	80.46
	99.4845	80.982	0.01831	80.982
	99.5567	81.493	0.01907	81.493
	99.5825	82.007	0.01984	82.007
	99.5979	82.525	0.0205	82.525
	99.6031	83.041	0.02096	83.041
	99.5773	83.566	0.0212	83.566
	99.5722	84.083	0.02118	84.083
	99.5825	84.602	0.02084	84.602
	99.5928	85.118	0.02024	85.118
	99.6134	85.638	0.01943	85.638
	99.6289	86.161	0.01841	86.161
	99.6237	86.689	0.01715	86.689
	99.6237	87.228	0.01564	87.228
	99.6186	87.762	0.01402	87.762
	99.5979	88.289	0.01234	88.289
	99.5876	88.813	0.0104	88.813
	99.5722	89.321	0.00816	89.321
	99.5361	89.824	0.00584	89.824
	99.5258	90.326	0.0035	90.326
	99.5309	90.828	0.00121	90.828
	99.5361	91.332	-0.000836926	91.332
	99.567	91.838	-0.00266	91.838
	99.567	92.351	-0.00429	92.351
	99.5619	92.864	-0.0057	92.864
	99.5567	93.376	-0.00693	93.376
	99.5567	93.889	-0.008	93.889
	99.5464	94.4	-0.00898	94.4
	99.5361	94.912	-0.00992	94.912
	99.5361	95.421	-0.01091	95.421
	99.5206	95.935	-0.01177	95.935
	99.5258	96.451	-0.01227	96.451
	99.5361	96.96	-0.0124	96.96
	99.5206	97.475	-0.01211	97.475
	99.5155	97.992	-0.01163	97.992
	99.5155	98.507	-0.01131	98.507
	99.5155	99.018	-0.01125	99.018
	99.5103	99.533	-0.01133	99.533
	99.4948	100.049	-0.01154	100.049
	99.4845	100.562	-0.01187	100.562
	99.4691	101.081	-0.01223	101.081
	99.4639	101.604	-0.01259	101.604
	99.4639	102.13	-0.01301	102.13
	99.4536	102.658	-0.01348	102.658
	99.4381	103.197	-0.01401	103.197
	99.4227	103.723	-0.01467	103.723
	99.4175	104.242	-0.01545	104.242
	99.4124	104.766	-0.01634	104.766
	99.3969	105.289	-0.0173	105.289
	99.3969	105.811	-0.01827	105.811
	99.4124	106.334	-0.01931	106.334
	99.4021	106.855	-0.02035	106.855
	99.3866	107.367	-0.02128	107.367
	99.3866	107.889	-0.02214	107.889
	99.3711	108.404	-0.02304	108.404
	99.335	108.917	-0.02403	108.917
	99.3144	109.436	-0.02513	109.436
	99.2938	109.952	-0.02637	109.952
	99.2732	110.462	-0.02765	110.462
	99.268	110.985	-0.02893	110.985
	99.2526	111.504	-0.03014	111.504
	99.2732	112.011	-0.03119	112.011
	99.3299	112.517	-0.03197	112.517
	99.4072	113.03	-0.03258	113.03
	99.3763	113.543	-0.03308	113.543
	99.3144	114.051	-0.03353	114.051
	99.2216	114.552	-0.03404	114.552
	99.1598	115.05	-0.0346	115.05
	99.1134	115.56	-0.03515	115.56
	99.0825	116.07	-0.03568	116.07
	99.067	116.57	-0.03613	116.57
	99.0516	117.064	-0.03649	117.064
	99.0412	117.565	-0.03673	117.565
	99.0258	118.077	-0.03686	118.077
	99.0052	118.597	-0.03689	118.597
	98.9794	119.114	-0.03685	119.114
	98.9588	119.64	-0.03675	119.64
	98.9381	120.15	-0.03656	120.15
	98.9021	120.661	-0.03627	120.661
	98.8763	121.165	-0.03588	121.165
	98.8608	121.668	-0.03538	121.668
	98.8505	122.182	-0.03477	122.182
	98.835	122.703	-0.03406	122.703
	98.8247	123.225	-0.03327	123.225
	98.8196	123.738	-0.03249	123.738
	98.7887	124.24	-0.0317	124.24
	98.7577	124.746	-0.03092	124.746
	98.732	125.255	-0.03022	125.255
	98.7268	125.763	-0.02962	125.763
	98.7062	126.272	-0.02901	126.272
	98.6959	126.785	-0.02831	126.785
	98.7062	127.292	-0.02758	127.292
	98.701	127.8	-0.0268	127.8
	98.701	128.308	-0.02597	128.308
	98.6959	128.82	-0.02513	128.82
	98.6804	129.334	-0.02433	129.334
	98.6598	129.849	-0.02372	129.849
	98.6546	130.368	-0.02346	130.368
	98.6495	130.891	-0.02341	130.891
	98.6392	131.406	-0.02339	131.406
	98.634	131.922	-0.02336	131.922
	98.6186	132.437	-0.02334	132.437
	98.6031	132.947	-0.02334	132.947
	98.5773	133.457	-0.02333	133.457
	98.5619	133.97	-0.02334	133.97
	98.5516	134.487	-0.02341	134.487
	98.5309	135.008	-0.02362	135.008
	98.5309	135.528	-0.02394	135.528
	98.5309	136.04	-0.02434	136.04
	98.5361	136.559	-0.02475	136.559
	98.5361	137.094	-0.0252	137.094
	98.5103	137.623	-0.02569	137.623
	98.4948	138.142	-0.02622	138.142
	98.4742	138.657	-0.02682	138.657
	98.4484	139.177	-0.02746	139.177
	98.433	139.687	-0.02816	139.687
	98.4072	140.198	-0.0289	140.198
	98.3918	140.699	-0.02965	140.699
	98.3711	141.207	-0.0304	141.207
	98.3454	141.717	-0.03112	141.717
	98.3402	142.237	-0.03176	142.237
	98.335	142.76	-0.03228	142.76
	98.3144	143.275	-0.03267	143.275
	98.3041	143.792	-0.03293	143.792
	98.2938	144.303	-0.03304	144.303
	98.2887	144.811	-0.03307	144.811
	98.268	145.321	-0.03303	145.321
	98.2629	145.829	-0.0329	145.829
	98.2423	146.341	-0.03276	146.341
	98.2165	146.855	-0.03262	146.855
	98.2062	147.366	-0.03247	147.366
	98.1856	147.875	-0.03234	147.875
	98.1546	148.382	-0.03223	148.382
	98.134	148.894	-0.03211	148.894
	98.1289	149.404	-0.03196	149.404
	98.1186	149.92	-0.03182	149.92
	98.067	150.425	-0.03169	150.425
	98.0258	150.935	-0.0316	150.935
	97.9845	151.448	-0.03159	151.448
	97.9536	151.963	-0.03158	151.963
	97.9639	152.471	-0.03157	152.471
	97.9588	152.98	-0.03155	152.98
	97.9381	153.488	-0.03157	153.488
	97.9175	153.992	-0.03166	153.992
	97.8918	154.491	-0.03182	154.491
	97.8866	154.985	-0.03201	154.985
	97.8763	155.482	-0.03214	155.482
	97.8918	155.987	-0.03223	155.987
	97.8918	156.493	-0.03235	156.493
	97.8918	156.996	-0.03248	156.996
	97.8918	157.501	-0.03263	157.501
	97.8763	158.004	-0.03276	158.004
	97.8711	158.507	-0.03287	158.507
	97.8711	159.006	-0.03299	159.006
	97.8505	159.504	-0.03312	159.504
	97.835	160.009	-0.03331	160.009
	97.8144	160.51	-0.03355	160.51
	97.7887	161.008	-0.03387	161.008
	97.7526	161.504	-0.03433	161.504
	97.7268	162.012	-0.03489	162.012
	97.6907	162.52	-0.03552	162.52
	97.6701	163.028	-0.03623	163.028
	97.6495	163.539	-0.03706	163.539
	97.6237	164.046	-0.0379	164.046
	97.6134	164.548	-0.03873	164.548
	97.6031	165.053	-0.03958	165.053
	97.5876	165.559	-0.04043	165.559
	97.5619	166.064	-0.0413	166.064
	97.5258	166.569	-0.04226	166.569
	97.5	167.073	-0.04335	167.073
	97.4742	167.577	-0.04444	167.577
	97.4742	168.078	-0.04547	168.078
	97.4588	168.58	-0.0464	168.58
	97.433	169.084	-0.04719	169.084
	97.4278	169.587	-0.04798	169.587
	97.3866	170.09	-0.04878	170.09
	97.3763	170.595	-0.0495	170.595
	97.3557	171.096	-0.05011	171.096
	97.3247	171.601	-0.05062	171.601
	97.2938	172.115	-0.05111	172.115
	97.2423	172.631	-0.05158	172.631
	97.2113	173.143	-0.05202	173.143
	97.201	173.655	-0.05249	173.655
	97.1804	174.159	-0.05297	174.159
	97.1598	174.664	-0.05348	174.664
	97.1237	175.171	-0.05402	175.171
	97.0979	175.687	-0.05461	175.687
	97.0619	176.195	-0.05521	176.195
	97.0309	176.699	-0.05578	176.699
	97.0103	177.207	-0.05635	177.207
	96.9691	177.711	-0.05691	177.711
	96.9536	178.223	-0.0574	178.223
	96.9433	178.735	-0.05786	178.735
	96.9072	179.248	-0.05828	179.248
	96.8608	179.76	-0.05862	179.76
	96.8247	180.269	-0.05889	180.269
	96.7938	180.777	-0.05909	180.777
	96.7474	181.285	-0.05918	181.285
	96.7113	181.785	-0.05918	181.785
	96.6907	182.277	-0.05916	182.277
	96.6495	182.774	-0.05916	182.774
	96.6082	183.279	-0.05913	183.279
	96.5876	183.779	-0.05906	183.779
	96.567	184.281	-0.05891	184.281
	96.5516	184.789	-0.05864	184.789
	96.5206	185.287	-0.05837	185.287
	96.4845	185.783	-0.0581	185.783
	96.4536	186.279	-0.05784	186.279
	96.4278	186.776	-0.05759	186.776
	96.4021	187.265	-0.05733	187.265
	96.3608	187.769	-0.05708	187.769
	96.3196	188.272	-0.05694	188.272
	96.2938	188.775	-0.05686	188.775
	96.2732	189.275	-0.05679	189.275
	96.2474	189.778	-0.05671	189.778
	96.2113	190.277	-0.05659	190.277
	96.1804	190.772	-0.05654	190.772
	96.1495	191.266	-0.05657	191.266
	96.134	191.762	-0.05667	191.762
	96.1289	192.251	-0.05686	192.251
	96.1082	192.746	-0.05707	192.746
	96.0773	193.242	-0.05725	193.242
	96.0464	193.739	-0.05748	193.739
	96.0206	194.24	-0.0578	194.24
	96	194.737	-0.05815	194.737
	95.9742	195.239	-0.05851	195.239
	95.9536	195.737	-0.05895	195.737
	95.9227	196.233	-0.05943	196.233
	95.9021	196.731	-0.05988	196.731
	95.8763	197.232	-0.06033	197.232
	95.835	197.725	-0.0608	197.725
	95.799	198.225	-0.06129	198.225
	95.7629	198.722	-0.06177	198.722
	95.732	199.221	-0.06224	199.221
	95.6959	199.719	-0.06267	199.719
	95.6753	200.213	-0.06314	200.213
	95.6495	200.711	-0.06383	200.711
	95.6134	201.22	-0.06461	201.22
	95.5619	201.719	-0.06528	201.719
	95.5258	202.222	-0.06584	202.222
	95.4897	202.729	-0.06627	202.729
	95.4536	203.238	-0.06659	203.238
	95.4124	203.744	-0.06694	203.744
	95.3763	204.247	-0.0674	204.247
	95.3402	204.754	-0.06794	204.754
	95.3299	205.267	-0.06851	205.267
	95.299	205.776	-0.06909	205.776
	95.2577	206.284	-0.06966	206.284
	95.2216	206.781	-0.07014	206.781
	95.1598	207.287	-0.07052	207.287
	95.1134	207.79	-0.07074	207.79
	95.0876	208.29	-0.07075	208.29
	95.067	208.775	-0.07051	208.775
	95.0464	209.264	-0.07006	209.264
	95.0052	209.762	-0.06943	209.762
	94.9691	210.258	-0.06881	210.258
	94.933	210.75	-0.06834	210.75
	94.9021	211.243	-0.06801	211.243
	94.866	211.737	-0.06785	211.737
	94.8299	212.231	-0.06785	212.231
	94.7835	212.726	-0.06796	212.726
	94.7371	213.218	-0.06812	213.218
	94.701	213.718	-0.06831	213.718
	94.6753	214.213	-0.06853	214.213
	94.6495	214.713	-0.06884	214.713
	94.6082	215.211	-0.06925	215.211
	94.5567	215.715	-0.06979	215.715
	94.5	216.224	-0.0705	216.224
	94.4691	216.736	-0.07136	216.736
	94.4948	217.248	-0.07234	217.248
	94.5412	217.751	-0.0734	217.751
	94.5	218.25	-0.07442	218.25
	94.4278	218.75	-0.07552	218.75
	94.3557	219.251	-0.07693	219.251
	94.2629	219.749	-0.07857	219.749
	94.1856	220.248	-0.0801	220.248
	94.1804	220.751	-0.08137	220.751
	94.1701	221.256	-0.08234	221.256
	94.1856	221.755	-0.08299	221.755
	94.1856	222.252	-0.0835	222.252
	94.2216	222.748	-0.08403	222.748
	94.201	223.245	-0.08462	223.245
	94.1495	223.747	-0.08532	223.747
	94.1134	224.243	-0.08619	224.243
	94.0412	224.738	-0.08719	224.738
	93.9484	225.236	-0.08825	225.236
	93.8402	225.736	-0.08948	225.736
	93.7113	226.237	-0.09103	226.237
	93.5979	226.737	-0.09293	226.737
	93.5412	227.237	-0.09511	227.237
	93.5206	227.736	-0.09735	227.736
	93.5052	228.235	-0.09945	228.235
	93.4897	228.733	-0.10138	228.733
	93.4536	229.234	-0.10325	229.234
	93.4021	229.735	-0.10505	229.735
	93.3505	230.239	-0.10682	230.239
	93.2835	230.742	-0.1086	230.742
	93.2062	231.25	-0.11029	231.25
	93.1495	231.754	-0.1119	231.754
	93.0876	232.258	-0.11346	232.258
	93.0516	232.761	-0.11485	232.761
	93.0206	233.264	-0.116	233.264
	92.9948	233.764	-0.11697	233.764
	92.9742	234.264	-0.11785	234.264
	92.933	234.764	-0.11888	234.764
	92.8814	235.259	-0.12002	235.259
	92.9124	235.76	-0.12111	235.76
	92.9536	236.264	-0.12196	236.264
	92.9175	236.769	-0.12262	236.769
	92.7629	237.27	-0.12323	237.27
	92.6031	237.769	-0.12391	237.769
	92.4175	238.271	-0.12483	238.271
	92.2474	238.768	-0.12593	238.768
	92.1546	239.267	-0.12716	239.267
	92.0928	239.77	-0.12858	239.77
	92.0206	240.272	-0.13007	240.272
	92.0052	240.772	-0.1316	240.772
	91.9742	241.274	-0.13323	241.274
	91.933	241.772	-0.13499	241.772
	91.8144	242.276	-0.13686	242.276
	91.7423	242.784	-0.13875	242.784
	91.6907	243.289	-0.14045	243.289
	91.6701	243.795	-0.14175	243.795
	91.6495	244.299	-0.14269	244.299
	91.5825	244.809	-0.14341	244.809
	91.4948	245.303	-0.144	245.303
	91.4278	245.812	-0.14454	245.812
	91.3866	246.323	-0.14499	246.323
	91.3505	246.835	-0.14528	246.835
	91.3041	247.342	-0.14546	247.342
	91.2216	247.846	-0.14558	247.846
	91.1082	248.346	-0.14558	248.346
	91.0155	248.85	-0.14546	248.85
	90.9639	249.341	-0.14532	249.341
	90.8144	249.836	-0.14505	249.836
	90.6907	250.333	-0.14485	250.333
	90.5773	250.833	-0.1448	250.833
	90.4639	251.331	-0.14477	251.331
	90.4175	251.832	-0.14484	251.832
	90.3763	252.33	-0.14487	252.33
	90.3402	252.827	-0.14496	252.827
	90.2938	253.333	-0.14525	253.333
	90.2371	253.846	-0.14582	253.846
	90.165	254.358	-0.14647	254.358
	90.0876	254.872	-0.14692	254.872
	90.0155	255.375	-0.14723	255.375
	89.9021	255.878	-0.14741	255.878
	89.799	256.371	-0.14757	256.371
	89.6907	256.867	-0.1477	256.867
	89.6289	257.366	-0.14771	257.366
	89.5567	257.876	-0.14761	257.876
	89.4948	258.388	-0.14745	258.388
	89.4484	258.896	-0.14715	258.896
	89.4381	259.408	-0.14663	259.408
	89.4072	259.904	-0.14583	259.904
	89.3402	260.407	-0.14482	260.407
	89.2474	260.91	-0.14377	260.91
	89.1237	261.405	-0.14282	261.405
	89.0361	261.905	-0.14189	261.905
	88.9484	262.398	-0.14093	262.398
	88.8763	262.894	-0.13991	262.894
	88.8041	263.387	-0.13884	263.387
	88.768	263.878	-0.13786	263.878
	88.7216	264.367	-0.13703	264.367
	88.6701	264.865	-0.1364	264.865
	88.5722	265.371	-0.13594	265.371
	88.4845	265.881	-0.13559	265.881
	88.3711	266.392	-0.13542	266.392
	88.2577	266.892	-0.13517	266.892
	88.2165	267.386	-0.13471	267.386
	88.1546	267.885	-0.13403	267.885
	88.0928	268.39	-0.13324	268.39
	88.0155	268.896	-0.13241	268.896
	87.9691	269.396	-0.1315	269.396
	87.9021	269.899	-0.13077	269.899
	87.835	270.398	-0.13025	270.398
	87.7474	270.899	-0.12983	270.899
	87.6907	271.396	-0.12922	271.396
	87.6546	271.889	-0.12846	271.889
	87.6186	272.382	-0.12793	272.382
	87.5825	272.882	-0.12755	272.882
	87.5361	273.38	-0.12708	273.38
	87.4691	273.88	-0.12645	273.88
	87.4124	274.38	-0.1259	274.38
	87.3557	274.885	-0.12563	274.885
	87.3041	275.394	-0.12592	275.394
	87.2371	275.9	-0.12702	275.9
	87.165	276.399	-0.12889	276.399
	87.1031	276.905	-0.13152	276.905
	87.0361	277.417	-0.13505	277.417
	86.9588	277.926	-0.13943	277.926
	86.8557	278.426	-0.14449	278.426
	86.7784	278.932	-0.15016	278.932
	86.732	279.436	-0.1563	279.436
	86.6701	279.948	-0.16294	279.948
	86.5825	280.446	-0.1702	280.446
	86.4794	280.952	-0.17812	280.952
	86.4072	281.457	-0.18672	281.457
	86.3711	281.958	-0.19572	281.958
	86.3196	282.461	-0.20487	282.461
	86.2784	282.966	-0.2141	282.966
	86.2165	283.466	-0.22326	283.466
	86.1495	283.96	-0.23246	283.96
	86.0567	284.453	-0.24186	284.453
	85.9278	284.949	-0.25133	284.949
	85.8454	285.442	-0.26088	285.442
	85.7423	285.936	-0.27034	285.936
	85.665	286.432	-0.27963	286.432
	85.5928	286.928	-0.28889	286.928
	85.4897	287.43	-0.29796	287.43
	85.3196	287.934	-0.30683	287.934
	85.0052	288.432	-0.31548	288.432
	84.7887	288.932	-0.32379	288.932
	84.6546	289.432	-0.33163	289.432
	84.4433	289.934	-0.33893	289.934
	84.1289	290.443	-0.34578	290.443
	83.799	290.944	-0.35214	290.944
	83.5567	291.445	-0.35809	291.445
	83.3402	291.941	-0.36383	291.941
	83.1495	292.43	-0.3694	292.43
	82.9639	292.929	-0.37464	292.929
	82.732	293.423	-0.37921	293.423
	82.5619	293.916	-0.38308	293.916
	82.4227	294.412	-0.38639	294.412
	82.232	294.905	-0.3892	294.905
	82.0206	295.403	-0.39158	295.403
	81.8144	295.903	-0.39336	295.903
	81.6134	296.408	-0.39463	296.408
	81.4124	296.916	-0.39563	296.916
	81.2216	297.432	-0.39633	297.432
	81.0516	297.943	-0.39668	297.943
	80.8711	298.446	-0.39675	298.446
	80.665	298.947	-0.39628	298.947
	80.4639	299.444	-0.39505	299.444
	80.2629	299.94	-0.39315	299.94
	80.067	300.436	-0.39096	300.436
	79.8608	300.94	-0.38894	300.94
	79.6753	301.445	-0.38682	301.445
	79.4742	301.95	-0.38438	301.95
	79.2784	302.45	-0.38183	302.45
	79.1186	302.951	-0.37905	302.951
	78.9227	303.445	-0.37596	303.445
	78.799	303.939	-0.37264	303.939
	78.6031	304.436	-0.36894	304.436
	78.4433	304.93	-0.36481	304.93
	78.268	305.43	-0.36014	305.43
	78.0876	305.928	-0.35474	305.928
	77.933	306.433	-0.34903	306.433
	77.7423	306.944	-0.34333	306.944
	77.4845	307.462	-0.33733	307.462
	77.232	307.979	-0.33099	307.979
	76.9794	308.486	-0.32438	308.486
	76.7938	308.984	-0.31755	308.984
	76.6289	309.482	-0.31033	309.482
	76.4536	309.987	-0.30275	309.987
	76.2526	310.492	-0.29501	310.492
	76.0206	311	-0.28717	311
	75.8814	311.512	-0.27923	311.512
	75.7784	312.019	-0.27126	312.019
	75.6186	312.528	-0.26328	312.528
	75.4433	313.038	-0.25524	313.038
	75.2938	313.544	-0.24723	313.544
	75.1959	314.046	-0.23926	314.046
	75.0825	314.547	-0.23124	314.547
	75.0206	315.05	-0.22303	315.05
	75.0361	315.562	-0.21465	315.562
	74.9536	316.064	-0.20621	316.064
	74.8093	316.564	-0.19781	316.564
	74.6856	317.062	-0.18971	317.062
	74.6546	317.561	-0.18211	317.561
	74.6134	318.063	-0.17484	318.063
	74.5825	318.564	-0.16759	318.564
	74.5206	319.07	-0.16036	319.07
	74.5	319.581	-0.15325	319.581
	74.4588	320.091	-0.14636	320.091
	74.3918	320.6	-0.13983	320.6
	74.268	321.1	-0.13378	321.1
	74.1598	321.603	-0.12816	321.603
	74.1134	322.107	-0.12306	322.107
	74.0567	322.606	-0.11861	322.606
	73.9948	323.102	-0.11474	323.102
	73.9381	323.601	-0.11143	323.601
	73.8969	324.1	-0.10853	324.1
	73.8299	324.602	-0.10595	324.602
	73.7784	325.103	-0.10371	325.103
	73.7216	325.598	-0.10172	325.598
	73.6598	326.09	-0.09995	326.09
	73.5928	326.589	-0.09841	326.589
	73.567	327.09	-0.097	327.09
	73.5567	327.586	-0.09552	327.586
	73.5258	328.086	-0.09369	328.086
	73.4588	328.586	-0.09168	328.586
	73.4072	329.091	-0.08985	329.091
	73.3505	329.589	-0.08828	329.589
	73.3093	330.085	-0.08688	330.085
	73.2835	330.578	-0.0856	330.578
	73.2526	331.074	-0.08446	331.074
	73.1856	331.571	-0.08344	331.571
	73.0979	332.065	-0.08259	332.065
	73.0516	332.565	-0.08206	332.565
	73.067	333.065	-0.0819	333.065
	73.067	333.563	-0.08185	333.563
	73.0516	334.06	-0.08171	334.06
	73.0155	334.559	-0.08158	334.559
	72.9742	335.06	-0.08153	335.06
	72.9227	335.562	-0.08151	335.562
	72.8608	336.062	-0.08147	336.062
	72.8299	336.556	-0.08144	336.556
	72.799	337.046	-0.08144	337.046
	72.7629	337.539	-0.08148	337.539
	72.7216	338.031	-0.08167	338.031
	72.665	338.517	-0.08201	338.517
	72.6082	339.003	-0.08248	339.003
	72.5928	339.487	-0.08292	339.487
	72.5773	339.975	-0.08323	339.975
	72.5516	340.464	-0.0834	340.464
	72.5103	340.963	-0.08337	340.963
	72.4794	341.461	-0.08315	341.461
	72.4639	341.97	-0.08287	341.97
	72.433	342.478	-0.08255	342.478
	72.4072	342.979	-0.08211	342.979
	72.3711	343.48	-0.08152	343.48
	72.3299	343.999	-0.08095	343.999
	72.2165	344.508	-0.08056	344.508
	72.0722	345.01	-0.08043	345.01
	71.9691	345.506	-0.08054	345.506
	71.9021	345.999	-0.08082	345.999
	71.8505	346.495	-0.08111	346.495
	71.8557	346.994	-0.08131	346.994
	71.8608	347.496	-0.08143	347.496
	71.799	348.01	-0.08146	348.01
	71.7268	348.518	-0.08136	348.518
	71.6753	349.031	-0.08098	349.031
	71.6546	349.535	-0.08021	349.535
	71.6701	350.028	-0.07912	350.028
	71.7113	350.521	-0.0777	350.521
	71.7165	351.019	-0.07596	351.019
	71.7062	351.52	-0.07408	351.52
	71.6495	352.026	-0.07215	352.026
	71.5928	352.532	-0.07009	352.532
	71.5309	353.039	-0.06792	353.039
	71.4639	353.536	-0.06578	353.536
	71.3557	354.027	-0.06368	354.027
	71.3247	354.515	-0.0616	354.515
	71.3299	355.001	-0.05959	355.001
	71.3711	355.491	-0.05766	355.491
	71.3454	355.981	-0.05575	355.981
	71.299	356.476	-0.05383	356.476
	71.2526	356.98	-0.05209	356.98
	71.2113	357.49	-0.0506	357.49
	71.134	357.996	-0.04936	357.996
	71.0825	358.503	-0.04846	358.503
	71.0412	359.004	-0.04796	359.004
	71.0103	359.499	-0.04775	359.499
	70.9484	359.997	-0.0478	359.997
	70.9278	360.496	-0.0482	360.496
	70.9072	360.994	-0.04897	360.994
	70.9227	361.49	-0.05001	361.49
	70.933	361.991	-0.05106	361.991
	70.9381	362.49	-0.05192	362.49
	70.9742	362.988	-0.05254	362.988
	71.0052	363.488	-0.05286	363.488
	71.0103	363.989	-0.05292	363.989
	71.0155	364.493	-0.05294	364.493
	71.0155	364.994	-0.05294	364.994
	71.0103	365.494	-0.05293	365.494
	70.9691	365.995	-0.05301	365.995
	70.9536	366.495	-0.05327	366.495
	70.9072	367.004	-0.05377	367.004
	70.8608	367.515	-0.05455	367.515
	70.8093	368.025	-0.05562	368.025
	70.7887	368.534	-0.05686	368.534
	70.768	369.048	-0.05819	369.048
	70.7268	369.563	-0.0596	369.563
	70.6495	370.073	-0.06107	370.073
	70.5773	370.577	-0.06263	370.577
	70.4742	371.078	-0.06427	371.078
	70.3814	371.589	-0.06592	371.589
	70.3711	372.099	-0.06764	372.099
	70.3711	372.602	-0.06952	372.602
	70.3454	373.102	-0.0715	373.102
	70.3041	373.6	-0.07351	373.6
	70.2732	374.094	-0.07547	374.094
	70.232	374.593	-0.07735	374.593
	70.1701	375.1	-0.07916	375.1
	70.1495	375.61	-0.08091	375.61
	70.1082	376.116	-0.08266	376.116
	70.0464	376.616	-0.08445	376.616
	69.9948	377.117	-0.08614	377.117
	69.9845	377.609	-0.08752	377.609
	70.0309	378.105	-0.0886	378.105
	70.0876	378.602	-0.08954	378.602
	70.0876	379.105	-0.09044	379.105
	70.0516	379.613	-0.0914	379.613
	69.9742	380.118	-0.09263	380.118
	69.866	380.621	-0.09426	380.621
	69.7423	381.121	-0.09629	381.121
	69.665	381.616	-0.09868	381.616
	69.5722	382.108	-0.10129	382.108
	69.5309	382.613	-0.10394	382.613
	69.5155	383.115	-0.10648	383.115
	69.4948	383.621	-0.10877	383.621
	69.4742	384.122	-0.1108	384.122
	69.4433	384.614	-0.11263	384.614
	69.3918	385.111	-0.1143	385.111
	69.3196	385.616	-0.11577	385.616
	69.268	386.121	-0.11709	386.121
	69.1907	386.621	-0.11829	386.621
	69.0979	387.121	-0.11926	387.121
	69.0155	387.622	-0.11983	387.622
	68.9691	388.123	-0.11984	388.123
	68.9072	388.618	-0.11926	388.618
	68.835	389.109	-0.1183	389.109
	68.7938	389.604	-0.11724	389.604
	68.7526	390.105	-0.11622	390.105
	68.665	390.605	-0.11523	390.605
	68.5412	391.1	-0.11428	391.1
	68.4175	391.593	-0.11342	391.593
	68.366	392.088	-0.11261	392.088
	68.3196	392.578	-0.11189	392.578
	68.2526	393.073	-0.11124	393.073
	68.1856	393.565	-0.11056	393.565
	68.0722	394.061	-0.10985	394.061
	67.9484	394.552	-0.10922	394.552
	67.8814	395.045	-0.10895	395.045
	67.8196	395.542	-0.10915	395.542
	67.7784	396.043	-0.10965	396.043
	67.7784	396.541	-0.11028	396.541
	67.8144	397.037	-0.11094	397.037
	67.8093	397.535	-0.11154	397.535
	67.799	398.039	-0.11196	398.039
	67.8144	398.545	-0.11219	398.545
	67.8093	399.052	-0.11227	399.052
	67.7784	399.554	-0.11234	399.554
	67.7268	400.059	-0.11257	400.059
	67.6907	400.567	-0.11304	400.567
	67.6598	401.078	-0.11374	401.078
	67.6443	401.595	-0.11452	401.595
	67.6186	402.108	-0.11528	402.108
	67.5773	402.616	-0.116	402.616
	67.5052	403.121	-0.11667	403.121
	67.4278	403.626	-0.11723	403.626
	67.3608	404.127	-0.11764	404.127
	67.2268	404.632	-0.11799	404.632
	67.0773	405.132	-0.1185	405.132
	66.8918	405.632	-0.11923	405.632
	66.7629	406.125	-0.12002	406.125
	66.6753	406.615	-0.12074	406.615
	66.6134	407.106	-0.12144	407.106
	66.5309	407.598	-0.12211	407.598
	66.4742	408.086	-0.12269	408.086
	66.4072	408.581	-0.1231	408.581
	66.3608	409.075	-0.12338	409.075
	66.3093	409.576	-0.12363	409.576
	66.2577	410.075	-0.12385	410.075
	66.1959	410.578	-0.12404	410.578
	66.1392	411.08	-0.12407	411.08
	66.0928	411.588	-0.12378	411.588
	66.067	412.103	-0.12326	412.103
	66.0258	412.616	-0.12246	412.616
	65.9794	413.129	-0.12137	413.129
	65.9278	413.643	-0.12018	413.643
	65.8608	414.155	-0.11896	414.155
	65.8247	414.656	-0.11781	414.656
	65.7629	415.148	-0.11682	415.148
	65.7062	415.635	-0.11597	415.635
	65.6546	416.123	-0.1152	416.123
	65.6031	416.617	-0.11452	416.617
	65.567	417.112	-0.11391	417.112
	65.5773	417.605	-0.11333	417.605
	65.5567	418.095	-0.11289	418.095
	65.5103	418.591	-0.11272	418.591
	65.4742	419.094	-0.11288	419.094
	65.4175	419.601	-0.11336	419.601
	65.3247	420.104	-0.11408	420.104
	65.2268	420.612	-0.11501	420.612
	65.134	421.131	-0.11632	421.131
	65.0722	421.634	-0.1179	421.634
	65.0309	422.145	-0.11941	422.145
	64.9948	422.655	-0.12088	422.655
	64.8969	423.162	-0.12244	423.162
	64.7835	423.662	-0.12408	423.662
	64.6804	424.169	-0.12585	424.169
	64.5825	424.676	-0.12773	424.676
	64.4948	425.173	-0.12971	425.173
	64.4381	425.667	-0.13174	425.667
	64.3918	426.161	-0.1338	426.161
	64.3299	426.651	-0.1359	426.651
	64.2887	427.146	-0.13799	427.146
	64.2577	427.648	-0.14002	427.648
	64.1856	428.158	-0.14188	428.158
	64.134	428.667	-0.1437	428.667
	64.0773	429.163	-0.14555	429.163
	64.0361	429.646	-0.14738	429.646
	63.9794	430.137	-0.14926	430.137
	63.9175	430.631	-0.1511	430.631
	63.8505	431.125	-0.15264	431.125
	63.799	431.632	-0.15382	431.632
	63.7474	432.136	-0.15483	432.136
	63.6443	432.643	-0.15564	432.643
	63.5464	433.145	-0.15626	433.145
	63.4536	433.643	-0.15684	433.643
	63.366	434.137	-0.15747	434.137
	63.2474	434.63	-0.15829	434.63
	63.1856	435.131	-0.15949	435.131
	63.0979	435.633	-0.16094	435.633
	62.9742	436.149	-0.16238	436.149
	62.8814	436.661	-0.16379	436.661
	62.799	437.168	-0.16508	437.168
	62.7577	437.678	-0.1665	437.678
	62.6804	438.189	-0.16816	438.189
	62.5619	438.695	-0.16993	438.695
	62.4072	439.192	-0.17171	439.192
	62.3505	439.693	-0.17355	439.693
	62.2887	440.192	-0.17545	440.192
	62.1701	440.691	-0.17724	440.691
	62.0464	441.19	-0.1789	441.19
	61.9742	441.689	-0.18037	441.689
	61.9278	442.192	-0.18184	442.192
	61.8351	442.691	-0.18344	442.691
	61.7062	443.185	-0.18521	443.185
	61.6031	443.684	-0.18709	443.684
	61.4845	444.187	-0.18884	444.187
	61.3866	444.684	-0.19016	444.684
	61.3247	445.181	-0.19102	445.181
	61.2526	445.676	-0.19161	445.676
	61.1753	446.17	-0.19182	446.17
	61.2062	446.677	-0.19154	446.677
	61.201	447.175	-0.19086	447.175
	61.1443	447.675	-0.19001	447.675
	60.9897	448.165	-0.18891	448.165
	60.8454	448.656	-0.18766	448.656
	60.7062	449.146	-0.18661	449.146
	60.5825	449.637	-0.18581	449.637
	60.4072	450.13	-0.18539	450.13
	60.2938	450.623	-0.1854	450.623
	60.1753	451.121	-0.18566	451.121
	60.0825	451.622	-0.18602	451.622
	60.0206	452.119	-0.18655	452.119
	59.933	452.621	-0.18727	452.621
	59.8093	453.124	-0.1882	453.124
	59.6701	453.622	-0.18943	453.622
	59.5309	454.128	-0.19093	454.128
	59.4485	454.639	-0.19272	454.639
	59.3918	455.153	-0.19476	455.153
	59.3144	455.663	-0.19694	455.663
	59.2165	456.178	-0.19914	456.178
	59.1134	456.693	-0.2015	456.693
	59.0309	457.194	-0.20425	457.194
	58.9536	457.702	-0.20736	457.702
	58.8247	458.204	-0.21061	458.204
	58.7113	458.705	-0.21384	458.705
	58.6701	459.207	-0.21709	459.207
	58.6546	459.714	-0.22008	459.714
	58.7113	460.207	-0.22254	460.207
	58.6959	460.705	-0.22464	460.705
	58.6031	461.2	-0.22638	461.2
	58.4536	461.699	-0.22775	461.699
	58.2938	462.202	-0.22886	462.202
	58.1495	462.703	-0.22958	462.703
	58.0206	463.201	-0.22975	463.201
	57.8557	463.699	-0.22962	463.699
	57.6856	464.199	-0.22945	464.199
	57.5464	464.694	-0.22935	464.694
	57.3402	465.184	-0.22917	465.184
	57.0876	465.673	-0.22875	465.673
	56.9124	466.165	-0.22818	466.165
	56.7526	466.662	-0.22733	466.662
	56.6856	467.161	-0.2261	467.161
	56.5979	467.658	-0.2243	467.658
	56.4794	468.157	-0.22186	468.157
	56.3247	468.652	-0.21905	468.652
	56.2062	469.148	-0.21603	469.148
	56.0773	469.653	-0.21277	469.653
	55.9278	470.164	-0.20914	470.164
	55.8402	470.675	-0.20505	470.675
	55.7165	471.187	-0.20057	471.187
	55.5928	471.696	-0.19574	471.696
	55.5309	472.202	-0.19079	472.202
	55.4381	472.706	-0.18574	472.706
	55.366	473.208	-0.18061	473.208
	55.2887	473.723	-0.17546	473.723
	55.2371	474.233	-0.17028	474.233
	55.1907	474.737	-0.16507	474.737
	55.134	475.236	-0.15969	475.236
	55.0825	475.74	-0.15398	475.74
	55.0258	476.239	-0.14814	476.239
	54.9794	476.737	-0.14234	476.737
	54.9381	477.239	-0.1368	477.239
	54.8866	477.741	-0.1317	477.741
	54.8402	478.24	-0.12685	478.24
	54.8144	478.743	-0.12212	478.743
	54.7423	479.241	-0.11753	479.241
	54.634	479.745	-0.11313	479.745
	54.5206	480.248	-0.10891	480.248
	54.4588	480.749	-0.10498	480.749
	54.3814	481.25	-0.10135	481.25
	54.3351	481.748	-0.09804	481.748
	54.268	482.246	-0.09494	482.246
	54.2268	482.743	-0.09181	482.743
	54.2113	483.238	-0.08873	483.238
	54.1649	483.741	-0.08567	483.741
	54.1753	484.237	-0.08276	484.237
	54.1082	484.73	-0.08013	484.73
	54.0412	485.227	-0.07802	485.227
	54.0052	485.726	-0.07649	485.726
	53.9639	486.221	-0.0753	486.221
	53.9021	486.717	-0.07435	486.717
	53.8402	487.215	-0.07318	487.215
	53.7784	487.713	-0.07158	487.713
	53.732	488.212	-0.06942	488.212
	53.6856	488.708	-0.06681	488.708
	53.6753	489.201	-0.06439	489.201
	53.6804	489.691	-0.06234	489.691
	53.6959	490.185	-0.06029	490.185
	53.7113	490.678	-0.05862	490.678
	53.7216	491.179	-0.05818	491.179
	53.7526	491.689	-0.05872	491.689
	53.7732	492.192	-0.05914	492.192
	53.7577	492.693	-0.05903	492.693
	53.7268	493.202	-0.0591	493.202
	53.6856	493.703	-0.06057	493.703
	53.6392	494.204	-0.0624	494.204
	53.6031	494.707	-0.06459	494.707
	53.5876	495.21	-0.06714	495.21
	53.567	495.714	-0.07005	495.714
	53.5412	496.212	-0.07332	496.212
	53.4794	496.715	-0.07695	496.715
	53.3711	497.211	-0.08095	497.211
	53.299	497.7	-0.0853	497.7
	53.2371	498.183	-0.09002	498.183
	53.1856	498.662	-0.0951	498.662
	53.1598	499.144	-0.10054	499.144
	53.1186	499.631	-0.10634	499.631
	53.067	500.12	-0.1125	500.12
	53.0155	500.612	-0.11902	500.612
	52.9485	501.105	-0.1259	501.105
	52.8763	501.599	-0.13314	501.599

## Sheet: Figure3c
	LiFeHCF-3
	Mass percentage (%)	Temperature (oC)	Derivative	Temperature (oC)
	99.8153	39.988	0.11159	39.988
	99.8193	40.072	0.0987	40.072
	99.8394	40.177	0.02633	40.177
	99.8554	40.314	-0.03555	40.314
	99.8594	40.471	-0.06696	40.471
	99.8394	40.662	-0.06771	40.662
	99.8434	40.885	-0.06048	40.885
	99.8193	41.126	-0.05567	41.126
	99.747	41.387	-0.05276	41.387
	99.6586	41.675	-0.05079	41.675
	99.6185	41.983	-0.04987	41.983
	99.5663	42.307	-0.04941	42.307
	99.4819	42.645	-0.04909	42.645
	99.4016	43.001	-0.0482	43.001
	99.3333	43.374	-0.0469	43.374
	99.2932	43.754	-0.04517	43.754
	99.2851	44.153	-0.04353	44.153
	99.2972	44.561	-0.0476	44.561
	99.3213	44.982	-0.05197	44.982
	99.3655	45.411	-0.05488	45.411
	99.4458	45.852	-0.05486	45.852
	99.4779	46.303	-0.05221	46.303
	99.494	46.764	-0.04806	46.764
	99.51	47.227	-0.04348	47.227
	99.502	47.699	-0.03896	47.699
	99.506	48.179	-0.03585	48.179
	99.502	48.663	-0.03461	48.663
	99.4739	49.162	-0.03484	49.162
	99.4137	49.675	-0.03575	49.675
	99.3815	50.193	-0.03688	50.193
	99.3534	50.711	-0.03799	50.711
	99.3534	51.236	-0.03892	51.236
	99.3735	51.762	-0.0399	51.762
	99.3735	52.285	-0.04101	52.285
	99.3574	52.811	-0.04211	52.811
	99.3173	53.339	-0.04315	53.339
	99.245	53.869	-0.04402	53.869
	99.2048	54.406	-0.04474	54.406
	99.1727	54.94	-0.04544	54.94
	99.1285	55.482	-0.04614	55.482
	99.0964	56.028	-0.04684	56.028
	99.0843	56.575	-0.04767	56.575
	99.0723	57.122	-0.04862	57.122
	99.0723	57.671	-0.04973	57.671
	99.0643	58.22	-0.05098	58.22
	99.0602	58.763	-0.0524	58.763
	99.0643	59.311	-0.05402	59.311
	99.0522	59.87	-0.05578	59.87
	98.9839	60.425	-0.05757	60.425
	98.9237	60.985	-0.05916	60.985
	98.8795	61.545	-0.06046	61.545
	98.8313	62.102	-0.0615	62.102
	98.8193	62.67	-0.06235	62.67
	98.7631	63.244	-0.06301	63.244
	98.6988	63.822	-0.06342	63.822
	98.6707	64.394	-0.06372	64.394
	98.6345	64.957	-0.06397	64.957
	98.5823	65.509	-0.06413	65.509
	98.5382	66.071	-0.06422	66.071
	98.506	66.638	-0.06424	66.638
	98.49	67.198	-0.06426	67.198
	98.4458	67.756	-0.0643	67.756
	98.3775	68.314	-0.06431	68.314
	98.2972	68.873	-0.06422	68.873
	98.2289	69.432	-0.06399	69.432
	98.1526	69.993	-0.06361	69.993
	98.1044	70.554	-0.06311	70.554
	98.0723	71.117	-0.0626	71.117
	98.0241	71.679	-0.06211	71.679
	97.9759	72.247	-0.06166	72.247
	97.9398	72.811	-0.06123	72.811
	97.8956	73.38	-0.06079	73.38
	97.8474	73.942	-0.06032	73.942
	97.8032	74.512	-0.05985	74.512
	97.759	75.076	-0.05936	75.076
	97.755	75.634	-0.05893	75.634
	97.7309	76.2	-0.05853	76.2
	97.7229	76.765	-0.05818	76.765
	97.6747	77.332	-0.05784	77.332
	97.6626	77.894	-0.05749	77.894
	97.6466	78.451	-0.05715	78.451
	97.5863	79.007	-0.05683	79.007
	97.6506	79.558	-0.05672	79.558
	97.7269	80.108	-0.05701	80.108
	97.751	80.662	-0.05765	80.662
	97.743	81.217	-0.05851	81.217
	97.7229	81.775	-0.05948	81.775
	97.6868	82.322	-0.06055	82.322
	97.6305	82.872	-0.06165	82.872
	97.5984	83.411	-0.06273	83.411
	97.5582	83.954	-0.06385	83.954
	97.5181	84.495	-0.06497	84.495
	97.4859	85.04	-0.06612	85.04
	97.4498	85.581	-0.0673	85.581
	97.4096	86.121	-0.06849	86.121
	97.3655	86.665	-0.06975	86.665
	97.3333	87.212	-0.07114	87.212
	97.2892	87.755	-0.07266	87.755
	97.2289	88.296	-0.07423	88.296
	97.1727	88.835	-0.07583	88.835
	97.0964	89.373	-0.07738	89.373
	97.0442	89.908	-0.07887	89.908
	97.0121	90.436	-0.08037	90.436
	96.9879	90.97	-0.0819	90.97
	96.9518	91.498	-0.08349	91.498
	96.8876	92.028	-0.08507	92.028
	96.8193	92.561	-0.08658	92.561
	96.7711	93.093	-0.08806	93.093
	96.7149	93.63	-0.0895	93.63
	96.6747	94.162	-0.09092	94.162
	96.6064	94.693	-0.09228	94.693
	96.5382	95.228	-0.09361	95.228
	96.494	95.756	-0.09493	95.756
	96.4779	96.277	-0.09627	96.277
	96.4217	96.802	-0.09767	96.802
	96.3775	97.326	-0.09902	97.326
	96.3333	97.85	-0.10023	97.85
	96.2651	98.376	-0.10128	98.376
	96.2088	98.901	-0.10219	98.901
	96.1526	99.425	-0.10306	99.425
	96.0884	99.951	-0.10387	99.951
	96.0442	100.472	-0.10466	100.472
	95.9879	100.994	-0.10548	100.994
	95.9357	101.513	-0.1063	101.513
	95.8835	102.034	-0.10715	102.034
	95.8434	102.559	-0.10802	102.559
	95.7912	103.084	-0.10889	103.084
	95.7309	103.609	-0.10979	103.609
	95.6626	104.13	-0.1107	104.13
	95.5863	104.656	-0.11151	104.656
	95.5221	105.177	-0.11225	105.177
	95.4377	105.699	-0.11295	105.699
	95.3695	106.224	-0.11357	106.224
	95.3092	106.746	-0.11417	106.746
	95.2731	107.267	-0.11482	107.267
	95.241	107.787	-0.11554	107.787
	95.1887	108.3	-0.11632	108.3
	95.1285	108.82	-0.11711	108.82
	95.0884	109.338	-0.11794	109.338
	95.0402	109.856	-0.11889	109.856
	94.9839	110.373	-0.11986	110.373
	94.9036	110.893	-0.12085	110.893
	94.8434	111.413	-0.12182	111.413
	94.7671	111.93	-0.12277	111.93
	94.6868	112.445	-0.12365	112.445
	94.6345	112.958	-0.12448	112.958
	94.5663	113.475	-0.12523	113.475
	94.494	113.988	-0.12589	113.988
	94.4056	114.502	-0.12646	114.502
	94.3333	115.019	-0.12694	115.019
	94.2731	115.536	-0.1274	115.536
	94.2048	116.052	-0.12789	116.052
	94.1606	116.569	-0.12838	116.569
	94.0924	117.077	-0.12887	117.077
	94.0201	117.592	-0.12936	117.592
	93.9679	118.102	-0.12982	118.102
	93.8916	118.614	-0.13027	118.614
	93.8072	119.124	-0.13065	119.124
	93.747	119.635	-0.13098	119.635
	93.6868	120.151	-0.13132	120.151
	93.5944	120.661	-0.13162	120.661
	93.51	121.175	-0.13186	121.175
	93.4418	121.688	-0.1321	121.688
	93.3775	122.201	-0.13234	122.201
	93.3173	122.714	-0.13259	122.714
	93.257	123.231	-0.13287	123.231
	93.2048	123.744	-0.13317	123.744
	93.1446	124.261	-0.13348	124.261
	93.0803	124.771	-0.13378	124.771
	92.992	125.284	-0.13402	125.284
	92.9076	125.798	-0.13415	125.798
	92.8153	126.313	-0.13417	126.313
	92.751	126.83	-0.13408	126.83
	92.6868	127.345	-0.13392	127.345
	92.5904	127.862	-0.13369	127.862
	92.506	128.373	-0.13339	128.373
	92.4538	128.883	-0.13305	128.883
	92.4016	129.396	-0.13273	129.396
	92.3574	129.908	-0.13246	129.908
	92.3052	130.421	-0.13222	130.421
	92.245	130.938	-0.13204	130.938
	92.1807	131.45	-0.13192	131.45
	92.1124	131.966	-0.13183	131.966
	92.0281	132.479	-0.13171	132.479
	91.9639	132.989	-0.13156	132.989
	91.9036	133.5	-0.13147	133.5
	91.8313	134.008	-0.13145	134.008
	91.751	134.52	-0.13143	134.52
	91.6827	135.028	-0.13139	135.028
	91.6185	135.539	-0.1313	135.539
	91.5582	136.052	-0.13115	136.052
	91.498	136.564	-0.13098	136.564
	91.4217	137.077	-0.13074	137.077
	91.3253	137.59	-0.13048	137.59
	91.2369	138.108	-0.13017	138.108
	91.1647	138.622	-0.12974	138.622
	91.1004	139.137	-0.12924	139.137
	91.0442	139.649	-0.12872	139.649
	90.9879	140.163	-0.12817	140.163
	90.9438	140.679	-0.12764	140.679
	90.8675	141.195	-0.12708	141.195
	90.7831	141.713	-0.12644	141.713
	90.6988	142.224	-0.12573	142.224
	90.6426	142.732	-0.12506	142.732
	90.5863	143.242	-0.1244	143.242
	90.5382	143.753	-0.12372	143.753
	90.4779	144.266	-0.123	144.266
	90.4257	144.777	-0.1223	144.777
	90.3695	145.29	-0.12165	145.29
	90.3213	145.802	-0.12095	145.802
	90.261	146.312	-0.12021	146.312
	90.2169	146.826	-0.11945	146.826
	90.1606	147.347	-0.11865	147.347
	90.0803	147.863	-0.11777	147.863
	90.0161	148.375	-0.11681	148.375
	89.9398	148.885	-0.11578	148.885
	89.8635	149.394	-0.11468	149.394
	89.7751	149.9	-0.11348	149.9
	89.6747	150.408	-0.11209	150.408
	89.5984	150.911	-0.11055	150.911
	89.5261	151.416	-0.10893	151.416
	89.4418	151.928	-0.10724	151.928
	89.4418	152.436	-0.10558	152.436
	89.4096	152.946	-0.10405	152.946
	89.3574	153.451	-0.10256	153.451
	89.2972	153.959	-0.10104	153.959
	89.2088	154.468	-0.09945	154.468
	89.1647	154.977	-0.09783	154.977
	89.1285	155.486	-0.09631	155.486
	89.1084	155.999	-0.09487	155.999
	89.0803	156.505	-0.09351	156.505
	89.0442	157.013	-0.09217	157.013
	88.992	157.529	-0.09082	157.529
	88.9317	158.039	-0.08941	158.039
	88.8835	158.551	-0.08801	158.551
	88.8233	159.057	-0.08665	159.057
	88.755	159.569	-0.08525	159.569
	88.7229	160.079	-0.08384	160.079
	88.7108	160.587	-0.0825	160.587
	88.7068	161.097	-0.0813	161.097
	88.6426	161.603	-0.08013	161.603
	88.6185	162.109	-0.07898	162.109
	88.6104	162.611	-0.07795	162.611
	88.5703	163.118	-0.07701	163.118
	88.5261	163.622	-0.07606	163.622
	88.4859	164.131	-0.07515	164.131
	88.4578	164.641	-0.0743	164.641
	88.4217	165.145	-0.07351	165.145
	88.3735	165.651	-0.07278	165.651
	88.3494	166.158	-0.07214	166.158
	88.3213	166.668	-0.07163	166.668
	88.2892	167.175	-0.07124	167.175
	88.241	167.674	-0.07092	167.674
	88.2088	168.177	-0.07064	168.177
	88.1847	168.681	-0.07047	168.681
	88.1446	169.183	-0.07033	169.183
	88.1044	169.687	-0.07014	169.687
	88.0723	170.196	-0.06991	170.196
	88.0482	170.705	-0.06968	170.705
	88.0241	171.216	-0.06954	171.216
	87.992	171.731	-0.06949	171.731
	87.9598	172.243	-0.06951	172.243
	87.9157	172.746	-0.06956	172.746
	87.8795	173.244	-0.06954	173.244
	87.8474	173.743	-0.06945	173.743
	87.8112	174.246	-0.06934	174.246
	87.7831	174.743	-0.06926	174.743
	87.7349	175.239	-0.06922	175.239
	87.6988	175.735	-0.06915	175.735
	87.6667	176.234	-0.06912	176.234
	87.6466	176.733	-0.06915	176.733
	87.6145	177.233	-0.06921	177.233
	87.5663	177.735	-0.06919	177.735
	87.5181	178.233	-0.06912	178.233
	87.4739	178.734	-0.06902	178.734
	87.4217	179.231	-0.0688	179.231
	87.3855	179.732	-0.06853	179.732
	87.3534	180.229	-0.06825	180.229
	87.3253	180.728	-0.06797	180.728
	87.3052	181.224	-0.06768	181.224
	87.2691	181.725	-0.0674	181.725
	87.2289	182.222	-0.06711	182.222
	87.1928	182.726	-0.06681	182.726
	87.1486	183.23	-0.06645	183.23
	87.1124	183.731	-0.06601	183.731
	87.0884	184.23	-0.06557	184.23
	87.0522	184.733	-0.06515	184.733
	87	185.23	-0.0647	185.23
	86.9638	185.73	-0.06423	185.73
	86.9357	186.23	-0.0638	186.23
	86.9357	186.732	-0.06348	186.732
	86.9197	187.235	-0.06325	187.235
	86.8996	187.732	-0.06305	187.732
	86.8474	188.232	-0.06282	188.232
	86.7791	188.731	-0.06246	188.731
	86.7349	189.231	-0.06197	189.231
	86.7269	189.729	-0.06151	189.729
	86.7229	190.229	-0.06114	190.229
	86.7068	190.729	-0.06084	190.729
	86.6667	191.226	-0.06057	191.226
	86.6305	191.726	-0.06031	191.726
	86.6145	192.23	-0.06009	192.23
	86.5783	192.747	-0.05991	192.747
	86.5462	193.261	-0.0597	193.261
	86.502	193.77	-0.05942	193.77
	86.4739	194.279	-0.05913	194.279
	86.4458	194.781	-0.0589	194.781
	86.4217	195.281	-0.05873	195.281
	86.4177	195.778	-0.05867	195.778
	86.3855	196.276	-0.0587	196.276
	86.3574	196.77	-0.05872	196.77
	86.3333	197.265	-0.05876	197.265
	86.3012	197.76	-0.05879	197.76
	86.2731	198.262	-0.05882	198.262
	86.245	198.762	-0.05887	198.762
	86.2088	199.273	-0.0589	199.273
	86.1887	199.783	-0.05895	199.783
	86.1687	200.284	-0.0591	200.284
	86.1325	200.79	-0.05929	200.79
	86.0964	201.288	-0.05947	201.288
	86.0602	201.788	-0.05964	201.788
	86.0201	202.285	-0.05978	202.285
	85.9759	202.784	-0.05984	202.784
	85.9398	203.278	-0.05983	203.278
	85.9036	203.775	-0.05977	203.775
	85.8795	204.27	-0.05971	204.27
	85.8594	204.767	-0.05969	204.767
	85.8514	205.261	-0.05978	205.261
	85.8353	205.753	-0.05998	205.753
	85.7992	206.253	-0.06021	206.253
	85.7671	206.747	-0.0604	206.747
	85.7349	207.244	-0.06058	207.244
	85.6948	207.743	-0.06076	207.743
	85.6546	208.246	-0.06091	208.246
	85.6225	208.747	-0.06102	208.747
	85.5944	209.251	-0.06114	209.251
	85.5743	209.758	-0.06128	209.758
	85.5663	210.262	-0.06149	210.262
	85.5301	210.766	-0.06172	210.766
	85.494	211.266	-0.06191	211.266
	85.4578	211.762	-0.06208	211.762
	85.4016	212.256	-0.06217	212.256
	85.3775	212.753	-0.06221	212.753
	85.3615	213.254	-0.06233	213.254
	85.3253	213.758	-0.06249	213.758
	85.2932	214.255	-0.06269	214.255
	85.261	214.757	-0.0629	214.757
	85.2369	215.258	-0.0631	215.258
	85.2169	215.759	-0.06336	215.759
	85.1727	216.259	-0.06364	216.259
	85.1245	216.763	-0.06386	216.763
	85.0964	217.266	-0.06405	217.266
	85.0602	217.77	-0.06423	217.77
	85.0361	218.273	-0.06442	218.273
	85.0241	218.777	-0.0647	218.777
	85.0121	219.282	-0.0651	219.282
	84.9759	219.78	-0.06556	219.78
	84.9317	220.281	-0.06599	220.281
	84.8916	220.782	-0.0664	220.782
	84.8474	221.283	-0.06681	221.283
	84.8193	221.78	-0.06726	221.78
	84.7952	222.277	-0.06774	222.277
	84.759	222.775	-0.06825	222.775
	84.7189	223.271	-0.06877	223.271
	84.6787	223.77	-0.0693	223.77
	84.6426	224.266	-0.06984	224.266
	84.6145	224.764	-0.0704	224.764
	84.5703	225.26	-0.07096	225.26
	84.5341	225.756	-0.07149	225.756
	84.506	226.261	-0.07201	226.261
	84.4779	226.761	-0.07252	226.761
	84.4659	227.261	-0.0731	227.261
	84.4377	227.762	-0.07374	227.762
	84.3976	228.268	-0.07439	228.268
	84.3615	228.77	-0.07508	228.77
	84.3253	229.276	-0.0758	229.276
	84.2731	229.771	-0.07647	229.771
	84.2129	230.265	-0.07713	230.265
	84.1687	230.754	-0.07786	230.754
	84.1406	231.247	-0.07872	231.247
	84.1084	231.739	-0.07966	231.739
	84.0683	232.238	-0.08061	232.238
	84.0281	232.739	-0.08155	232.739
	83.992	233.238	-0.08251	233.238
	83.9679	233.743	-0.08354	233.743
	83.9398	234.248	-0.08468	234.248
	83.8996	234.755	-0.08593	234.755
	83.8514	235.258	-0.08721	235.258
	83.7912	235.759	-0.08851	235.759
	83.747	236.26	-0.08985	236.26
	83.7149	236.764	-0.09121	236.764
	83.6667	237.269	-0.09263	237.269
	83.6185	237.777	-0.09402	237.777
	83.5582	238.291	-0.09532	238.291
	83.506	238.794	-0.09655	238.794
	83.4578	239.292	-0.0978	239.292
	83.4096	239.778	-0.09914	239.778
	83.3333	240.271	-0.10057	240.271
	83.2972	240.758	-0.10213	240.758
	83.261	241.256	-0.10381	241.256
	83.2249	241.748	-0.10563	241.748
	83.1807	242.242	-0.10756	242.242
	83.1486	242.738	-0.1096	242.738
	83.1084	243.234	-0.11169	243.234
	83.0602	243.733	-0.11374	243.733
	83.0281	244.221	-0.11577	244.221
	82.9679	244.721	-0.1179	244.721
	82.9116	245.224	-0.12012	245.224
	82.8715	245.727	-0.12246	245.727
	82.7912	246.239	-0.12492	246.239
	82.7068	246.754	-0.12734	246.754
	82.6265	247.264	-0.12971	247.264
	82.5462	247.77	-0.13208	247.77
	82.4819	248.277	-0.1345	248.277
	82.4377	248.783	-0.13702	248.783
	82.3855	249.29	-0.13969	249.29
	82.3293	249.792	-0.14249	249.792
	82.2731	250.3	-0.14538	250.3
	82.1847	250.799	-0.14831	250.799
	82.0763	251.298	-0.15113	251.298
	81.992	251.799	-0.15391	251.799
	81.8876	252.299	-0.15657	252.299
	81.8113	252.803	-0.1591	252.803
	81.7309	253.309	-0.16165	253.309
	81.6586	253.826	-0.16433	253.826
	81.6024	254.337	-0.16719	254.337
	81.5341	254.838	-0.17017	254.838
	81.494	255.341	-0.17325	255.341
	81.4096	255.84	-0.17639	255.84
	81.2972	256.331	-0.17944	256.331
	81.1486	256.822	-0.18234	256.822
	81.0442	257.318	-0.18515	257.318
	80.9357	257.814	-0.18782	257.814
	80.8394	258.308	-0.19036	258.308
	80.759	258.804	-0.19288	258.804
	80.6747	259.3	-0.19535	259.3
	80.6104	259.803	-0.19779	259.803
	80.5582	260.303	-0.20031	260.303
	80.49	260.803	-0.20293	260.803
	80.3092	261.303	-0.20546	261.303
	80.1727	261.803	-0.20789	261.803
	80.0522	262.299	-0.2102	262.299
	79.992	262.8	-0.21242	262.8
	79.9036	263.301	-0.2147	263.301
	79.7952	263.801	-0.21699	263.801
	79.6707	264.3	-0.21918	264.3
	79.5341	264.799	-0.22116	264.799
	79.3936	265.298	-0.22293	265.298
	79.257	265.795	-0.22453	265.795
	79.1325	266.298	-0.22605	266.298
	78.9759	266.801	-0.22748	266.801
	78.8675	267.3	-0.2288	267.3
	78.7149	267.803	-0.23003	267.803
	78.6104	268.31	-0.2312	268.31
	78.5582	268.817	-0.23258	268.817
	78.498	269.324	-0.23427	269.324
	78.3615	269.828	-0.23598	269.828
	78.1687	270.322	-0.23737	270.322
	78.0281	270.822	-0.2385	270.822
	77.9197	271.32	-0.23954	271.32
	77.8032	271.821	-0.2405	271.821
	77.6948	272.321	-0.24141	272.321
	77.6024	272.823	-0.24238	272.823
	77.4578	273.335	-0.24341	273.335
	77.3253	273.848	-0.24438	273.848
	77.2088	274.359	-0.24533	274.359
	77.0884	274.86	-0.24633	274.86
	76.9759	275.359	-0.24726	275.359
	76.8514	275.864	-0.24818	275.864
	76.7269	276.372	-0.2491	276.372
	76.5944	276.873	-0.24996	276.873
	76.4699	277.37	-0.2507	277.37
	76.3374	277.859	-0.25136	277.859
	76.241	278.356	-0.25211	278.356
	76.1124	278.851	-0.25293	278.851
	75.9799	279.351	-0.25372	279.351
	75.8554	279.852	-0.2544	279.852
	75.7189	280.353	-0.25506	280.353
	75.5783	280.854	-0.25576	280.854
	75.4297	281.355	-0.25654	281.355
	75.3052	281.854	-0.25744	281.854
	75.1888	282.357	-0.25837	282.357
	75.0602	282.859	-0.25916	282.859
	74.9277	283.359	-0.25982	283.359
	74.7751	283.861	-0.26044	283.861
	74.6827	284.36	-0.26118	284.36
	74.5703	284.867	-0.262	284.867
	74.4056	285.366	-0.26252	285.366
	74.2811	285.872	-0.26273	285.872
	74.1566	286.377	-0.26291	286.377
	74.0402	286.877	-0.26324	286.877
	73.8835	287.383	-0.26365	287.383
	73.747	287.885	-0.26404	287.885
	73.6145	288.392	-0.26442	288.392
	73.4699	288.891	-0.26482	288.891
	73.3293	289.39	-0.26515	289.39
	73.2048	289.886	-0.26541	289.886
	73.0683	290.377	-0.26568	290.377
	72.9398	290.873	-0.26595	290.873
	72.8193	291.375	-0.26618	291.375
	72.6988	291.878	-0.26638	291.878
	72.5261	292.386	-0.26641	292.386
	72.3695	292.888	-0.26628	292.888
	72.2249	293.398	-0.26603	293.398
	72.1124	293.916	-0.26567	293.916
	71.9759	294.432	-0.2653	294.432
	71.8233	294.947	-0.26483	294.947
	71.6626	295.46	-0.26418	295.46
	71.5382	295.971	-0.26334	295.971
	71.4056	296.481	-0.26235	296.481
	71.2811	296.986	-0.26117	296.986
	71.1205	297.482	-0.25971	297.482
	71	297.977	-0.25811	297.977
	70.8795	298.471	-0.2564	298.471
	70.747	298.964	-0.25451	298.964
	70.6185	299.456	-0.25251	299.456
	70.4819	299.948	-0.25037	299.948
	70.3454	300.445	-0.24811	300.445
	70.1968	300.94	-0.24558	300.94
	70.0522	301.434	-0.2427	301.434
	69.9036	301.928	-0.23965	301.928
	69.7751	302.423	-0.23645	302.423
	69.6546	302.92	-0.23316	302.92
	69.5341	303.411	-0.22986	303.411
	69.4137	303.909	-0.22653	303.909
	69.2972	304.406	-0.22313	304.406
	69.1767	304.906	-0.21956	304.906
	69.0723	305.409	-0.21578	305.409
	68.9598	305.914	-0.21189	305.914
	68.8635	306.409	-0.20792	306.409
	68.7349	306.906	-0.20384	306.906
	68.6305	307.406	-0.19966	307.406
	68.494	307.907	-0.19543	307.907
	68.3775	308.406	-0.19112	308.406
	68.2932	308.905	-0.1868	308.905
	68.1968	309.413	-0.18242	309.413
	68.1044	309.929	-0.17799	309.929
	68.0281	310.452	-0.17356	310.452
	67.9036	310.98	-0.1691	310.98
	67.7751	311.495	-0.16456	311.495
	67.6948	311.994	-0.1601	311.994
	67.6385	312.488	-0.15582	312.488
	67.5863	312.982	-0.15168	312.982
	67.5341	313.48	-0.14775	313.48
	67.4859	313.974	-0.14403	313.974
	67.4377	314.465	-0.1404	314.465
	67.3896	314.962	-0.13683	314.962
	67.3374	315.464	-0.13345	315.464
	67.2972	315.961	-0.13025	315.961
	67.2851	316.453	-0.12724	316.453
	67.245	316.947	-0.12438	316.947
	67.1807	317.452	-0.12165	317.452
	67.1647	317.966	-0.11918	317.966
	67.1285	318.487	-0.11703	318.487
	67.0602	319.01	-0.1151	319.01
	66.996	319.526	-0.11327	319.526
	66.9478	320.028	-0.11142	320.028
	66.8916	320.516	-0.10957	320.516
	66.8474	321.003	-0.10782	321.003
	66.8032	321.497	-0.10621	321.497
	66.7711	321.989	-0.10477	321.989
	66.7229	322.488	-0.10343	322.488
	66.6626	322.985	-0.10215	322.985
	66.6024	323.477	-0.10094	323.477
	66.5382	323.973	-0.09979	323.973
	66.4699	324.472	-0.09869	324.472
	66.4016	324.968	-0.09768	324.968
	66.3615	325.473	-0.09677	325.473
	66.3293	325.976	-0.09605	325.976
	66.2731	326.483	-0.09551	326.483
	66.2369	326.989	-0.09505	326.989
	66.1968	327.487	-0.09472	327.487
	66.1526	327.98	-0.09454	327.98
	66.1004	328.477	-0.09447	328.477
	66.0602	328.971	-0.09449	328.971
	65.992	329.467	-0.09454	329.467
	65.9116	329.964	-0.09458	329.964
	65.8635	330.458	-0.09459	330.458
	65.8394	330.956	-0.09458	330.956
	65.7992	331.454	-0.0946	331.454
	65.7269	331.955	-0.09465	331.955
	65.6787	332.452	-0.09471	332.452
	65.6787	332.952	-0.09484	332.952
	65.6626	333.45	-0.09504	333.45
	65.6345	333.953	-0.09522	333.953
	65.5984	334.448	-0.09534	334.448
	65.5502	334.941	-0.09541	334.941
	65.498	335.438	-0.09545	335.438
	65.4297	335.932	-0.09547	335.932
	65.3896	336.432	-0.09556	336.432
	65.3414	336.934	-0.09572	336.934
	65.3052	337.443	-0.09597	337.443
	65.257	337.95	-0.09631	337.95
	65.2088	338.453	-0.09663	338.453
	65.1606	338.959	-0.09688	338.959
	65.1365	339.478	-0.09712	339.478
	65.1124	339.987	-0.09746	339.987
	65.0562	340.491	-0.09787	340.491
	64.992	340.991	-0.09833	340.991
	64.9357	341.488	-0.09884	341.488
	64.8996	341.985	-0.09938	341.985
	64.8514	342.485	-0.09991	342.485
	64.8072	342.981	-0.1004	342.981
	64.759	343.473	-0.10092	343.473
	64.6988	343.969	-0.10142	343.969
	64.5944	344.47	-0.10178	344.47
	64.4699	344.971	-0.10184	344.971
	64.3855	345.48	-0.10161	345.48
	64.3213	345.992	-0.10122	345.992
	64.245	346.493	-0.10066	346.493
	64.2129	346.997	-0.10002	346.997
	64.1847	347.502	-0.09945	347.502
	64.1245	348.009	-0.09884	348.009
	64.0643	348.507	-0.09809	348.507
	64.0121	349.013	-0.09724	349.013
	63.9759	349.514	-0.09632	349.514
	63.9879	350.015	-0.09543	350.015
	64.0201	350.515	-0.09474	350.515
	64.0121	351.014	-0.09424	351.014
	63.992	351.506	-0.09381	351.506
	63.9237	352.001	-0.09341	352.001
	63.8273	352.499	-0.09292	352.499
	63.739	352.995	-0.09227	352.995
	63.6466	353.494	-0.09149	353.494
	63.5341	353.994	-0.09054	353.994
	63.498	354.503	-0.0895	354.503
	63.4659	355.013	-0.08855	355.013
	63.4538	355.514	-0.08772	355.514
	63.4378	356.006	-0.08698	356.006
	63.4096	356.496	-0.08625	356.496
	63.3173	356.996	-0.08543	356.996
	63.241	357.491	-0.08445	357.491
	63.1767	357.99	-0.0834	357.99
	63.1365	358.493	-0.08236	358.493
	63.1004	358.988	-0.08136	358.988
	63.0723	359.492	-0.08039	359.492
	63.004	359.996	-0.07941	359.996
	62.9277	360.495	-0.07839	360.495
	62.9157	360.999	-0.07741	360.999
	62.9237	361.499	-0.07668	361.499
	62.9117	362.004	-0.07621	362.004
	62.8996	362.509	-0.07592	362.509
	62.9197	363.011	-0.07589	363.011
	62.9197	363.514	-0.07609	363.514
	62.8996	364.014	-0.07637	364.014
	62.8795	364.512	-0.07678	364.512
	62.8554	365.011	-0.07736	365.011
	62.8394	365.515	-0.07807	365.515
	62.7871	366.017	-0.07881	366.017
	62.747	366.517	-0.07953	366.517
	62.7108	367.014	-0.08013	367.014
	62.6626	367.509	-0.08065	367.509
	62.6024	368.004	-0.08115	368.004
	62.5663	368.495	-0.08163	368.495
	62.5301	368.991	-0.08221	368.991
	62.4859	369.498	-0.08291	369.498
	62.4257	370.005	-0.08369	370.005
	62.3695	370.514	-0.08457	370.514
	62.2892	371.022	-0.08544	371.022
	62.2129	371.531	-0.08616	371.531
	62.1847	372.042	-0.08677	372.042
	62.1566	372.558	-0.08736	372.558
	62.1084	373.064	-0.08793	373.064
	62.0803	373.568	-0.0886	373.568
	62.0562	374.071	-0.08947	374.071
	62	374.572	-0.09048	374.572
	61.9317	375.065	-0.09156	375.065
	61.8956	375.559	-0.09268	375.559
	61.8434	376.051	-0.0938	376.051
	61.7952	376.54	-0.09492	376.54
	61.7349	377.035	-0.09604	377.035
	61.6988	377.531	-0.09718	377.531
	61.6586	378.027	-0.09831	378.027
	61.6265	378.531	-0.09941	378.531
	61.5864	379.035	-0.1005	379.035
	61.5221	379.541	-0.10148	379.541
	61.4578	380.045	-0.1023	380.045
	61.3775	380.553	-0.10293	380.553
	61.3092	381.056	-0.10333	381.056
	61.2811	381.561	-0.10359	381.561
	61.2329	382.065	-0.10374	382.065
	61.1928	382.563	-0.10379	382.563
	61.1606	383.062	-0.10383	383.062
	61.1245	383.561	-0.10387	383.561
	61.0643	384.064	-0.10387	384.064
	61.004	384.563	-0.10375	384.563
	60.9518	385.065	-0.10358	385.065
	60.8996	385.566	-0.10343	385.566
	60.8394	386.066	-0.10328	386.066
	60.759	386.567	-0.1031	386.567
	60.6868	387.07	-0.10288	387.07
	60.6386	387.566	-0.10271	387.566
	60.5984	388.069	-0.10268	388.069
	60.5783	388.564	-0.10288	388.564
	60.5382	389.062	-0.10328	389.062
	60.4819	389.557	-0.1038	389.557
	60.4257	390.061	-0.10432	390.061
	60.3494	390.576	-0.10473	390.576
	60.253	391.087	-0.10497	391.087
	60.1205	391.595	-0.10504	391.595
	60.0562	392.099	-0.10498	392.099
	59.992	392.609	-0.10487	392.609
	59.9518	393.119	-0.10471	393.119
	59.9157	393.618	-0.10459	393.618
	59.8715	394.109	-0.10449	394.109
	59.8032	394.599	-0.10435	394.599
	59.763	395.095	-0.10419	395.095
	59.7108	395.591	-0.10403	395.591
	59.6626	396.082	-0.10392	396.082
	59.6345	396.571	-0.10391	396.571
	59.6345	397.062	-0.10408	397.062
	59.6145	397.556	-0.10444	397.556
	59.5783	398.056	-0.10489	398.056
	59.5582	398.56	-0.10541	398.56
	59.5341	399.072	-0.10599	399.072
	59.5141	399.581	-0.10658	399.581
	59.4739	400.082	-0.1072	400.082
	59.4458	400.574	-0.10789	400.574
	59.4297	401.068	-0.10871	401.068
	59.4177	401.561	-0.10967	401.561
	59.3574	402.061	-0.11066	402.061
	59.3012	402.561	-0.11159	402.561
	59.2209	403.066	-0.1125	403.066
	59.1606	403.572	-0.11349	403.572
	59.1004	404.074	-0.11453	404.074
	58.992	404.57	-0.11543	404.57
	58.8554	405.069	-0.11603	405.069
	58.6868	405.568	-0.11624	405.568
	58.5783	406.063	-0.11612	406.063
	58.49	406.555	-0.11584	406.555
	58.4257	407.055	-0.11567	407.055
	58.3695	407.562	-0.11566	407.562
	58.3293	408.072	-0.1158	408.072
	58.2892	408.582	-0.11605	408.582
	58.253	409.092	-0.11645	409.092
	58.2129	409.605	-0.11695	409.605
	58.1566	410.116	-0.11745	410.116
	58.0964	410.627	-0.11791	410.627
	58.0361	411.141	-0.11834	411.141
	57.9679	411.645	-0.11875	411.645
	57.9076	412.14	-0.11912	412.14
	57.8554	412.635	-0.11948	412.635
	57.7751	413.132	-0.11973	413.132
	57.7229	413.629	-0.11991	413.629
	57.6948	414.12	-0.12025	414.12
	57.6586	414.624	-0.12072	414.624
	57.6265	415.127	-0.1212	415.127
	57.5663	415.628	-0.12165	415.628
	57.5221	416.13	-0.12206	416.13
	57.4618	416.639	-0.12243	416.639
	57.4016	417.141	-0.12277	417.141
	57.3494	417.639	-0.12314	417.639
	57.2811	418.132	-0.12354	418.132
	57.2169	418.622	-0.124	418.622
	57.1847	419.116	-0.12463	419.116
	57.1446	419.62	-0.12544	419.62
	57.0763	420.123	-0.12635	420.123
	56.996	420.619	-0.12723	420.619
	56.9357	421.115	-0.12815	421.115
	56.8916	421.626	-0.12923	421.626
	56.8394	422.125	-0.13047	422.125
	56.7992	422.614	-0.13192	422.614
	56.7149	423.101	-0.13346	423.101
	56.5823	423.59	-0.13484	423.59
	56.4739	424.093	-0.13603	424.093
	56.4016	424.605	-0.1372	424.605
	56.3173	425.118	-0.13845	425.118
	56.2329	425.631	-0.13971	425.631
	56.2008	426.136	-0.14093	426.136
	56.1687	426.638	-0.14219	426.638
	56.1165	427.129	-0.14354	427.129
	56.0281	427.619	-0.145	427.619
	55.9799	428.107	-0.14647	428.107
	55.9277	428.592	-0.14782	428.592
	55.8594	429.086	-0.14901	429.086
	55.7871	429.576	-0.15015	429.576
	55.6908	430.071	-0.15116	430.071
	55.5542	430.567	-0.15177	430.567
	55.51	431.068	-0.15218	431.068
	55.4739	431.581	-0.15273	431.581
	55.3896	432.1	-0.15344	432.1
	55.2972	432.615	-0.1543	432.615
	55.245	433.12	-0.15534	433.12
	55.1647	433.61	-0.15648	433.61
	55.0723	434.099	-0.1576	434.099
	54.9679	434.592	-0.15862	434.592
	54.8835	435.08	-0.15946	435.08
	54.7711	435.568	-0.15999	435.568
	54.6626	436.053	-0.16017	436.053
	54.5462	436.548	-0.16008	436.548
	54.4418	437.058	-0.15981	437.058
	54.3735	437.583	-0.15943	437.583
	54.3173	438.113	-0.159	438.113
	54.253	438.641	-0.15863	438.641
	54.1727	439.166	-0.15832	439.166
	54.0643	439.681	-0.15806	439.681
	53.9639	440.193	-0.15786	440.193
	53.8956	440.702	-0.15773	440.702
	53.8273	441.196	-0.15757	441.196
	53.6948	441.68	-0.15713	441.68
	53.6024	442.166	-0.1564	442.166
	53.5301	442.645	-0.15553	442.645
	53.51	443.125	-0.15455	443.125
	53.4016	443.611	-0.15326	443.611
	53.3092	444.113	-0.15156	444.113
	53.245	444.617	-0.14972	444.617
	53.1888	445.125	-0.14793	445.125
	53.1084	445.638	-0.14621	445.638
	53.0522	446.16	-0.14451	446.16
	53.0482	446.676	-0.14295	446.676
	53.0522	447.189	-0.14168	447.189
	52.9839	447.696	-0.14049	447.696
	52.8554	448.198	-0.13903	448.198
	52.759	448.689	-0.13732	448.689
	52.6466	449.172	-0.13544	449.172
	52.5502	449.652	-0.13332	449.652
	52.4418	450.135	-0.13096	450.135
	52.3414	450.622	-0.12832	450.622
	52.261	451.107	-0.12544	451.107
	52.1847	451.592	-0.12245	451.592
	52.1205	452.084	-0.11946	452.084
	52.0763	452.578	-0.11658	452.578
	52.0201	453.071	-0.1138	453.071
	51.9639	453.567	-0.11106	453.567
	51.9036	454.07	-0.10833	454.07
	51.8554	454.575	-0.10555	454.575
	51.7711	455.075	-0.10266	455.075
	51.6707	455.572	-0.09956	455.572
	51.5984	456.069	-0.09627	456.069
	51.5743	456.567	-0.09293	456.567
	51.5261	457.066	-0.0895	457.066
	51.502	457.566	-0.08599	457.566
	51.4538	458.065	-0.08254	458.065
	51.4096	458.567	-0.07916	458.567
	51.3976	459.071	-0.07583	459.071
	51.4096	459.571	-0.07256	459.571
	51.49	460.076	-0.06961	460.076
	51.5382	460.593	-0.06713	460.593
	51.51	461.102	-0.06484	461.102
	51.4618	461.61	-0.06251	461.61
	51.4056	462.116	-0.06013	462.116
	51.3735	462.627	-0.05777	462.627
	51.3253	463.133	-0.05537	463.133
	51.2851	463.633	-0.05286	463.633
	51.237	464.132	-0.05028	464.132
	51.2048	464.627	-0.04771	464.627
	51.1365	465.126	-0.04515	465.126
	51.0482	465.636	-0.04251	465.636
	50.996	466.148	-0.0398	466.148
	50.9759	466.65	-0.03709	466.65
	51.0161	467.149	-0.03459	467.149
	51.0402	467.655	-0.03234	467.655
	51.0562	468.156	-0.0303	468.156
	51.0442	468.648	-0.02845	468.648
	51.0241	469.137	-0.02662	469.137
	51.0161	469.628	-0.02476	469.628
	51.0201	470.119	-0.02298	470.119
	51.0121	470.612	-0.0213	470.612
	50.992	471.101	-0.01967	471.101
	50.9679	471.597	-0.01806	471.597
	50.9679	472.094	-0.01655	472.094
	50.9639	472.592	-0.01515	472.592
	50.9679	473.092	-0.01378	473.092
	50.9719	473.591	-0.01244	473.591
	50.9799	474.096	-0.01111	474.096
	50.9799	474.604	-0.00974	474.604
	50.992	475.11	-0.0084	475.11
	50.9879	475.617	-0.00703	475.617
	51.008	476.117	-0.0056	476.117
	51.008	476.611	-0.00405	476.611
	51.004	477.11	-0.00232	477.11
	51.004	477.613	-0.000537207	477.613
	51.0201	478.111	0.00116	478.111
	51.0161	478.61	0.00276	478.61
	50.992	479.107	0.00435	479.107
	50.9478	479.609	0.00601	479.609
	50.9036	480.133	0.00775	480.133
	50.9036	480.659	0.00946	480.659
	50.9197	481.178	0.01101	481.178
	50.9237	481.695	0.01239	481.695
	50.9116	482.206	0.01364	482.206
	50.9277	482.705	0.01477	482.705
	50.9719	483.195	0.01575	483.195
	50.9719	483.691	0.01671	483.691
	51	484.187	0.01772	484.187
	50.9799	484.682	0.01879	484.682
	50.9759	485.176	0.01992	485.176
	51.0121	485.663	0.02096	485.663
	51.0281	486.162	0.02183	486.162
	51.0321	486.667	0.02263	486.667
	51.0241	487.174	0.02342	487.174
	51.0241	487.688	0.02421	487.688
	51.0321	488.199	0.02494	488.199
	51.0522	488.7	0.02561	488.7
	51.0723	489.2	0.02648	489.2
	51.1044	489.702	0.02745	489.702
	51.1526	490.207	0.02813	490.207
	51.2048	490.7	0.02841	490.7
	51.249	491.204	0.02832	491.204
	51.2932	491.708	0.02798	491.708
	51.3494	492.214	0.02739	492.214
	51.3896	492.708	0.02657	492.708
	51.4136	493.202	0.02586	493.202
	51.4297	493.693	0.02544	493.693
	51.4458	494.186	0.02505	494.186
	51.4618	494.688	0.02438	494.688
	51.4819	495.184	0.02331	495.184
	51.498	495.689	0.02206	495.689
	51.502	496.195	0.02105	496.195
	51.494	496.693	0.02042	496.693
	51.4578	497.192	0.02001	497.192
	51.4337	497.686	0.01928	497.686
	51.4217	498.172	0.01847	498.172
	51.4217	498.651	0.01761	498.651
	51.4458	499.132	0.01651	499.132
	51.4618	499.613	0.01513	499.613
	51.4819	500.106	0.01391	500.106
	51.506	500.597	0.01253	500.597
	51.514	501.093	0.01085	501.093
	51.5141	501.594	0.0074	501.594
	51.502	502.096	0.00444	502.096
	51.4859	502.603	0.00356	502.603
	51.4659	503.118	0.00476	503.118
	51.4779	503.621	0.00432	503.621
	51.4779	504.125	0.00241	504.125
	51.4699	504.634	0.01082	504.634
	51.49	505.141	0.02112	505.141

## Sheet: Figure3d
		LiFeHCF-1					LiFeHCF-3
		Cell parameter (Å)	error				Cell parameter (Å)	error
		10.2337	0.00211				10.218	0.005
		10.2345	0.00222				10.172	0.005
		10.2306	0.00217				10.15	0.005
		10.2329	0.0022				10.15	0.005
		10.2383	0.00221				10.167	0.005
		10.2313	0.00221				10.163	0.005
		10.2243	0.00223				10.185	0.005
		10.2	0.00207				10.129	0.009
		10.2441	0.00249				10.2	0.02
