# Supplementary material for: Lithiated Prussian blue analogues as positive electrode active materials for stable non-aqueous lithium-ion batteries
Source: Nat Commun. 2022 Dec 16;13:7790. doi: 10.1038/s41467-022-35376-1 (PMC9758126; doi:10.1038/s41467-022-35376-1)
Supplement: Supplementary file 2 — Source Data [file 41467_2022_35376_MOESM2_ESM.zip › Source Data/Figure4.xlsx]

## Sheet: Figure4g
	LiFeHCF-5
	Specific capacity (mAh g-1)	Voltage (V vs Li+/Li)	Specific capacity (mAh g-1)	Voltage (V vs Li+/Li)	Specific capacity (mAh g-1)	Voltage (V vs Li+/Li)	Specific capacity (mAh g-1)	Voltage (V vs Li+/Li)
	0	2.722	0	2.0297	0	2.0291	0	2.0272
	0	2.722	0.1	2.0288	0.1	2.0288	0.1	2.0269
	0.1	2.7015	0.1	2.0514	0.1	2.0474	0.1	2.0495
	0.1	2.69	0.2	2.0669	0.2	2.0681	0.2	2.0644
	0.2	2.6752	0.2	2.0846	0.2	2.0861	0.2	2.0827
	0.2	2.6597	0.3	2.101	0.3	2.1032	0.3	2.1001
	0.3	2.65	0.3	2.1119	0.3	2.1153	0.3	2.1159
	0.3	2.6376	0.4	2.1258	0.4	2.1305	0.4	2.1267
	0.4	2.6252	0.4	2.1388	0.4	2.1447	0.4	2.1407
	0.4	2.6169	0.5	2.1484	0.5	2.158	0.5	2.1549
	0.5	2.6073	0.5	2.1608	0.5	2.1673	0.5	2.1677
	0.6	2.5967	0.6	2.1729	0.6	2.1797	0.6	2.1776
	0.6	2.5899	0.6	2.181	0.6	2.1915	0.6	2.1891
	0.7	2.5806	0.7	2.1925	0.7	2.2011	0.7	2.1987
	0.7	2.5713	0.7	2.2033	0.7	2.212	0.7	2.2108
	0.8	2.5654	0.8	2.2135	0.8	2.2201	0.8	2.2216
	0.8	2.5577	0.8	2.221	0.8	2.2309	0.8	2.2306
	0.9	2.5493	0.9	2.2309	0.9	2.2418	0.9	2.2408
	0.9	2.5422	0.9	2.2383	0.9	2.2526	0.9	2.2517
	1	2.5363	1	2.2473	1	2.26	1	2.2597
	1	2.5301	1	2.2576	1	2.2703	1	2.2706
	1.1	2.5242	1.1	2.2638	1.1	2.2796	1.1	2.2802
	1.1	2.5161	1.1	2.2734	1.1	2.287	1.1	2.2904
	1.2	2.5121	1.2	2.2814	1.2	2.2969	1.2	2.2982
	1.2	2.5071	1.2	2.2904	1.2	2.3062	1.2	2.3081
	1.3	2.5	1.3	2.2966	1.3	2.3134	1.3	2.3177
	1.3	2.496	1.3	2.305	1.3	2.3217	1.3	2.3239
	1.4	2.4901	1.4	2.3131	1.4	2.3304	1.4	2.3344
	1.4	2.4839	1.4	2.3193	1.4	2.34	1.4	2.3434
	1.5	2.4805	1.5	2.3267	1.5	2.3465	1.5	2.3506
	1.5	2.4749	1.5	2.3348	1.5	2.3552	1.5	2.3596
	1.6	2.4699	1.6	2.3403	1.6	2.3611	1.6	2.3689
	1.6	2.4674	1.6	2.3478	1.6	2.3701	1.6	2.3779
	1.7	2.4609	1.7	2.3562	1.7	2.3782	1.7	2.3841
	1.7	2.4566	1.7	2.3611	1.7	2.3844	1.7	2.3924
	1.8	2.4519	1.8	2.3686	1.8	2.3924	1.8	2.3996
	1.8	2.4488	1.8	2.3757	1.8	2.4011	1.8	2.4082
	1.9	2.4433	1.9	2.3813	1.9	2.4067	1.9	2.4166
	1.9	2.4389	1.9	2.3878	1.9	2.4151	1.9	2.4253
	2	2.4355	2	2.3949	2	2.4228	2	2.4318
	2	2.4306	2	2.4002	2	2.4299	2	2.4405
	2.1	2.4259	2.1	2.4076	2.1	2.4361	2.1	2.4482
	2.1	2.4225	2.1	2.4138	2.1	2.443	2.1	2.4554
	2.2	2.4182	2.2	2.4194	2.2	2.4516	2.2	2.4628
	2.2	2.4135	2.2	2.4256	2.2	2.4566	2.2	2.4712
	2.3	2.4104	2.3	2.433	2.3	2.4647	2.3	2.4792
	2.3	2.4079	2.3	2.4374	2.3	2.4718	2.3	2.4851
	2.4	2.4027	2.4	2.4439	2.4	2.4767	2.4	2.4932
	2.4	2.3977	2.4	2.4501	2.4	2.4845	2.4	2.5009
	2.5	2.3946	2.5	2.4566	2.5	2.4926	2.5	2.5087
	2.5	2.3912	2.5	2.4616	2.5	2.4972	2.5	2.5146
	2.6	2.3875	2.6	2.4681	2.6	2.5047	2.6	2.5226
	2.6	2.3831	2.6	2.474	2.6	2.5115	2.6	2.5304
	2.7	2.38	2.7	2.4783	2.7	2.5183	2.7	2.5357
	2.7	2.3766	2.7	2.4848	2.7	2.5239	2.7	2.5434
	2.8	2.3735	2.8	2.4913	2.8	2.531	2.8	2.5502
	2.8	2.3698	2.8	2.496	2.8	2.5375	2.8	2.5583
	2.9	2.3658	2.9	2.5019	2.9	2.5428	2.9	2.5636
	2.9	2.362	2.9	2.5062	2.9	2.549	2.9	2.571
	3	2.3593	3	2.5118	3	2.5564	3	2.5775
	3	2.3558	3	2.518	3	2.5614	3	2.5828
	3.1	2.3521	3.1	2.522	3.1	2.5676	3.1	2.5896
	3.1	2.35	3.1	2.5282	3.1	2.5738	3.1	2.5964
	3.2	2.3462	3.2	2.5341	3.2	2.5791	3.2	2.6032
	3.2	2.3422	3.2	2.54	3.2	2.5849	3.3	2.6085
	3.3	2.341	3.3	2.5434	3.3	2.5911	3.3	2.6147
	3.3	2.3369	3.3	2.549	3.3	2.5955	3.4	2.62
	3.4	2.3332	3.4	2.5555	3.4	2.6029	3.4	2.624
	3.4	2.3301	3.4	2.5598	3.4	2.6088	3.5	2.6302
	3.5	2.327	3.5	2.5645	3.5	2.6144	3.5	2.6358
	3.5	2.3233	3.5	2.5698	3.5	2.6178	3.6	2.6411
	3.6	2.3211	3.6	2.5744	3.6	2.624	3.6	2.6448
	3.6	2.3183	3.6	2.5794	3.6	2.629	3.7	2.6497
	3.7	2.3152	3.7	2.5831	3.7	2.633	3.7	2.6547
	3.7	2.3137	3.7	2.5884	3.7	2.6392	3.8	2.6587
	3.8	2.3093	3.8	2.5933	3.8	2.6438	3.8	2.6621
	3.8	2.3062	3.8	2.598	3.8	2.6485	3.9	2.6662
	3.9	2.3047	3.9	2.6029	3.9	2.6522	3.9	2.6702
	4	2.3007	3.9	2.6085	3.9	2.6569	4	2.6742
	4	2.2982	4	2.6128	4	2.6594	4	2.6767
	4.1	2.2938	4	2.6153	4	2.664	4.1	2.6807
	4.1	2.292	4.1	2.62	4.1	2.6683	4.1	2.6838
	4.2	2.2889	4.1	2.6249	4.1	2.6727	4.2	2.6866
	4.2	2.2861	4.2	2.6287	4.2	2.6752	4.2	2.69
	4.3	2.2833	4.2	2.6327	4.2	2.6792	4.3	2.6935
	4.3	2.2802	4.3	2.6361	4.3	2.6814	4.3	2.6956
	4.4	2.278	4.3	2.6407	4.3	2.6845	4.4	2.6993
	4.4	2.2752	4.4	2.6448	4.4	2.6891	4.4	2.7015
	4.5	2.2731	4.4	2.6491	4.4	2.6904	4.5	2.7043
	4.5	2.2697	4.5	2.6513	4.5	2.6938	4.5	2.7068
	4.6	2.2684	4.5	2.6556	4.5	2.6978	4.6	2.7093
	4.6	2.2644	4.6	2.6594	4.6	2.7006	4.6	2.7111
	4.7	2.2616	4.6	2.6615	4.6	2.7021	4.7	2.7142
	4.7	2.2604	4.7	2.6656	4.7	2.7049	4.7	2.7164
	4.8	2.2566	4.7	2.669	4.7	2.7074	4.8	2.7195
	4.8	2.2542	4.8	2.6721	4.8	2.7093	4.8	2.7214
	4.9	2.2504	4.9	2.6752	4.8	2.7111	4.9	2.7238
	4.9	2.2495	4.9	2.6789	4.9	2.7145	4.9	2.7254
	5	2.2473	5	2.6817	4.9	2.7161	5	2.7272
	5	2.2433	5	2.6848	5	2.7195	5	2.7297
	5.1	2.2424	5.1	2.6869	5	2.721	5.1	2.7319
	5.1	2.239	5.1	2.6904	5.1	2.7235	5.1	2.7347
	5.2	2.2362	5.2	2.6928	5.2	2.7251	5.2	2.7353
	5.2	2.2337	5.2	2.695	5.2	2.7272	5.2	2.7378
	5.3	2.2321	5.3	2.6981	5.3	2.7294	5.3	2.7393
	5.3	2.2297	5.3	2.7003	5.3	2.731	5.3	2.7403
	5.4	2.2278	5.4	2.7031	5.4	2.7347	5.4	2.7437
	5.4	2.2244	5.4	2.7052	5.4	2.7353	5.4	2.7452
	5.5	2.2219	5.5	2.7077	5.5	2.7365	5.5	2.7462
	5.5	2.2213	5.5	2.7093	5.5	2.739	5.5	2.7505
	5.6	2.2176	5.6	2.7108	5.6	2.7406	5.6	2.7508
	5.6	2.2145	5.6	2.7139	5.6	2.7424	5.6	2.753
	5.7	2.2132	5.7	2.7158	5.7	2.7449	5.7	2.7542
	5.7	2.2117	5.7	2.7189	5.7	2.7455	5.7	2.7551
	5.8	2.2089	5.8	2.7214	5.8	2.7477	5.8	2.7573
	5.8	2.2061	5.8	2.7229	5.8	2.7508	5.8	2.7601
	5.9	2.2033	5.9	2.7254	5.9	2.7514	5.9	2.7607
	5.9	2.2011	5.9	2.726	5.9	2.7536	5.9	2.7632
	6	2.1987	6	2.7279	6	2.7545	6	2.7648
	6	2.1977	6	2.7303	6	2.7558	6	2.7657
	6.1	2.1946	6.1	2.7322	6.1	2.7576	6.1	2.7672
	6.1	2.1922	6.1	2.7347	6.1	2.7601	6.1	2.7697
	6.2	2.1909	6.2	2.7353	6.2	2.761	6.2	2.771
	6.2	2.1887	6.2	2.7372	6.2	2.7629	6.2	2.7734
	6.3	2.1853	6.3	2.7396	6.3	2.7651	6.3	2.7747
	6.3	2.185	6.3	2.7412	6.3	2.7657	6.3	2.7756
	6.4	2.1816	6.4	2.7431	6.4	2.7679	6.4	2.7765
	6.4	2.1791	6.4	2.7449	6.4	2.7697	6.4	2.7793
	6.5	2.1773	6.5	2.7455	6.5	2.771	6.5	2.7803
	6.5	2.1763	6.5	2.7483	6.5	2.7734	6.5	2.7818
	6.6	2.1735	6.6	2.7505	6.6	2.7753	6.6	2.7834
	6.6	2.1714	6.6	2.7517	6.6	2.7762	6.6	2.7849
	6.7	2.1698	6.7	2.753	6.7	2.7775	6.7	2.7861
	6.7	2.1673	6.7	2.7542	6.7	2.7793	6.7	2.7871
	6.8	2.1646	6.8	2.7558	6.8	2.7806	6.8	2.7889
	6.8	2.1636	6.8	2.7573	6.8	2.7827	6.8	2.7899
	6.9	2.1608	6.9	2.7595	6.9	2.784	6.9	2.7911
	6.9	2.159	6.9	2.7613	6.9	2.7858	6.9	2.7923
	7	2.1568	7	2.7613	7	2.7865	7	2.7936
	7	2.1543	7	2.7635	7	2.788	7.1	2.7951
	7.1	2.1528	7.1	2.7654	7.1	2.7896	7.1	2.7951
	7.1	2.15	7.1	2.766	7.1	2.7911	7.2	2.7976
	7.2	2.1484	7.2	2.7672	7.2	2.792	7.2	2.7992
	7.2	2.145	7.2	2.7703	7.2	2.7939	7.3	2.8007
	7.3	2.1435	7.3	2.771	7.3	2.7948	7.3	2.8016
	7.3	2.1419	7.3	2.7725	7.3	2.7958	7.4	2.8029
	7.4	2.1391	7.4	2.7747	7.4	2.7979	7.4	2.8041
	7.4	2.1382	7.4	2.7756	7.4	2.8001	7.5	2.8057
	7.5	2.1363	7.5	2.7756	7.5	2.8013	7.5	2.8054
	7.5	2.1329	7.5	2.7772	7.5	2.8016	7.6	2.8072
	7.6	2.132	7.6	2.7793	7.6	2.8038	7.6	2.8094
	7.6	2.1289	7.6	2.7809	7.6	2.8057	7.7	2.81
	7.7	2.1274	7.7	2.7815	7.7	2.806	7.7	2.8109
	7.7	2.1258	7.7	2.7834	7.7	2.8072	7.8	2.8116
	7.8	2.1227	7.8	2.7849	7.8	2.8088	7.8	2.8131
	7.8	2.1212	7.8	2.7861	7.8	2.8103	7.9	2.8153
	7.9	2.119	7.9	2.7865	7.9	2.8113	7.9	2.8153
	7.9	2.1168	7.9	2.7883	7.9	2.8116	8	2.8162
	8	2.1143	8	2.7896	8	2.8131	8	2.8172
	8	2.1128	8	2.7911	8	2.8156	8.1	2.8187
	8.1	2.1109	8.1	2.7917	8.1	2.8159	8.1	2.8199
	8.1	2.1078	8.1	2.792	8.1	2.8165	8.2	2.8209
	8.2	2.1069	8.2	2.7936	8.2	2.8175	8.2	2.8215
	8.2	2.1041	8.2	2.7951	8.2	2.819	8.3	2.8227
	8.3	2.1026	8.3	2.7958	8.3	2.8206	8.3	2.8249
	8.3	2.1019	8.3	2.7976	8.3	2.8209	8.4	2.8255
	8.4	2.0985	8.4	2.7998	8.4	2.8215	8.4	2.8265
	8.5	2.0967	8.4	2.8013	8.4	2.8234	8.5	2.8274
	8.5	2.0951	8.5	2.8013	8.5	2.8249	8.5	2.8292
	8.6	2.0929	8.5	2.8029	8.5	2.8255	8.6	2.8305
	8.6	2.0914	8.6	2.8038	8.6	2.8268	8.6	2.8308
	8.7	2.0892	8.6	2.8051	8.6	2.8274	8.7	2.8323
	8.7	2.0867	8.7	2.8063	8.7	2.8283	8.7	2.8348
	8.8	2.0852	8.7	2.8075	8.7	2.8302	8.8	2.8358
	8.8	2.083	8.8	2.8091	8.8	2.8311	8.8	2.8358
	8.9	2.0815	8.8	2.8103	8.8	2.8308	8.9	2.8358
	8.9	2.0796	8.9	2.8113	8.9	2.8333	8.9	2.837
	9	2.0778	8.9	2.8116	8.9	2.8348	9	2.8385
	9	2.0774	9	2.8137	9	2.8358	9	2.8395
	9.1	2.0737	9	2.8156	9	2.8358	9.1	2.841
	9.1	2.0725	9.1	2.8162	9.1	2.8364	9.1	2.842
	9.2	2.0716	9.2	2.8162	9.1	2.8367	9.2	2.8435
	9.2	2.0685	9.2	2.8178	9.2	2.8373	9.2	2.8444
	9.3	2.0669	9.3	2.8196	9.2	2.8389	9.3	2.846
	9.3	2.0654	9.3	2.8206	9.3	2.8401	9.3	2.8469
	9.4	2.0635	9.4	2.8218	9.3	2.841	9.4	2.8472
	9.4	2.0619	9.4	2.8224	9.4	2.8423	9.4	2.8494
	9.5	2.0598	9.5	2.824	9.4	2.8432	9.5	2.8503
	9.5	2.0582	9.5	2.8258	9.5	2.8447	9.5	2.8513
	9.6	2.0567	9.6	2.8268	9.5	2.8457	9.6	2.8519
	9.6	2.0557	9.6	2.8271	9.6	2.8469	9.6	2.8528
	9.7	2.0526	9.7	2.8283	9.6	2.8469	9.7	2.8547
	9.7	2.0517	9.7	2.8305	9.7	2.8478	9.7	2.8559
	9.8	2.0505	9.8	2.8311	9.7	2.8494	9.8	2.8559
	9.8	2.0489	9.8	2.8317	9.8	2.8513	9.8	2.8571
	9.9	2.0468	9.9	2.8336	9.8	2.8516	9.9	2.8587
	9.9	2.0455	9.9	2.8345	9.9	2.8516	9.9	2.8599
	10	2.0433	10	2.8361	9.9	2.8534	10	2.8602
	10	2.0415	10	2.8361	10	2.8547	10	2.8615
	10.1	2.0396	10.1	2.8367	10	2.8562	10.1	2.8621
	10.1	2.0381	10.1	2.8376	10.1	2.8559	10.1	2.8646
	10.2	2.0368	10.2	2.8389	10.1	2.8571	10.2	2.8655
	10.2	2.0356	10.2	2.841	10.2	2.8587	10.2	2.8655
	10.3	2.034	10.3	2.8416	10.3	2.8599	10.3	2.8664
	10.3	2.0322	10.3	2.8423	10.3	2.8606	10.3	2.868
	10.4	2.0303	10.4	2.8438	10.4	2.8618	10.4	2.8683
	10.4	2.0285	10.4	2.8457	10.4	2.8618	10.4	2.8705
	10.5	2.0275	10.5	2.8463	10.5	2.8643	10.5	2.8708
	10.5	2.0257	10.5	2.8469	10.5	2.8649	10.5	2.8714
	10.6	2.0235	10.6	2.8469	10.6	2.8655	10.6	2.8726
	10.6	2.0216	10.6	2.8485	10.6	2.8661	10.6	2.8736
	10.7	2.0204	10.7	2.8503	10.7	2.8674	10.7	2.8748
	10.7	2.0182	10.7	2.8516	10.7	2.8686	10.7	2.8751
	10.8	2.0167	10.8	2.8516	10.8	2.8705	10.8	2.8761
	10.8	2.0157	10.8	2.8525	10.8	2.8711	10.9	2.8773
	10.9	2.0139	10.9	2.8528	10.9	2.8717	10.9	2.8782
	10.9	2.0117	10.9	2.8553	10.9	2.8723	11	2.8795
	11	2.0114	11	2.8562	11	2.873	11	2.8804
	11	2.0077	11	2.8562	11	2.8745	11.1	2.8807
	11.1	2.0071	11.1	2.8571	11.1	2.8748	11.1	2.8819
	11.1	2.0068	11.1	2.8584	11.1	2.8757	11.2	2.8826
	11.2	2.004	11.2	2.859	11.2	2.8764	11.2	2.8838
	11.2	2.003	11.2	2.8599	11.2	2.8782	11.3	2.885
	11.3	2.0018	11.3	2.8618	11.3	2.8795	11.3	2.8857
	11.3	2.0002	11.3	2.8618	11.3	2.8804	11.4	2.8866
	11.3	1.9999	11.4	2.8627	11.4	2.8804	11.4	2.8875
			11.4	2.8633	11.4	2.881	11.5	2.8885
			11.5	2.8643	11.5	2.8826	11.5	2.8897
			11.5	2.8658	11.5	2.8829	11.6	2.8906
			11.6	2.8668	11.6	2.8841	11.6	2.8912
			11.6	2.8671	11.6	2.8854	11.7	2.8919
			11.7	2.8677	11.7	2.886	11.7	2.8928
			11.7	2.8692	11.7	2.8863	11.8	2.8931
			11.8	2.8695	11.8	2.8869	11.8	2.894
			11.8	2.8711	11.8	2.8888	11.9	2.8959
			11.9	2.872	11.9	2.8897	11.9	2.8956
			11.9	2.872	11.9	2.8903	12	2.8962
			12	2.8726	12	2.8916	12	2.8968
			12	2.8733	12	2.8919	12.1	2.8984
			12.1	2.8745	12.1	2.8928	12.1	2.899
			12.1	2.8748	12.1	2.8934	12.2	2.9002
			12.2	2.8757	12.2	2.8943	12.2	2.9005
			12.2	2.8764	12.2	2.8959	12.3	2.9018
			12.3	2.8782	12.3	2.8959	12.3	2.9015
			12.3	2.8795	12.3	2.8959	12.4	2.9021
			12.4	2.8795	12.4	2.8965	12.4	2.9027
			12.4	2.8807	12.4	2.8974	12.5	2.9036
			12.5	2.8816	12.5	2.899	12.5	2.9046
			12.5	2.8816	12.5	2.8996	12.6	2.9061
			12.6	2.8826	12.6	2.9005	12.6	2.9064
			12.6	2.8835	12.6	2.9012	12.7	2.9067
			12.7	2.8841	12.7	2.9018	12.7	2.9074
			12.7	2.8857	12.7	2.9021	12.8	2.9083
			12.8	2.8863	12.8	2.9024	12.8	2.9095
			12.8	2.8866	12.8	2.904	12.9	2.9102
			12.9	2.8875	12.9	2.9043	12.9	2.9111
			13	2.8878	12.9	2.9055	13	2.9114
			13	2.8888	13	2.9064	13	2.9123
			13.1	2.89	13	2.9067	13.1	2.9136
			13.1	2.8909	13.1	2.9071	13.1	2.9145
			13.2	2.8925	13.1	2.9083	13.2	2.9151
			13.2	2.8919	13.2	2.9092	13.2	2.9164
			13.3	2.8934	13.2	2.9102	13.3	2.9167
			13.3	2.894	13.3	2.9108	13.3	2.9176
			13.4	2.895	13.3	2.9114	13.4	2.9179
			13.4	2.8962	13.4	2.9123	13.4	2.9198
			13.5	2.8962	13.4	2.9136	13.5	2.9204
			13.5	2.8962	13.5	2.9139	13.5	2.9207
			13.6	2.8965	13.5	2.9145	13.6	2.9219
			13.6	2.8974	13.6	2.9164	13.6	2.9226
			13.7	2.899	13.6	2.9173	13.7	2.9235
			13.7	2.9002	13.7	2.917	13.7	2.9244
			13.8	2.9005	13.7	2.9185	13.8	2.9257
			13.8	2.9018	13.8	2.9198	13.8	2.9257
			13.9	2.9015	13.8	2.9204	13.9	2.9263
			13.9	2.9018	13.9	2.921	13.9	2.9272
			14	2.9027	13.9	2.9219	14	2.9278
			14	2.9036	14	2.9222	14.1	2.9281
			14.1	2.904	14	2.9235	14.1	2.9297
			14.1	2.9052	14.1	2.9247	14.2	2.9309
			14.2	2.9055	14.1	2.9253	14.2	2.9312
			14.2	2.9067	14.2	2.9257	14.3	2.9315
			14.3	2.9074	14.3	2.9269	14.3	2.9331
			14.3	2.9074	14.3	2.9269	14.4	2.9343
			14.4	2.9077	14.4	2.9278	14.4	2.9353
			14.4	2.9092	14.4	2.9281	14.5	2.9362
			14.5	2.9105	14.5	2.9294	14.5	2.9368
			14.5	2.9108	14.5	2.9303	14.6	2.9371
			14.6	2.9117	14.6	2.9315	14.6	2.9377
			14.6	2.912	14.6	2.9315	14.7	2.9399
			14.7	2.9126	14.7	2.9331	14.7	2.9408
			14.7	2.9133	14.7	2.9337	14.8	2.9408
			14.8	2.9139	14.8	2.9346	14.8	2.9408
			14.8	2.9139	14.8	2.9353	14.9	2.9415
			14.9	2.9157	14.9	2.9365	14.9	2.9421
			14.9	2.916	14.9	2.9368	15	2.9433
			15	2.917	15	2.9377	15	2.9449
			15	2.9179	15	2.9381	15.1	2.9458
			15.1	2.9188	15.1	2.9396	15.1	2.9464
			15.1	2.9198	15.1	2.9405	15.2	2.9464
			15.2	2.9204	15.2	2.9408	15.2	2.947
			15.2	2.9207	15.2	2.9408	15.3	2.9483
			15.3	2.9213	15.3	2.9412	15.3	2.9483
			15.3	2.9222	15.3	2.9421	15.4	2.9501
			15.4	2.9229	15.4	2.9427	15.4	2.9511
			15.4	2.9232	15.4	2.9439	15.5	2.9514
			15.5	2.925	15.5	2.9449	15.5	2.9517
			15.5	2.9253	15.5	2.9464	15.6	2.952
			15.6	2.926	15.6	2.9464	15.6	2.9532
			15.6	2.9269	15.6	2.9464	15.7	2.9542
			15.7	2.9272	15.7	2.947	15.7	2.9542
			15.7	2.9278	15.7	2.9474	15.8	2.9545
			15.8	2.9281	15.8	2.9486	15.8	2.9563
			15.8	2.9288	15.8	2.9498	15.9	2.9567
			15.9	2.9291	15.9	2.9501	15.9	2.9567
			15.9	2.9309	15.9	2.9508	16	2.9576
			16	2.9319	16	2.9517	16	2.9576
			16	2.9325	16	2.9517	16.1	2.9588
			16.1	2.9337	16.1	2.9523	16.1	2.9604
			16.1	2.934	16.1	2.9536	16.2	2.9613
			16.2	2.9353	16.2	2.9539	16.2	2.9613
			16.2	2.9365	16.2	2.9545	16.3	2.9619
			16.3	2.9368	16.3	2.9548	16.3	2.9622
			16.3	2.9377	16.3	2.9554	16.4	2.9632
			16.4	2.9371	16.4	2.9563	16.4	2.9625
			16.4	2.9387	16.4	2.9567	16.5	2.9632
			16.5	2.9402	16.5	2.9573	16.5	2.9641
			16.5	2.9412	16.5	2.9582	16.6	2.965
			16.6	2.9412	16.6	2.9594	16.6	2.966
			16.6	2.9415	16.6	2.9601	16.7	2.9663
			16.7	2.9418	16.7	2.9607	16.7	2.9666
			16.7	2.9424	16.7	2.9613	16.8	2.9669
			16.8	2.9439	16.8	2.9619	16.8	2.9675
			16.8	2.9452	16.8	2.9629	16.9	2.9688
			16.9	2.9464	16.9	2.9629	16.9	2.9703
			16.9	2.9467	16.9	2.9632	17	2.9706
			17	2.9464	17	2.9635	17	2.9719
			17	2.947	17	2.9644	17.1	2.9719
			17.1	2.9477	17.1	2.9653	17.1	2.9722
			17.1	2.9492	17.1	2.966	17.2	2.9731
			17.2	2.9501	17.2	2.966	17.2	2.9753
			17.2	2.9508	17.2	2.9669	17.3	2.9762
			17.3	2.9514	17.3	2.9681	17.3	2.9768
			17.4	2.9523	17.3	2.9694	17.4	2.9771
			17.4	2.9523	17.4	2.9697	17.5	2.9771
			17.5	2.9532	17.4	2.9715	17.5	2.9781
			17.5	2.9542	17.5	2.9719	17.6	2.9793
			17.6	2.9539	17.5	2.9722	17.6	2.9799
			17.6	2.9545	17.6	2.9715	17.7	2.9808
			17.7	2.956	17.6	2.9728	17.7	2.9815
			17.7	2.9567	17.7	2.9753	17.8	2.9818
			17.8	2.9573	17.7	2.9762	17.8	2.9824
			17.8	2.9573	17.8	2.9765	17.9	2.9833
			17.9	2.9576	17.8	2.9771	17.9	2.9839
			17.9	2.9588	17.9	2.9774	18	2.9855
			18	2.9601	17.9	2.9781	18	2.9867
			18	2.961	18	2.9793	18.1	2.9874
			18.1	2.9613	18	2.9799	18.1	2.9874
			18.1	2.9622	18.1	2.9808	18.2	2.9877
			18.2	2.9625	18.1	2.9818	18.2	2.9886
			18.2	2.9629	18.2	2.9821	18.3	2.9898
			18.3	2.9632	18.2	2.9824	18.3	2.9908
			18.3	2.9635	18.3	2.9833	18.4	2.9911
			18.4	2.9635	18.3	2.9843	18.4	2.992
			18.4	2.9644	18.4	2.9849	18.5	2.992
			18.5	2.9647	18.4	2.9861	18.5	2.9932
			18.5	2.966	18.5	2.987	18.6	2.9939
			18.6	2.966	18.5	2.9874	18.6	2.9945
			18.6	2.9669	18.6	2.9874	18.7	2.9954
			18.7	2.9675	18.6	2.9874	18.7	2.9967
			18.7	2.9684	18.7	2.9886	18.8	2.9967
			18.8	2.9688	18.7	2.9895	18.8	2.9973
			18.8	2.9697	18.8	2.9901	18.9	2.9976
			18.9	2.9712	18.9	2.9911	18.9	2.9976
			18.9	2.9712	18.9	2.9914	19	2.9985
			19	2.9715	19	2.992	19	2.9988
			19	2.9719	19	2.9923	19.1	3.0001
			19.1	2.9719	19.1	2.9929	19.1	3.0013
			19.1	2.9731	19.1	2.9936	19.2	3.0016
			19.2	2.9737	19.2	2.9948	19.2	3.0019
			19.2	2.9753	19.2	2.9951	19.3	3.0022
			19.3	2.9756	19.3	2.996	19.3	3.0032
			19.3	2.9759	19.3	2.9967	19.4	3.0035
			19.4	2.9771	19.4	2.9976	19.4	3.0044
			19.4	2.9771	19.4	2.9976	19.5	3.006
			19.5	2.9781	19.5	2.9973	19.5	3.006
			19.5	2.9781	19.5	2.9976	19.6	3.0069
			19.6	2.9781	19.6	2.9982	19.6	3.0069
			19.6	2.9787	19.6	2.9991	19.7	3.0069
			19.7	2.9799	19.7	2.9998	19.7	3.0069
			19.7	2.9808	19.7	3.0004	19.8	3.0075
			19.8	2.9808	19.8	3.0013	19.8	3.0087
			19.8	2.9815	19.8	3.0013	19.9	3.0097
			19.9	2.9821	19.9	3.0022	19.9	3.0097
			19.9	2.9827	19.9	3.0029	20	3.0103
			20	2.9824	20	3.0032	20	3.0115
			20	2.9836	20	3.0038	20.1	3.0125
			20.1	2.9843	20.1	3.0053	20.1	3.0122
			20.1	2.9849	20.1	3.0056	20.2	3.0128
			20.2	2.9858	20.2	3.006	20.2	3.0134
			20.2	2.9861	20.2	3.0069	20.3	3.0149
			20.3	2.9874	20.3	3.0069	20.3	3.0162
			20.3	2.9874	20.3	3.0069	20.4	3.0162
			20.4	2.9874	20.4	3.0075	20.4	3.0171
			20.4	2.9883	20.4	3.0078	20.5	3.018
			20.5	2.9886	20.5	3.0084	20.5	3.0184
			20.5	2.9889	20.5	3.0097	20.6	3.0184
			20.6	2.9901	20.6	3.01	20.6	3.0193
			20.6	2.9908	20.6	3.0112	20.7	3.0202
			20.7	2.9914	20.7	3.0125	20.7	3.0211
			20.7	2.9914	20.7	3.0122	20.8	3.0218
			20.8	2.992	20.8	3.0125	20.8	3.0227
			20.8	2.992	20.8	3.0137	20.9	3.0227
			20.9	2.9932	20.9	3.0146	20.9	3.0227
			20.9	2.9936	20.9	3.0156	21	3.0239
			21	2.9945	21	3.0162	21	3.0255
			21	2.9948	21	3.0165	21.1	3.0267
			21.1	2.996	21.1	3.018	21.1	3.0273
			21.1	2.9967	21.1	3.0184	21.2	3.0273
			21.2	2.997	21.2	3.0187	21.3	3.0273
			21.2	2.9976	21.2	3.019	21.3	3.0289
			21.3	2.9976	21.3	3.0199	21.4	3.0289
			21.3	2.9982	21.3	3.0208	21.4	3.0298
			21.4	2.9979	21.4	3.0215	21.5	3.0308
			21.4	2.9994	21.4	3.0227	21.5	3.0317
			21.5	3.0001	21.5	3.0227	21.6	3.032
			21.5	3.0004	21.5	3.0227	21.6	3.0329
			21.6	3.001	21.6	3.0236	21.7	3.0332
			21.6	3.0022	21.6	3.0249	21.7	3.0345
			21.7	3.0032	21.7	3.0261	21.8	3.0345
			21.8	3.0032	21.7	3.027	21.8	3.0357
			21.8	3.0041	21.8	3.0273	21.9	3.0366
			21.9	3.0044	21.8	3.027	21.9	3.0376
			21.9	3.0056	21.9	3.0283	22	3.0376
			22	3.0063	21.9	3.0289	22	3.0376
			22	3.0069	22	3.0289	22.1	3.0379
			22.1	3.0069	22	3.0304	22.1	3.0382
			22.1	3.0069	22.1	3.0308	22.2	3.0391
			22.2	3.0069	22.1	3.0314	22.2	3.0401
			22.2	3.0078	22.2	3.0323	22.3	3.0413
			22.3	3.0091	22.2	3.0326	22.3	3.0422
			22.3	3.0091	22.3	3.0329	22.4	3.0425
			22.4	3.01	22.3	3.0342	22.4	3.0432
			22.4	3.0109	22.4	3.0342	22.5	3.0428
			22.5	3.0122	22.4	3.0348	22.5	3.0432
			22.5	3.0125	22.5	3.0357	22.6	3.0441
			22.6	3.0125	22.5	3.0366	22.6	3.0444
			22.6	3.0131	22.6	3.0376	22.7	3.0459
			22.7	3.0146	22.6	3.0376	22.7	3.0463
			22.7	3.0153	22.7	3.0376	22.8	3.0478
			22.8	3.0159	22.7	3.0376	22.8	3.0478
			22.8	3.0165	22.8	3.0385	22.9	3.0481
			22.9	3.0177	22.9	3.0385	22.9	3.0478
			22.9	3.018	22.9	3.0394	23	3.0487
			23	3.018	23	3.0407	23	3.0515
			23	3.0184	23	3.0413	23.1	3.0512
			23.1	3.019	23.1	3.0422	23.1	3.0515
			23.1	3.0199	23.1	3.0422	23.2	3.0518
			23.2	3.0208	23.2	3.0425	23.2	3.0521
			23.2	3.0218	23.2	3.0432	23.3	3.0528
			23.3	3.0221	23.3	3.0432	23.3	3.0531
			23.3	3.0227	23.3	3.0441	23.4	3.0534
			23.4	3.0227	23.4	3.0447	23.4	3.054
			23.4	3.0227	23.4	3.0456	23.5	3.0549
			23.5	3.0227	23.5	3.0463	23.5	3.0556
			23.5	3.0246	23.5	3.0472	23.6	3.0562
			23.6	3.0258	23.6	3.0478	23.6	3.0577
			23.6	3.0264	23.6	3.0478	23.7	3.0574
			23.7	3.0273	23.7	3.0478	23.8	3.058
			23.7	3.0273	23.7	3.0478	23.8	3.058
			23.8	3.0277	23.8	3.0487	23.9	3.059
			23.8	3.028	23.8	3.0512	23.9	3.0593
			23.9	3.0283	23.9	3.0515	24	3.0605
			23.9	3.0286	23.9	3.0515	24	3.0614
			24	3.0292	24	3.0521	24.1	3.0624
			24	3.0304	24	3.0518	24.1	3.0633
			24.1	3.0314	24.1	3.0525	24.2	3.0636
			24.1	3.0314	24.1	3.0531	24.2	3.0636
			24.2	3.0323	24.2	3.0537	24.3	3.0639
			24.2	3.0326	24.2	3.0543	24.3	3.0645
			24.3	3.0326	24.3	3.0546	24.4	3.0655
			24.3	3.0335	24.3	3.0556	24.4	3.0664
			24.4	3.0339	24.4	3.0562	24.5	3.0676
			24.4	3.0345	24.4	3.0574	24.5	3.0683
			24.5	3.0348	24.5	3.0571	24.6	3.0683
			24.5	3.036	24.5	3.058	24.6	3.0686
			24.6	3.0366	24.6	3.0587	24.7	3.0698
			24.6	3.037	24.6	3.0587	24.7	3.0707
			24.7	3.0376	24.7	3.059	24.8	3.0717
			24.7	3.0376	24.7	3.0611	24.8	3.0726
			24.8	3.0376	24.8	3.0618	24.9	3.0729
			24.8	3.0382	24.8	3.0624	24.9	3.0735
			24.9	3.0379	24.9	3.0627	25	3.0742
			24.9	3.0388	24.9	3.0633	25	3.0748
			25	3.0397	25	3.0636	25.1	3.0757
			25	3.0404	25	3.0645	25.1	3.0757
			25.1	3.0413	25.1	3.0652	25.2	3.0763
			25.1	3.0419	25.1	3.0661	25.2	3.0773
			25.2	3.0422	25.2	3.0667	25.3	3.0776
			25.2	3.0428	25.2	3.067	25.3	3.0785
			25.3	3.0432	25.3	3.068	25.4	3.0785
			25.3	3.0432	25.3	3.068	25.4	3.0794
			25.4	3.0435	25.4	3.0683	25.5	3.0804
			25.4	3.0444	25.5	3.0695	25.5	3.0813
			25.5	3.0444	25.5	3.0704	25.6	3.0822
			25.5	3.0453	25.6	3.0711	25.6	3.0828
			25.6	3.0469	25.6	3.0717	25.7	3.0831
			25.6	3.0475	25.7	3.0729	25.7	3.0838
			25.7	3.0478	25.7	3.0726	25.8	3.0847
			25.7	3.0478	25.8	3.0735	25.8	3.0856
			25.8	3.0478	25.8	3.0748	25.9	3.0853
			25.8	3.0481	25.9	3.0748	25.9	3.0872
			25.9	3.0494	25.9	3.0757	26	3.0878
			25.9	3.0506	26	3.0757	26	3.0884
			26	3.0503	26	3.0763	26.1	3.0887
			26	3.0512	26.1	3.0769	26.1	3.0887
			26.1	3.0515	26.1	3.0776	26.2	3.0897
			26.2	3.0521	26.2	3.0779	26.2	3.0906
			26.2	3.0525	26.2	3.0785	26.3	3.0912
			26.3	3.0531	26.3	3.0794	26.3	3.0921
			26.3	3.0531	26.3	3.08	26.4	3.0937
			26.4	3.0537	26.4	3.081	26.4	3.0934
			26.4	3.054	26.4	3.0816	26.5	3.0937
			26.5	3.0543	26.5	3.0825	26.5	3.0937
			26.5	3.0552	26.5	3.0831	26.6	3.0943
			26.6	3.0556	26.6	3.0831	26.6	3.0952
			26.6	3.0559	26.6	3.0838	26.7	3.0955
			26.7	3.0568	26.7	3.0853	26.7	3.0971
			26.7	3.0577	26.7	3.085	26.8	3.0974
			26.8	3.058	26.8	3.0856	26.8	3.098
			26.8	3.058	26.8	3.0862	26.9	3.099
			26.9	3.0587	26.9	3.0878	26.9	3.099
			26.9	3.059	26.9	3.0884	27	3.0996
			27	3.0593	27	3.0887	27	3.1002
			27	3.0602	27	3.0887	27.1	3.1002
			27.1	3.0608	27.1	3.0893	27.1	3.1011
			27.1	3.0611	27.1	3.0897	27.2	3.1017
			27.2	3.0621	27.2	3.0909	27.2	3.1021
			27.2	3.0633	27.2	3.0915	27.3	3.103
			27.3	3.0636	27.3	3.0918	27.4	3.1033
			27.3	3.0639	27.3	3.0928	27.4	3.1042
			27.4	3.0636	27.4	3.0934	27.5	3.1042
			27.4	3.0636	27.4	3.0934	27.5	3.1048
			27.5	3.0642	27.5	3.0937	27.6	3.1052
			27.5	3.0655	27.5	3.0943	27.6	3.1064
			27.6	3.0667	27.6	3.0949	27.7	3.1064
			27.6	3.0673	27.6	3.0952	27.7	3.107
			27.7	3.0683	27.7	3.0959	27.8	3.1079
			27.7	3.0683	27.7	3.0968	27.8	3.1079
			27.8	3.0692	27.8	3.0974	27.9	3.1089
			27.8	3.0692	27.8	3.098	27.9	3.1092
			27.9	3.0692	27.9	3.099	28	3.1095
			27.9	3.0701	27.9	3.099	28	3.1101
			28	3.0714	28	3.099	28.1	3.111
			28	3.072	28	3.1002	28.1	3.1117
			28.1	3.0729	28.1	3.1002	28.2	3.1129
			28.1	3.0729	28.1	3.1008	28.2	3.1132
			28.2	3.0735	28.2	3.1008	28.3	3.1138
			28.2	3.0745	28.2	3.1014	28.3	3.1138
			28.3	3.0751	28.3	3.1024	28.4	3.1151
			28.3	3.0754	28.3	3.1027	28.4	3.1157
			28.4	3.076	28.4	3.1027	28.5	3.1157
			28.4	3.0766	28.4	3.1036	28.5	3.1163
			28.5	3.0766	28.5	3.1042	28.6	3.1176
			28.5	3.0782	28.5	3.1045	28.6	3.1176
			28.6	3.0785	28.6	3.1052	28.7	3.1185
			28.6	3.0785	28.6	3.1055	28.7	3.1194
			28.7	3.0785	28.7	3.1061	28.8	3.1194
			28.7	3.0797	28.7	3.1067	28.8	3.12
			28.8	3.08	28.8	3.1079	28.9	3.1207
			28.8	3.0816	28.8	3.1083	28.9	3.1222
			28.9	3.0825	28.9	3.1092	29	3.1228
			28.9	3.0828	29	3.1092	29	3.1231
			29	3.0831	29	3.1095	29.1	3.1228
			29	3.0835	29.1	3.1101	29.1	3.1247
			29.1	3.0841	29.1	3.1107	29.2	3.1262
			29.1	3.0847	29.2	3.1117	29.2	3.1266
			29.2	3.0853	29.2	3.1123	29.3	3.1269
			29.2	3.0866	29.3	3.1135	29.3	3.1275
			29.3	3.0872	29.3	3.1138	29.4	3.1281
			29.3	3.0875	29.4	3.1138	29.4	3.1293
			29.4	3.0881	29.4	3.1145	29.5	3.13
			29.4	3.0887	29.5	3.1157	29.5	3.1306
			29.5	3.0887	29.5	3.1163	29.6	3.1309
			29.5	3.089	29.6	3.1166	29.6	3.1318
			29.6	3.0897	29.6	3.1172	29.7	3.1324
			29.6	3.0906	29.7	3.1179	29.7	3.1331
			29.7	3.0915	29.7	3.1188	29.8	3.1337
			29.7	3.0921	29.8	3.1194	29.8	3.1343
			29.8	3.0931	29.8	3.1194	29.9	3.1359
			29.8	3.0937	29.9	3.12	29.9	3.1362
			29.9	3.0937	29.9	3.12	30	3.1365
			29.9	3.0943	30	3.121	30	3.1371
			30	3.094	30	3.1228	30.1	3.138
			30	3.0943	30.1	3.1231	30.1	3.1386
			30.1	3.0952	30.1	3.1231	30.2	3.1396
			30.1	3.0968	30.2	3.1238	30.2	3.1399
			30.2	3.0968	30.2	3.1256	30.3	3.1408
			30.2	3.098	30.3	3.1266	30.3	3.1417
			30.3	3.099	30.3	3.1269	30.4	3.1417
			30.3	3.0986	30.4	3.1269	30.4	3.1424
			30.4	3.0993	30.4	3.1272	30.5	3.1442
			30.4	3.0993	30.5	3.1278	30.5	3.1445
			30.5	3.0999	30.5	3.1287	30.6	3.1455
			30.5	3.1005	30.6	3.1297	30.6	3.1461
			30.6	3.1014	30.6	3.1303	30.7	3.1461
			30.6	3.1011	30.7	3.1306	30.7	3.1464
			30.7	3.1027	30.7	3.1312	30.8	3.147
			30.7	3.103	30.8	3.1324	30.8	3.1479
			30.8	3.1033	30.8	3.1328	30.9	3.1483
			30.8	3.1033	30.9	3.1331	30.9	3.1498
			30.9	3.1042	30.9	3.1343	31	3.1504
			31	3.1042	31	3.1352	31.1	3.1504
			31	3.1045	31	3.1359	31.1	3.1517
			31.1	3.1058	31.1	3.1359	31.2	3.152
			31.1	3.1061	31.1	3.1362	31.2	3.1523
			31.1	3.107	31.2	3.1371	31.3	3.1538
			31.2	3.1076	31.2	3.138	31.3	3.1545
			31.3	3.1079	31.3	3.138	31.4	3.1545
			31.3	3.1092	31.3	3.1393	31.4	3.1548
			31.3	3.1092	31.4	3.1399	31.5	3.1557
			31.4	3.1092	31.4	3.1414	31.5	3.1563
			31.5	3.1092	31.5	3.1417	31.6	3.1569
			31.5	3.1095	31.5	3.1417	31.6	3.1576
			31.6	3.111	31.6	3.1417	31.7	3.1576
			31.6	3.1117	31.6	3.1424	31.7	3.1585
			31.7	3.112	31.7	3.1439	31.8	3.1585
			31.7	3.1126	31.7	3.1445	31.8	3.1594
			31.8	3.1135	31.8	3.1452	31.9	3.1607
			31.8	3.1138	31.8	3.1458	31.9	3.1616
			31.9	3.1141	31.9	3.1455	32	3.1619
			31.9	3.1141	31.9	3.1461	32	3.1619
			32	3.1148	32	3.1467	32.1	3.1622
			32	3.1151	32	3.147	32.1	3.1631
			32.1	3.1157	32.1	3.1483	32.2	3.1634
			32.1	3.1166	32.1	3.1486	32.2	3.165
			32.2	3.1176	32.2	3.1492	32.3	3.165
			32.2	3.1176	32.2	3.1501	32.3	3.1656
			32.3	3.1176	32.3	3.1507	32.4	3.1665
			32.3	3.1182	32.4	3.151	32.4	3.1669
			32.4	3.1185	32.4	3.1517	32.5	3.1665
			32.4	3.1191	32.5	3.1523	32.5	3.1678
			32.5	3.1194	32.5	3.1532	32.6	3.1678
			32.5	3.1203	32.6	3.1535	32.6	3.1687
			32.6	3.1203	32.6	3.1541	32.7	3.1693
			32.6	3.121	32.7	3.1538	32.7	3.1703
			32.7	3.1222	32.7	3.1548	32.8	3.1712
			32.7	3.1228	32.8	3.1554	32.8	3.1718
			32.8	3.1231	32.8	3.156	32.9	3.1721
			32.8	3.1231	32.9	3.1566	32.9	3.1731
			32.9	3.1231	32.9	3.1569	33	3.1734
			32.9	3.1241	33	3.1576	33	3.174
			33	3.1247	33	3.1576	33.1	3.1752
			33	3.1259	33.1	3.1582	33.1	3.1758
			33.1	3.1269	33.1	3.1591	33.2	3.1762
			33.1	3.1272	33.2	3.1597	33.2	3.1768
			33.2	3.1269	33.2	3.1607	33.3	3.1774
			33.2	3.1275	33.3	3.1619	33.3	3.1783
			33.3	3.1278	33.3	3.1616	33.4	3.1789
			33.3	3.1287	33.4	3.1619	33.4	3.1799
			33.4	3.1293	33.4	3.1622	33.5	3.1799
			33.4	3.1297	33.5	3.1625	33.5	3.1805
			33.5	3.1297	33.5	3.1644	33.6	3.1817
			33.5	3.1303	33.6	3.165	33.7	3.1827
			33.6	3.1303	33.6	3.1662	33.7	3.1839
			33.6	3.1318	33.7	3.1659	33.8	3.1842
			33.7	3.1318	33.7	3.1669	33.8	3.1851
			33.7	3.1324	33.8	3.1665	33.9	3.1858
			33.8	3.1331	33.8	3.1672	33.9	3.1864
			33.8	3.1334	33.9	3.1681	34	3.1873
			33.9	3.1337	33.9	3.1687	34	3.1879
			33.9	3.1349	34	3.1696	34.1	3.1895
			34	3.1352	34	3.1709	34.1	3.1901
			34	3.1352	34.1	3.1715	34.2	3.1904
			34.1	3.1362	34.1	3.1718	34.2	3.1904
			34.1	3.1365	34.2	3.1724	34.3	3.1913
			34.2	3.1365	34.2	3.1727	34.3	3.1923
			34.2	3.1374	34.3	3.174	34.4	3.1932
			34.3	3.1386	34.3	3.1743	34.4	3.1935
			34.3	3.139	34.4	3.1752	34.5	3.1948
			34.4	3.1393	34.4	3.1762	34.5	3.1948
			34.4	3.1399	34.5	3.1765	34.6	3.1954
			34.5	3.1411	34.5	3.1771	34.6	3.1963
			34.5	3.1408	34.6	3.1777	34.7	3.1972
			34.6	3.1424	34.6	3.178	34.7	3.1985
			34.6	3.1421	34.7	3.1796	34.8	3.1988
			34.7	3.143	34.7	3.1796	34.8	3.2
			34.7	3.1442	34.8	3.1799	34.9	3.2013
			34.8	3.1452	34.8	3.1802	34.9	3.2019
			34.8	3.1455	34.9	3.1814	35	3.2022
			34.9	3.1458	34.9	3.1827	35	3.2031
			34.9	3.1461	35	3.1839	35.1	3.2044
			35	3.1464	35	3.1842	35.1	3.2053
			35	3.1479	35.1	3.1845	35.2	3.2056
			35.1	3.1489	35.1	3.1855	35.2	3.2065
			35.1	3.1492	35.2	3.1864	35.3	3.2075
			35.2	3.1501	35.2	3.187	35.3	3.2081
			35.2	3.1501	35.3	3.1876	35.4	3.2096
			35.3	3.151	35.3	3.1889	35.4	3.2093
			35.3	3.1523	35.4	3.1895	35.5	3.2096
			35.4	3.1529	35.4	3.1901	35.5	3.2109
			35.4	3.1538	35.5	3.1904	35.6	3.2115
			35.5	3.1548	35.5	3.1904	35.6	3.2118
			35.5	3.1548	35.6	3.1917	35.7	3.2118
			35.6	3.1548	35.6	3.192	35.7	3.213
			35.6	3.1554	35.7	3.1929	35.8	3.2143
			35.7	3.1566	35.7	3.1932	35.8	3.2146
			35.7	3.1576	35.8	3.1944	35.9	3.2155
			35.8	3.1579	35.8	3.1948	35.9	3.2165
			35.8	3.1585	35.9	3.1948	36	3.2171
			35.9	3.1591	35.9	3.1957	36	3.218
			36	3.16	36	3.1966	36.1	3.218
			36	3.1607	36	3.1972	36.1	3.218
			36.1	3.1616	36.1	3.1979	36.2	3.2189
			36.1	3.1619	36.1	3.1985	36.2	3.2199
			36.2	3.1622	36.2	3.1985	36.3	3.2208
			36.2	3.1631	36.2	3.2	36.3	3.2214
			36.3	3.1641	36.3	3.2013	36.4	3.2217
			36.3	3.165	36.3	3.2019	36.4	3.222
			36.4	3.165	36.4	3.2022	36.5	3.2227
			36.4	3.1662	36.4	3.2022	36.5	3.2236
			36.5	3.1669	36.5	3.2028	36.6	3.2248
			36.5	3.1669	36.5	3.2031	36.6	3.2245
			36.6	3.1669	36.6	3.2047	36.7	3.2258
			36.6	3.1675	36.6	3.2053	36.7	3.2264
			36.7	3.1681	36.7	3.2059	36.8	3.2273
			36.7	3.1687	36.8	3.2062	36.8	3.2273
			36.8	3.1696	36.8	3.2068	36.9	3.2273
			36.8	3.17	36.9	3.2072	36.9	3.2282
			36.9	3.1706	36.9	3.2078	37	3.2292
			36.9	3.1715	37	3.2087	37	3.2295
			37	3.1715	37	3.209	37.1	3.2304
			37	3.1721	37.1	3.2096	37.1	3.231
			37.1	3.1724	37.1	3.2099	37.2	3.2313
			37.1	3.1734	37.2	3.2109	37.2	3.2313
			37.2	3.1743	37.2	3.2109	37.3	3.2323
			37.2	3.1746	37.3	3.2115	37.3	3.2335
			37.3	3.1752	37.3	3.2121	37.4	3.2338
			37.3	3.1755	37.4	3.2124	37.4	3.2344
			37.4	3.1762	37.4	3.213	37.5	3.2354
			37.4	3.1762	37.5	3.2143	37.5	3.2366
			37.5	3.1771	37.5	3.2146	37.6	3.2375
			37.5	3.1777	37.6	3.2158	37.7	3.2378
			37.6	3.1783	37.6	3.2171	37.7	3.2391
			37.6	3.1793	37.7	3.2177	37.8	3.2394
			37.7	3.1799	37.7	3.218	37.8	3.2403
			37.7	3.1799	37.8	3.218	37.9	3.2409
			37.8	3.1799	37.8	3.2186	37.9	3.2428
			37.8	3.1799	37.9	3.2199	38	3.2434
			37.9	3.1808	37.9	3.2208	38	3.2444
			37.9	3.182	38	3.2217	38.1	3.2447
			38	3.1827	38	3.222	38.1	3.245
			38	3.1836	38.1	3.223	38.2	3.2468
			38.1	3.1845	38.1	3.2239	38.2	3.2475
			38.1	3.1851	38.2	3.2242	38.3	3.2487
			38.2	3.1855	38.2	3.2251	38.3	3.2496
			38.2	3.1855	38.3	3.2264	38.4	3.2499
			38.3	3.1858	38.3	3.2273	38.4	3.2506
			38.3	3.1864	38.4	3.2276	38.5	3.2515
			38.4	3.1867	38.4	3.2282	38.5	3.2533
			38.4	3.1873	38.5	3.2289	38.6	3.2543
			38.5	3.1879	38.5	3.2304	38.6	3.2543
			38.5	3.1895	38.6	3.2304	38.7	3.2552
			38.6	3.1898	38.6	3.2316	38.7	3.2561
			38.6	3.1901	38.7	3.232	38.8	3.2564
			38.7	3.1907	38.7	3.2335	38.8	3.258
			38.7	3.191	38.8	3.2338	38.9	3.258
			38.8	3.191	38.8	3.2338	38.9	3.2589
			38.8	3.191	38.9	3.2357	39	3.2595
			38.9	3.192	38.9	3.2363	39	3.2608
			38.9	3.1932	39	3.2375	39.1	3.2614
			39	3.1938	39	3.2385	39.1	3.263
			39	3.1944	39.1	3.2394	39.2	3.2636
			39.1	3.1948	39.1	3.2397	39.2	3.2636
			39.1	3.1944	39.2	3.2403	39.3	3.2645
			39.2	3.1948	39.2	3.2416	39.3	3.2664
			39.2	3.1957	39.3	3.2431	39.4	3.2667
			39.3	3.196	39.3	3.244	39.4	3.2673
			39.3	3.1966	39.4	3.2444	39.5	3.2682
			39.4	3.1975	39.4	3.245	39.5	3.2682
			39.4	3.1985	39.5	3.2456	39.6	3.2695
			39.5	3.1988	39.5	3.2468	39.6	3.271
			39.5	3.1994	39.6	3.2478	39.7	3.2719
			39.6	3.2003	39.6	3.2487	39.7	3.2729
			39.6	3.2013	39.7	3.2493	39.8	3.2729
			39.7	3.2013	39.7	3.2496	39.8	3.2747
			39.7	3.2019	39.8	3.2502	39.9	3.2772
			39.8	3.2022	39.8	3.2512	39.9	3.2775
			39.8	3.2028	39.9	3.2518	40	3.2785
			39.9	3.2031	39.9	3.254	40	3.2788
			39.9	3.2041	40	3.2543	40.1	3.2794
			40	3.2047	40	3.2543	40.1	3.2806
			40	3.205	40.1	3.2546	40.2	3.2822
			40.1	3.2053	40.1	3.2549	40.2	3.2831
			40.1	3.2068	40.2	3.2561	40.3	3.2834
			40.2	3.2068	40.2	3.2564	40.3	3.2847
			40.2	3.2068	40.3	3.2571	40.4	3.2859
			40.3	3.2081	40.3	3.2574	40.4	3.2862
			40.3	3.2084	40.4	3.2583	40.5	3.2875
			40.4	3.2096	40.5	3.2589	40.5	3.2884
			40.4	3.2096	40.5	3.2592	40.6	3.289
			40.5	3.2103	40.6	3.2602	40.6	3.2896
			40.5	3.2109	40.6	3.2608	40.7	3.2906
			40.6	3.2115	40.7	3.2617	40.7	3.2918
			40.6	3.2118	40.7	3.262	40.8	3.2927
			40.7	3.2124	40.8	3.2633	40.8	3.2933
			40.7	3.213	40.8	3.2636	40.9	3.2933
			40.8	3.214	40.9	3.2636	40.9	3.2943
			40.9	3.2152	40.9	3.2636	41	3.2955
			40.9	3.2161	41	3.2645	41	3.2958
			41	3.2161	41	3.2664	41.1	3.2964
			41	3.2174	41.1	3.2667	41.1	3.2986
			41.1	3.218	41.1	3.2673	41.2	3.2989
			41.1	3.218	41.2	3.2679	41.3	3.2992
			41.2	3.2183	41.2	3.2676	41.3	3.2999
			41.2	3.2199	41.3	3.2685	41.4	3.3005
			41.3	3.2211	41.3	3.2692	41.4	3.3017
			41.3	3.2214	41.4	3.2707	41.5	3.303
			41.4	3.2217	41.4	3.2716	41.5	3.3036
			41.4	3.2227	41.5	3.2726	41.6	3.3036
			41.5	3.2236	41.5	3.2729	41.6	3.3042
			41.5	3.2248	41.6	3.2732	41.7	3.3045
			41.6	3.2254	41.6	3.2754	41.7	3.3057
			41.6	3.2258	41.7	3.2769	41.8	3.3073
			41.7	3.227	41.7	3.2775	41.8	3.3082
			41.7	3.2273	41.8	3.2785	41.9	3.3088
			41.8	3.2276	41.8	3.2788	41.9	3.3095
			41.8	3.2289	41.9	3.28	42	3.3095
			41.9	3.2298	41.9	3.2806	42	3.311
			41.9	3.231	42	3.2816	42.1	3.3116
			42	3.231	42	3.2831	42.1	3.3113
			42	3.2316	42.1	3.2837	42.2	3.3129
			42.1	3.2329	42.1	3.2853	42.2	3.3135
			42.1	3.2338	42.2	3.2859	42.3	3.3138
			42.2	3.2338	42.2	3.2871	42.3	3.315
			42.2	3.2351	42.3	3.2887	42.4	3.3175
			42.3	3.2363	42.3	3.2893	42.4	3.3194
			42.3	3.2372	42.4	3.2899	42.5	3.3194
			42.4	3.2378	42.4	3.2906	42.5	3.3191
			42.4	3.2382	42.5	3.2915	42.6	3.3203
			42.5	3.2391	42.5	3.2924	42.6	3.3219
			42.5	3.24	42.6	3.2933	42.7	3.3237
			42.6	3.2403	42.6	3.2943	42.7	3.324
			42.6	3.2413	42.7	3.2949	42.8	3.325
			42.7	3.2425	42.7	3.2968	42.8	3.3274
			42.7	3.2437	42.8	3.2974	42.9	3.3278
			42.8	3.2447	42.8	3.2986	42.9	3.3281
			42.8	3.245	42.9	3.2995	43	3.3293
			42.9	3.245	42.9	3.2999	43	3.3293
			42.9	3.2456	43	3.3014	43.1	3.3299
			43	3.2471	43	3.3023	43.1	3.3315
			43	3.2481	43.1	3.3033	43.2	3.3333
			43.1	3.2487	43.1	3.3042	43.2	3.3343
			43.1	3.2496	43.2	3.3045	43.3	3.3364
			43.2	3.2496	43.2	3.3054	43.3	3.3371
			43.2	3.2506	43.3	3.3067	43.4	3.338
			43.3	3.2515	43.4	3.3082	43.4	3.3386
			43.3	3.2515	43.4	3.3092	43.5	3.3398
			43.4	3.2533	43.5	3.3098	43.5	3.3405
			43.4	3.2543	43.5	3.3098	43.6	3.3417
			43.5	3.2543	43.6	3.3113	43.6	3.3433
			43.5	3.2546	43.6	3.3116	43.7	3.3445
			43.6	3.2552	43.7	3.3126	43.7	3.3457
			43.6	3.2555	43.7	3.3132	43.8	3.3464
			43.7	3.2568	43.8	3.3135	43.8	3.3485
			43.7	3.2574	43.8	3.3141	43.9	3.3491
			43.8	3.258	43.9	3.315	43.9	3.3495
			43.8	3.2583	43.9	3.3163	44	3.3516
			43.9	3.2595	44	3.3178	44	3.3535
			43.9	3.2599	44	3.3185	44.1	3.3535
			44	3.2605	44.1	3.3191	44.1	3.3547
			44	3.2608	44.1	3.3194	44.2	3.3566
			44.1	3.2617	44.2	3.3203	44.2	3.3575
			44.1	3.2626	44.2	3.3212	44.3	3.3588
			44.2	3.2633	44.3	3.3225	44.3	3.3603
			44.2	3.2639	44.3	3.3237	44.4	3.3606
			44.3	3.2645	44.4	3.3234	44.4	3.3619
			44.3	3.2645	44.4	3.324	44.5	3.3628
			44.4	3.2651	44.5	3.3247	44.5	3.364
			44.4	3.2661	44.5	3.3259	44.6	3.365
			44.5	3.267	44.6	3.3274	44.6	3.3662
			44.5	3.2682	44.6	3.3278	44.7	3.3681
			44.6	3.2682	44.7	3.3287	44.7	3.3687
			44.6	3.2682	44.7	3.3296	44.8	3.3696
			44.7	3.2688	44.8	3.3287	44.8	3.3715
			44.7	3.2692	44.8	3.3296	44.9	3.3733
			44.8	3.2701	44.9	3.3309	44.9	3.3733
			44.8	3.2713	44.9	3.3324	45	3.3746
			44.9	3.2723	45	3.3336	45	3.3761
			44.9	3.2726	45	3.3352	45.1	3.3774
			45	3.2732	45.1	3.3361	45.2	3.3789
			45	3.2732	45.1	3.3371	45.2	3.3792
			45.1	3.2738	45.2	3.3383	45.3	3.3801
			45.1	3.2763	45.2	3.3389	45.3	3.382
			45.2	3.2775	45.3	3.3398	45.4	3.3829
			45.3	3.2775	45.3	3.3408	45.4	3.3845
			45.3	3.2781	45.4	3.3423	45.5	3.3845
			45.4	3.2788	45.4	3.3426	45.5	3.3867
			45.4	3.2794	45.5	3.3442	45.6	3.3882
			45.5	3.2794	45.5	3.3454	45.6	3.3888
			45.5	3.2803	45.6	3.3467	45.7	3.3898
			45.6	3.2813	45.6	3.3473	45.7	3.3919
			45.6	3.2822	45.7	3.3488	45.8	3.3929
			45.7	3.2831	45.7	3.3491	45.8	3.3935
			45.7	3.284	45.8	3.3504	45.9	3.395
			45.8	3.2847	45.8	3.3519	45.9	3.3956
			45.8	3.285	45.9	3.3529	46	3.3972
			45.9	3.2859	45.9	3.3535	46	3.3984
			45.9	3.2862	46	3.3541	46.1	3.3994
			46	3.2875	46	3.3557	46.1	3.3997
			46	3.2881	46.1	3.3566	46.2	3.4012
			46.1	3.289	46.1	3.3578	46.2	3.4031
			46.1	3.2896	46.2	3.3594	46.3	3.4037
			46.2	3.2896	46.2	3.36	46.3	3.404
			46.2	3.2899	46.3	3.3597	46.4	3.4053
			46.3	3.2906	46.3	3.3612	46.4	3.4068
			46.3	3.2912	46.4	3.3619	46.5	3.4071
			46.4	3.2921	46.4	3.3628	46.5	3.4077
			46.4	3.2933	46.5	3.3634	46.6	3.4093
			46.5	3.2946	46.5	3.3643	46.6	3.4102
			46.5	3.2943	46.6	3.365	46.7	3.4115
			46.6	3.2943	46.6	3.3656	46.7	3.4124
			46.6	3.2958	46.7	3.3671	46.8	3.413
			46.7	3.2958	46.8	3.3684	46.8	3.4133
			46.7	3.2977	46.8	3.3687	46.9	3.4146
			46.8	3.2983	46.9	3.3693	46.9	3.4158
			46.8	3.2989	46.9	3.3702	47	3.417
			46.9	3.2995	47	3.3712	47	3.4186
			46.9	3.3008	47	3.3727	47.1	3.4189
			47	3.3008	47.1	3.3733	47.1	3.4198
			47	3.302	47.1	3.3739	47.2	3.4214
			47.1	3.3033	47.2	3.3743	47.2	3.4226
			47.1	3.3039	47.2	3.3755	47.3	3.4235
			47.2	3.3036	47.3	3.3758	47.3	3.4248
			47.2	3.3048	47.3	3.377	47.4	3.4257
			47.3	3.3061	47.4	3.3786	47.4	3.4273
			47.3	3.3073	47.4	3.3789	47.5	3.4285
			47.4	3.3088	47.5	3.3792	47.5	3.4297
			47.4	3.3095	47.5	3.3805	47.6	3.4304
			47.5	3.3098	47.6	3.3814	47.6	3.431
			47.5	3.3104	47.6	3.382	47.7	3.4332
			47.6	3.3119	47.7	3.3836	47.7	3.4338
			47.6	3.3129	47.7	3.3839	47.8	3.4344
			47.7	3.3135	47.8	3.3845	47.8	3.4366
			47.7	3.3138	47.8	3.3857	47.9	3.4384
			47.8	3.315	47.9	3.3873	47.9	3.4397
			47.8	3.3166	47.9	3.3879	48	3.4406
			47.9	3.3185	48	3.3888	48	3.4428
			47.9	3.3191	48	3.3891	48.1	3.444
			48	3.3191	48.1	3.3904	48.1	3.4446
			48	3.3203	48.1	3.391	48.2	3.4459
			48.1	3.3228	48.2	3.3929	48.2	3.4484
			48.1	3.3231	48.2	3.3935	48.3	3.4487
			48.2	3.324	48.3	3.3944	48.3	3.4499
			48.2	3.3247	48.3	3.395	48.4	3.4533
			48.3	3.3256	48.4	3.3956	48.5	3.4539
			48.3	3.3278	48.4	3.3963	48.5	3.4546
			48.4	3.3287	48.5	3.3981	48.6	3.4561
			48.4	3.3296	48.5	3.3987	48.6	3.4583
			48.5	3.3293	48.6	3.3997	48.7	3.4589
			48.5	3.3296	48.6	3.4003	48.7	3.4608
			48.6	3.3309	48.7	3.4018	48.8	3.4639
			48.6	3.3333	48.7	3.4031	48.8	3.4645
			48.7	3.3343	48.8	3.404	48.9	3.4651
			48.7	3.3349	48.8	3.4043	48.9	3.4673
			48.8	3.3367	48.9	3.4059	49	3.4697
			48.8	3.338	48.9	3.4065	49	3.471
			48.9	3.3383	49	3.4068	49.1	3.4725
			48.9	3.3389	49	3.408	49.1	3.4738
			49	3.3398	49.1	3.4087	49.2	3.4744
			49	3.3405	49.1	3.4102	49.2	3.4756
			49.1	3.3414	49.2	3.4108	49.3	3.4787
			49.1	3.3436	49.2	3.4118	49.3	3.4794
			49.2	3.3442	49.3	3.413	49.4	3.4809
			49.2	3.3445	49.3	3.4133	49.4	3.4834
			49.3	3.3457	49.4	3.4146	49.5	3.484
			49.3	3.3476	49.4	3.4164	49.5	3.4862
			49.4	3.3491	49.5	3.418	49.6	3.488
			49.5	3.3491	49.5	3.4189	49.6	3.489
			49.5	3.3495	49.6	3.4198	49.7	3.4908
			49.6	3.351	49.6	3.4214	49.7	3.4933
			49.6	3.3529	49.7	3.4229	49.8	3.4945
			49.7	3.3538	49.7	3.4239	49.8	3.4958
			49.7	3.3547	49.8	3.4254	49.9	3.498
			49.8	3.3553	49.8	3.427	49.9	3.4989
			49.8	3.3563	49.9	3.4294	50	3.5001
			49.9	3.3575	49.9	3.4301	50	3.5026
			49.9	3.3588	50	3.431	50.1	3.5045
			50	3.36	50.1	3.4335	50.1	3.5051
			50	3.3603	50.1	3.4338	50.2	3.5066
			50.1	3.3606	50.2	3.4353	50.2	3.5091
			50.1	3.3619	50.2	3.4378	50.3	3.51
			50.2	3.3634	50.3	3.4391	50.3	3.5116
			50.2	3.3637	50.3	3.4403	50.4	3.5128
			50.3	3.364	50.4	3.4428	50.4	3.5147
			50.3	3.3646	50.4	3.444	50.5	3.5156
			50.4	3.3653	50.5	3.4449	50.5	3.5175
			50.4	3.3665	50.5	3.4465	50.6	3.5193
			50.5	3.3681	50.6	3.4493	50.6	3.5209
			50.5	3.3693	50.6	3.4493	50.7	3.5215
			50.6	3.3696	50.7	3.4524	50.7	3.5237
			50.6	3.3702	50.7	3.4533	50.8	3.5249
			50.7	3.3715	50.8	3.4549	50.8	3.5252
			50.7	3.3727	50.8	3.457	50.9	3.528
			50.8	3.3736	50.9	3.4589	50.9	3.5296
			50.8	3.3736	50.9	3.4598	51	3.5302
			50.9	3.3749	51	3.4623	51	3.5308
			50.9	3.3752	51	3.4645	51.1	3.5339
			51	3.3761	51.1	3.4651	51.1	3.5348
			51	3.378	51.1	3.4673	51.2	3.5358
			51.1	3.3795	51.2	3.4694	51.2	3.5379
			51.1	3.3798	51.2	3.4719	51.3	3.5386
			51.2	3.3798	51.3	3.4725	51.3	3.5398
			51.2	3.3811	51.3	3.4744	51.4	3.5404
			51.3	3.3817	51.4	3.4756	51.4	3.5417
			51.3	3.3826	51.4	3.4775	51.5	3.5426
			51.4	3.3839	51.5	3.4794	51.5	3.5451
			51.4	3.3845	51.5	3.4806	51.6	3.5457
			51.5	3.3851	51.6	3.4837	51.6	3.5469
			51.5	3.3867	51.6	3.484	51.7	3.5488
			51.6	3.3882	51.7	3.4862	51.7	3.55
			51.6	3.3891	51.7	3.488	51.8	3.551
			51.7	3.3894	51.8	3.4893	51.8	3.5513
			51.7	3.391	51.8	3.4908	51.9	3.5541
			51.8	3.3907	51.9	3.4933	51.9	3.5553
			51.8	3.3919	51.9	3.4945	52	3.5556
			51.9	3.3932	52	3.4952	52	3.5569
			51.9	3.3938	52	3.4967	52.1	3.5581
			52	3.395	52.1	3.4989	52.1	3.5603
			52	3.395	52.1	3.4998	52.2	3.5606
			52.1	3.396	52.2	3.5011	52.2	3.5624
			52.1	3.3972	52.2	3.5042	52.3	3.564
			52.2	3.3987	52.3	3.5048	52.4	3.5649
			52.2	3.3994	52.3	3.5054	52.4	3.5662
			52.3	3.4003	52.4	3.506	52.5	3.5689
			52.3	3.4009	52.4	3.5082	52.5	3.5705
			52.4	3.4012	52.5	3.51	52.6	3.5708
			52.4	3.4031	52.5	3.51	52.6	3.5739
			52.5	3.404	52.6	3.5116	52.7	3.5758
			52.5	3.404	52.6	3.5128	52.7	3.5761
			52.6	3.4056	52.7	3.5141	52.8	3.5779
			52.6	3.4068	52.7	3.515	52.8	3.581
			52.7	3.4071	52.8	3.5169	52.9	3.5817
			52.7	3.4077	52.8	3.5187	52.9	3.5832
			52.8	3.409	52.9	3.52	53	3.5848
			52.8	3.4102	52.9	3.5206	53	3.5866
			52.9	3.4105	53	3.5215	53.1	3.5888
			52.9	3.4108	53	3.5228	53.1	3.5913
			53	3.413	53.1	3.5246	53.2	3.5916
			53	3.4133	53.1	3.5249	53.2	3.5934
			53.1	3.4142	53.2	3.5262	53.3	3.5956
			53.1	3.4161	53.2	3.528	53.3	3.5965
			53.2	3.4167	53.3	3.5296	53.4	3.5987
			53.2	3.4189	53.4	3.5305	53.4	3.6006
			53.3	3.4198	53.4	3.5314	53.5	3.6024
			53.3	3.4204	53.5	3.5342	53.5	3.6046
			53.4	3.4214	53.5	3.5352	53.6	3.6062
			53.5	3.4229	53.6	3.5361	53.6	3.6077
			53.5	3.4245	53.6	3.5389	53.7	3.6105
			53.6	3.4251	53.7	3.5395	53.7	3.6114
			53.6	3.4266	53.7	3.5407	53.8	3.6139
			53.7	3.4279	53.8	3.5414	53.8	3.6158
			53.7	3.4294	53.8	3.5432	53.9	3.617
			53.8	3.4304	53.9	3.5454	53.9	3.6198
			53.8	3.431	53.9	3.5463	54	3.6213
			53.9	3.4338	54	3.5485	54	3.6238
			53.9	3.4344	54	3.55	54.1	3.6251
			54	3.4347	54.1	3.551	54.1	3.626
			54	3.4366	54.1	3.5538	54.2	3.6272
			54.1	3.4381	54.2	3.555	54.2	3.631
			54.1	3.4397	54.2	3.5562	54.3	3.6325
			54.2	3.4409	54.3	3.5572	54.3	3.6347
			54.2	3.4425	54.3	3.56	54.4	3.6356
			54.3	3.4443	54.4	3.5603	54.4	3.6375
			54.3	3.4449	54.4	3.5621	54.5	3.6399
			54.4	3.4459	54.5	3.5643	54.5	3.6415
			54.4	3.4484	54.5	3.5658	54.6	3.644
			54.5	3.449	54.6	3.5665	54.6	3.6449
			54.5	3.4496	54.6	3.5702	54.7	3.6461
			54.6	3.453	54.7	3.5708	54.7	3.6489
			54.6	3.4539	54.7	3.5736	54.8	3.6511
			54.7	3.4542	54.8	3.5751	54.8	3.652
			54.7	3.4561	54.8	3.5761	54.9	3.6551
			54.8	3.457	54.9	3.5786	54.9	3.6567
			54.8	3.4586	54.9	3.5801	55	3.6579
			54.9	3.4598	55	3.582	55	3.6595
			54.9	3.4604	55	3.5829	55.1	3.661
			55	3.4635	55.1	3.5848	55.1	3.6635
			55	3.4645	55.1	3.5872	55.2	3.6651
			55.1	3.4645	55.2	3.5894	55.2	3.6666
			55.1	3.4663	55.2	3.5913	55.3	3.6675
			55.2	3.4685	55.3	3.5919	55.3	3.6691
			55.2	3.4697	55.3	3.5931	55.4	3.6709
			55.3	3.471	55.4	3.5956	55.4	3.6725
			55.3	3.4725	55.4	3.5965	55.5	3.674
			55.4	3.4735	55.5	3.5978	55.5	3.6753
			55.4	3.4744	55.5	3.6006	55.6	3.6762
			55.5	3.4747	55.6	3.6021	55.6	3.6775
			55.5	3.4763	55.6	3.6043	55.7	3.679
			55.6	3.4787	55.7	3.6058	55.8	3.6806
			55.6	3.4794	55.7	3.6074	55.8	3.6815
			55.7	3.4797	55.8	3.6096	55.9	3.683
			55.7	3.4812	55.8	3.6108	55.9	3.6843
			55.8	3.4825	55.9	3.6127	56	3.6858
			55.8	3.484	55.9	3.6148	56	3.6877
			55.9	3.4846	56	3.6155	56.1	3.6895
			55.9	3.4862	56	3.6176	56.1	3.6905
			56	3.4874	56.1	3.6198	56.2	3.692
			56	3.489	56.1	3.621	56.2	3.693
			56.1	3.4896	56.2	3.6226	56.3	3.6939
			56.1	3.4914	56.2	3.6244	56.3	3.6961
			56.2	3.4921	56.3	3.6254	56.4	3.6973
			56.2	3.4945	56.4	3.6263	56.4	3.6982
			56.3	3.4952	56.4	3.6272	56.5	3.6995
			56.3	3.4952	56.5	3.6294	56.5	3.7016
			56.4	3.4964	56.5	3.631	56.6	3.7016
			56.4	3.4983	56.6	3.6325	56.6	3.7023
			56.5	3.4995	56.6	3.6325	56.7	3.7047
			56.5	3.5007	56.7	3.6353	56.7	3.706
			56.6	3.5017	56.7	3.6362	56.8	3.7063
			56.6	3.5035	56.8	3.6368	56.8	3.7081
			56.7	3.5048	56.8	3.6387	56.9	3.7091
			56.7	3.5051	56.9	3.6399	56.9	3.7103
			56.8	3.5054	56.9	3.6409	57	3.7122
			56.8	3.5066	57	3.6421	57	3.7137
			56.9	3.5091	57	3.6437	57.1	3.7156
			56.9	3.51	57.1	3.6449	57.1	3.7165
			57	3.51	57.1	3.6449	57.2	3.7181
			57	3.5113	57.2	3.6461	57.2	3.7205
			57.1	3.5135	57.2	3.6483	57.3	3.7212
			57.1	3.5138	57.3	3.6496	57.3	3.7227
			57.2	3.5144	57.3	3.6508	57.4	3.7243
			57.2	3.5159	57.4	3.6517	57.4	3.7261
			57.3	3.5169	57.4	3.6527	57.5	3.728
			57.3	3.5187	57.5	3.6551	57.5	3.7292
			57.4	3.5209	57.5	3.6558	57.6	3.732
			57.4	3.5206	57.6	3.6567	57.6	3.7329
			57.5	3.5221	57.6	3.6576	57.7	3.7351
			57.5	3.5237	57.7	3.6595	57.7	3.736
			57.6	3.5246	57.7	3.6604	57.8	3.737
			57.6	3.5252	57.8	3.6613	57.8	3.7388
			57.7	3.5255	57.8	3.6626	57.9	3.7413
			57.7	3.5274	57.9	3.6644	57.9	3.7426
			57.8	3.5293	57.9	3.6651	58	3.7453
			57.8	3.5305	58	3.6666	58	3.7466
			57.9	3.5305	58	3.6678	58.1	3.7478
			57.9	3.5311	58.1	3.6688	58.1	3.7516
			58	3.5336	58.1	3.6706	58.2	3.7522
			58	3.5342	58.2	3.6716	58.2	3.7531
			58.1	3.5358	58.2	3.6734	58.3	3.7562
			58.1	3.5364	58.3	3.674	58.3	3.7574
			58.2	3.5379	58.3	3.6753	58.4	3.7584
			58.2	3.5395	58.4	3.6768	58.4	3.7615
			58.3	3.5401	58.4	3.6778	58.5	3.7627
			58.3	3.5404	58.5	3.6793	58.5	3.7655
			58.4	3.5417	58.5	3.6809	58.6	3.7671
			58.4	3.5429	58.6	3.6821	58.6	3.7689
			58.5	3.5441	58.6	3.6833	58.7	3.7708
			58.5	3.5451	58.7	3.6852	58.7	3.772
			58.6	3.546	58.7	3.6858	58.8	3.7742
			58.6	3.5469	58.8	3.6889	58.8	3.777
			58.7	3.5491	58.8	3.6902	58.9	3.7776
			58.7	3.55	58.9	3.6914	58.9	3.7798
			58.8	3.551	58.9	3.693	59	3.7822
			58.8	3.5516	59	3.6951	59	3.7829
			58.9	3.5534	59	3.6967	59.1	3.7863
			59	3.5547	59.1	3.6976	59.1	3.7872
			59	3.5556	59.1	3.6995	59.2	3.7884
			59.1	3.5556	59.2	3.7013	59.2	3.7912
			59.1	3.5562	59.2	3.7016	59.3	3.7922
			59.2	3.5584	59.3	3.7038	59.3	3.7925
			59.2	3.56	59.3	3.7057	59.4	3.7946
			59.3	3.5606	59.4	3.7066	59.4	3.7968
			59.3	3.5609	59.4	3.7081	59.5	3.7974
			59.4	3.5624	59.5	3.7103	59.5	3.7999
			59.4	3.5646	59.5	3.7122	59.6	3.8021
			59.5	3.5652	59.6	3.7131	59.6	3.8027
			59.5	3.5658	59.6	3.7156	59.7	3.8033
			59.6	3.5668	59.7	3.7168	59.8	3.8049
			59.6	3.5702	59.8	3.7193	59.8	3.8061
			59.7	3.5714	59.8	3.7209	59.9	3.8077
			59.7	3.5717	59.9	3.7218	59.9	3.8095
			59.8	3.5742	59.9	3.724	60	3.8114
			59.8	3.5751	60	3.7261	60	3.8123
			59.9	3.5761	60	3.7267	60.1	3.8136
			59.9	3.5773	60.1	3.7289	60.1	3.8148
			60	3.5798	60.1	3.7311	60.2	3.8157
			60	3.5813	60.2	3.7323	60.2	3.8176
			60.1	3.5823	60.2	3.7339	60.3	3.8185
			60.1	3.5841	60.3	3.7354	60.3	3.8201
			60.2	3.586	60.3	3.736	60.4	3.8213
			60.2	3.5875	60.4	3.737	60.4	3.8225
			60.3	3.59	60.4	3.7382	60.5	3.8225
			60.3	3.591	60.5	3.741	60.5	3.8235
			60.4	3.5919	60.5	3.7416	60.6	3.8247
			60.4	3.5931	60.6	3.7432	60.6	3.8266
			60.5	3.5953	60.6	3.7457	60.7	3.8281
			60.5	3.5962	60.7	3.7469	60.7	3.8281
			60.6	3.5978	60.7	3.7469	60.8	3.8294
			60.6	3.5993	60.8	3.7491	60.8	3.8312
			60.7	3.6009	60.8	3.7509	60.9	3.8322
			60.7	3.6027	60.9	3.7519	60.9	3.8328
			60.8	3.6049	60.9	3.7519	61	3.8337
			60.8	3.6058	61	3.7534	61	3.8359
			60.9	3.6071	61	3.7543	61.1	3.8374
			60.9	3.6093	61.1	3.7565	61.1	3.8374
			61	3.6111	61.1	3.7565	61.2	3.8393
			61	3.6117	61.2	3.7578	61.2	3.843
			61.1	3.613	61.2	3.7593	61.3	3.8427
			61.1	3.6158	61.3	3.7605	61.3	3.8433
			61.2	3.617	61.3	3.7615	61.4	3.8446
			61.2	3.6179	61.4	3.7621	61.4	3.8467
			61.3	3.6207	61.4	3.763	61.5	3.8477
			61.3	3.622	61.5	3.7649	61.5	3.8489
			61.4	3.6226	61.5	3.7664	61.6	3.8504
			61.4	3.6244	61.6	3.7667	61.6	3.8526
			61.5	3.6257	61.6	3.7674	61.7	3.8532
			61.5	3.6263	61.7	3.7686	61.7	3.8542
			61.6	3.6275	61.7	3.7698	61.8	3.8566
			61.6	3.6303	61.8	3.7708	61.8	3.8588
			61.7	3.6319	61.8	3.7714	61.9	3.8597
			61.7	3.6322	61.9	3.772	61.9	3.8616
			61.8	3.6341	61.9	3.7726	62	3.8635
			61.8	3.6359	62	3.7745	62	3.8644
			61.9	3.6365	62	3.776	62.1	3.8669
			61.9	3.6365	62.1	3.7776	62.1	3.8681
			62	3.639	62.1	3.7779	62.2	3.8697
			62	3.6403	62.2	3.7785	62.2	3.8721
			62.1	3.6418	62.2	3.7801	62.3	3.8737
			62.1	3.6421	62.3	3.781	62.3	3.8746
			62.2	3.6443	62.3	3.7822	62.4	3.8768
			62.3	3.6449	62.4	3.7826	62.4	3.8787
			62.3	3.6455	62.4	3.7847	62.5	3.8799
			62.4	3.6468	62.5	3.7863	62.5	3.8827
			62.4	3.6486	62.5	3.7872	62.6	3.8839
			62.5	3.6496	62.6	3.7881	62.6	3.8845
			62.5	3.6514	62.6	3.7888	62.7	3.887
			62.6	3.6523	62.7	3.7915	62.7	3.8889
			62.6	3.6536	62.7	3.7922	62.8	3.8895
			62.7	3.6548	62.8	3.7928	62.8	3.8923
			62.7	3.6561	62.8	3.7937	62.9	3.8942
			62.8	3.657	62.9	3.7953	62.9	3.8948
			62.8	3.6576	62.9	3.7968	63	3.8976
			62.9	3.6592	63	3.7977	63	3.8988
			62.9	3.6604	63	3.7993	63.1	3.9
			63	3.6616	63.1	3.8018	63.1	3.9022
			63	3.6626	63.1	3.8021	63.2	3.9041
			63.1	3.6635	63.2	3.803	63.2	3.9044
			63.1	3.6647	63.2	3.8049	63.3	3.9053
			63.2	3.6666	63.3	3.8061	63.3	3.9066
			63.2	3.6672	63.3	3.8074	63.4	3.9075
			63.3	3.6675	63.4	3.8086	63.5	3.9087
			63.3	3.6682	63.5	3.8105	63.5	3.9103
			63.4	3.6697	63.5	3.8117	63.6	3.9128
			63.4	3.6709	63.6	3.8129	63.6	3.9137
			63.5	3.6722	63.6	3.8145	63.7	3.9146
			63.5	3.6728	63.7	3.816	63.7	3.9162
			63.6	3.6747	63.7	3.8173	63.8	3.9168
			63.6	3.675	63.8	3.8185	63.8	3.9187
			63.7	3.6759	63.8	3.821	63.9	3.9193
			63.7	3.6771	63.9	3.8222	63.9	3.9208
			63.8	3.6775	63.9	3.8225	64	3.9218
			63.8	3.679	64	3.8232	64	3.9227
			63.9	3.6802	64	3.8253	64.1	3.9236
			63.9	3.6806	64.1	3.8275	64.1	3.9245
			64	3.6815	64.1	3.8281	64.2	3.9258
			64	3.6827	64.2	3.8291	64.2	3.9276
			64.1	3.6833	64.2	3.8315	64.3	3.928
			64.1	3.6846	64.3	3.8328	64.3	3.9283
			64.2	3.6855	64.3	3.8331	64.4	3.9307
			64.2	3.6864	64.4	3.8353	64.4	3.932
			64.3	3.6877	64.4	3.8365	64.5	3.9329
			64.3	3.6889	64.5	3.8374	64.5	3.9338
			64.4	3.6905	64.5	3.839	64.6	3.9348
			64.4	3.6911	64.6	3.8427	64.6	3.936
			64.5	3.692	64.6	3.843	64.7	3.9369
			64.5	3.6926	64.7	3.843	64.7	3.9376
			64.6	3.6933	64.7	3.8442	64.8	3.9388
			64.6	3.6948	64.8	3.8464	64.8	3.9407
			64.7	3.6964	64.8	3.8467	64.9	3.9419
			64.7	3.6973	64.9	3.848	64.9	3.9425
			64.8	3.6976	64.9	3.8492	65	3.9428
			64.8	3.6982	65	3.8517	65	3.9435
			64.9	3.6988	65	3.8529	65.1	3.9459
			64.9	3.7007	65.1	3.8532	65.1	3.9472
			65	3.7016	65.1	3.8545	65.2	3.9481
			65	3.7016	65.2	3.857	65.2	3.95
			65.1	3.7023	65.2	3.8579	65.3	3.9521
			65.1	3.7041	65.3	3.8591	65.3	3.9531
			65.2	3.705	65.3	3.8607	65.4	3.9537
			65.2	3.7063	65.4	3.8622	65.4	3.9549
			65.3	3.7066	65.4	3.8635	65.5	3.9571
			65.3	3.7075	65.5	3.865	65.5	3.9574
			65.4	3.7085	65.5	3.8669	65.6	3.9596
			65.4	3.7091	65.6	3.8681	65.6	3.9614
			65.5	3.7097	65.6	3.8687	65.7	3.9627
			65.5	3.7116	65.7	3.8709	65.7	3.9642
			65.6	3.7119	65.7	3.8725	65.8	3.9664
			65.6	3.7125	65.8	3.8737	65.8	3.9676
			65.7	3.7137	65.8	3.874	65.9	3.9686
			65.7	3.7153	65.9	3.8756	65.9	3.9707
			65.8	3.7165	65.9	3.8774	66	3.9726
			65.8	3.7171	66	3.8787	66	3.9738
			65.9	3.7178	66	3.8793	66.1	3.976
			66	3.7187	66.1	3.8802	66.1	3.9772
			66	3.7209	66.1	3.8821	66.2	3.9782
			66.1	3.7212	66.2	3.883	66.2	3.981
			66.1	3.7221	66.2	3.8836	66.3	3.9825
			66.2	3.7233	66.3	3.8842	66.3	3.9838
			66.2	3.7258	66.3	3.8849	66.4	3.9862
			66.3	3.7261	66.4	3.8861	66.4	3.9862
			66.3	3.7274	66.5	3.8876	66.5	3.9881
			66.4	3.728	66.5	3.8886	66.5	3.9909
			66.4	3.7292	66.6	3.8889	66.6	3.9924
			66.5	3.7311	66.6	3.8895	66.6	3.9937
			66.5	3.7323	66.7	3.892	66.7	3.9946
			66.6	3.7336	66.7	3.8929	66.7	3.9968
			66.6	3.7345	66.8	3.8935	66.8	3.9977
			66.7	3.7357	66.8	3.8942	66.8	3.9996
			66.7	3.736	66.9	3.8948	66.9	4.0017
			66.8	3.737	66.9	3.8957	66.9	4.002
			66.8	3.7379	67	3.8976	67	4.0027
			66.9	3.7404	67	3.8988	67	4.0042
			66.9	3.7419	67.1	3.8985	67.1	4.0061
			67	3.7426	67.1	3.8991	67.2	4.0076
			67	3.7438	67.2	3.9004	67.2	4.0082
			67.1	3.746	67.2	3.9019	67.3	4.0092
			67.1	3.7466	67.3	3.9035	67.3	4.011
			67.2	3.7472	67.3	3.9038	67.4	4.0117
			67.2	3.7497	67.4	3.9044	67.4	4.0123
			67.3	3.7516	67.4	3.9044	67.5	4.0132
			67.3	3.7522	67.5	3.905	67.5	4.0138
			67.4	3.7525	67.5	3.9063	67.6	4.0163
			67.4	3.754	67.6	3.9072	67.6	4.0169
			67.5	3.7565	67.6	3.9072	67.7	4.0175
			67.5	3.7571	67.7	3.9081	67.7	4.0182
			67.6	3.7581	67.7	3.9087	67.8	4.0185
			67.6	3.7596	67.8	3.9103	67.8	4.0197
			67.7	3.7609	67.8	3.9121	67.9	4.02
			67.7	3.7621	67.9	3.9128	67.9	4.0206
			67.8	3.7633	67.9	3.9134	68	4.0219
			67.8	3.7646	68	3.9146	68	4.0225
			67.9	3.7667	68	3.9162	68.1	4.0237
			67.9	3.7677	68.1	3.9174	68.1	4.025
			68	3.7677	68.1	3.9183	68.2	4.0256
			68	3.7698	68.2	3.9193	68.2	4.0262
			68.1	3.7711	68.2	3.9205	68.3	4.0278
			68.1	3.772	68.3	3.9218	68.3	4.0278
			68.2	3.7726	68.3	3.9224	68.4	4.0287
			68.2	3.7742	68.4	3.9239	68.4	4.0293
			68.3	3.7757	68.4	3.9255	68.5	4.0299
			68.3	3.777	68.5	3.9264	68.5	4.0315
			68.4	3.7776	68.5	3.9276	68.6	4.0324
			68.4	3.7782	68.6	3.9286	68.6	4.0327
			68.5	3.7795	68.6	3.9301	68.7	4.0334
			68.5	3.7804	68.7	3.9317	68.7	4.0346
			68.6	3.7816	68.7	3.9329	68.8	4.0358
			68.6	3.7826	68.8	3.9335	68.8	4.0365
			68.7	3.7832	68.8	3.9351	68.9	4.0377
			68.7	3.7853	68.9	3.9366	68.9	4.0383
			68.8	3.7869	68.9	3.9376	69	4.0392
			68.8	3.7875	69	3.9388	69	4.042
			68.9	3.7872	69	3.9404	69.1	4.042
			68.9	3.7881	69.1	3.9419	69.1	4.042
			69	3.7897	69.1	3.9425	69.2	4.0436
			69	3.7919	69.2	3.9431	69.2	4.0445
			69.1	3.7925	69.3	3.9444	69.3	4.0448
			69.1	3.7928	69.3	3.9466	69.3	4.0461
			69.2	3.7937	69.4	3.9475	69.4	4.0482
			69.2	3.7943	69.4	3.9484	69.4	4.0492
			69.3	3.7956	69.5	3.95	69.5	4.0501
			69.3	3.7971	69.5	3.9518	69.5	4.052
			69.4	3.7974	69.6	3.9531	69.6	4.0526
			69.4	3.7984	69.6	3.9534	69.6	4.0538
			69.5	3.8002	69.7	3.9537	69.7	4.056
			69.5	3.8018	69.7	3.9559	69.7	4.0569
			69.6	3.8021	69.8	3.9574	69.8	4.0582
			69.6	3.8027	69.8	3.9574	69.8	4.0588
			69.7	3.803	69.9	3.9583	69.9	4.0606
			69.7	3.8043	69.9	3.959	69.9	4.0622
			69.8	3.8058	70	3.9596	70	4.0631
			69.8	3.8064	70	3.9605	70	4.0653
			69.9	3.8067	70.1	3.9621	70.1	4.0662
			69.9	3.808	70.1	3.963	70.1	4.0675
			70	3.8089	70.2	3.9636	70.2	4.0687
			70	3.8101	70.2	3.9648	70.2	4.0703
			70.1	3.8114	70.3	3.9652	70.3	4.0718
			70.1	3.812	70.3	3.9667	70.3	4.0734
			70.2	3.8126	70.4	3.9676	70.4	4.0746
			70.2	3.8139	70.4	3.9676	70.4	4.0755
			70.3	3.8145	70.5	3.9676	70.5	4.0761
			70.3	3.8157	70.5	3.9692	70.5	4.0774
			70.4	3.8167	70.6	3.9704	70.6	4.0786
			70.4	3.8176	70.6	3.9714	70.6	4.0789
			70.5	3.8179	70.7	3.972	70.7	4.0802
			70.5	3.8194	70.7	3.9726	70.7	4.082
			70.6	3.8207	70.8	3.9738	70.8	4.0836
			70.6	3.8222	70.8	3.9741	70.9	4.0833
			70.7	3.8225	70.9	3.9745	70.9	4.0848
			70.7	3.8229	70.9	3.9757	71	4.0867
			70.8	3.8229	71	3.9766	71	4.087
			70.9	3.8235	71	3.9772	71.1	4.0873
			70.9	3.8244	71.1	3.9776	71.1	4.0876
			71	3.8263	71.1	3.9779	71.2	4.0885
			71	3.8272	71.2	3.9794	71.2	4.0895
			71.1	3.8281	71.2	3.9807	71.3	4.0907
			71.1	3.8281	71.3	3.9822	71.3	4.092
			71.2	3.8281	71.3	3.9825	71.4	4.0929
			71.2	3.8297	71.4	3.9834	71.4	4.0932
			71.3	3.8315	71.4	3.9844	71.5	4.0941
			71.3	3.8322	71.5	3.9856	71.5	4.0944
			71.4	3.8331	71.5	3.9862	71.6	4.0954
			71.4	3.8337	71.6	3.9865	71.6	4.096
			71.5	3.8343	71.6	3.9875	71.7	4.0966
			71.5	3.8353	71.7	3.99	71.7	4.0969
			71.6	3.8365	71.7	3.9915	71.8	4.0978
			71.6	3.8374	71.8	3.9918	71.8	4.0985
			71.7	3.8377	71.8	3.9921	71.9	4.0997
			71.7	3.838	71.9	3.9927	71.9	4.0991
			71.8	3.8396	71.9	3.9946	72	4.1003
			71.8	3.8411	72	3.9958	72	4.1013
			71.9	3.843	72	3.9965	72.1	4.1009
			71.9	3.843	72.1	3.9971	72.1	4.1028
			72	3.8436	72.1	3.9989	72.2	4.1034
			72	3.8446	72.2	4.0014	72.2	4.1034
			72.1	3.8461	72.2	4.0017	72.3	4.104
			72.1	3.8467	72.3	4.002	72.3	4.1044
			72.2	3.848	72.4	4.003	72.4	4.1044
			72.2	3.8486	72.4	4.0036	72.4	4.1044
			72.3	3.8498	72.5	4.0055	72.5	4.1053
			72.3	3.852	72.5	4.0073	72.5	4.1062
			72.4	3.8529	72.6	4.0076	72.6	4.1068
			72.4	3.8532	72.6	4.0089	72.6	4.1078
			72.5	3.8545	72.7	4.0101	72.7	4.1075
			72.5	3.8563	72.7	4.0113	72.7	4.1078
			72.6	3.8585	72.8	4.0123	72.8	4.109
			72.6	3.8585	72.8	4.012	72.8	4.1096
			72.7	3.861	72.9	4.0141	72.9	4.1106
			72.7	3.8619	72.9	4.0157	72.9	4.1109
			72.8	3.8632	73	4.0169	73	4.1109
			72.8	3.8641	73	4.0172	73	4.1124
			72.9	3.8666	73.1	4.0179	73.1	4.113
			72.9	3.8681	73.1	4.0191	73.1	4.1137
			73	3.8687	73.2	4.0197	73.2	4.1155
			73	3.87	73.2	4.0206	73.2	4.1168
			73.1	3.8721	73.3	4.0219	73.3	4.1168
			73.1	3.8737	73.3	4.0231	73.3	4.1183
			73.2	3.8737	73.4	4.0244	73.4	4.1192
			73.2	3.8762	73.4	4.0253	73.4	4.1195
			73.3	3.8783	73.5	4.0265	73.5	4.1199
			73.3	3.879	73.5	4.0278	73.5	4.1217
			73.4	3.8793	73.6	4.0284	73.6	4.1223
			73.4	3.8818	73.6	4.0293	73.6	4.1233
			73.5	3.8824	73.7	4.0299	73.7	4.1242
			73.5	3.8842	73.7	4.0321	73.7	4.1248
			73.6	3.8839	73.8	4.0324	73.8	4.1264
			73.6	3.8852	73.8	4.0337	73.8	4.1273
			73.7	3.887	73.9	4.0346	73.9	4.1285
			73.7	3.8886	73.9	4.0352	73.9	4.1285
			73.8	3.8886	74	4.0368	74	4.1288
			73.8	3.8898	74	4.0377	74.1	4.1298
			73.9	3.892	74.1	4.0383	74.1	4.131
			73.9	3.8932	74.1	4.0392	74.2	4.1319
			74	3.8938	74.2	4.0408	74.2	4.1323
			74	3.8945	74.2	4.042	74.3	4.1329
			74.1	3.896	74.3	4.0417	74.3	4.1332
			74.1	3.8985	74.3	4.042	74.4	4.1335
			74.2	3.8988	74.4	4.042	74.4	4.1341
			74.2	3.8991	74.4	4.0436	74.5	4.1347
			74.3	3.8997	74.5	4.0442	74.5	4.1354
			74.3	3.9019	74.5	4.0445	74.6	4.1354
			74.4	3.9035	74.6	4.0448	74.6	4.1363
			74.4	3.9041	74.6	4.0448	74.7	4.1372
			74.5	3.9044	74.7	4.0454	74.7	4.1378
			74.5	3.9044	74.7	4.047	74.8	4.1388
			74.6	3.9056	74.8	4.0479	74.8	4.1391
			74.6	3.9069	74.8	4.0485	74.9	4.1397
			74.7	3.9072	74.9	4.0485	74.9	4.1403
			74.7	3.9078	74.9	4.0492	75	4.1406
			74.8	3.9081	75	4.0495	75	4.1412
			74.8	3.9094	75	4.0495	75.1	4.1422
			74.9	3.9106	75.1	4.0507	75.1	4.1428
			74.9	3.9125	75.1	4.0513	75.2	4.1434
			75	3.9134	75.2	4.052	75.2	4.1437
			75	3.9131	75.2	4.0523	75.3	4.1443
			75.1	3.914	75.3	4.0526	75.3	4.1447
			75.1	3.9146	75.3	4.0526	75.4	4.1453
			75.2	3.9156	75.4	4.0535	75.4	4.1453
			75.2	3.9165	75.4	4.0541	75.5	4.1456
			75.3	3.918	75.5	4.0538	75.5	4.1462
			75.3	3.9177	75.5	4.0541	75.6	4.1462
			75.4	3.9187	75.6	4.0551	75.6	4.1471
			75.4	3.9193	75.7	4.0563	75.7	4.1468
			75.5	3.9196	75.7	4.0569	75.7	4.1471
			75.5	3.9208	75.8	4.0563	75.8	4.1478
			75.6	3.9218	75.8	4.0575	75.8	4.1481
			75.7	3.9224	75.9	4.0578	75.9	4.1481
			75.7	3.9233	75.9	4.0582	75.9	4.1487
			75.8	3.9239	76	4.0588	76	4.1496
			75.8	3.9245	76	4.0594	76	4.1502
			75.9	3.9255	76.1	4.0597	76.1	4.1512
			75.9	3.9261	76.1	4.0609	76.1	4.1518
			76	3.9276	76.2	4.0613	76.2	4.1518
			76	3.928	76.2	4.0622	76.2	4.1527
			76.1	3.9286	76.3	4.0625	76.3	4.1524
			76.1	3.9292	76.3	4.0631	76.3	4.1527
			76.2	3.9295	76.4	4.0641	76.4	4.1527
			76.2	3.9301	76.4	4.0653	76.4	4.1527
			76.3	3.9314	76.5	4.0653	76.5	4.1527
			76.3	3.932	76.5	4.0662	76.5	4.1536
			76.4	3.9326	76.6	4.0672	76.6	4.1543
			76.4	3.9335	76.6	4.0672	76.6	4.1543
			76.5	3.9342	76.7	4.0684	76.7	4.1546
			76.5	3.9348	76.7	4.0693	76.7	4.1546
			76.6	3.9351	76.8	4.0699	76.8	4.1546
			76.6	3.9357	76.8	4.0699	76.8	4.1546
			76.7	3.936	76.9	4.0715	76.9	4.1549
			76.7	3.9376	76.9	4.073	76.9	4.1552
			76.8	3.9385	77	4.0737	77	4.1558
			76.8	3.9388	77	4.0746	77	4.1561
			76.9	3.9394	77.1	4.0749	77.1	4.1571
			76.9	3.9397	77.1	4.0755	77.1	4.1577
			77	3.9404	77.2	4.0765	77.2	4.1577
			77	3.9419	77.2	4.0761	77.2	4.1583
			77.1	3.9422	77.3	4.078	77.3	4.1586
			77.1	3.9425	77.3	4.0789	77.3	4.1592
			77.2	3.9428	77.4	4.0792	77.4	4.1592
			77.2	3.9431	77.4	4.0802	77.4	4.1602
			77.3	3.9438	77.5	4.0814	77.5	4.1605
			77.3	3.9444	77.5	4.082	77.6	4.1611
			77.4	3.9444	77.6	4.0836	77.6	4.1614
			77.4	3.9447	77.6	4.0839	77.7	4.1623
			77.5	3.9466	77.7	4.0842	77.7	4.1629
			77.5	3.9475	77.7	4.0858	77.8	4.1636
			77.6	3.9478	77.8	4.0867	77.8	4.1639
			77.6	3.9484	77.8	4.087	77.9	4.1651
			77.7	3.949	77.9	4.0873	77.9	4.1664
			77.7	3.949	77.9	4.0882	78	4.1667
			77.8	3.9493	78	4.0889	78	4.1673
			77.8	3.9506	78	4.0901	78.1	4.1676
			77.9	3.9518	78.1	4.091	78.1	4.1679
			77.9	3.9518	78.1	4.0929	78.2	4.1691
			78	3.9524	78.2	4.0932	78.2	4.1701
			78	3.9528	78.2	4.0938	78.3	4.171
			78.1	3.9537	78.3	4.0951	78.3	4.1716
			78.1	3.9531	78.3	4.0957	78.4	4.1719
			78.2	3.954	78.4	4.096	78.4	4.1732
			78.2	3.9546	78.4	4.0966	78.5	4.1735
			78.3	3.9549	78.5	4.0969	78.5	4.1741
			78.3	3.9552	78.5	4.0985	78.6	4.1757
			78.4	3.9555	78.6	4.0997	78.6	4.1763
			78.4	3.9562	78.6	4.0997	78.7	4.1772
			78.5	3.9574	78.7	4.0997	78.7	4.1791
			78.5	3.958	78.7	4.1006	78.8	4.1797
			78.6	3.9583	78.8	4.1009	78.8	4.1806
			78.6	3.9586	78.8	4.1019	78.9	4.1815
			78.7	3.959	78.9	4.1031	78.9	4.1825
			78.7	3.9599	78.9	4.1034	79	4.1834
			78.8	3.9602	79	4.104	79	4.1837
			78.8	3.9611	79	4.1044	79.1	4.1853
			78.9	3.9624	79.1	4.1044	79.1	4.1862
			78.9	3.9627	79.1	4.1044	79.2	4.1871
			79	3.9639	79.2	4.105	79.2	4.1881
			79	3.9642	79.2	4.1053	79.3	4.189
			79.1	3.9648	79.3	4.1059	79.3	4.189
			79.1	3.9658	79.3	4.1062	79.4	4.1902
			79.2	3.9664	79.4	4.1071	79.4	4.1918
			79.2	3.9676	79.4	4.1071	79.5	4.1936
			79.3	3.9686	79.5	4.1071	79.5	4.1939
			79.3	3.9695	79.5	4.1081	79.6	4.1946
			79.4	3.9704	79.6	4.1081	79.6	4.1955
			79.4	3.9714	79.6	4.1087	79.7	4.1967
			79.5	3.9723	79.7	4.109	79.7	4.1974
			79.5	3.9735	79.7	4.109	79.8	4.1983
			79.6	3.9741	79.8	4.1099	79.8	4.1983
			79.6	3.9751	79.9	4.1099	79.9	4.1983
			79.7	3.9757	79.9	4.1102	79.9	4.1989
			79.7	3.9769	80	4.1106	80	4.1995
			79.8	3.9776	80	4.1102	80	4.2008
			79.8	3.9785	80.1	4.1109	80.1	4.202
			79.9	3.9794	80.1	4.1109	80.1	4.202
			80	3.981	80.2	4.1115	80.2	4.2026
			80	3.9825	80.2	4.1115	80.2	4.2036
			80.1	3.9825	80.3	4.1127	80.3	4.2039
			80.1	3.9838	80.3	4.113	80.4	4.2039
			80.2	3.9847	80.4	4.1133	80.4	4.2042
			80.2	3.9856	80.4	4.114	80.5	4.2048
			80.3	3.9869	80.5	4.1146	80.5	4.2051
			80.3	3.9872	80.5	4.1158	80.6	4.2051
			80.4	3.9881	80.6	4.1168	80.6	4.2067
			80.4	3.9909	80.6	4.1168	80.7	4.207
			80.5	3.9918	80.7	4.1174	80.7	4.2076
			80.5	3.9918	80.7	4.1183	80.8	4.2085
			80.6	3.9921	80.8	4.1189	80.8	4.2085
			80.6	3.9934	80.8	4.1199	80.9	4.2088
			80.7	3.9946	80.9	4.1199	80.9	4.2085
			80.7	3.9955	80.9	4.1205	81	4.2085
			80.8	3.9962	81	4.1205	81	4.2085
			80.8	3.9971	81	4.1214	81.1	4.2088
			80.9	3.9977	81.1	4.1226	81.1	4.2091
			80.9	3.9993	81.1	4.123	81.2	4.2107
			81	4.0011	81.2	4.1239	81.2	4.2116
			81	4.0014	81.2	4.1248	81.3	4.2122
			81.1	4.002	81.3	4.1254	81.3	4.2129
			81.1	4.002	81.3	4.1261	81.4	4.2129
			81.2	4.0027	81.4	4.1273	81.4	4.2132
			81.2	4.0033	81.4	4.1285	81.5	4.2135
			81.3	4.0042	81.5	4.1285	81.5	4.2138
			81.3	4.0048	81.5	4.1285	81.6	4.2141
			81.4	4.0051	81.6	4.1304	81.6	4.2141
			81.4	4.0064	81.6	4.1313	81.7	4.216
			81.5	4.007	81.7	4.1323	81.7	4.216
			81.5	4.0076	81.7	4.1326	81.8	4.2166
			81.6	4.0086	81.8	4.1332	81.8	4.2178
			81.6	4.0086	81.8	4.1335	81.9	4.2181
			81.7	4.0098	81.9	4.1347	81.9	4.2191
			81.7	4.0101	81.9	4.1354	82	4.2191
			81.8	4.0107	82	4.135	82	4.2188
			81.8	4.0107	82	4.1369	82.1	4.2194
			81.9	4.0123	82.1	4.1375	82.1	4.2203
			81.9	4.0123	82.1	4.1385	82.2	4.2215
			82	4.0123	82.2	4.1397	82.2	4.2222
			82	4.0129	82.2	4.1403	82.3	4.2228
			82.1	4.0141	82.3	4.1409	82.3	4.224
			82.1	4.0151	82.3	4.1416	82.4	4.2243
			82.2	4.016	82.4	4.1431	82.4	4.2256
			82.2	4.0163	82.4	4.1434	82.5	4.2262
			82.3	4.0169	82.5	4.1437	82.5	4.2265
			82.3	4.0169	82.5	4.145	82.6	4.2268
			82.4	4.0169	82.6	4.1453	82.6	4.2274
			82.4	4.0175	82.6	4.1459	82.7	4.2287
			82.5	4.0172	82.7	4.1462	82.7	4.229
			82.5	4.0179	82.7	4.1468	82.8	4.2299
			82.6	4.0188	82.8	4.1474	82.8	4.2299
			82.6	4.02	82.8	4.1481	82.9	4.2308
			82.7	4.02	82.9	4.1481	82.9	4.2308
			82.7	4.0206	82.9	4.1487	83	4.2324
			82.8	4.0206	83	4.149	83	4.2339
			82.8	4.0206	83	4.1499	83.1	4.2339
			82.9	4.021	83.1	4.1512	83.1	4.2346
			82.9	4.021	83.1	4.1518	83.2	4.2349
			83	4.0216	83.2	4.1524	83.2	4.2355
			83	4.0225	83.2	4.1527	83.3	4.2358
			83.1	4.0231	83.3	4.1527	83.3	4.237
			83.1	4.0237	83.3	4.1527	83.4	4.2383
			83.2	4.0247	83.4	4.1527	83.4	4.2383
			83.2	4.0253	83.5	4.1527	83.5	4.2383
			83.3	4.0253	83.5	4.1527	83.5	4.2392
			83.3	4.0253	83.6	4.1533	83.6	4.2392
			83.4	4.0262	83.6	4.1536	83.6	4.2401
			83.4	4.0262	83.7	4.1536	83.7	4.2398
			83.5	4.0268	83.7	4.1546	83.7	4.2398
			83.5	4.0275	83.8	4.1543	83.8	4.2401
			83.6	4.0281	83.8	4.154	83.8	4.2401
			83.6	4.0281	83.9	4.1546	83.9	4.2401
			83.7	4.0284	83.9	4.1546	83.9	4.2408
			83.7	4.029	84	4.1546	84	4.2423
			83.8	4.029	84	4.1549	84	4.2429
			83.8	4.0293	84.1	4.1552	84.1	4.2432
			83.9	4.0299	84.1	4.1552	84.1	4.2439
			83.9	4.0306	84.2	4.1552	84.2	4.2439
			84	4.0309	84.2	4.1552	84.3	4.2442
			84	4.0312	84.3	4.1555	84.3	4.2439
			84.1	4.0315	84.3	4.1561	84.3	4.2439
			84.1	4.0321	84.4	4.1571	84.4	4.2442
			84.2	4.0327	84.4	4.1571	84.5	4.2448
			84.2	4.0327	84.5	4.1577	84.5	4.2454
			84.3	4.0327	84.5	4.1583	84.6	4.2451
			84.3	4.033	84.6	4.1586	84.6	4.2457
			84.4	4.0337	84.6	4.1592	84.7	4.2457
			84.4	4.0343	84.7	4.1592	84.7	4.2463
			84.5	4.0352	84.7	4.1602	84.8	4.2463
			84.5	4.0352	84.8	4.1602	84.8	4.247
			84.6	4.0355	84.8	4.1605	84.9	4.2479
			84.7	4.0361	84.9	4.1611	84.9	4.2479
			84.7	4.0365	84.9	4.1617	85	4.2485
			84.8	4.0365	85	4.162	85	4.2485
			84.8	4.0365	85	4.1629	85.1	4.2485
			84.9	4.0365	85.1	4.1629	85.1	4.2485
			84.9	4.0368	85.1	4.1639	85.2	4.2491
			85	4.0368	85.2	4.1648	85.2	4.2494
			85	4.0371	85.2	4.1657	85.3	4.2498
			85.1	4.0383	85.3	4.1664	85.3	4.251
			85.1	4.0383	85.3	4.1673	85.4	4.2519
			85.2	4.0386	85.4	4.167	85.4	4.2532
			85.2	4.0399	85.4	4.1673	85.5	4.2532
			85.3	4.0402	85.5	4.1676	85.5	4.255
			85.3	4.0405	85.5	4.1682	85.6	4.255
			85.4	4.0411	85.6	4.1691	85.6	4.255
			85.4	4.042	85.6	4.1704	85.7	4.255
			85.5	4.042	85.7	4.171	85.7	4.255
			85.5	4.042	85.7	4.1713	85.8	4.255
			85.6	4.042	85.8	4.1716	85.8	4.2566
			85.6	4.042	85.8	4.1726	85.9	4.2581
			85.7	4.0423	85.9	4.1735	85.9	4.2584
			85.7	4.0427	85.9	4.1738	86	4.2587
			85.8	4.0439	86	4.1744	86	4.2591
			85.8	4.0448	86	4.1753	86.1	4.2606
			85.9	4.0448	86.1	4.176	86.1	4.2606
			85.9	4.0448	86.1	4.1769	86.2	4.2618
			86	4.0448	86.2	4.1784	86.2	4.2628
			86	4.047	86.2	4.1797	86.3	4.264
			86.1	4.0482	86.3	4.18	86.3	4.2643
			86.1	4.0485	86.3	4.1803	86.4	4.2646
			86.2	4.0485	86.4	4.1815	86.4	4.2656
			86.2	4.0492	86.4	4.1825	86.5	4.2668
			86.3	4.0498	86.5	4.1828	86.5	4.2677
			86.3	4.051	86.5	4.1831	86.6	4.2684
			86.4	4.0523	86.6	4.1834	86.6	4.269
			86.4	4.0523	86.6	4.184	86.7	4.2696
			86.5	4.0532	86.7	4.185	86.7	4.2699
			86.5	4.0541	86.7	4.1856	86.8	4.2699
			86.6	4.0541	86.8	4.1859	86.8	4.2702
			86.6	4.056	86.8	4.1868	86.9	4.2708
			86.7	4.0569	86.9	4.1871	86.9	4.2718
			86.7	4.0575	86.9	4.1871	87	4.2721
			86.8	4.0578	87	4.1877	87	4.2733
			86.8	4.0582	87	4.1881	87.1	4.2736
			86.9	4.0597	87.1	4.1884	87.1	4.2739
			86.9	4.0603	87.1	4.189	87.2	4.2746
			87	4.0619	87.2	4.189	87.2	4.2752
			87	4.0622	87.2	4.189	87.3	4.2746
			87.1	4.0628	87.3	4.189	87.3	4.2755
			87.1	4.0631	87.3	4.1899	87.4	4.2755
			87.2	4.0634	87.4	4.1905	87.4	4.2755
			87.2	4.0647	87.4	4.1915	87.5	4.2758
			87.3	4.0653	87.5	4.1918	87.5	4.277
			87.3	4.0662	87.6	4.1921	87.6	4.2777
			87.4	4.0672	87.6	4.1927	87.6	4.278
			87.4	4.0675	87.7	4.193	87.7	4.2783
			87.5	4.0684	87.7	4.1936	87.7	4.2792
			87.5	4.069	87.8	4.1936	87.8	4.2792
			87.6	4.0696	87.8	4.1936	87.8	4.2795
			87.6	4.0699	87.9	4.1939	87.9	4.2795
			87.7	4.0699	87.9	4.1946	87.9	4.2792
			87.7	4.0709	88	4.1939	88	4.2792
			87.8	4.0715	88	4.1946	88.1	4.2795
			87.8	4.0724	88.1	4.1946	88.1	4.2795
			87.9	4.0737	88.1	4.1949	88.2	4.2795
			87.9	4.0746	88.2	4.1952	88.2	4.2801
			88	4.0746	88.2	4.1958	88.3	4.2798
			88	4.0746	88.3	4.1964	88.3	4.2811
			88.1	4.0752	88.3	4.1967	88.4	4.2811
			88.1	4.0755	88.4	4.1974	88.4	4.2811
			88.2	4.0755	88.4	4.1974	88.5	4.2814
			88.2	4.0758	88.5	4.1974	88.5	4.282
			88.3	4.0758	88.5	4.198	88.6	4.2817
			88.3	4.0765	88.6	4.1983	88.6	4.2823
			88.4	4.0777	88.6	4.1983	88.7	4.2823
			88.5	4.0789	88.7	4.1983	88.7	4.2829
			88.5	4.0789	88.7	4.1986	88.8	4.2835
			88.6	4.0789	88.8	4.1989	88.8	4.2842
			88.6	4.0792	88.8	4.1992	88.9	4.2835
			88.7	4.0796	88.9	4.1995	88.9	4.2842
			88.7	4.0802	88.9	4.2005	89	4.2848
			88.8	4.0802	89	4.2017	89	4.2848
			88.8	4.0805	89	4.202	89.1	4.2848
			88.9	4.0814	89.1	4.2026	89.1	4.2848
			88.9	4.082	89.1	4.2029	89.2	4.2848
			89	4.082	89.2	4.2039	89.2	4.2848
			89	4.0823	89.2	4.2036	89.3	4.2857
			89.1	4.083	89.3	4.2039	89.3	4.2866
			89.1	4.0836	89.3	4.2048	89.4	4.2879
			89.2	4.0839	89.4	4.2051	89.4	4.2885
			89.2	4.0842	89.4	4.2063	89.5	4.2885
			89.3	4.0848	89.5	4.207	89.5	4.2894
			89.3	4.0848	89.5	4.2082	89.6	4.2894
			89.4	4.0851	89.6	4.2085	89.6	4.2894
			89.4	4.0858	89.6	4.2085	89.7	4.2913
			89.5	4.0858	89.7	4.2085	89.7	4.2913
			89.5	4.0861	89.7	4.2094	89.8	4.2922
			89.6	4.0867	89.8	4.2107	89.8	4.2932
			89.6	4.087	89.8	4.2119	89.9	4.2944
			89.7	4.087	89.9	4.2129	89.9	4.295
			89.7	4.0873	89.9	4.2132	90	4.295
			89.8	4.0876	90	4.2135	90	4.2959
			89.8	4.0879	90	4.2141	90.1	4.2972
			89.9	4.0882	90.1	4.2141	90.1	4.2984
			89.9	4.0882	90.1	4.2144	90.2	4.2997
			90	4.0885	90.2	4.216	90.2	4.2994
			90	4.0885	90.2	4.2163	90.3	4.2997
			90.1	4.0885	90.3	4.2166	90.3	4.3
			90.1	4.0892	90.3	4.2178
			90.2	4.0895	90.4	4.2178	0	4.2746
			90.2	4.0898	90.5	4.2184	0.1	4.2687
			90.3	4.0901	90.5	4.2191	0.1	4.2467
			90.3	4.092	90.6	4.2191	0.2	4.2271
			90.4	4.0923	90.6	4.2191	0.2	4.2135
			90.4	4.0923	90.7	4.2191	0.3	4.1967
			90.5	4.092	90.7	4.2191	0.3	4.1806
			90.5	4.0929	90.8	4.2197	0.4	4.1667
			90.6	4.0926	90.8	4.2197	0.4	4.1549
			90.6	4.0929	90.9	4.2206	0.5	4.1431
			90.7	4.0932	90.9	4.2215	0.5	4.1301
			90.7	4.0932	91	4.2212	0.6	4.1208
			90.8	4.0932	91	4.2215	0.6	4.1106
			90.8	4.0932	91.1	4.2215	0.7	4.0994
			90.9	4.0935	91.1	4.2219	0.7	4.0889
			90.9	4.0938	91.2	4.2222	0.8	4.0827
			91	4.0938	91.2	4.2219	0.8	4.0724
			91	4.0938	91.3	4.2225	0.9	4.0622
			91.1	4.0935	91.3	4.2234	0.9	4.0563
			91.1	4.0938	91.4	4.2231	1	4.0458
			91.2	4.0938	91.4	4.2228	1	4.0377
			91.2	4.0941	91.5	4.2225	1.1	4.0296
			91.3	4.0941	91.5	4.2228	1.1	4.0203
			91.3	4.0944	91.6	4.2234	1.2	4.0123
			91.4	4.0951	91.6	4.2243	1.2	4.0048
			91.4	4.0951	91.7	4.2243	1.3	3.9968
			91.5	4.0951	91.7	4.224	1.3	3.9865
			91.5	4.096	91.8	4.2243	1.4	3.9779
			91.6	4.0969	91.8	4.2246	1.4	3.9717
			91.6	4.0969	91.9	4.2253	1.5	3.9621
			91.7	4.0969	91.9	4.2253	1.5	3.9534
			91.7	4.0972	92	4.2259	1.6	3.9428
			91.8	4.0985	92	4.2262	1.6	3.9366
			91.8	4.0988	92.1	4.2262	1.7	3.928
			91.9	4.0991	92.1	4.2268	1.7	3.918
			91.9	4.0994	92.2	4.2271	1.8	3.9118
			92	4.0997	92.2	4.2271	1.8	3.9041
			92	4.1006	92.3	4.2277	1.9	3.8942
			92.1	4.1019	92.3	4.2281	1.9	3.8873
			92.1	4.1016	92.4	4.2293	2	3.8793
			92.2	4.1031	92.4	4.2296	2	3.8721
			92.2	4.1034	92.5	4.2293	2.1	3.8644
			92.3	4.1044	92.5	4.2299	2.1	3.8566
			92.3	4.1044	92.6	4.2299	2.2	3.8483
			92.4	4.1044	92.6	4.2302	2.2	3.843
			92.4	4.1056	92.7	4.2308	2.3	3.8359
			92.5	4.1062	92.7	4.2308	2.3	3.8278
			92.5	4.1068	92.8	4.2318	2.4	3.8225
			92.6	4.1075	92.8	4.233	2.4	3.8176
			92.6	4.1081	92.9	4.2343	2.5	3.8105
			92.7	4.109	92.9	4.2343	2.5	3.8052
			92.7	4.1096	93	4.2346	2.6	3.7984
			92.8	4.1099	93	4.2346	2.6	3.7922
			92.8	4.1109	93.1	4.2349	2.7	3.7869
			92.9	4.1109	93.1	4.2355	2.7	3.7813
			92.9	4.1109	93.2	4.2361	2.8	3.7754
			93	4.1124	93.2	4.2374	2.8	3.7705
			93.1	4.1127	93.3	4.238	2.9	3.7643
			93.1	4.1137	93.3	4.2383	2.9	3.7574
			93.2	4.114	93.4	4.2383	3	3.7525
			93.2	4.1146	93.4	4.2389	3	3.7472
			93.3	4.1168	93.5	4.2392	3.1	3.7422
			93.3	4.1168	93.5	4.2398	3.1	3.7364
			93.4	4.1177	93.6	4.2398	3.2	3.7326
			93.4	4.1183	93.6	4.2401	3.2	3.7264
			93.5	4.1189	93.7	4.2405	3.3	3.7215
			93.5	4.1192	93.7	4.2411	3.4	3.7143
			93.6	4.1192	93.8	4.2426	3.4	3.7097
			93.6	4.1202	93.8	4.2439	3.5	3.705
			93.7	4.1205	93.9	4.2439	3.5	3.6995
			93.7	4.1205	93.9	4.2442	3.6	3.6954
			93.8	4.122	94	4.2439	3.6	3.6899
			93.8	4.1223	94	4.2442	3.7	3.6833
			93.9	4.1226	94.1	4.2448	3.7	3.6796
			93.9	4.123	94.1	4.2448	3.8	3.675
			94	4.123	94.2	4.2457	3.8	3.6694
			94	4.1242	94.2	4.246	3.9	3.6647
			94.1	4.1245	94.3	4.2467	3.9	3.6592
			94.1	4.1245	94.4	4.2476	4	3.6548
			94.2	4.1248	94.4	4.2476	4	3.6502
			94.2	4.1254	94.5	4.2482	4.1	3.6449
			94.3	4.1257	94.5	4.2485	4.1	3.639
			94.3	4.1261	94.6	4.2485	4.2	3.6356
			94.4	4.1267	94.6	4.2491	4.2	3.6294
			94.4	4.127	94.7	4.2488	4.3	3.6248
			94.5	4.127	94.7	4.2485	4.3	3.6195
			94.5	4.1273	94.8	4.2494	4.4	3.6151
			94.6	4.127	94.8	4.2491	4.4	3.6096
			94.6	4.1276	94.9	4.2494	4.5	3.6055
			94.7	4.1285	94.9	4.2494	4.5	3.599
			94.7	4.1285	95	4.2494	4.6	3.5953
			94.8	4.1285	95	4.2498	4.6	3.5897
			94.8	4.1288	95.1	4.2494	4.7	3.5851
			94.9	4.1292	95.1	4.2504	4.7	3.5807
			94.9	4.1295	95.2	4.2507	4.8	3.5745
			95	4.1295	95.2	4.2507	4.8	3.5696
			95	4.1301	95.3	4.2513	4.9	3.5655
			95.1	4.1304	95.3	4.2516	4.9	3.5606
			95.1	4.1313	95.4	4.2519	5	3.5562
			95.2	4.1323	95.4	4.2522	5	3.5513
			95.2	4.1323	95.5	4.2522	5.1	3.546
			95.3	4.1326	95.5	4.2532	5.1	3.5404
			95.3	4.1332	95.6	4.2529	5.2	3.5358
			95.4	4.1341	95.6	4.2529	5.2	3.5324
			95.4	4.1344	95.7	4.2532	5.3	3.5265
			95.5	4.135	95.7	4.2532	5.3	3.5221
			95.5	4.136	95.8	4.2532	5.4	3.519
			95.6	4.1369	95.8	4.2535	5.4	3.5138
			95.6	4.1375	95.9	4.2541	5.5	3.51
			95.7	4.1391	95.9	4.2544	5.5	3.5054
			95.7	4.1403	96	4.255	5.6	3.5007
			95.8	4.1406	96	4.255	5.6	3.4961
			95.8	4.1412	96.1	4.2556	5.7	3.4921
			95.9	4.1425	96.1	4.255	5.7	3.489
			95.9	4.1437	96.2	4.255	5.8	3.4843
			96	4.1447	96.2	4.255	5.8	3.48
			96	4.1456	96.3	4.255	5.9	3.4756
			96.1	4.1462	96.3	4.255	5.9	3.4735
			96.1	4.1462	96.4	4.255	6	3.4697
			96.2	4.1468	96.4	4.255	6	3.4651
			96.2	4.1481	96.5	4.2556	6.1	3.4601
			96.3	4.149	96.5	4.2556	6.1	3.4573
			96.3	4.1509	96.6	4.2566	6.2	3.4542
			96.4	4.1521	96.6	4.2578	6.2	3.4496
			96.4	4.1524	96.7	4.2581	6.3	3.4468
			96.5	4.1527	96.7	4.2587	6.3	3.444
			96.5	4.1533	96.8	4.2594	6.4	3.4406
			96.6	4.1546	96.8	4.2594	6.4	3.4363
			96.6	4.1546	96.9	4.2591	6.5	3.4344
			96.7	4.1546	96.9	4.26	6.5	3.4304
			96.7	4.1558	97	4.2603	6.6	3.4273
			96.8	4.1571	97	4.2609	6.6	3.4235
			96.8	4.158	97.1	4.2615	6.7	3.4211
			96.9	4.1586	97.1	4.2618	6.7	3.4183
			96.9	4.1595	97.2	4.2628	6.8	3.4136
			97	4.1605	97.2	4.2637	6.8	3.4127
			97	4.1611	97.3	4.264	6.9	3.4087
			97.1	4.162	97.3	4.2643	6.9	3.4059
			97.1	4.1629	97.4	4.2643	7	3.4043
			97.2	4.1636	97.4	4.2653	7	3.4006
			97.2	4.1642	97.5	4.2662	7.1	3.3981
			97.3	4.1651	97.5	4.2671	7.1	3.395
			97.3	4.1667	97.6	4.2684	7.2	3.3929
			97.4	4.167	97.6	4.269	7.2	3.3898
			97.4	4.1673	97.7	4.269	7.3	3.387
			97.5	4.1676	97.7	4.2696	7.3	3.3851
			97.5	4.1685	97.8	4.2699	7.4	3.3829
			97.6	4.1695	97.8	4.2705	7.4	3.3798
			97.6	4.171	97.9	4.2708	7.5	3.3783
			97.7	4.171	97.9	4.2708	7.6	3.3758
			97.7	4.1716	98	4.2715	7.6	3.3743
			97.8	4.1722	98	4.2718	7.7	3.3715
			97.8	4.1729	98.1	4.2739	7.7	3.3687
			97.9	4.1732	98.1	4.2742	7.8	3.3671
			97.9	4.1747	98.2	4.2746	7.8	3.3637
			98	4.1753	98.3	4.2752	7.9	3.3631
			98	4.1757	98.3	4.2749	7.9	3.3612
			98.1	4.1766	98.4	4.2752	8	3.3597
			98.2	4.1781	98.4	4.2755	8	3.3569
			98.2	4.1791	98.5	4.2761	8.1	3.3544
			98.3	4.1797	98.5	4.2767	8.1	3.3526
			98.3	4.1803	98.6	4.2777	8.2	3.3498
			98.4	4.1809	98.6	4.2783	8.2	3.3488
			98.4	4.1819	98.7	4.2792	8.3	3.347
			98.5	4.1828	98.7	4.2792	8.3	3.3454
			98.5	4.1828	98.8	4.2798	8.4	3.3433
			98.6	4.1834	98.8	4.2795	8.4	3.3411
			98.6	4.184	98.9	4.2795	8.5	3.3402
			98.7	4.1846	98.9	4.2798	8.5	3.3383
			98.7	4.1859	99	4.2795	8.6	3.338
			98.8	4.1862	99	4.2801	8.6	3.3364
			98.8	4.1871	99.1	4.2801	8.7	3.334
			98.9	4.1871	99.1	4.2808	8.7	3.3324
			98.9	4.1877	99.2	4.2811	8.8	3.3299
			99	4.1884	99.2	4.2814	8.8	3.3296
			99	4.189	99.3	4.282	8.9	3.3284
			99.1	4.1896	99.3	4.282	8.9	3.3278
			99.1	4.1899	99.4	4.2829	9	3.3256
			99.2	4.1905	99.4	4.2829	9	3.3243
			99.2	4.1918	99.5	4.2832	9.1	3.3234
			99.3	4.193	99.5	4.2835	9.1	3.3216
			99.3	4.1936	99.6	4.2835	9.2	3.3197
			99.4	4.1939	99.6	4.2839	9.2	3.3191
			99.4	4.1946	99.7	4.2842	9.3	3.3191
			99.5	4.1946	99.7	4.2845	9.3	3.3163
			99.5	4.1958	99.8	4.2848	9.4	3.3138
			99.6	4.1961	99.8	4.2848	9.4	3.3135
			99.6	4.1974	99.9	4.2848	9.5	3.3129
			99.7	4.1977	99.9	4.2848	9.5	3.3113
			99.7	4.1983	100	4.2848	9.6	3.3098
			99.8	4.1983	100	4.2848	9.6	3.3101
			99.8	4.1983	100.1	4.2854	9.7	3.3088
			99.9	4.1986	100.1	4.2857	9.7	3.307
			99.9	4.1992	100.2	4.286	9.8	3.3051
			100	4.2001	100.2	4.2863	9.8	3.3045
			100	4.2011	100.3	4.287	9.9	3.3039
			100.1	4.202	100.3	4.2876	9.9	3.3033
			100.1	4.202	100.4	4.2885	10	3.3026
			100.2	4.2032	100.4	4.2888	10	3.3005
			100.2	4.2036	100.5	4.2894	10.1	3.2992
			100.3	4.2036	100.5	4.2894	10.1	3.2986
			100.3	4.2042	100.6	4.2894	10.2	3.2983
			100.4	4.2048	100.6	4.2904	10.2	3.2952
			100.4	4.2051	100.7	4.2901	10.3	3.2946
			100.5	4.206	100.7	4.2913	10.3	3.2952
			100.5	4.2067	100.8	4.2919	10.4	3.293
			100.6	4.2079	100.8	4.2922	10.4	3.2921
			100.6	4.2085	100.9	4.2932	10.5	3.2902
			100.7	4.2085	100.9	4.2935	10.5	3.2896
			100.7	4.2085	101	4.2941	10.6	3.2893
			100.8	4.2085	101.1	4.2941	10.7	3.2875
			100.8	4.2088	101.1	4.295	10.7	3.2868
			100.9	4.2091	101.2	4.2953	10.8	3.2862
			100.9	4.2098	101.2	4.2959	10.8	3.284
			101	4.2107	101.3	4.2966	10.9	3.2837
[truncated: 1,801 more rows]

## Sheet: Figure4h
	LiFeHCF-3
	Specific capacity (mAh g-1)	Voltage (V vs Li+/Li)	Specific capacity (mAh g-1)	Voltage (V vs Li+/Li)	Specific capacity (mAh g-1)	Voltage (V vs Li+/Li)	Specific capacity (mAh g-1)	Voltage (V vs Li+/Li)
	0	3.044	0	2.0812	0	2.0898	0	2.0926
	0.1	3.0435	0.1	2.0802	0.1	2.0886	0.1	2.092
	0.2	3.0428	0.3	2.1407	0.3	2.1546	0.3	2.1618
	0.3	3.0422	0.4	2.177	0.4	2.1946	0.4	2.2033
	0.5	3.0401	0.6	2.2176	0.6	2.2408	0.6	2.2532
	0.6	3.0379	0.7	2.2535	0.7	2.2821	0.7	2.2979
	0.7	3.0376	0.8	2.2777	0.9	2.3193	0.9	2.3382
	0.9	3.0363	1	2.309	1	2.3465	1	2.367
	1	3.0351	1.1	2.3379	1.1	2.3794	1.2	2.4008
	1.2	3.0345	1.3	2.358	1.3	2.4082	1.3	2.4309
	1.3	3.0326	1.4	2.3828	1.4	2.4262	1.4	2.4479
	1.5	3.0301	1.6	2.4045	1.6	2.4457	1.6	2.4668
	1.6	3.0289	1.7	2.4191	1.7	2.4612	1.7	2.4792
	1.7	3.028	1.8	2.4352	1.9	2.4718	1.9	2.4901
	1.9	3.0273	2	2.4461	2	2.4777	2	2.4972
	2	3.0261	2.1	2.4541	2.2	2.4857	2.2	2.505
	2.2	3.0246	2.3	2.4619	2.3	2.4932	2.3	2.5124
	2.3	3.0224	2.4	2.469	2.4	2.4975	2.4	2.5177
	2.5	3.023	2.6	2.4752	2.6	2.504	2.6	2.5257
	2.6	3.0221	2.7	2.4789	2.7	2.5099	2.7	2.5335
	2.7	3.0202	2.9	2.4842	2.9	2.5143	2.9	2.5388
	2.9	3.018	3	2.4898	3	2.5205	3	2.5468
	3	3.0177	3.1	2.4938	3.2	2.526	3.2	2.5546
	3.2	3.0174	3.3	2.4984	3.3	2.5313	3.3	2.5614
	3.3	3.0162	3.4	2.5028	3.4	2.5372	3.4	2.5691
	3.5	3.0153	3.6	2.5062	3.6	2.544	3.6	2.5778
	3.6	3.0134	3.7	2.5109	3.7	2.5487	3.7	2.5828
	3.7	3.0131	3.9	2.5152	3.9	2.5561	3.9	2.5911
	3.9	3.0125	4	2.5192	4	2.5629	4	2.5992
	4	3.0103	4.1	2.5245	4.1	2.5673	4.1	2.6051
	4.2	3.0097	4.3	2.5291	4.3	2.5744	4.3	2.6128
	4.3	3.0087	4.4	2.5353	4.4	2.5812	4.4	2.6181
	4.5	3.0078	4.6	2.5388	4.6	2.5859	4.6	2.6249
	4.6	3.0075	4.7	2.544	4.7	2.5921	4.7	2.6299
	4.7	3.0066	4.9	2.5496	4.8	2.5989	4.9	2.6358
	4.9	3.006	5	2.5533	5	2.6039	5	2.6414
	5	3.005	5.1	2.5595	5.1	2.6094	5.1	2.646
	5.2	3.0038	5.3	2.5648	5.3	2.615	5.3	2.6504
	5.3	3.0029	5.4	2.5691	5.4	2.6187	5.4	2.6563
	5.5	3.0019	5.6	2.5747	5.6	2.624	5.6	2.659
	5.6	3.001	5.7	2.5803	5.7	2.6293	5.7	2.664
	5.7	3.0007	5.9	2.5846	5.8	2.6327	5.9	2.6683
	5.9	2.9979	6	2.589	6	2.638	6	2.6711
	6	2.9979	6.1	2.5939	6.1	2.6423	6.1	2.6749
	6.2	2.9976	6.3	2.5989	6.3	2.6454	6.3	2.6789
	6.3	2.9973	6.4	2.6026	6.4	2.6491	6.4	2.6814
	6.4	2.9967	6.6	2.607	6.6	2.6544	6.6	2.6851
	6.6	2.9954	6.7	2.6113	6.7	2.6566	6.7	2.6891
	6.7	2.9939	6.9	2.6159	6.8	2.659	6.9	2.691
	6.9	2.9926	7	2.6187	7	2.664	7	2.6947
	7	2.9923	7.1	2.6231	7.1	2.6659	7.1	2.6978
	7.2	2.9917	7.3	2.6265	7.3	2.6696	7.3	2.7
	7.3	2.9898	7.4	2.6293	7.4	2.6733	7.4	2.7028
	7.4	2.9889	7.6	2.633	7.6	2.6749	7.6	2.7052
	7.6	2.9889	7.7	2.6358	7.7	2.6776	7.7	2.708
	7.7	2.9874	7.9	2.6398	7.8	2.6798	7.9	2.7099
	7.9	2.9874	8	2.642	8	2.6842	8	2.7114
	8	2.987	8.1	2.6454	8.1	2.6851	8.1	2.7145
	8.2	2.9858	8.3	2.6485	8.3	2.6891	8.3	2.7161
	8.3	2.9849	8.4	2.6504	8.4	2.6904	8.4	2.7195
	8.4	2.9836	8.6	2.6538	8.5	2.6931	8.6	2.7214
	8.6	2.9821	8.7	2.6563	8.7	2.6947	8.7	2.7238
	8.7	2.9821	8.9	2.6587	8.8	2.6978	8.8	2.726
	8.9	2.9821	9	2.6603	9	2.6997	9	2.7269
	9	2.9799	9.1	2.6637	9.1	2.7009	9.1	2.7297
	9.2	2.9793	9.3	2.6649	9.3	2.7043	9.3	2.7316
	9.3	2.9784	9.4	2.6683	9.4	2.7052	9.4	2.7344
	9.4	2.9781	9.6	2.6702	9.5	2.709	9.6	2.7359
	9.6	2.9774	9.7	2.673	9.7	2.7099	9.7	2.7369
	9.7	2.9771	9.9	2.6745	9.8	2.7102	9.9	2.74
	9.9	2.9771	10	2.6752	10	2.713	10	2.7412
	10	2.9753	10.2	2.6786	10.1	2.7148	10.1	2.7434
	10.2	2.9743	10.3	2.6798	10.2	2.7158	10.3	2.7449
	10.3	2.9731	10.4	2.682	10.4	2.7189	10.4	2.7455
	10.4	2.9725	10.6	2.6842	10.5	2.7207	10.6	2.7493
	10.6	2.9725	10.7	2.6854	10.7	2.7229	10.7	2.7505
	10.7	2.9712	10.9	2.6876	10.8	2.7248	10.9	2.7524
	10.9	2.9712	11	2.69	11	2.7257	11	2.7536
	11	2.9694	11.2	2.6916	11.1	2.7269	11.1	2.7548
	11.1	2.9681	11.3	2.6928	11.2	2.7297	11.3	2.7558
	11.3	2.9675	11.4	2.6944	11.4	2.7307	11.4	2.7589
	11.4	2.9672	11.6	2.6956	11.5	2.7328	11.6	2.7604
	11.6	2.9669	11.7	2.6981	11.7	2.735	11.7	2.7613
	11.7	2.9663	11.9	2.7	11.8	2.7356	11.8	2.7644
	11.9	2.9653	12	2.7003	12	2.7369	12	2.7657
	12	2.9638	12.2	2.7015	12.1	2.7393	12.1	2.7669
	12.2	2.9641	12.3	2.7046	12.2	2.7403	12.3	2.7688
	12.3	2.9638	12.4	2.7052	12.4	2.7421	12.4	2.7706
	12.4	2.9632	12.6	2.7077	12.5	2.744	12.5	2.7719
	12.6	2.9622	12.7	2.7093	12.7	2.7452	12.7	2.7744
	12.7	2.9613	12.9	2.7096	12.8	2.7455	12.8	2.7753
	12.9	2.9613	13	2.7102	12.9	2.7486	13	2.7762
	13	2.9598	13.2	2.7111	13.1	2.7502	13.1	2.7781
	13.1	2.9582	13.3	2.7136	13.2	2.7511	13.3	2.7796
	13.3	2.9576	13.4	2.7145	13.4	2.753	13.4	2.7809
	13.4	2.9573	13.6	2.7167	13.5	2.7539	13.5	2.7827
	13.6	2.957	13.7	2.7183	13.7	2.7545	13.7	2.7849
	13.7	2.9567	13.9	2.7201	13.8	2.7561	13.8	2.7861
	13.9	2.9542	14	2.721	13.9	2.7589	14	2.7868
	14	2.9539	14.2	2.722	14.1	2.7598	14.1	2.7886
	14.1	2.9542	14.3	2.7245	14.2	2.7607	14.3	2.7908
	14.3	2.9536	14.4	2.7254	14.4	2.7629	14.4	2.7908
	14.4	2.9514	14.6	2.726	14.5	2.7644	14.5	2.7917
	14.6	2.9514	14.7	2.7269	14.6	2.7657	14.7	2.7933
	14.7	2.9517	14.9	2.7291	14.8	2.7663	14.8	2.7948
	14.9	2.9505	15	2.73	14.9	2.7688	15	2.7961
	15	2.9492	15.2	2.7313	15.1	2.7706	15.1	2.7982
	15.1	2.9477	15.3	2.7328	15.2	2.771	15.3	2.7998
	15.3	2.9467	15.5	2.735	15.4	2.7731	15.4	2.8013
	15.4	2.9467	15.6	2.7356	15.5	2.7747	15.5	2.802
	15.6	2.947	15.7	2.7359	15.6	2.7756	15.7	2.8035
	15.7	2.9467	15.9	2.7372	15.8	2.7762	15.8	2.8054
	15.9	2.9458	16	2.7393	15.9	2.7784	16	2.806
	16	2.9443	16.2	2.7406	16.1	2.7796	16.1	2.8075
	16.1	2.9433	16.3	2.7406	16.2	2.7809	16.3	2.8091
	16.3	2.9418	16.5	2.7434	16.3	2.7812	16.4	2.8103
	16.4	2.9412	16.6	2.7434	16.5	2.7837	16.5	2.8116
	16.6	2.9418	16.7	2.7452	16.6	2.7849	16.7	2.8119
	16.7	2.9412	16.9	2.7455	16.8	2.7865	16.8	2.815
	16.8	2.9408	17	2.7465	16.9	2.7865	17	2.8159
	17	2.9399	17.2	2.7493	17.1	2.788	17.1	2.8159
	17.1	2.9381	17.3	2.7508	17.2	2.7896	17.3	2.8168
	17.3	2.9381	17.4	2.7511	17.3	2.7908	17.4	2.8187
	17.4	2.9377	17.6	2.752	17.5	2.7911	17.5	2.8196
	17.6	2.9368	17.7	2.753	17.6	2.7927	17.7	2.8209
	17.7	2.9362	17.9	2.7539	17.8	2.7945	17.8	2.8218
	17.8	2.9359	18	2.7551	17.9	2.7948	18	2.8237
	18	2.9356	18.2	2.7555	18.1	2.7961	18.1	2.8243
	18.1	2.9346	18.3	2.7576	18.2	2.7982	18.2	2.8265
	18.3	2.9337	18.4	2.7589	18.3	2.7998	18.4	2.8268
	18.4	2.9331	18.6	2.7604	18.5	2.8013	18.5	2.8271
	18.6	2.9325	18.7	2.761	18.6	2.8016	18.7	2.8292
	18.7	2.9319	18.9	2.7626	18.8	2.8035	18.8	2.8305
	18.8	2.9297	19	2.7638	18.9	2.8047	19	2.832
	19	2.9294	19.2	2.7651	19.1	2.806	19.1	2.8323
	19.1	2.9288	19.3	2.7657	19.2	2.8063	19.2	2.8342
	19.3	2.9284	19.4	2.7666	19.3	2.8082	19.4	2.8358
	19.4	2.9278	19.6	2.7679	19.5	2.8097	19.5	2.8358
	19.5	2.9275	19.7	2.7691	19.6	2.8109	19.7	2.8361
	19.7	2.9269	19.9	2.7706	19.8	2.8109	19.8	2.837
	19.8	2.926	20	2.7713	19.9	2.8116	20	2.8389
	20	2.926	20.1	2.7728	20.1	2.8147	20.1	2.841
	20.1	2.9263	20.3	2.775	20.2	2.8159	20.3	2.842
	20.3	2.9247	20.4	2.7753	20.3	2.8159	20.4	2.8423
	20.4	2.9232	20.6	2.7762	20.5	2.8165	20.5	2.8435
	20.5	2.9232	20.7	2.7765	20.6	2.8175	20.7	2.8454
	20.7	2.9226	20.9	2.7778	20.8	2.819	20.8	2.8463
	20.8	2.9219	21	2.7799	20.9	2.8209	21	2.8469
	21	2.921	21.1	2.7812	21	2.8209	21.1	2.8469
	21.1	2.921	21.3	2.7812	21.2	2.8221	21.2	2.8488
	21.3	2.9195	21.4	2.7827	21.3	2.8237	21.4	2.8509
	21.4	2.9185	21.6	2.7846	21.5	2.8246	21.5	2.8516
	21.5	2.9182	21.7	2.7855	21.6	2.8261	21.7	2.8519
	21.7	2.9179	21.9	2.7865	21.8	2.8268	21.8	2.8525
	21.8	2.917	22	2.7868	21.9	2.8274	22	2.855
	22	2.917	22.1	2.788	22	2.8289	22.1	2.8553
	22.1	2.9154	22.3	2.7892	22.2	2.8308	22.2	2.8562
	22.2	2.9139	22.4	2.7911	22.3	2.8311	22.4	2.8571
	22.4	2.9136	22.6	2.7914	22.5	2.8314	22.5	2.8581
	22.5	2.9136	22.7	2.7917	22.6	2.8336	22.7	2.859
	22.7	2.9129	22.9	2.793	22.8	2.8345	22.8	2.8606
	22.8	2.9123	23	2.7948	22.9	2.8351	23	2.8609
	23	2.9111	23.1	2.7951	23	2.8358	23.1	2.8618
	23.1	2.9105	23.3	2.7964	23.2	2.8364	23.2	2.8627
	23.2	2.9095	23.4	2.7982	23.3	2.837	23.4	2.8627
	23.4	2.9086	23.6	2.7992	23.5	2.8392	23.5	2.8637
	23.5	2.9074	23.7	2.8013	23.6	2.8404	23.7	2.8655
	23.7	2.9077	23.9	2.8016	23.7	2.8413	23.8	2.8664
	23.8	2.9071	24	2.8023	23.9	2.8423	23.9	2.8674
	24	2.9055	24.1	2.8038	24	2.8444	24.1	2.8686
	24.1	2.9055	24.3	2.8054	24.2	2.8447	24.2	2.8702
	24.3	2.9046	24.4	2.806	24.3	2.8463	24.4	2.8705
	24.4	2.903	24.6	2.8069	24.5	2.8469	24.5	2.8711
	24.5	2.9024	24.7	2.8085	24.6	2.8469	24.7	2.8717
	24.7	2.9021	24.9	2.8097	24.8	2.8485	24.8	2.8726
	24.8	2.9015	25	2.8109	24.9	2.8503	24.9	2.8736
	25	2.9015	25.1	2.8113	25	2.8513	25.1	2.8742
	25.1	2.9005	25.3	2.8119	25.2	2.8519	25.2	2.8754
	25.3	2.9002	25.4	2.8144	25.3	2.8522	25.4	2.8757
	25.4	2.8999	25.6	2.8159	25.5	2.8537	25.5	2.8767
	25.5	2.8978	25.7	2.8156	25.6	2.8553	25.7	2.8785
	25.7	2.8965	25.9	2.8162	25.8	2.8559	25.8	2.8788
	25.8	2.8962	26	2.8175	25.9	2.8565	25.9	2.8804
	26	2.8959	26.1	2.819	26	2.8581	26.1	2.881
	26.1	2.8962	26.3	2.8199	26.2	2.8584	26.2	2.8823
	26.3	2.8956	26.4	2.8209	26.3	2.859	26.4	2.8832
	26.4	2.8937	26.6	2.8218	26.5	2.8606	26.5	2.8835
	26.5	2.8928	26.7	2.8224	26.6	2.8609	26.6	2.8841
	26.7	2.8931	26.9	2.8234	26.8	2.8618	26.8	2.886
	26.8	2.8919	27	2.8249	26.9	2.8627	26.9	2.8863
	27	2.8922	27.1	2.8261	27	2.863	27.1	2.8872
	27.1	2.8909	27.3	2.8268	27.2	2.8652	27.2	2.8878
	27.3	2.8897	27.4	2.8274	27.3	2.8655	27.3	2.8888
	27.4	2.8878	27.6	2.8296	27.5	2.8664	27.5	2.89
	27.5	2.8875	27.7	2.8305	27.6	2.8677	27.6	2.8916
	27.7	2.8875	27.9	2.8317	27.8	2.868	27.8	2.8916
	27.8	2.8869	28	2.8317	27.9	2.8699	27.9	2.8934
	28	2.8863	28.1	2.8333	28	2.8705	28.1	2.8928
	28.1	2.8854	28.3	2.8345	28.2	2.8714	28.2	2.8943
	28.2	2.8844	28.4	2.8354	28.3	2.8717	28.3	2.8956
	28.4	2.8829	28.6	2.8358	28.5	2.8723	28.5	2.8962
	28.5	2.8829	28.7	2.8364	28.6	2.8736	28.6	2.8962
	28.7	2.8826	28.8	2.8367	28.8	2.8742	28.8	2.8965
	28.8	2.881	29	2.8379	28.9	2.8751	28.9	2.8981
	28.9	2.881	29.1	2.8407	29	2.8754	29	2.8993
	29.1	2.8804	29.3	2.8413	29.2	2.8764	29.2	2.8999
	29.2	2.8788	29.4	2.8423	29.3	2.8779	29.3	2.9005
	29.4	2.8776	29.6	2.8435	29.5	2.8795	29.5	2.9015
	29.5	2.8761	29.7	2.8444	29.6	2.8801	29.6	2.9021
	29.7	2.8761	29.8	2.846	29.8	2.8807	29.8	2.9024
	29.8	2.8751	30	2.8466	29.9	2.8819	29.9	2.903
	29.9	2.8745	30.1	2.8469	30	2.8826	30.1	2.9043
	30.1	2.8745	30.3	2.8472	30.2	2.8838	30.2	2.9052
	30.2	2.8733	30.4	2.8494	30.3	2.8844	30.3	2.9064
	30.4	2.8723	30.6	2.8509	30.5	2.885	30.5	2.9067
	30.5	2.872	30.7	2.8516	30.6	2.8863	30.6	2.9071
	30.7	2.8708	30.8	2.8519	30.8	2.8869	30.8	2.9077
	30.8	2.8708	31	2.8522	30.9	2.8869	30.9	2.9089
	30.9	2.8705	31.1	2.8547	31	2.8885	31.1	2.9102
	31.1	2.8686	31.3	2.8559	31.2	2.8897	31.2	2.9108
	31.2	2.8677	31.4	2.8562	31.3	2.8909	31.3	2.9111
	31.4	2.868	31.5	2.8562	31.5	2.8916	31.5	2.9126
	31.5	2.8664	31.7	2.8581	31.6	2.8919	31.6	2.9136
	31.7	2.8655	31.8	2.8584	31.8	2.8931	31.8	2.9139
	31.8	2.8652	32	2.8596	31.9	2.8937	31.9	2.9145
	31.9	2.8637	32.1	2.8606	32	2.895	32	2.9157
	32.1	2.8627	32.3	2.8612	32.2	2.8959	32.2	2.9164
	32.2	2.8627	32.4	2.8624	32.3	2.8962	32.3	2.917
	32.4	2.8618	32.5	2.8627	32.5	2.8962	32.5	2.9173
	32.5	2.8612	32.7	2.8633	32.6	2.8971	32.6	2.9188
	32.7	2.8606	32.8	2.8649	32.7	2.899	32.8	2.9204
	32.8	2.8599	33	2.8655	32.9	2.8996	32.9	2.9207
	32.9	2.8593	33.1	2.8664	33	2.9002	33.1	2.9213
	33.1	2.8571	33.3	2.8677	33.2	2.9009	33.2	2.9219
	33.2	2.8571	33.4	2.8686	33.3	2.9009	33.3	2.9222
	33.4	2.8562	33.5	2.8699	33.5	2.9018	33.5	2.9232
	33.5	2.8556	33.7	2.8702	33.6	2.9021	33.6	2.9247
	33.7	2.8547	33.8	2.8711	33.7	2.9033	33.8	2.9257
	33.8	2.854	34	2.8714	33.9	2.9046	33.9	2.9253
	34	2.8525	34.1	2.8723	34	2.9055	34.1	2.9266
	34.1	2.8522	34.3	2.8733	34.2	2.9064	34.2	2.9269
	34.2	2.8513	34.4	2.8742	34.3	2.9067	34.3	2.9272
	34.4	2.8513	34.5	2.8751	34.5	2.9074	34.5	2.9278
	34.5	2.8488	34.7	2.8757	34.6	2.9086	34.6	2.9278
	34.7	2.8482	34.8	2.8761	34.7	2.9089	34.8	2.9288
	34.8	2.8472	35	2.8773	34.9	2.9102	34.9	2.9291
	35	2.8469	35.1	2.8785	35	2.9111	35	2.9303
	35.1	2.8466	35.3	2.8795	35.2	2.9111	35.2	2.9322
	35.2	2.8451	35.4	2.8804	35.3	2.9123	35.3	2.9319
	35.4	2.8447	35.6	2.8819	35.5	2.9129	35.5	2.9328
	35.5	2.8438	35.7	2.8823	35.6	2.9136	35.6	2.9343
	35.7	2.8423	35.8	2.8832	35.7	2.9145	35.8	2.935
	35.8	2.8416	36	2.8835	35.9	2.9157	35.9	2.9359
	36	2.8407	36.1	2.885	36	2.9164	36	2.9359
	36.1	2.8398	36.3	2.886	36.2	2.9167	36.2	2.9365
	36.2	2.8379	36.4	2.8863	36.3	2.9176	36.3	2.9374
	36.4	2.8373	36.5	2.8875	36.5	2.9185	36.5	2.9374
	36.5	2.8367	36.7	2.8878	36.6	2.9201	36.6	2.9387
	36.7	2.8361	36.8	2.8888	36.7	2.9207	36.8	2.9396
	36.8	2.8354	37	2.89	36.9	2.9213	36.9	2.9402
	36.9	2.8342	37.1	2.8909	37	2.9219	37	2.9415
	37.1	2.8333	37.3	2.8916	37.2	2.9226	37.2	2.9418
	37.2	2.832	37.4	2.8925	37.3	2.9232	37.3	2.9415
	37.4	2.8323	37.5	2.8928	37.5	2.9241	37.5	2.9424
	37.5	2.8305	37.7	2.8934	37.6	2.925	37.6	2.943
	37.7	2.8302	37.8	2.8953	37.7	2.9257	37.8	2.9443
	37.8	2.8286	38	2.8962	37.9	2.926	37.9	2.9461
	37.9	2.8268	38.1	2.8962	38	2.9269	38	2.9464
	38.1	2.8271	38.2	2.8962	38.2	2.9272	38.2	2.9464
	38.2	2.8265	38.4	2.8971	38.3	2.9278	38.3	2.9464
	38.4	2.8246	38.5	2.899	38.5	2.9278	38.5	2.947
	38.5	2.824	38.7	2.9002	38.6	2.9284	38.6	2.9486
	38.7	2.823	38.8	2.9005	38.7	2.9294	38.7	2.9495
	38.8	2.8224	39	2.9009	38.9	2.93	38.9	2.9508
	38.9	2.8215	39.1	2.9012	39	2.9315	39	2.9511
	39.1	2.8203	39.2	2.9021	39.2	2.9319	39.2	2.9514
	39.2	2.8199	39.4	2.9027	39.3	2.9328	39.3	2.9523
	39.4	2.8178	39.5	2.9036	39.5	2.9337	39.5	2.9529
	39.5	2.8168	39.7	2.9046	39.6	2.9353	39.6	2.9536
	39.7	2.8162	39.8	2.9058	39.7	2.9353	39.7	2.9539
	39.8	2.8159	40	2.9064	39.9	2.9362	39.9	2.9539
	40	2.8156	40.1	2.9067	40	2.9368	40	2.9557
	40.1	2.8128	40.3	2.9074	40.2	2.9374	40.2	2.9567
	40.2	2.8113	40.4	2.9086	40.3	2.9371	40.3	2.9576
	40.4	2.8119	40.5	2.9102	40.4	2.9384	40.5	2.9576
	40.5	2.8116	40.7	2.9105	40.6	2.939	40.6	2.9579
	40.7	2.8103	40.8	2.9114	40.7	2.9402	40.8	2.9598
	40.8	2.8088	41	2.9123	40.9	2.9408	40.9	2.961
	40.9	2.8082	41.1	2.9123	41	2.9415	41	2.9613
	41.1	2.8066	41.2	2.9129	41.2	2.9412	41.2	2.9622
	41.2	2.8057	41.4	2.9139	41.3	2.9424	41.3	2.9625
	41.4	2.8047	41.5	2.9151	41.4	2.943	41.5	2.9629
	41.5	2.8035	41.7	2.9164	41.6	2.9443	41.6	2.9635
	41.7	2.8026	41.8	2.917	41.7	2.9461	41.8	2.9632
	41.8	2.8016	42	2.9173	41.9	2.9464	41.9	2.9638
	41.9	2.8013	42.1	2.9185	42	2.9464	42	2.9653
	42.1	2.7995	42.2	2.9201	42.2	2.9464	42.2	2.9663
	42.2	2.7982	42.4	2.9204	42.3	2.9474	42.3	2.9663
	42.4	2.7967	42.5	2.9213	42.4	2.9486	42.5	2.9669
	42.5	2.7954	42.7	2.9219	42.6	2.9495	42.6	2.9675
	42.7	2.7951	42.8	2.9222	42.7	2.9505	42.8	2.9681
	42.8	2.7936	42.9	2.9232	42.9	2.9511	42.9	2.9694
	42.9	2.7923	43.1	2.9247	43	2.9514	43	2.9712
	43.1	2.7917	43.2	2.925	43.2	2.952	43.2	2.9712
	43.2	2.7917	43.4	2.926	43.3	2.9529	43.3	2.9725
	43.4	2.7908	43.5	2.9263	43.4	2.9536	43.5	2.9722
	43.5	2.7892	43.7	2.9269	43.6	2.9539	43.6	2.9725
	43.7	2.7883	43.8	2.9272	43.7	2.9545	43.8	2.9731
	43.8	2.7868	43.9	2.9278	43.9	2.9557	43.9	2.9746
	43.9	2.7868	44.1	2.9281	44	2.957	44	2.9753
	44.1	2.7858	44.2	2.9288	44.2	2.9576	44.2	2.9762
	44.2	2.7849	44.4	2.9306	44.3	2.9576	44.3	2.9765
	44.4	2.784	44.5	2.9312	44.4	2.9579	44.5	2.9768
	44.5	2.7812	44.7	2.9319	44.6	2.9598	44.6	2.9774
	44.7	2.7809	44.8	2.9328	44.7	2.9613	44.7	2.9781
	44.8	2.7806	44.9	2.934	44.9	2.9613	44.9	2.9787
	44.9	2.7799	45.1	2.9346	45	2.9622	45	2.9799
	45.1	2.7781	45.2	2.9353	45.1	2.9625	45.2	2.9808
	45.2	2.7759	45.4	2.9359	45.3	2.9632	45.3	2.9818
	45.4	2.7762	45.5	2.9371	45.4	2.9641	45.5	2.9818
	45.5	2.7756	45.7	2.9371	45.6	2.9638	45.6	2.9821
	45.7	2.775	45.8	2.9371	45.7	2.9644	45.7	2.9836
	45.8	2.7731	45.9	2.9387	45.9	2.965	45.9	2.9846
	45.9	2.771	46.1	2.9396	46	2.9666	46	2.9858
	46.1	2.771	46.2	2.9405	46.1	2.9669	46.2	2.9867
	46.2	2.7703	46.4	2.9415	46.3	2.9669	46.3	2.9874
	46.4	2.7685	46.5	2.9412	46.4	2.9681	46.5	2.9874
	46.5	2.7675	46.6	2.9415	46.6	2.9688	46.6	2.9874
	46.7	2.766	46.8	2.9427	46.7	2.9703	46.7	2.9883
	46.8	2.7657	46.9	2.9436	46.8	2.9712	46.9	2.9895
	46.9	2.7651	47.1	2.9455	47	2.9719	47	2.9905
	47.1	2.7641	47.2	2.9461	47.1	2.9725	47.2	2.9914
	47.2	2.7623	47.4	2.9464	47.3	2.9719	47.3	2.9917
	47.4	2.761	47.5	2.9464	47.4	2.9725	47.5	2.9926
	47.5	2.7604	47.6	2.9464	47.6	2.974	47.6	2.9923
	47.7	2.7595	47.8	2.9483	47.7	2.9753	47.7	2.9936
	47.8	2.7573	47.9	2.9492	47.8	2.9762	47.9	2.9951
	47.9	2.7555	48.1	2.9505	48	2.9765	48	2.996
	48.1	2.7551	48.2	2.9514	48.1	2.9771	48.2	2.997
	48.2	2.7542	48.3	2.9517	48.3	2.9771	48.3	2.9967
	48.4	2.7536	48.5	2.9523	48.4	2.9781	48.4	2.9973
	48.5	2.753	48.6	2.9532	48.6	2.9784	48.6	2.9979
	48.7	2.7514	48.8	2.9539	48.7	2.9796	48.7	2.9982
	48.8	2.7511	48.9	2.9539	48.8	2.9808	48.9	2.9998
	49	2.7493	49.1	2.9548	49	2.9815	49	3.0001
	49.1	2.748	49.2	2.9563	49.1	2.9818	49.2	3.0007
	49.2	2.7462	49.3	2.957	49.3	2.9824	49.3	3.0022
	49.4	2.7455	49.5	2.9573	49.4	2.983	49.4	3.0032
	49.5	2.7455	49.6	2.9576	49.5	2.9843	49.6	3.0032
	49.7	2.7443	49.8	2.9585	49.7	2.9849	49.7	3.0035
	49.8	2.7424	49.9	2.9601	49.8	2.9864	49.9	3.005
	50	2.7412	50.1	2.9613	50	2.987	50	3.0056
	50.1	2.7412	50.2	2.9619	50.1	2.9874	50.2	3.0063
	50.2	2.74	50.3	2.9622	50.3	2.9874	50.3	3.0069
	50.4	2.7372	50.5	2.9625	50.4	2.988	50.4	3.0072
	50.5	2.7362	50.6	2.9635	50.5	2.9883	50.6	3.0072
	50.7	2.7359	50.8	2.9638	50.7	2.9901	50.7	3.0084
	50.8	2.7356	50.9	2.9638	50.8	2.9911	50.9	3.0087
	50.9	2.7341	51.1	2.9653	51	2.9911	51	3.01
	51.1	2.7322	51.2	2.966	51.1	2.9923	51.2	3.0106
	51.2	2.7307	51.3	2.9666	51.3	2.9929	51.3	3.0115
	51.4	2.7303	51.5	2.9669	51.4	2.9932	51.4	3.0122
	51.5	2.7291	51.6	2.9669	51.5	2.9945	51.6	3.0125
	51.7	2.7269	51.8	2.9681	51.7	2.996	51.7	3.0128
	51.8	2.7263	51.9	2.9703	51.8	2.9967	51.9	3.014
	51.9	2.7257	52.1	2.9709	52	2.997	52	3.0153
	52.1	2.7254	52.2	2.9719	52.1	2.9976	52.2	3.0162
	52.2	2.7229	52.3	2.9719	52.3	2.9976	52.3	3.0171
	52.4	2.721	52.5	2.9722	52.4	2.9985	52.4	3.0171
	52.5	2.7207	52.6	2.9725	52.5	2.9994	52.6	3.0174
	52.7	2.7189	52.8	2.9743	52.7	3.0007	52.7	3.0177
	52.8	2.7176	52.9	2.9756	52.8	3.0007	52.9	3.0196
	52.9	2.7161	53.1	2.9765	53	3.0022	53	3.0208
	53.1	2.7148	53.2	2.9765	53.1	3.0029	53.2	3.0218
	53.2	2.7139	53.3	2.9771	53.2	3.0038	53.3	3.0221
	53.4	2.7117	53.5	2.9771	53.4	3.0041	53.4	3.0221
	53.5	2.7102	53.6	2.9781	53.5	3.0053	53.6	3.0224
	53.7	2.7099	53.8	2.9787	53.7	3.006	53.7	3.0227
	53.8	2.7096	53.9	2.9802	53.8	3.0069	53.9	3.0239
	53.9	2.708	54	2.9815	54	3.0069	54	3.0258
	54.1	2.7062	54.2	2.9818	54.1	3.0069	54.2	3.0264
	54.2	2.7049	54.3	2.9821	54.3	3.0075	54.3	3.0277
	54.4	2.7037	54.5	2.9833	54.4	3.0081	54.4	3.0273
	54.5	2.7012	54.6	2.9839	54.5	3.0094	54.6	3.028
	54.6	2.7003	54.8	2.9852	54.7	3.0094	54.7	3.0289
	54.8	2.6997	54.9	2.9864	54.8	3.0109	54.9	3.0295
	54.9	2.6975	55.1	2.9874	55	3.0118	55	3.0308
	55.1	2.6956	55.2	2.9874	55.1	3.0125	55.1	3.0314
	55.2	2.6944	55.3	2.9874	55.2	3.0125	55.3	3.032
	55.4	2.6928	55.5	2.9883	55.4	3.0131	55.4	3.0323
	55.5	2.6919	55.6	2.9892	55.5	3.0153	55.6	3.0339
	55.6	2.6904	55.8	2.9908	55.7	3.0156	55.7	3.0348
	55.8	2.6885	55.9	2.9914	55.8	3.0168	55.9	3.0357
	55.9	2.6863	56	2.9923	55.9	3.0174	56	3.0366
	56.1	2.6851	56.2	2.9926	56.1	3.0174	56.1	3.0366
	56.2	2.6838	56.3	2.9929	56.2	3.0177	56.3	3.0376
	56.4	2.6801	56.5	2.9948	56.4	3.0184	56.4	3.0376
	56.5	2.6801	56.6	2.996	56.5	3.0202	56.6	3.0379
	56.6	2.678	56.7	2.9967	56.7	3.0215	56.7	3.0385
	56.8	2.6752	56.9	2.9976	56.8	3.0218	56.9	3.0401
	56.9	2.6752	57	2.9976	56.9	3.0227	57	3.0413
	57.1	2.6724	57.2	2.9979	57.1	3.0224	57.2	3.0422
	57.2	2.6705	57.3	2.9985	57.2	3.0221	57.3	3.0428
	57.4	2.669	57.5	3.0001	57.4	3.0236	57.4	3.0432
	57.5	2.6665	57.6	3.001	57.5	3.0249	57.6	3.0435
	57.6	2.6649	57.7	3.0013	57.7	3.0267	57.7	3.045
	57.8	2.6621	57.9	3.0025	57.8	3.0273	57.9	3.0459
	57.9	2.6597	58	3.0032	57.9	3.0277	58	3.0469
	58.1	2.6575	58.2	3.0035	58.1	3.0273	58.2	3.0478
	58.2	2.6553	58.3	3.006	58.2	3.0289	58.3	3.0481
	58.4	2.6531	58.5	3.0063	58.4	3.0295	58.5	3.049
	58.5	2.6504	58.6	3.0069	58.5	3.0308	58.6	3.0494
	58.6	2.6488	58.7	3.0069	58.7	3.032	58.7	3.0509
	58.8	2.6448	58.9	3.0072	58.8	3.0323	58.9	3.0512
	58.9	2.6423	59	3.0081	58.9	3.0326	59	3.0521
	59.1	2.6404	59.2	3.0094	59.1	3.0339	59.2	3.0525
	59.2	2.6361	59.3	3.01	59.2	3.0342	59.3	3.0531
	59.3	2.6336	59.5	3.0112	59.4	3.036	59.5	3.054
	59.5	2.6305	59.6	3.0118	59.5	3.0363	59.6	3.0552
	59.6	2.6277	59.7	3.0125	59.6	3.037	59.7	3.0559
	59.8	2.6237	59.9	3.0128	59.8	3.0376	59.9	3.0571
	59.9	2.6203	60	3.0146	59.9	3.0376	60	3.0574
	60.1	2.6166	60.2	3.0156	60.1	3.0379	60.2	3.058
	60.2	2.6144	60.3	3.0162	60.2	3.0388	60.3	3.059
	60.4	2.6091	60.5	3.0168	60.4	3.0404	60.4	3.0599
	60.5	2.6051	60.6	3.0174	60.5	3.0413	60.6	3.0614
	60.6	2.5995	60.7	3.0187	60.6	3.0425	60.7	3.0633
	60.8	2.5961	60.9	3.0187	60.8	3.0428	60.9	3.0636
	60.9	2.5908	61	3.0205	60.9	3.0432	61	3.063
	61.1	2.5853	61.2	3.0218	61.1	3.0435	61.2	3.0639
	61.2	2.5822	61.3	3.0227	61.2	3.0456	61.3	3.0655
	61.4	2.5769	61.5	3.0227	61.4	3.0463	61.4	3.0661
	61.5	2.5729	61.6	3.0224	61.5	3.0478	61.6	3.0676
	61.6	2.5685	61.7	3.0236	61.6	3.0478	61.7	3.0683
	61.8	2.5636	61.9	3.0261	61.8	3.0478	61.9	3.0683
	61.9	2.5574	62	3.027	61.9	3.0484	62	3.0689
	62.1	2.553	62.2	3.0273	62.1	3.0512	62.2	3.0707
	62.2	2.5481	62.3	3.0277	62.2	3.0509	62.3	3.0723
	62.4	2.5419	62.4	3.0283	62.3	3.0518	62.4	3.0729
	62.5	2.5369	62.6	3.0292	62.5	3.0525	62.6	3.0732
	62.6	2.531	62.7	3.0311	62.6	3.0528	62.7	3.0742
	62.8	2.5248	62.9	3.032	62.8	3.0537	62.9	3.0757
	62.9	2.5211	63	3.0326	62.9	3.0549	63	3.0757
	63.1	2.5146	63.2	3.0323	63.1	3.0556	63.2	3.0766
	63.2	2.5087	63.3	3.0339	63.2	3.0574	63.3	3.0779
	63.3	2.5043	63.4	3.0342	63.3	3.0574	63.4	3.0785
	63.5	2.4984	63.6	3.036	63.5	3.0577	63.6	3.0788
	63.6	2.4904	63.7	3.0366	63.6	3.059	63.7	3.08
	63.8	2.4854	63.9	3.0373	63.8	3.0599	63.9	3.0822
	63.9	2.4783	64	3.0376	63.9	3.0611	64	3.0828
	64.1	2.4709	64.1	3.0376	64.1	3.0627	64.2	3.0831
	64.2	2.465	64.3	3.0388	64.2	3.0636	64.3	3.0841
	64.3	2.4581	64.4	3.0404	64.3	3.0636	64.4	3.085
	64.5	2.4498	64.6	3.0413	64.5	3.0639	64.6	3.0862
	64.6	2.4436	64.7	3.0422	64.6	3.0658	64.7	3.0875
	64.8	2.4355	64.8	3.0432	64.8	3.067	64.9	3.0881
	64.9	2.4262	65	3.0432	64.9	3.0676	65	3.0887
	65.1	2.4175	65.1	3.0438	65.1	3.0683	65.2	3.0887
	65.2	2.4098	65.3	3.0463	65.2	3.0686	65.3	3.0906
	65.3	2.3996	65.4	3.0469	65.3	3.0698	65.4	3.0921
	65.5	2.3899	65.6	3.0478	65.5	3.0711	65.6	3.0934
	65.6	2.3822	65.7	3.0478	65.6	3.0729	65.7	3.0934
	65.8	2.372	65.9	3.0494	65.8	3.0729	65.9	3.0937
	65.9	2.3617	66	3.0506	65.9	3.0735	66	3.0952
	66.1	2.354	66.1	3.0512	66	3.0754	66.2	3.0974
	66.2	2.3438	66.3	3.0518	66.2	3.0757	66.3	3.0983
	66.3	2.3341	66.4	3.0528	66.3	3.0766	66.4	3.098
	66.5	2.3273	66.6	3.0531	66.5	3.0776	66.6	3.099
	66.6	2.3186	66.7	3.0543	66.6	3.0785	66.7	3.0999
	66.8	2.31	66.8	3.0546	66.8	3.0791	66.9	3.1014
	66.9	2.3028	67	3.0562	66.9	3.0804	67	3.1027
	67.1	2.2969	67.1	3.0574	67	3.0816	67.2	3.1033
	67.2	2.2904	67.3	3.0577	67.2	3.0831	67.3	3.1039
	67.3	2.2839	67.4	3.0587	67.3	3.0831	67.4	3.1052
	67.5	2.2799	67.6	3.0599	67.5	3.0835	67.6	3.107
	67.6	2.2749	67.7	3.0611	67.6	3.085	67.7	3.1079
	67.8	2.2693	67.8	3.063	67.8	3.0859	67.9	3.1086
	67.9	2.2644	68	3.0636	67.9	3.0875	68	3.1092
	68.1	2.2616	68.1	3.0636	68	3.0887	68.1	3.1107
	68.2	2.2554	68.3	3.0639	68.2	3.0887	68.3	3.1129
	68.4	2.2501	68.4	3.0661	68.3	3.0893	68.4	3.1135
	68.5	2.2473	68.6	3.068	68.5	3.0909	68.6	3.1145
	68.6	2.243	68.7	3.0683	68.6	3.0928	68.7	3.1148
	68.8	2.2383	68.8	3.0683	68.8	3.0934	68.9	3.1169
	68.9	2.2331	69	3.0698	68.9	3.0934	69	3.1176
	69.1	2.2297	69.1	3.0707	69	3.0937	69.1	3.1185
	69.2	2.2238	69.3	3.0729	69.2	3.0959	69.3	3.1191
	69.4	2.2185	69.4	3.0735	69.3	3.0977	69.4	3.1203
	69.5	2.2154	69.6	3.0738	69.5	3.098	69.6	3.1219
	69.6	2.2089	69.7	3.0754	69.6	3.099	69.7	3.1231
	69.8	2.2036	69.8	3.0763	69.7	3.0999	69.9	3.1241
	69.9	2.1971	70	3.0769	69.9	3.1011	70	3.125
	70.1	2.1922	70.1	3.0782	70	3.1027	70.1	3.1266
	70.2	2.1856	70.3	3.0791	70.2	3.103	70.3	3.1275
	70.4	2.1791	70.4	3.081	70.3	3.1036	70.4	3.1281
	70.5	2.1745	70.5	3.0819	70.5	3.1048	70.6	3.129
	70.6	2.167	70.7	3.0831	70.6	3.1064	70.7	3.1312
	70.8	2.1593	70.8	3.0831	70.7	3.1079	70.9	3.1315
	70.9	2.154	71	3.0844	70.9	3.1086	71	3.1331
	71.1	2.1463	71.1	3.0859	71	3.1092	71.1	3.1343
	71.2	2.1379	71.3	3.0872	71.2	3.111	71.3	3.1349
	71.3	2.132	71.4	3.0878	71.3	3.1126	71.4	3.1359
	71.3	2.1274	71.5	3.089	71.5	3.1138	71.6	3.1374
	71.5	2.1274	71.7	3.089	71.6	3.1145	71.7	3.1386
	71.6	2.1177	71.8	3.0912	71.7	3.1157	71.9	3.1396
	71.8	2.1109	72	3.0934	71.9	3.1166	72	3.1414
	71.9	2.1041	72.1	3.0934	72	3.1179	72.1	3.1421
	72	2.0967	72.2	3.0934	72.2	3.1188	72.3	3.1439
	72.2	2.088	72.4	3.0955	72.3	3.1197	72.4	3.1445
	72.3	2.0802	72.5	3.0968	72.5	3.1203	72.6	3.1461
	72.5	2.074	72.7	3.099	72.6	3.1228	72.7	3.1479
	72.6	2.0666	72.8	3.0986	72.7	3.1234	72.9	3.1486
	72.8	2.0604	73	3.0993	72.9	3.1247	73	3.1507
	72.9	2.0523	73.1	3.1021	73	3.1259	73.1	3.152
	73	2.0446	73.2	3.103	73.2	3.1266	73.3	3.1535
	73.2	2.0381	73.4	3.1036	73.3	3.1281	73.4	3.1548
	73.3	2.0322	73.5	3.1052	73.5	3.129	73.6	3.1551
	73.5	2.0263	73.7	3.107	73.6	3.13	73.7	3.1569
	73.6	2.0185	73.8	3.107	73.7	3.1324	73.9	3.1582
	73.7	2.012	74	3.1086	73.9	3.1331	74	3.16
	73.9	2.0055	74.1	3.1095	74	3.134	74.1	3.1616
	74	2.0015	74.2	3.1123	74.2	3.1352	74.3	3.1628
	74	1.9999	74.4	3.1135	74.3	3.1371	74.4	3.1638
			74.5	3.1141	74.5	3.1377	74.6	3.1656
			74.7	3.1154	74.6	3.139	74.7	3.1662
			74.8	3.116	74.7	3.1402	74.8	3.1681
			75	3.1179	74.9	3.1417	75	3.169
			75.1	3.1191	75	3.1433	75.1	3.1703
			75.2	3.12	75.2	3.1442	75.3	3.1718
			75.4	3.1219	75.3	3.1455	75.4	3.1737
			75.5	3.1231	75.5	3.1467	75.6	3.1746
			75.7	3.1244	75.6	3.1483	75.7	3.1762
			75.8	3.1259	75.7	3.1498	75.8	3.178
			76	3.1275	75.9	3.151	76	3.1793
			76.1	3.1287	76	3.1532	76.1	3.1796
			76.2	3.1293	76.2	3.1548	76.3	3.1827
			76.4	3.1312	76.3	3.1551	76.4	3.1839
			76.5	3.1331	76.5	3.1569	76.6	3.1851
			76.7	3.134	76.6	3.1585	76.7	3.1864
			76.8	3.1355	76.7	3.1597	76.8	3.1889
			77	3.1371	76.9	3.1616	77	3.1901
			77.1	3.138	77	3.1631	77.1	3.191
			77.2	3.1393	77.2	3.1641	77.3	3.1935
			77.4	3.1417	77.3	3.1659	77.4	3.1948
			77.5	3.1433	77.4	3.1672	77.5	3.1954
			77.7	3.1445	77.6	3.1681	77.7	3.1972
			77.8	3.1461	77.7	3.17	77.8	3.1985
			78	3.1473	77.9	3.1715	78	3.201
			78.1	3.1492	78	3.1731	78.1	3.2019
			78.2	3.152	78.2	3.1743	78.3	3.2037
			78.4	3.1535	78.3	3.1758	78.4	3.2056
			78.5	3.1548	78.4	3.1777	78.5	3.2065
			78.7	3.1563	78.6	3.1789	78.7	3.2084
			78.8	3.1579	78.7	3.1799	78.8	3.2103
			78.9	3.16	78.9	3.183	79	3.2115
			79.1	3.1616	79	3.1842	79.1	3.2134
			79.2	3.1631	79.2	3.1855	79.2	3.2152
			79.4	3.1653	79.3	3.1873	79.4	3.2171
			79.5	3.1669	79.4	3.1895	79.5	3.2183
			79.7	3.1678	79.6	3.1907	79.7	3.2205
			79.8	3.1696	79.7	3.1929	79.8	3.2223
			79.9	3.1721	79.9	3.1944	80	3.2239
			80.1	3.1734	80	3.1954	80.1	3.2251
			80.2	3.1752	80.2	3.1982	80.3	3.2273
			80.4	3.1774	80.3	3.1988	80.4	3.2298
			80.5	3.1789	80.4	3.201	80.5	3.2304
			80.7	3.1799	80.6	3.2028	80.7	3.2326
			80.8	3.183	80.7	3.2047	80.8	3.2347
			80.9	3.1842	80.9	3.2065	81	3.2363
			81.1	3.1861	81	3.2084	81.1	3.2378
			81.2	3.1895	81.2	3.2096	81.2	3.2397
			81.4	3.1901	81.3	3.2112	81.4	3.2422
			81.5	3.192	81.4	3.2134	81.5	3.2447
			81.6	3.1948	81.6	3.2152	81.7	3.2459
			81.8	3.196	81.7	3.2174	81.8	3.2478
			81.9	3.1982	81.9	3.2189	82	3.2499
			82.1	3.2006	82	3.2208	82.1	3.2524
			82.2	3.2022	82.1	3.2236	82.2	3.2543
			82.3	3.2047	82.3	3.2251	82.4	3.2558
			82.5	3.2065	82.4	3.2264	82.5	3.2574
			82.6	3.2084	82.6	3.2289	82.7	3.2589
			82.8	3.2103	82.7	3.2307	82.8	3.2608
			82.9	3.213	82.9	3.2323	83	3.2633
			83.1	3.2146	83	3.2347	83.1	3.2642
			83.2	3.2174	83.1	3.2369	83.2	3.2673
			83.3	3.2192	83.3	3.2388	83.4	3.2688
			83.5	3.2223	83.4	3.2403	83.5	3.2713
			83.6	3.2239	83.6	3.244	83.7	3.2723
			83.8	3.2264	83.7	3.2447	83.8	3.2754
			83.9	3.2295	83.8	3.2478	84	3.2781
			84.1	3.2313	84	3.2496	84.1	3.2794
			84.2	3.2329	84.1	3.2515	84.2	3.2822
			84.3	3.2357	84.3	3.2543	84.4	3.2844
			84.5	3.2385	84.4	3.2558	84.5	3.2865
			84.6	3.2406	84.6	3.2574	84.7	3.2893
			84.8	3.2444	84.7	3.2599	84.8	3.2902
			84.9	3.2456	84.8	3.2623	84.9	3.293
			85.1	3.2487	85	3.2636	85.1	3.2949
			85.2	3.2509	85.1	3.2664	85.2	3.2983
			85.4	3.2546	85.3	3.2682	85.4	3.2992
			85.5	3.2564	85.4	3.2704	85.5	3.3023
			85.6	3.258	85.6	3.2726	85.7	3.3045
			85.8	3.2608	85.7	3.2754	85.8	3.3073
			85.9	3.2636	85.8	3.2775	85.9	3.3092
			86.1	3.2651	86	3.28	86.1	3.3123
			86.2	3.2676	86.1	3.2831	86.2	3.3135
			86.4	3.2716	86.3	3.285	86.4	3.3172
			86.5	3.2741	86.4	3.2875	86.5	3.3185
			86.7	3.2769	86.5	3.2899	86.6	3.3222
			86.8	3.2797	86.7	3.2921	86.8	3.3247
			86.9	3.2834	86.8	3.2946	86.9	3.3274
			87.1	3.2856	87	3.2977	87.1	3.3293
			87.2	3.2887	87.1	3.2995	87.2	3.3318
			87.4	3.2915	87.3	3.3023	87.4	3.3346
			87.5	3.2943	87.4	3.3051	87.5	3.3377
			87.7	3.298	87.5	3.3082	87.6	3.3398
			87.8	3.3011	87.7	3.3104	87.8	3.3433
			87.9	3.3042	87.8	3.3126	87.9	3.3464
			88.1	3.3079	88	3.3154	88.1	3.3491
			88.2	3.3104	88.1	3.3181	88.2	3.3535
			88.4	3.3132	88.2	3.3222	88.4	3.3547
			88.5	3.3166	88.4	3.324	88.5	3.3591
			88.7	3.32	88.5	3.3274	88.6	3.3615
			88.8	3.3237	88.7	3.329	88.8	3.3637
			88.9	3.3271	88.8	3.3315	88.9	3.3681
			89.1	3.3287	89	3.3355	89.1	3.3712
			89.2	3.3333	89.1	3.338	89.2	3.3736
			89.4	3.3374	89.2	3.3408	89.3	3.3774
			89.5	3.3395	89.4	3.3445	89.5	3.3805
			89.7	3.3439	89.5	3.3479	89.6	3.3832
			89.8	3.3482	89.7	3.3504	89.8	3.387
			89.9	3.3504	89.8	3.3544	89.9	3.3907
			90.1	3.3544	90	3.3581	90.1	3.3938
			90.2	3.3594	90.1	3.3603	90.2	3.3972
			90.4	3.3625	90.2	3.3634	90.3	3.4015
			90.5	3.3646	90.4	3.3674	90.5	3.4043
			90.7	3.3696	90.5	3.3696	90.6	3.4077
			90.8	3.3739	90.7	3.3736	90.8	3.4118
			91	3.3777	90.8	3.3764	90.9	3.4155
			91.1	3.3805	90.9	3.3792	91.1	3.4192
			91.2	3.3857	91.1	3.3836	91.2	3.4232
			91.4	3.3894	91.2	3.3873	91.3	3.4273
			91.5	3.3929	91.4	3.3904	91.5	3.4301
			91.7	3.3972	91.5	3.3947	91.6	3.4341
			91.8	3.4022	91.7	3.3981	91.8	3.4391
			92	3.4059	91.8	3.4012	91.9	3.4425
			92.1	3.4099	92	3.4056	92.1	3.4462
			92.2	3.4142	92.1	3.4093	92.2	3.4502
			92.4	3.4186	92.2	3.4124	92.3	3.4542
			92.5	3.4235	92.4	3.4167	92.5	3.4583
			92.7	3.4288	92.5	3.4214	92.6	3.4635
			92.8	3.4322	92.7	3.4257	92.8	3.4666
			92.9	3.4375	92.8	3.4291	92.9	3.4719
			93.1	3.4431	92.9	3.4335	93	3.4759
			93.2	3.4465	93.1	3.4387	93.2	3.4806
			93.4	3.4527	93.2	3.4418	93.3	3.4846
			93.5	3.4577	93.4	3.4462	93.5	3.4896
			93.7	3.4623	93.5	3.4499	93.6	3.4949
			93.8	3.4679	93.7	3.4549	93.8	3.4989
			94	3.4732	93.8	3.4598	93.9	3.5045
			94.1	3.4781	93.9	3.4648	94	3.5091
			94.2	3.4837	94.1	3.4694	94.2	3.5125
			94.4	3.4905	94.2	3.4741	94.3	3.5184
			94.5	3.4949	94.4	3.4797	94.5	3.5237
			94.7	3.5011	94.5	3.4831	94.6	3.528
			94.8	3.5069	94.7	3.4893	94.8	3.5339
			94.9	3.5113	94.8	3.4949	94.9	3.5389
			95.1	3.5178	94.9	3.5007	95	3.5429
			95.2	3.524	95.1	3.5048	95.2	3.5491
			95.4	3.5283	95.2	3.5104	95.3	3.5544
			95.5	3.5345	95.4	3.5144	95.5	3.5606
			95.7	3.5398	95.5	3.5215	95.6	3.5646
			95.8	3.5445	95.7	3.5271	95.8	3.5714
			95.9	3.5507	95.8	3.5317	95.9	3.5767
			96.1	3.5562	95.9	3.5383	96	3.582
			96.2	3.5615	96.1	3.5435	96.2	3.5882
			96.4	3.5658	96.2	3.5488	96.3	3.5934
			96.5	3.572	96.4	3.5544	96.5	3.5975
			96.7	3.5767	96.5	3.5606	96.6	3.604
			96.8	3.581	96.6	3.5649	96.8	3.6099
			96.9	3.5866	96.8	3.5717	96.9	3.6142
			97.1	3.591	96.9	3.5773	97	3.6207
			97.2	3.5947	97.1	3.5826	97.2	3.6257
			97.4	3.599	97.2	3.5897	97.3	3.6322
			97.5	3.6043	97.4	3.5941	97.5	3.6365
			97.7	3.6077	97.5	3.5984	97.6	3.6424
			97.8	3.6124	97.6	3.6043	97.8	3.6455
			97.9	3.617	97.8	3.6102	97.9	3.652
			98.1	3.6207	97.9	3.6142	98	3.6573
			98.2	3.6244	98.1	3.6207	98.2	3.6623
			98.4	3.6288	98.2	3.6257	98.3	3.6675
			98.5	3.6328	98.3	3.6303	98.5	3.6731
			98.6	3.6353	98.5	3.6353	98.6	3.6765
			98.8	3.6403	98.6	3.6409	98.7	3.6818
			98.9	3.6427	98.8	3.644	98.9	3.6871
			99.1	3.6455	98.9	3.6492	99	3.6923
			99.2	3.6499	99	3.6551	99.2	3.6964
			99.4	3.6539	99.2	3.6582	99.3	3.701
			99.5	3.6561	99.3	3.6638	99.5	3.705
			99.6	3.6598	99.5	3.6678	99.6	3.7094
			99.8	3.6635	99.6	3.6719	99.7	3.7147
			99.9	3.666	99.8	3.6759	99.9	3.7193
			100.1	3.6688	99.9	3.6796	100	3.7227
			100.2	3.6725	100	3.6837	100.2	3.7274
			100.4	3.6744	100.2	3.6883	100.3	3.7323
			100.5	3.6775	100.3	3.6917	100.5	3.7354
			100.6	3.6802	100.5	3.6961	100.6	3.7391
			100.8	3.6827	100.6	3.7001	100.7	3.7441
			100.9	3.6855	100.8	3.7035	100.9	3.7481
			101.1	3.6886	100.9	3.7066	101	3.7519
			101.2	3.6908	101	3.71	101.2	3.7559
			101.4	3.6936	101.2	3.715	101.3	3.7602
			101.5	3.6967	101.3	3.7168	101.5	3.7627
			101.6	3.6985	101.5	3.7212	101.6	3.7667
			101.8	3.7007	101.6	3.7249	101.8	3.7714
			101.9	3.7038	101.8	3.7274	101.9	3.7748
			102.1	3.706	101.9	3.732	102	3.7779
			102.2	3.7081	102	3.7351	102.2	3.7822
			102.4	3.7106	102.2	3.737	102.3	3.7863
			102.5	3.7125	102.3	3.741	102.5	3.79
			102.6	3.7162	102.5	3.745	102.6	3.7928
			102.8	3.7174	102.6	3.7472	102.8	3.7965
			102.9	3.7209	102.7	3.7512	102.9	3.8008
			103.1	3.7218	102.9	3.7534	103	3.8036
			103.2	3.7252	103	3.7568	103.2	3.8074
			103.4	3.7271	103.2	3.7593	103.3	3.8114
			103.5	3.7289	103.3	3.7624	103.5	3.8154
			103.6	3.7317	103.5	3.7658	103.6	3.8201
			103.8	3.7342	103.6	3.7686	103.7	3.8219
			103.9	3.7357	103.7	3.7717	103.9	3.8266
			104.1	3.7364	103.9	3.7748	104	3.8303
			104.2	3.7395	104	3.7773	104.2	3.8331
			104.3	3.7413	104.2	3.7804	104.3	3.8368
			104.5	3.7438	104.3	3.7835	104.5	3.8411
			104.6	3.7463	104.5	3.786	104.6	3.8442
			104.8	3.7463	104.6	3.7888	104.7	3.8473
			104.9	3.7506	104.7	3.7919	104.9	3.852
			105.1	3.7519	104.9	3.7937	105	3.8548
			105.2	3.7525	105	3.7974	105.2	3.8588
			105.3	3.7556	105.2	3.8005	105.3	3.8628
			105.5	3.7571	105.3	3.8018	105.5	3.8675
			105.6	3.7599	105.5	3.8055	105.6	3.8709
			105.8	3.7609	105.6	3.8083	105.7	3.8746
			105.9	3.7627	105.7	3.8117	105.9	3.8777
			106.1	3.7655	105.9	3.8136	106	3.8818
			106.2	3.7664	106	3.8167	106.2	3.8849
			106.3	3.7686	106.2	3.821	106.3	3.8892
			106.5	3.7711	106.3	3.8222	106.5	3.8929
			106.6	3.7717	106.5	3.825	106.6	3.8979
			106.8	3.7751	106.6	3.8275	106.7	3.9016
			106.9	3.7767	106.7	3.8309	106.9	3.9038
			107.1	3.7779	106.9	3.8331	107	3.9072
			107.2	3.7798	107	3.8368	107.2	3.9125
			107.4	3.7822	107.2	3.8387	107.3	3.9143
			107.5	3.7838	107.3	3.8421	107.5	3.9183
			107.6	3.786	107.5	3.8446	107.6	3.9221
			107.8	3.7869	107.6	3.847	107.7	3.9258
			107.9	3.79	107.7	3.8501	107.9	3.9295
			108.1	3.7919	107.9	3.8529	108	3.9335
			108.2	3.7925	108	3.8557	108.2	3.9373
			108.4	3.7943	108.2	3.8588	108.3	3.941
			108.5	3.7968	108.3	3.8622	108.4	3.9435
			108.6	3.7977	108.5	3.8659	108.6	3.9487
			108.8	3.8002	108.6	3.8678	108.7	3.9515
			108.9	3.8018	108.7	3.8712	108.9	3.9546
			109.1	3.8024	108.9	3.8743	109	3.9583
			109.2	3.8052	109	3.8771	109.2	3.9614
			109.4	3.8067	109.2	3.879	109.3	3.9655
			109.5	3.8086	109.3	3.8827	109.5	3.9692
			109.6	3.8111	109.4	3.8842	109.6	3.9735
			109.8	3.812	109.6	3.8883	109.7	3.9757
			109.9	3.8142	109.7	3.8926	109.9	3.98
			110.1	3.8163	109.9	3.8935	110	3.9841
			110.2	3.8179	110	3.8982	110.2	3.9859
			110.4	3.8204	110.2	3.9013	110.3	3.9909
			110.5	3.8222	110.3	3.9035	110.5	3.9937
			110.6	3.8225	110.4	3.9059	110.6	3.9986
			110.8	3.8238	110.6	3.9084	110.7	4.0014
			110.9	3.8275	110.7	3.9121	110.9	4.0055
			111.1	3.8281	110.9	3.9137	111	4.0082
			111.2	3.8309	111	3.9174	111.2	4.0117
			111.4	3.8328	111.2	3.9193	111.3	4.016
			111.5	3.8346	111.3	3.9227	111.5	4.0194
			111.6	3.8362	111.4	3.9264	111.6	4.0219
			111.8	3.8374	111.6	3.928	111.7	4.0262
			111.9	3.8408	111.7	3.9323	111.9	4.0303
			112.1	3.8418	111.9	3.9345	112	4.0327
			112.2	3.8427	112	3.9379	112.2	4.0368
			112.3	3.8458	112.2	3.9407	112.3	4.0411
			112.5	3.8467	112.3	3.9428	112.4	4.0436
			112.6	3.8486	112.4	3.9462	112.6	4.0482
			112.8	3.8517	112.6	3.9484	112.7	4.0516
			112.9	3.8526	112.7	3.9521	112.9	4.056
			113.1	3.8548	112.9	3.954	113	4.0591
			113.2	3.8573	113	3.9571	113.2	4.0634
			113.3	3.8591	113.2	3.959	113.3	4.0678
			113.5	3.8619	113.3	3.9621	113.4	4.0706
			113.6	3.8628	113.4	3.9642	113.6	4.0743
			113.8	3.8653	113.6	3.9676	113.7	4.078
			113.9	3.8681	113.7	3.9701	113.9	4.0827
			114	3.87	113.9	3.9732	114	4.087
			114.2	3.8718	114	3.976	114.2	4.0907
			114.3	3.8734	114.1	3.9779	114.3	4.0947
			114.5	3.8762	114.3	3.9816	114.4	4.0997
			114.6	3.878	114.4	3.9838	114.6	4.1025
			114.8	3.8796	114.6	3.9862	114.7	4.1075
			114.9	3.8824	114.7	3.9893	114.9	4.1115
			115	3.8836	114.8	3.9921	115	4.1149
			115.2	3.8849	115	3.9937	115.1	4.1192
			115.3	3.888	115.1	3.9977	115.3	4.1245
			115.5	3.8901	115.3	4.0008	115.4	4.1282
			115.6	3.8926	115.4	4.0033	115.6	4.1323
			115.7	3.8938	115.6	4.0067	115.7	4.1378
			115.9	3.8969	115.7	4.0095	115.9	4.1416
			116	3.8976	115.8	4.012	116	4.1456
			116.2	3.9007	116	4.0148	116.1	4.1515
			116.3	3.9035	116.1	4.0179	116.3	4.1536
			116.5	3.9041	116.3	4.0194	116.4	4.1586
			116.6	3.9056	116.4	4.0225	116.6	4.1648
			116.8	3.9078	116.5	4.0253	116.7	4.1679
			116.9	3.9097	116.7	4.0287	116.9	4.1726
			117	3.9128	116.8	4.0312	117	4.1778
			117.2	3.9137	117	4.0349	117.1	4.1828
			117.3	3.9159	117.1	4.0374	117.3	4.1856
			117.5	3.9177	117.3	4.0408	117.4	4.1915
			117.6	3.919	117.4	4.043	117.6	4.1964
			117.8	3.9214	117.5	4.0454	117.7	4.1998
			117.9	3.923	117.7	4.0489	117.9	4.2054
			118	3.9255	117.8	4.0516	118	4.2082
			118.2	3.9273	118	4.0554	118.1	4.2141
			118.3	3.9292	118.1	4.0588	118.3	4.2181
			118.5	3.932	118.3	4.0622	118.4	4.2209
			118.6	3.9332	118.4	4.0644	118.6	4.2259
			118.7	3.9354	118.5	4.0687	118.7	4.2305
			118.9	3.9376	118.7	4.0724	118.8	4.2358
			119	3.9388	118.8	4.0746	119	4.2383
			119.2	3.9419	119	4.0789	119.1	4.2439
			119.3	3.9425	119.1	4.0823	119.3	4.2485
			119.5	3.9438	119.3	4.0854	119.4	4.2519
			119.6	3.9466	119.4	4.0889	119.6	4.2556
			119.7	3.9475	119.5	4.0932	119.7	4.2603
			119.9	3.9509	119.7	4.096	119.8	4.264
			120	3.9518	119.8	4.1	120	4.2687
			120.2	3.9524	120	4.1037	120.1	4.273
			120.3	3.9552	120.1	4.1068	120.3	4.2761
			120.5	3.9571	120.2	4.1102	120.4	4.2804
			120.6	3.958	120.4	4.1149	120.6	4.2845
			120.7	3.9608	120.5	4.1174	120.7	4.2882
			120.9	3.9621	120.7	4.1217	120.8	4.2922
			121	3.9636	120.8	4.1261	121	4.2963
			121.2	3.9661	121	4.1298	121.1	4.2997
			121.3	3.9679	121.1	4.1332	121.2	4.3
			121.4	3.9695	121.2	4.1381
			121.6	3.9726	121.4	4.1428	0	4.2473
			121.7	3.9738	121.5	4.1453	0.1	4.2361
			121.9	3.976	121.7	4.1509	0.3	4.1946
			122	3.9769	121.8	4.1543	0.4	4.1664
			122.2	3.9797	122	4.1583	0.6	4.1304
			122.3	3.9822	122.1	4.1629	0.7	4.0982
			122.4	3.9831	122.2	4.1676	0.9	4.074
			122.6	3.9847	122.4	4.1707	1	4.0439
			122.7	3.9869	122.5	4.1757	1.1	4.0175
			122.9	3.9881	122.7	4.1809	1.3	3.9993
			123	3.9915	122.8	4.1843	1.4	3.9772
			123.2	3.9927	123	4.1887	1.6	3.958
			123.3	3.9943	123.1	4.1943	1.7	3.9478
			123.5	3.9968	123.2	4.1974	1.8	3.9351
			123.6	3.9996	123.4	4.2023	2	3.9245
			123.7	4.002	123.5	4.207	2.1	3.918
			123.9	4.0033	123.7	4.2107	2.3	3.9112
			124	4.0058	123.8	4.2163	2.4	3.9038
			124.2	4.0082	124	4.2203	2.6	3.8982
			124.3	4.0095	124.1	4.2237	2.7	3.8929
			124.4	4.012	124.2	4.2284	2.9	3.8864
			124.6	4.0141	124.4	4.2336	3	3.8814
			124.7	4.0163	124.5	4.2377	3.1	3.8752
			124.9	4.0179	124.7	4.2417	3.3	3.8712
			125	4.0197	124.8	4.2467	3.4	3.8663
			125.2	4.021	125	4.2513	3.6	3.8607
			125.3	4.0244	125.1	4.2553	3.7	3.857
			125.4	4.0259	125.3	4.2587	3.9	3.8517
			125.6	4.0284	125.4	4.2631	4	3.8467
			125.7	4.0309	125.5	4.268	4.1	3.8427
			125.9	4.033	125.7	4.2708	4.3	3.8374
			126	4.0352	125.8	4.2742	4.4	3.8328
			126.2	4.0386	126	4.2792	4.6	3.8284
			126.3	4.0405	126.1	4.2835	4.7	3.8232
			126.4	4.0423	126.3	4.2851	4.9	3.8198
			126.6	4.0445	126.4	4.2891	5	3.8167
			126.7	4.0479	126.5	4.2932	5.1	3.8117
			126.9	4.0495	126.7	4.2959	5.3	3.8064
			127	4.0523	126.8	4.2994	5.4	3.8018
			127.2	4.0551	126.9	4.3	5.6	3.7993
			127.3	4.0578			5.7	3.7937
			127.4	4.0603	0	4.2473	5.9	3.7903
			127.6	4.0631	0.1	4.2349	6	3.7866
			127.7	4.0653	0.3	4.193	6.1	3.7822
			127.9	4.069	0.4	4.1657	6.3	3.7776
			128	4.0724	0.6	4.1298	6.4	3.7733
			128.2	4.074	0.7	4.0972	6.6	3.7702
			128.3	4.0777	0.9	4.0659	6.7	3.7661
			128.4	4.0814	1	4.0439	6.9	3.7618
			128.6	4.0836	1.1	4.0191	7	3.7584
			128.7	4.087	1.3	3.9962	7.1	3.7553
			128.9	4.091	1.4	3.9769	7.3	3.7516
			129	4.0935	1.6	3.9648	7.4	3.7466
			129.1	4.0969	1.7	3.9524	7.6	3.7429
			129.3	4.1009	1.9	3.9425	7.7	3.7391
			129.4	4.1034	2	3.9348	7.9	3.7354
			129.6	4.1068	2.1	3.9276	8	3.7326
			129.7	4.1106	2.3	3.9199	8.1	3.7277
			129.9	4.1127	2.4	3.9146	8.3	3.7249
			130	4.1164	2.6	3.9087	8.4	3.7212
			130.1	4.1202	2.7	3.9038	8.6	3.7174
			130.3	4.1248	2.9	3.8991	8.7	3.7122
			130.4	4.1273	3	3.8935	8.9	3.7094
			130.6	4.1313	3.1	3.888	9	3.7066
			130.7	4.1347	3.3	3.8839	9.1	3.7016
			130.9	4.1381	3.4	3.8796	9.3	3.6992
			131	4.1422	3.6	3.8752	9.4	3.6964
			131.1	4.1462	3.7	3.8715	9.6	3.6914
			131.3	4.1496	3.9	3.8675	9.7	3.6889
			131.4	4.153	4	3.8625	9.9	3.6843
			131.6	4.1567	4.1	3.8579	10	3.6818
			131.7	4.1608	4.3	3.8529	10.1	3.6778
			131.9	4.1642	4.4	3.8483	10.3	3.674
			132	4.1679	4.6	3.8439	10.4	3.6706
			132.1	4.1713	4.7	3.8418	10.6	3.6669
			132.3	4.1747	4.9	3.8368	10.7	3.6629
			132.4	4.1791	5	3.8322	10.8	3.6589
			132.6	4.1831	5.1	3.8287	11	3.6567
			132.7	4.1856	5.3	3.825	11.1	3.6514
			132.9	4.1896	5.4	3.8219	11.3	3.648
			133	4.1946	5.6	3.8185	11.4	3.6452
			133.1	4.1977	5.7	3.8136	11.6	3.6412
			133.3	4.2011	5.8	3.8114	11.7	3.6362
			133.4	4.2051	6	3.8064	11.9	3.6328
			133.6	4.2088	6.1	3.8018	12	3.6306
			133.7	4.2125	6.3	3.7999	12.1	3.626
			133.9	4.2166	6.4	3.7965	12.3	3.6223
			134	4.2203	6.6	3.7925	12.4	3.6182
			134.1	4.2231	6.7	3.7891	12.6	3.6136
			134.3	4.2271	6.8	3.7866	12.7	3.6093
			134.4	4.2302	7	3.7822	12.9	3.6065
			134.6	4.2336	7.1	3.7782	13	3.6018
			134.7	4.238	7.3	3.7757	13.1	3.5978
			134.8	4.2414	7.4	3.7717	13.3	3.5922
			135	4.2442	7.5	3.7683	13.4	3.591
			135.1	4.2482	7.7	3.7658	13.6	3.586
			135.3	4.2522	7.8	3.7612	13.7	3.5813
			135.4	4.2544	8	3.7593	13.9	3.5761
			135.6	4.2578	8.1	3.7556	14	3.5717
			135.7	4.2609	8.3	3.7519	14.2	3.5665
			135.9	4.2637	8.4	3.7484	14.3	3.5646
			136	4.2684	8.5	3.7466	14.4	3.56
			136.1	4.2699	8.7	3.7426	14.6	3.5553
			136.3	4.2733	8.8	3.7388	14.7	3.5497
			136.4	4.2767	9	3.7364	14.9	3.5457
			136.6	4.2789	9.1	3.7329	15	3.5401
			136.7	4.2823	9.3	3.7295	15.1	3.5373
			136.9	4.2845	9.4	3.7274	15.3	3.5311
			137	4.2876	9.5	3.7233	15.4	3.5262
			137.1	4.2897	9.7	3.7205	15.6	3.524
			137.3	4.2925	9.8	3.7174	15.7	3.5178
			137.4	4.2944	10	3.715	15.9	3.5131
			137.6	4.2975	10.1	3.7106	16	3.5091
			137.7	4.2987	10.3	3.7081	16.1	3.5051
			137.8	4.3	10.4	3.706	16.3	3.4989
					10.5	3.7013	16.4	3.4949
			0	4.2457	10.7	3.6988	16.6	3.4893
			0.1	4.2343	10.8	3.697	16.7	3.484
			0.3	4.1918	11	3.6917	16.9	3.48
			0.4	4.1633	11.1	3.6899	17	3.475
			0.6	4.1279	11.3	3.6874	17.1	3.4707
			0.7	4.0957	11.4	3.6827	17.3	3.4651
			0.9	4.0734	11.5	3.6802	17.4	3.4626
			1	4.0445	11.7	3.6775	17.6	3.4567
			1.1	4.0203	11.8	3.6744	17.7	3.453
			1.3	4.0045	12	3.6713	17.9	3.4484
			1.4	3.9859	12.1	3.6675	18	3.4443
			1.6	3.9726	12.3	3.6657	18.1	3.4394
			1.7	3.9627	12.4	3.6616	18.3	3.4341
			1.8	3.9524	12.5	3.6585	18.4	3.4304
			2	3.9438	12.7	3.6564	18.6	3.4251
			2.1	3.9397	12.8	3.652	18.7	3.4226
			2.3	3.9329	13	3.6496	18.9	3.4173
			2.4	3.928	13.1	3.6455	19	3.413
			2.6	3.9224	13.3	3.6418	19.1	3.4084
			2.7	3.9174	13.4	3.6393	19.3	3.4059
			2.8	3.9128	13.5	3.6365	19.4	3.4006
			3	3.9084	13.7	3.6325	19.6	3.3963
			3.1	3.9038	13.8	3.6306	19.7	3.3938
			3.3	3.8982	14	3.6257	19.8	3.3888
			3.4	3.8938	14.1	3.622	20	3.3845
			3.6	3.8883	14.3	3.6204	20.1	3.3817
			3.7	3.8836	14.4	3.6155	20.3	3.3786
			3.8	3.8824	14.5	3.6111	20.4	3.3739
			4	3.8774	14.7	3.6089	20.6	3.3708
			4.1	3.8734	14.8	3.6055	20.7	3.3674
			4.3	3.8681	15	3.6009	20.9	3.3631
			4.4	3.8641	15.1	3.5972	21	3.3591
			4.6	3.8604	15.2	3.5947	21.1	3.3575
			4.7	3.8557	15.4	3.591	21.3	3.3535
			4.8	3.8526	15.5	3.586	21.4	3.3498
			5	3.8477	15.7	3.5829	21.6	3.3473
			5.1	3.8449	15.8	3.5792	21.7	3.3436
			5.3	3.8424	16	3.5742	21.9	3.3392
			5.4	3.8371	16.1	3.5708	22	3.3367
			5.6	3.8328	16.3	3.5658	22.1	3.3336
			5.7	3.8306	16.4	3.5618	22.3	3.3293
			5.8	3.8275	16.5	3.5596	22.4	3.3287
			6	3.8229	16.7	3.5553	22.6	3.3243
			6.1	3.8198	16.8	3.5503	22.7	3.3228
			6.3	3.8167	17	3.5457	22.9	3.3191
			6.4	3.812	17.1	3.5417	23	3.3157
			6.6	3.8083	17.2	3.5383	23.1	3.3119
			6.7	3.8064	17.4	3.5339	23.3	3.3104
			6.8	3.8021	17.5	3.5299	23.4	3.3085
			7	3.7993	17.7	3.5246	23.6	3.3042
			7.1	3.7974	17.8	3.5209	23.7	3.3017
			7.3	3.7922	18	3.5156	23.9	3.2995
			7.4	3.7903	18.1	3.5104	24	3.2964
			7.6	3.7872	18.2	3.5057	24.1	3.2946
			7.7	3.7835	18.4	3.5029	24.3	3.2912
			7.8	3.7804	18.5	3.4973	24.4	3.289
			8	3.7773	18.7	3.4936	24.6	3.2862
			8.1	3.7745	18.8	3.4883	24.7	3.2847
			8.3	3.7714	19	3.4837	24.8	3.2806
			8.4	3.768	19.1	3.4797	25	3.2791
			8.5	3.7655	19.2	3.4741	25.1	3.2772
			8.7	3.7618	19.4	3.4707	25.3	3.2732
			8.8	3.7593	19.5	3.4651	25.4	3.2716
			9	3.7568	19.7	3.4611	25.6	3.2692
			9.1	3.7531	19.8	3.4567	25.7	3.2679
			9.3	3.7516	20	3.4521	25.8	3.2639
			9.4	3.7472	20.1	3.4474	26	3.2636
			9.6	3.746	20.2	3.4434	26.1	3.2605
			9.7	3.7416	20.4	3.4391	26.3	3.2589
			9.8	3.7388	20.5	3.4344	26.4	3.2568
			10	3.7364	20.7	3.4301	26.6	3.2549
			10.1	3.7342	20.8	3.4251	26.7	3.2533
			10.3	3.7314	21	3.4211	26.8	3.2509
			10.4	3.7277	21.1	3.417	27	3.2493
			10.5	3.7249	21.2	3.4121	27.1	3.2468
			10.7	3.7227	21.4	3.4074	27.3	3.2453
			10.8	3.7202	21.5	3.4046	27.4	3.2431
			11	3.7168	21.7	3.3994	27.5	3.2403
			11.1	3.7153	21.8	3.3956	27.7	3.2385
			11.3	3.7116	21.9	3.3916	27.8	3.2363
			11.4	3.7088	22.1	3.387	28	3.2347
			11.5	3.7063	22.2	3.3832	28.1	3.2323
			11.7	3.7026	22.4	3.3792	28.3	3.2313
			11.8	3.701	22.5	3.3752	28.4	3.2289
			12	3.6973	22.7	3.3718	28.6	3.2264
			12.1	3.6954	22.8	3.369	28.7	3.2258
			12.3	3.6914	22.9	3.364	28.8	3.2236
			12.4	3.6895	23.1	3.3612	29	3.2214
			12.5	3.6864	23.2	3.3572	29.1	3.2196
			12.7	3.684	23.4	3.3541	29.3	3.2177
			12.8	3.6806	23.5	3.3501	29.4	3.2155
			13	3.679	23.6	3.3473	29.5	3.2155
			13.1	3.6765	23.8	3.3423	29.7	3.2121
			13.3	3.6731	23.9	3.3392	29.8	3.2112
			13.4	3.6713	24.1	3.3367	30	3.2093
			13.5	3.6685	24.2	3.3318	30.1	3.2078
			13.7	3.6663	24.4	3.3293	30.3	3.2059
			13.8	3.6626	24.5	3.3271	30.4	3.205
			14	3.6604	24.7	3.3237	30.5	3.2031
			14.1	3.657	24.8	3.3197	30.7	3.201
			14.3	3.6542	24.9	3.3163	30.8	3.2
			14.4	3.6508	25.1	3.3129	31	3.1982
			14.6	3.6489	25.2	3.3104	31.1	3.1963
			14.7	3.6452	25.4	3.3082	31.2	3.1944
			14.8	3.643	25.5	3.3039	31.4	3.1941
			15	3.6406	25.7	3.3008	31.5	3.1917
			15.1	3.6368	25.8	3.2989	31.7	3.191
			15.3	3.6347	25.9	3.2955	31.8	3.1895
			15.4	3.6316	26.1	3.2924	32	3.1864
			15.6	3.6285	26.2	3.2896	32.1	3.1861
			15.7	3.626	26.4	3.2871	32.2	3.1848
			15.8	3.6229	26.5	3.284	32.4	3.1827
			16	3.6207	26.7	3.2806	32.5	3.1802
			16.1	3.6167	26.8	3.2788	32.7	3.1793
			16.3	3.6139	26.9	3.2757	32.8	3.1789
			16.4	3.6114	27.1	3.2723	33	3.1765
			16.5	3.6071	27.2	3.2707	33.1	3.1746
			16.7	3.6055	27.4	3.2679	33.2	3.174
			16.8	3.6021	27.5	3.2651	33.4	3.1721
			17	3.5987	27.6	3.2639	33.5	3.1709
			17.1	3.5959	27.8	3.2608	33.7	3.1696
			17.2	3.5928	27.9	3.2583	33.8	3.1675
			17.4	3.591	28.1	3.2564	34	3.1662
			17.5	3.5879	28.2	3.2546	34.1	3.1656
			17.7	3.5838	28.4	3.2518	34.2	3.1641
			17.8	3.5804	28.5	3.2499	34.4	3.1625
			18	3.5764	28.6	3.2475	34.5	3.1616
			18.1	3.5745	28.8	3.2453	34.7	3.1594
			18.2	3.5705	28.9	3.2431	34.8	3.1585
			18.4	3.5662	29.1	3.24	35	3.1569
			18.5	3.5634	29.2	3.2375	35.1	3.1548
			18.7	3.56	29.4	3.2363	35.2	3.1541
			18.8	3.5559	29.5	3.2338	35.4	3.1529
			19	3.5538	29.6	3.2307	35.5	3.1514
			19.1	3.5497	29.8	3.2298	35.7	3.1489
			19.2	3.5457	29.9	3.2276	35.8	3.1479
			19.4	3.5414	30.1	3.2251	36	3.1458
			19.5	3.5392	30.2	3.2236	36.1	3.1452
			19.7	3.5355	30.4	3.2217	36.2	3.1445
			19.8	3.5302	30.5	3.2186	36.4	3.1421
			19.9	3.5259	30.6	3.2177	36.5	3.1424
			20.1	3.5237	30.8	3.2158	36.7	3.1399
			20.2	3.5197	30.9	3.214	36.8	3.139
			20.4	3.5144	31.1	3.2112	36.9	3.138
			20.5	3.51	31.2	3.2096	37.1	3.1362
			20.7	3.5057	31.3	3.209	37.2	3.1349
			20.8	3.5023	31.5	3.2065	37.4	3.134
			20.9	3.4998	31.6	3.2056	37.5	3.1328
			21.1	3.4945	31.8	3.2028	37.7	3.1324
			21.2	3.489	31.9	3.201	37.8	3.1306
			21.4	3.4862	32.1	3.1991	37.9	3.1293
			21.5	3.4809	32.2	3.1982	38.1	3.1284
			21.7	3.4763	32.3	3.1957	38.2	3.1269
			21.8	3.4738	32.5	3.1944	38.4	3.1262
			21.9	3.4688	32.6	3.192	38.5	3.1247
			22.1	3.4642	32.8	3.191	38.6	3.1238
			22.2	3.4595	32.9	3.1898	38.8	3.1225
			22.4	3.4546	33.1	3.1876	38.9	3.1207
			22.5	3.4499	33.2	3.1858	39.1	3.12
			22.7	3.4443	33.3	3.1842	39.2	3.1188
			22.8	3.4412	33.5	3.1827	39.3	3.1179
			22.9	3.4366	33.6	3.1802	39.5	3.1169
			23.1	3.431	33.8	3.1799	39.6	3.1157
			23.2	3.4291	33.9	3.1777	39.8	3.1148
			23.4	3.4235	34.1	3.1762	39.9	3.1141
			23.5	3.4186	34.2	3.1746	40.1	3.1126
			23.7	3.4149	34.4	3.1737	40.2	3.1104
			23.8	3.4102	34.5	3.1718	40.3	3.1098
			23.9	3.4059	34.6	3.1706	40.5	3.1092
			24.1	3.4018	34.8	3.1693	40.6	3.1076
			24.2	3.3972	34.9	3.1675	40.8	3.1064
			24.4	3.3925	35.1	3.1662	40.9	3.1055
			24.5	3.3888	35.2	3.1656	41.1	3.1039
			24.7	3.3839	35.4	3.1638	41.2	3.1039
			24.8	3.3792	35.5	3.1625	41.3	3.1024
			24.9	3.3758	35.6	3.1613	41.5	3.1014
			25.1	3.3721	35.8	3.1588	41.6	3.1002
			25.2	3.3668	35.9	3.1576	41.8	3.0996
			25.4	3.364	36.1	3.1563	41.9	3.0986
			25.5	3.3594	36.2	3.1548	42	3.0983
			25.7	3.355	36.4	3.1548	42.2	3.0971
			25.8	3.3507	36.5	3.1526	42.3	3.0949
			25.9	3.3485	36.6	3.1501	42.5	3.094
			26.1	3.3426	36.8	3.1495	42.6	3.0934
			26.2	3.3389	36.9	3.1479	42.8	3.0937
			26.4	3.3364	37.1	3.1458	42.9	3.0928
			26.5	3.3309	37.2	3.1455	43	3.0909
			26.7	3.3287	37.4	3.1445	43.2	3.089
			26.8	3.3253	37.5	3.1421	43.3	3.089
			26.9	3.3212	37.6	3.1417	43.5	3.0887
			27.1	3.3181	37.8	3.1396	43.6	3.0869
			27.2	3.3132	37.9	3.1386	43.8	3.0866
			27.4	3.3104	38.1	3.1374	43.9	3.0853
			27.5	3.3067	38.2	3.1362	44	3.0838
			27.7	3.3033	38.4	3.1349	44.2	3.0841
			27.8	3.3002	38.5	3.134	44.3	3.0828
			27.9	3.2961	38.6	3.1331	44.5	3.0825
			28.1	3.293	38.8	3.1321	44.6	3.0816
			28.2	3.289	38.9	3.13	44.8	3.0794
			28.4	3.2868	39.1	3.1293	44.9	3.0788
			28.5	3.2834	39.2	3.1284	45	3.0785
			28.7	3.2794	39.3	3.1269	45.2	3.0779
			28.8	3.2772	39.5	3.1262	45.3	3.0763
			28.9	3.2735	39.6	3.1241	45.5	3.0757
			29.1	3.2704	39.8	3.1234	45.6	3.0748
			29.2	3.2679	39.9	3.1225	45.8	3.0738
			29.4	3.2657	40.1	3.1203	45.9	3.0735
			29.5	3.2623	40.2	3.12	46	3.0732
			29.7	3.2602	40.3	3.1191	46.2	3.0717
			29.8	3.2574	40.5	3.1172	46.3	3.0701
			29.9	3.2546	40.6	3.1163	46.5	3.0686
			30.1	3.2537	40.8	3.1154	46.6	3.0686
			30.2	3.2496	40.9	3.1148	46.8	3.0683
			30.4	3.2478	41.1	3.1138	46.9	3.068
			30.5	3.2447	41.2	3.112	47	3.0664
			30.7	3.2416	41.3	3.1104	47.2	3.0652
			30.8	3.2394	41.5	3.1092	47.3	3.0636
			30.9	3.2369	41.6	3.1086	47.5	3.0636
			31.1	3.2347	41.8	3.1079	47.6	3.0636
			31.2	3.232	41.9	3.1061	47.8	3.0633
			31.4	3.2301	42.1	3.1039	47.9	3.0614
			31.5	3.2282	42.2	3.1036	48	3.0605
			31.6	3.2251	42.4	3.1024	48.2	3.059
			31.8	3.2236	42.5	3.1024	48.3	3.0583
			31.9	3.2211	42.6	3.0999	48.5	3.0577
			32.1	3.2183	42.8	3.0999	48.6	3.0574
			32.2	3.2174	42.9	3.0986	48.8	3.0552
			32.3	3.2146	43.1	3.0986	48.9	3.0556
			32.5	3.2124	43.2	3.0962	49	3.0543
			32.6	3.2103	43.4	3.094	49.2	3.0534
			32.8	3.2093	43.5	3.094	49.3	3.0528
			32.9	3.2068	43.6	3.0943	49.5	3.0528
			33.1	3.2059	43.8	3.0937	49.6	3.0512
			33.2	3.2031	43.9	3.0915	49.8	3.0509
			33.3	3.2013	44.1	3.0897	49.9	3.0503
			33.5	3.1991	44.2	3.089	50	3.0484
			33.6	3.1969	44.4	3.0887	50.2	3.0484
			33.8	3.1954	44.5	3.0878	50.3	3.0481
			33.9	3.1944	44.7	3.0862	50.5	3.0472
			34	3.191	44.8	3.0859	50.6	3.0472
			34.2	3.1907	44.9	3.0844	50.8	3.0441
			34.3	3.1892	45.1	3.0838	50.9	3.0438
			34.5	3.1861	45.2	3.0831	51	3.0428
			34.6	3.1848	45.4	3.0822	51.2	3.0432
			34.8	3.1827	45.5	3.08	51.3	3.0425
			34.9	3.1799	45.7	3.0797	51.5	3.0416
			35	3.1796	45.8	3.0788	51.6	3.0407
			35.2	3.1777	45.9	3.0782	51.8	3.0385
			35.3	3.1758	46.1	3.0769	51.9	3.0382
			35.5	3.1743	46.2	3.076	52	3.0379
			35.6	3.1734	46.4	3.0751	52.2	3.0376
			35.8	3.1712	46.5	3.0745	52.3	3.0373
			35.9	3.1693	46.7	3.0738	52.5	3.0363
			36	3.1684	46.8	3.0735	52.6	3.0363
			36.2	3.1669	47	3.0726	52.8	3.0351
			36.3	3.1653	47.1	3.0701	52.9	3.0345
			36.5	3.1647	47.2	3.0689	53	3.0335
			36.6	3.1631	47.4	3.0686	53.2	3.0329
			36.7	3.1613	47.5	3.0683	53.3	3.0314
			36.9	3.1588	47.7	3.0673	53.5	3.0311
			37	3.1579	47.8	3.0661	53.6	3.0295
			37.2	3.1554	48	3.0649	53.8	3.0292
			37.3	3.1551	48.1	3.0636	53.9	3.028
			37.5	3.1538	48.2	3.0636	54	3.0277
			37.6	3.152	48.4	3.0639	54.2	3.0273
			37.7	3.1504	48.5	3.0633	54.3	3.027
			37.9	3.1486	48.7	3.0611	54.5	3.0255
			38	3.1464	48.8	3.0599	54.6	3.0239
			38.2	3.1452	49	3.0596	54.7	3.0224
			38.3	3.1445	49.1	3.058	54.9	3.0224
			38.5	3.1433	49.2	3.0577	55	3.0224
			38.6	3.1421	49.4	3.0577	55.2	3.0221
			38.7	3.1399	49.5	3.0556	55.3	3.0215
			38.9	3.1393	49.7	3.0549	55.5	3.0208
			39	3.138	49.8	3.0543	55.6	3.0187
			39.2	3.1368	50	3.0534	55.8	3.0184
			39.3	3.1352	50.1	3.0528	55.9	3.0177
			39.4	3.1337	50.2	3.0528	56	3.0174
			39.6	3.1324	50.4	3.0515	56.2	3.0171
			39.7	3.1318	50.5	3.0509	56.3	3.0165
			39.9	3.13	50.7	3.0503	56.5	3.0156
			40	3.129	50.8	3.0487	56.6	3.0149
			40.1	3.1278	51	3.0481	56.8	3.0128
			40.3	3.1269	51.1	3.0478	56.9	3.0122
			40.4	3.1256	51.3	3.0472	57	3.0125
			40.6	3.1241	51.4	3.0469	57.2	3.0118
			40.7	3.1231	51.5	3.0459	57.3	3.0109
			40.9	3.1216	51.7	3.0438	57.5	3.01
			41	3.12	51.8	3.0435	57.6	3.0097
			41.1	3.1191	52	3.0428	57.7	3.0094
			41.3	3.1179	52.1	3.0432	57.9	3.0081
			41.4	3.1166	52.2	3.0422	58	3.0072
			41.6	3.1154	52.4	3.0407	58.2	3.0072
			41.7	3.1148	52.5	3.0397	58.3	3.0069
			41.9	3.1141	52.7	3.0388	58.5	3.0069
			42	3.112	52.8	3.0382	58.6	3.006
			42.1	3.1107	52.9	3.0382	58.7	3.0047
			42.3	3.1092	53.1	3.0376	58.9	3.0038
			42.4	3.1092	53.2	3.0376	59	3.0035
			42.6	3.1076	53.4	3.0366	59.2	3.0029
			42.7	3.1064	53.5	3.0354	59.3	3.0019
			42.9	3.1042	53.7	3.0345	59.4	3.0007
			43	3.1039	53.8	3.0342	59.6	3.001
			43.1	3.1033	53.9	3.0326	59.7	3.0004
			43.3	3.1027	54.1	3.0323	59.9	2.9988
			43.4	3.1014	54.2	3.0323	60	2.9976
			43.6	3.1002	54.4	3.0314	60.2	2.9973
			43.7	3.0993	54.5	3.0295	60.3	2.9979
			43.8	3.0986	54.7	3.0289	60.4	2.9973
			44	3.0974	54.8	3.028	60.6	2.997
			44.1	3.0946	54.9	3.0283	60.7	2.9951
			44.3	3.094	55.1	3.028	60.9	2.9945
			44.4	3.094	55.2	3.0273	61	2.9929
			44.6	3.0937	55.4	3.0267	61.2	2.9926
			44.7	3.0921	55.5	3.0261	61.3	2.9923
			44.8	3.0906	55.7	3.0236	61.4	2.9917
			45	3.089	55.8	3.0224	61.6	2.9917
			45.1	3.0887	55.9	3.0227	61.7	2.9905
			45.3	3.0878	56.1	3.0227	61.9	2.9895
			45.4	3.0866	56.2	3.0224	62	2.988
			45.6	3.0856	56.4	3.0221	62.2	2.9877
			45.7	3.0841	56.5	3.0193	62.3	2.9874
			45.8	3.0831	56.6	3.0177	62.4	2.9874
			46	3.0835	56.8	3.0177	62.6	2.9874
			46.1	3.0828	56.9	3.0177	62.7	2.9861
			46.3	3.08	57.1	3.0174	62.9	2.9858
			46.4	3.0791	57.2	3.0162	63	2.9843
			46.5	3.0788	57.4	3.0156	63.1	2.9833
			46.7	3.0776	57.5	3.0149	63.3	2.9821
			46.8	3.0766	57.6	3.0128	63.4	2.9821
			47	3.0763	57.8	3.0125	63.6	2.9821
			47.1	3.0751	57.9	3.0125	63.7	2.9805
			47.3	3.0738	58.1	3.0118	63.9	2.9799
			47.4	3.0738	58.2	3.0118	64	2.9793
			47.5	3.0732	58.4	3.01	64.1	2.9787
			47.7	3.0717	58.5	3.0087	64.3	2.9781
			47.8	3.0701	58.6	3.0087	64.4	2.9781
			48	3.0686	58.8	3.0075	64.6	2.9774
			48.1	3.0689	58.9	3.0072	64.7	2.9768
			48.3	3.068	59.1	3.0075	64.9	2.9765
			48.4	3.067	59.2	3.0069	65	2.9753
			48.6	3.0658	59.4	3.0063	65.1	2.974
			48.7	3.0642	59.5	3.0053	65.3	2.9731
			48.8	3.0636	59.6	3.0041	65.4	2.9725
			49	3.0636	59.8	3.0038	65.6	2.9725
			49.1	3.0633	59.9	3.0032	65.7	2.9719
			49.3	3.0614	60.1	3.0022	65.9	2.9719
			49.4	3.0602	60.2	3.0013	66	2.9712
			49.6	3.0587	60.3	3.0007	66.1	2.9697
			49.7	3.058	60.5	3.0004	66.3	2.9681
			49.8	3.0574	60.6	2.9982	66.4	2.9681
			50	3.0568	60.8	2.9979	66.6	2.9672
			50.1	3.0559	60.9	2.9976	66.7	2.9672
			50.3	3.0549	61	2.9979	66.9	2.9663
			50.4	3.0549	61.2	2.9976	67	2.966
			50.6	3.0531	61.3	2.997	67.1	2.9644
			50.7	3.0528	61.5	2.9957	67.3	2.9641
			50.8	3.0521	61.6	2.9951	67.4	2.9638
			51	3.0512	61.8	2.9936	67.6	2.9641
			51.1	3.0512	61.9	2.9926	67.7	2.9625
			51.3	3.0487	62	2.9923	67.8	2.9629
			51.4	3.0481	62.2	2.992	68	2.9616
			51.6	3.0481	62.3	2.9914	68.1	2.9613
			51.7	3.0475	62.5	2.9901	68.3	2.9607
			51.8	3.0469	62.6	2.9901	68.4	2.9594
			52	3.0447	62.7	2.988	68.6	2.9576
			52.1	3.0441	62.9	2.9874	68.7	2.9576
			52.3	3.0432	63	2.9874	68.8	2.957
			52.4	3.0432	63.2	2.9874	69	2.957
			52.5	3.0425	63.3	2.987	69.1	2.9557
			52.7	3.0422	63.5	2.9861	69.3	2.9548
			52.8	3.0404	63.6	2.9849	69.4	2.9545
			53	3.0391	63.7	2.9839	69.6	2.9532
			53.1	3.0385	63.9	2.9824	69.7	2.9536
			53.3	3.0379	64	2.9827	69.8	2.9517
			53.4	3.0379	64.2	2.9824	70	2.952
			53.5	3.0376	64.3	2.9818	70.1	2.9511
			53.7	3.0366	64.5	2.9808	70.3	2.9505
			53.8	3.0363	64.6	2.9796	70.4	2.9498
			54	3.0354	64.7	2.979	70.6	2.9483
			54.1	3.0339	64.9	2.9784	70.7	2.9474
			54.3	3.0339	65	2.9771	70.8	2.9467
			54.4	3.0329	65.2	2.9771	71	2.9464
			54.5	3.0317	65.3	2.9771	71.1	2.947
			54.7	3.0317	65.5	2.9774	71.3	2.9464
			54.8	3.0298	65.6	2.9765	71.4	2.9446
			55	3.0301	65.7	2.9753	71.6	2.9436
			55.1	3.0286	65.9	2.9734	71.7	2.9421
			55.2	3.0283	66	2.9728	71.8	2.9412
			55.4	3.0273	66.2	2.9722	72	2.9412
			55.5	3.0273	66.3	2.9725	72.1	2.9418
			55.7	3.0267	66.4	2.9719	72.3	2.9408
			55.8	3.0252	66.6	2.9709	72.4	2.9402
			55.9	3.0239	66.7	2.9706	72.5	2.939
			56.1	3.0227	66.9	2.9691	72.7	2.9381
			56.2	3.0227	67	2.9688	72.8	2.9371
			56.4	3.023	67.2	2.9675	73	2.9368
			56.5	3.0221	67.3	2.9672	73.1	2.9374
			56.7	3.0221	67.4	2.9669	73.2	2.9362
			56.8	3.0196	67.6	2.9656	73.4	2.9359
			56.9	3.019	67.7	2.965	73.5	2.935
			57.1	3.018	67.9	2.965	73.7	2.9343
			57.2	3.018	68	2.9638	73.8	2.9337
			57.4	3.0174	68.2	2.9635	74	2.9319
			57.5	3.0168	68.3	2.9638	74.1	2.9322
			57.6	3.0162	68.5	2.9629	74.2	2.9309
			57.8	3.0153	68.6	2.9625	74.4	2.93
			57.9	3.014	68.7	2.9619	74.5	2.9294
			58.1	3.0131	68.9	2.9613	74.7	2.9281
			58.2	3.0125	69	2.9607	74.8	2.9284
			58.4	3.0125	69.2	2.9598	74.9	2.9278
			58.5	3.0112	69.3	2.9582	75.1	2.9272
			58.7	3.01	69.4	2.9579	75.2	2.9263
			58.8	3.0097	69.6	2.9573	75.4	2.9266
			58.9	3.0097	69.7	2.9573	75.5	2.9257
			59.1	3.0078	69.9	2.9563	75.7	2.926
			59.2	3.0072	70	2.9542	75.8	2.9235
			59.4	3.0075	70.2	2.9539	75.9	2.9232
			59.5	3.0072	70.3	2.9542	76.1	2.9229
			59.6	3.0063	70.4	2.9536	76.2	2.9222
			59.8	3.0053	70.6	2.9532	76.4	2.9216
			59.9	3.0053	70.7	2.9517	76.5	2.9207
			60.1	3.0041	70.9	2.952	76.7	2.921
			60.2	3.0038	71	2.9514	76.8	2.9201
			60.4	3.0029	71.2	2.9501	76.9	2.9188
			60.5	3.0016	71.3	2.9492	77.1	2.9179
			60.6	3.0013	71.5	2.9477	77.2	2.917
			60.8	3.0001	71.6	2.9474	77.4	2.917
			60.9	2.9998	71.7	2.9464	77.5	2.9164
			61.1	2.9988	71.9	2.9467	77.7	2.9148
			61.2	2.9979	72	2.9467	77.8	2.9136
			61.3	2.9976	72.2	2.9452	77.9	2.9133
			61.5	2.997	72.3	2.9449	78.1	2.9133
			61.6	2.9973	72.5	2.943	78.2	2.912
			61.8	2.9963	72.6	2.9424	78.4	2.9111
			61.9	2.9948	72.7	2.9415	78.5	2.9111
			62.1	2.9936	72.9	2.9418	78.6	2.9105
			62.2	2.9923	73	2.9418	78.8	2.9092
			62.3	2.9929	73.2	2.9408	78.9	2.9074
			62.5	2.992	73.3	2.9396	79.1	2.9074
			62.6	2.9908	73.5	2.9381	79.2	2.9067
			62.8	2.9898	73.6	2.9377	79.4	2.9064
			62.9	2.9898	73.8	2.9368	79.5	2.9061
			63	2.988	73.9	2.9365	79.6	2.9052
			63.2	2.9874	74	2.9368	79.8	2.9036
			63.3	2.9874	74.2	2.9362	79.9	2.9036
			63.5	2.9874	74.3	2.9359	80.1	2.9021
			63.6	2.987	74.5	2.934	80.2	2.9018
			63.8	2.9861	74.6	2.9331	80.3	2.9015
			63.9	2.9846	74.8	2.9328	80.5	2.9009
			64	2.9836	74.9	2.9322	80.6	2.9005
			64.2	2.983	75	2.9319	80.8	2.9002
			64.3	2.9821	75.2	2.93	80.9	2.8993
			64.5	2.9824	75.3	2.9288	81.1	2.8971
			64.6	2.9812	75.5	2.9284	81.2	2.8965
			64.8	2.9805	75.6	2.9281	81.3	2.8965
			64.9	2.9787	75.8	2.9272	81.5	2.8965
			65	2.9787	75.9	2.9269	81.6	2.8962
			65.2	2.9781	76	2.9269	81.8	2.895
			65.3	2.9774	76.2	2.9263	81.9	2.8928
			65.5	2.9768	76.3	2.9263	82.1	2.8928
			65.6	2.9765	76.5	2.9244	82.2	2.8922
			65.8	2.9759	76.6	2.9238	82.3	2.8919
			65.9	2.975	76.8	2.9238	82.5	2.8909
			66	2.9737	76.9	2.9222	82.6	2.8903
			66.2	2.9725	77	2.9219	82.8	2.8885
			66.3	2.9719	77.2	2.9213	82.9	2.8881
			66.5	2.9725	77.3	2.9204	83.1	2.8875
			66.6	2.9719	77.5	2.9201	83.2	2.8866
			66.8	2.9715	77.6	2.9182	83.3	2.8863
			66.9	2.9706	77.8	2.9179	83.5	2.8847
			67	2.9694	77.9	2.9182	83.6	2.8832
			67.2	2.9681	78	2.917	83.8	2.8826
			67.3	2.9672	78.2	2.916	83.9	2.8829
			67.5	2.9672	78.3	2.9148	84	2.8816
			67.6	2.9669	78.5	2.9139	84.2	2.881
			67.8	2.9663	78.6	2.9139	84.3	2.8801
			67.9	2.965	78.8	2.9126	84.5	2.8792
			68	2.9641	78.9	2.9117	84.6	2.8788
			68.2	2.9638	79	2.9117	84.8	2.8764
			68.3	2.9638	79.2	2.9111	84.9	2.8761
			68.5	2.9629	79.3	2.9105	85	2.8757
			68.6	2.9629	79.5	2.9098	85.2	2.8745
			68.8	2.9619	79.6	2.908	85.3	2.8739
			68.9	2.961	79.8	2.9074	85.5	2.873
			69	2.961	79.9	2.9071	85.6	2.8726
			69.2	2.9598	80	2.9071	85.7	2.8714
			69.3	2.9576	80.2	2.9064	85.9	2.8714
			69.5	2.9579	80.3	2.9055	86	2.8702
			69.6	2.957	80.5	2.9046	86.2	2.8692
			69.8	2.957	80.6	2.903	86.3	2.868
			69.9	2.956	80.8	2.9033	86.5	2.8677
			70.1	2.9542	80.9	2.9021	86.6	2.8664
			70.2	2.9545	81	2.9021	86.7	2.8655
			70.3	2.9545	81.2	2.9012	86.9	2.8646
			70.5	2.9536	81.3	2.9009	87	2.863
			70.6	2.9532	81.5	2.9002	87.2	2.8627
			70.8	2.9517	81.6	2.8999	87.3	2.8618
			70.9	2.9517	81.8	2.8984	87.4	2.8612
			71.1	2.9508	81.9	2.8971	87.6	2.8606
			71.2	2.9501	82	2.8962	87.7	2.8596
			71.3	2.9489	82.2	2.8962	87.9	2.8575
			71.5	2.9483	82.3	2.8962	88	2.8568
			71.6	2.947	82.5	2.8956	88.2	2.8562
			71.8	2.9464	82.6	2.8937	88.3	2.8562
			71.9	2.9461	82.8	2.8931	88.4	2.8562
			72	2.9467	82.9	2.8928	88.6	2.8537
			72.2	2.9458	83	2.8922	88.7	2.8522
			72.3	2.9439	83.2	2.8922	88.9	2.8522
			72.5	2.943	83.3	2.8903	89	2.8516
			72.6	2.9427	83.5	2.8891	89.1	2.8503
			72.8	2.9412	83.6	2.8881	89.3	2.85
			72.9	2.9418	83.7	2.8878	89.4	2.8475
			73	2.9418	83.9	2.8872	89.6	2.8469
			73.2	2.9408	84	2.8866	89.7	2.8466
			73.3	2.9405	84.2	2.886	89.9	2.8466
			73.5	2.939	84.3	2.8838	90	2.8444
			73.6	2.9374	84.5	2.8838	90.1	2.8435
			73.8	2.9374	84.6	2.8832	90.3	2.842
			73.9	2.9374	84.8	2.8826	90.4	2.841
			74	2.9365	84.9	2.8816	90.6	2.8401
			74.2	2.9359	85	2.8804	90.7	2.8376
			74.3	2.9359	85.2	2.8804	90.8	2.837
			74.5	2.935	85.3	2.8795	91	2.8364
			74.6	2.9343	85.5	2.8782	91.1	2.8358
			74.7	2.9334	85.6	2.8761	91.3	2.8354
			74.9	2.9322	85.7	2.8764	91.4	2.8342
			75	2.9315	85.9	2.8751	91.6	2.833
			75.2	2.9315	86	2.8742	91.7	2.832
			75.3	2.9294	86.2	2.8739	91.8	2.8311
			75.5	2.9294	86.3	2.8726	92	2.8302
			75.6	2.9284	86.5	2.8717	92.1	2.8289
			75.7	2.9284	86.6	2.8717	92.3	2.8271
			75.9	2.9275	86.7	2.8711	92.4	2.8271
			76	2.9269	86.9	2.8702	92.5	2.8268
			76.2	2.9263	87	2.8686	92.7	2.8252
			76.3	2.926	87.2	2.8689	92.8	2.8234
			76.5	2.9253	87.3	2.8668	93	2.8218
			76.6	2.925	87.4	2.8658	93.1	2.8218
			76.8	2.9241	87.6	2.8655	93.3	2.8203
			76.9	2.9238	87.7	2.8652	93.4	2.8199
			77	2.9229	87.9	2.863	93.5	2.8172
			77.2	2.9219	88	2.8627	93.7	2.8162
			77.3	2.9213	88.2	2.8618	93.8	2.8159
			77.5	2.9207	88.3	2.8615	94	2.8159
			77.6	2.9207	88.5	2.8602	94.1	2.8134
			77.8	2.9191	88.6	2.859	94.3	2.8119
			77.9	2.9179	88.7	2.8593	94.4	2.8116
			78	2.9179	88.9	2.8578	94.5	2.8106
			78.2	2.917	89	2.8562	94.7	2.81
			78.3	2.917	89.2	2.8565	94.8	2.8072
			78.5	2.9151	89.3	2.8553	95	2.8063
			78.6	2.9139	89.4	2.8531	95.1	2.806
			78.8	2.9142	89.6	2.8525	95.2	2.8051
			78.9	2.9139	89.7	2.8522	95.4	2.8026
			79	2.912	89.9	2.8516	95.5	2.8023
			79.2	2.9114	90	2.8516	95.7	2.801
			79.3	2.9111	90.2	2.8485	95.8	2.7998
			79.5	2.9105	90.3	2.8472	96	2.7979
			79.6	2.9092	90.4	2.8469	96.1	2.7958
			79.8	2.9089	90.6	2.8469	96.2	2.7951
			79.9	2.908	90.7	2.8447	96.4	2.7939
			80	2.9071	90.9	2.8451	96.5	2.7923
			80.2	2.9071	91	2.8432	96.7	2.7911
			80.3	2.9061	91.2	2.842	96.8	2.7911
			80.5	2.9055	91.3	2.841	97	2.7892
			80.6	2.904	91.4	2.8404	97.1	2.7877
			80.8	2.9036	91.6	2.8385	97.3	2.7868
			80.9	2.903	91.7	2.837	97.4	2.7855
			81	2.9021	91.9	2.8367	97.5	2.7849
			81.2	2.9015	92	2.8361	97.7	2.7824
			81.3	2.9012	92.2	2.8361	97.8	2.7815
			81.5	2.9005	92.3	2.8348	98	2.7806
			81.6	2.9002	92.4	2.8333	98.1	2.7784
			81.8	2.8987	92.6	2.8317	98.3	2.7759
			81.9	2.8971	92.7	2.8311	98.4	2.7759
			82	2.8962	92.9	2.8299	98.5	2.7753
			82.2	2.8965	93	2.8286	98.7	2.7722
			82.3	2.8962	93.2	2.8271	98.8	2.771
			82.5	2.8962	93.3	2.8268	99	2.771
			82.6	2.8947	93.4	2.8258	99.1	2.7685
			82.7	2.8928	93.6	2.8246	99.2	2.7666
			82.9	2.8925	93.7	2.824	99.4	2.7654
			83	2.8922	93.9	2.8221	99.5	2.7644
			83.2	2.8922	94	2.8215	99.7	2.761
			83.3	2.8912	94.2	2.8215	99.8	2.761
			83.5	2.89	94.3	2.819	100	2.7592
			83.6	2.8885	94.4	2.8187	100.1	2.757
			83.7	2.8875	94.6	2.8165	100.2	2.7555
			83.9	2.8875	94.7	2.8162	100.4	2.7539
			84	2.8866	94.9	2.8162	100.5	2.753
			84.2	2.8863	95	2.8153	100.7	2.7508
			84.3	2.8854	95.1	2.8122	100.8	2.7499
			84.4	2.8847	95.3	2.8119	101	2.7468
			84.6	2.8838	95.4	2.8113	101.1	2.7462
			84.7	2.8832	95.6	2.81	101.2	2.744
			84.9	2.8826	95.7	2.8075	101.4	2.7427
			85	2.881	95.9	2.8069	101.5	2.7409
			85.2	2.8804	96	2.806	101.7	2.7396
			85.3	2.8801	96.1	2.8051	101.8	2.7362
			85.4	2.8788	96.3	2.8035	102	2.7356
			85.6	2.8773	96.4	2.8026	102.1	2.7338
			85.7	2.8757	96.6	2.8016	102.2	2.7307
			85.9	2.8757	96.7	2.801	102.4	2.7303
			86	2.8748	96.9	2.7989	102.5	2.7269
			86.2	2.8745	97	2.7979	102.7	2.7257
			86.3	2.8733	97.1	2.7958	102.8	2.7241
			86.4	2.8726	97.3	2.7948	103	2.722
			86.6	2.872	97.4	2.793	103.1	2.7195
			86.7	2.8714	97.6	2.7917	103.2	2.7152
			86.9	2.8711	97.7	2.7917	103.4	2.7148
			87	2.8702	97.8	2.7908	103.5	2.7111
			87.2	2.8686	98	2.7892	103.7	2.7102
			87.3	2.8677	98.1	2.788	103.8	2.7096
			87.4	2.8671	98.3	2.7871	104	2.7052
			87.6	2.8661	98.4	2.7861	104.1	2.7031
			87.7	2.8655	98.6	2.7849	104.2	2.7012
			87.9	2.8646	98.7	2.7834	104.4	2.6984
			88	2.8627	98.8	2.7815	104.5	2.6953
			88.2	2.8624	99	2.7806	104.7	2.6938
			88.3	2.8618	99.1	2.779	104.8	2.6904
			88.4	2.8618	99.3	2.7765	104.9	2.6869
			88.6	2.8602	99.4	2.7762	105.1	2.6845
			88.7	2.8593	99.6	2.7756	105.2	2.6804
			88.9	2.8584	99.7	2.7741	105.4	2.6776
			89	2.8571	99.9	2.7722	105.5	2.6745
			89.2	2.8565	100	2.7706	105.7	2.6705
			89.3	2.8562	100.1	2.771	105.8	2.6665
			89.4	2.8556	100.3	2.7685	106	2.6634
			89.6	2.854	100.4	2.7663	106.1	2.659
			89.7	2.8534	100.6	2.7657	106.2	2.6553
			89.9	2.8522	100.7	2.7638	106.4	2.6504
			90	2.8522	100.9	2.7626	106.5	2.646
			90.2	2.8519	101	2.761	106.7	2.6404
			90.3	2.8506	101.1	2.7595	106.8	2.6349
			90.4	2.8497	101.3	2.7586	107	2.6311
			90.6	2.8472	101.4	2.7551	107.1	2.6252
			90.7	2.8472	101.6	2.7542	107.2	2.6172
			90.9	2.8466	101.7	2.7536	107.4	2.6144
			91	2.8457	101.8	2.752	107.5	2.6073
			91.1	2.8447	102	2.7505	107.7	2.6004
			91.3	2.8438	102.1	2.7505	107.8	2.5949
			91.4	2.8423	102.3	2.7471	107.9	2.5887
			91.6	2.8416	102.4	2.7455	108.1	2.5812
			91.7	2.8407	102.6	2.7455	108.2	2.575
			91.9	2.8389	102.7	2.7421	108.4	2.5691
			92	2.8367	102.8	2.7409	108.5	2.562
			92.1	2.837	103	2.7406	108.7	2.5567
			92.3	2.8361	103.1	2.7372	108.8	2.549
			92.4	2.8354	103.3	2.7356	108.9	2.5422
			92.6	2.8348	103.4	2.7359	109.1	2.5363
			92.7	2.8342	103.5	2.7331	109.2	2.5288
			92.8	2.8327	103.7	2.7313	109.4	2.5208
			93	2.832	103.8	2.7297	109.5	2.5149
			93.1	2.8311	104	2.7266	109.6	2.5074
			93.3	2.8299	104.1	2.7257	109.8	2.4988
			93.4	2.8289	104.3	2.7238	109.9	2.4926
			93.6	2.8271	104.4	2.722	110.1	2.4829
			93.7	2.8265	104.6	2.7201	110.2	2.4752
			93.9	2.8261	104.7	2.7173	110.4	2.4668
			94	2.8246	104.8	2.7152	110.5	2.456
			94.1	2.8221	105	2.7142	110.6	2.4454
			94.3	2.8215	105.1	2.7105	110.8	2.4368
			94.4	2.8218	105.3	2.7102	110.9	2.4247
			94.6	2.8212	105.4	2.7096	111.1	2.4151
			94.7	2.8199	105.5	2.7055	111.2	2.403
			94.9	2.819	105.7	2.7052	111.4	2.3884
			95	2.8172	105.8	2.7012	111.5	2.3794
			95.1	2.8159	106	2.7006	111.6	2.3651
			95.3	2.8162	106.1	2.6978	111.8	2.3512
			95.4	2.815	106.3	2.6947	111.9	2.3375
			95.6	2.8131	106.4	2.6928	112.1	2.3267
			95.7	2.8116	106.5	2.6907	112.2	2.3127
			95.9	2.8119	106.7	2.6876	112.3	2.2976
			96	2.8106	106.8	2.6845	112.5	2.2873
			96.1	2.8088	107	2.6807	112.6	2.274
			96.3	2.8075	107.1	2.6792	112.8	2.261
			96.4	2.8057	107.3	2.6752	112.9	2.2498
			96.6	2.8054	107.4	2.6727	113.1	2.2371
			96.7	2.8044	107.5	2.6702	113.2	2.2247
			96.9	2.8035	107.7	2.6665	113.4	2.2157
			97	2.802	107.8	2.6625	113.5	2.2039
			97.1	2.8013	108	2.6587	113.6	2.1937
			97.3	2.8001	108.1	2.6563	113.8	2.1819
			97.4	2.7985	108.3	2.6513	113.9	2.1739
			97.6	2.7964	108.4	2.6482	114.1	2.163
			97.7	2.7954	108.5	2.6438	114.2	2.1522
			97.8	2.7951	108.7	2.6398	114.4	2.1438
			98	2.7936	108.8	2.6339	114.5	2.1329
			98.1	2.7914	109	2.6302	114.6	2.1227
			98.3	2.7911	109.1	2.6243	114.8	2.1146
			98.4	2.7908	109.3	2.6184	114.9	2.1041
			98.6	2.7892	109.4	2.6153	115.1	2.0926
			98.7	2.7874	109.5	2.6091	115.2	2.0827
			98.9	2.7865	109.7	2.6026	115.4	2.0743
			99	2.7865	109.8	2.5964	115.5	2.0641
			99.1	2.7849	110	2.5921	115.6	2.0523
			99.3	2.7837	110.1	2.5846	115.8	2.0455
			99.4	2.7812	110.3	2.58	115.9	2.0353
			99.6	2.7809	110.4	2.5744	116.1	2.0269
			99.7	2.7796	110.5	2.5682	116.2	2.0192
			99.8	2.7784	110.7	2.5614	116.4	2.0108
			100	2.7759	110.8	2.5552	116.5	2.0018
			100.1	2.7762	111	2.5499	116.5	1.9999
			100.3	2.775	111.1	2.5425
			100.4	2.7744	111.3	2.5363
			100.6	2.771	111.4	2.5291
			100.7	2.771	111.6	2.5245
			100.8	2.77	111.7	2.5161
			101	2.7682	111.8	2.5093
			101.1	2.7663	112	2.5012
			101.3	2.7654	112.1	2.4957
			101.4	2.7644	112.3	2.4867
			101.6	2.7623	112.4	2.4783
			101.7	2.761	112.6	2.4724
			101.8	2.7604	112.7	2.4637
			102	2.7589	112.9	2.4541
			102.1	2.7567	113	2.443
			102.3	2.7555	113.1	2.4361
			102.4	2.7542	113.3	2.425
			102.5	2.7533	113.4	2.4138
			102.7	2.7524	113.6	2.4045
			102.8	2.7508	113.7	2.3927
			103	2.7505	113.9	2.3797
			103.1	2.748	114	2.3682
			103.3	2.7455	114.1	2.3586
			103.4	2.7455	114.3	2.3465
			103.5	2.7446	114.4	2.3335
			103.7	2.7412	114.6	2.323
			103.8	2.7409	114.7	2.3121
			104	2.7406	114.9	2.2988
			104.1	2.7372	115	2.2898
			104.3	2.7359	115.1	2.2783
			104.4	2.7356	115.3	2.2659
			104.5	2.7338	115.4	2.2551
			104.7	2.7328	115.6	2.2476
			104.8	2.731	115.7	2.2362
			105	2.7297	115.9	2.2287
			105.1	2.7269	116	2.2191
			105.2	2.7266	116.1	2.2095
			105.4	2.7257	116.3	2.1993
			105.5	2.7238	116.4	2.1928
			105.7	2.7217	116.6	2.1838
			105.8	2.7201	116.7	2.1745
			106	2.7186	116.9	2.1673
			106.1	2.7158	117	2.1584
			106.2	2.7152	117.1	2.1481
			106.4	2.7124	117.3	2.1413
			106.5	2.7105	117.4	2.1323
			106.7	2.7102	117.6	2.1215
			106.8	2.7099	117.7	2.1125
			106.9	2.7065	117.9	2.1041
			107.1	2.7052	118	2.0945
			107.2	2.7034	118.1	2.0833
			107.4	2.7012	118.3	2.0765
			107.5	2.6997	118.4	2.0669
			107.7	2.6966	118.6	2.0564
			107.8	2.695	118.7	2.0495
			108	2.6928	118.8	2.0387
			108.1	2.69	119	2.0303
			108.2	2.6891	119.1	2.0241
			108.4	2.6857	119.3	2.0154
			108.5	2.6845	119.4	2.0068
			108.7	2.6814	119.6	1.9999
			108.8	2.6798
			108.9	2.6764
			109.1	2.6749
			109.2	2.6714
			109.4	2.6696
			109.5	2.6659
			109.7	2.6621
			109.8	2.6597
			109.9	2.6572
			110.1	2.6541
			110.2	2.6504
			110.4	2.6476
			110.5	2.6426
			110.7	2.6389
			110.8	2.6349
			110.9	2.6299
			111.1	2.6256
			111.2	2.6218
			111.4	2.6163
			111.5	2.6132
			111.7	2.607
			111.8	2.6011
			111.9	2.5967
			112.1	2.5902
			112.2	2.5849
			112.4	2.5812
			112.5	2.5744
			112.6	2.5688
			112.8	2.5617
			112.9	2.5586
			113.1	2.5505
			113.2	2.5462
			113.4	2.5403
			113.5	2.5338
			113.6	2.5279
			113.8	2.5217
			113.9	2.5143
			114.1	2.5071
			114.2	2.5009
			114.4	2.4944
			114.5	2.4864
			114.6	2.4808
			114.8	2.4724
			114.9	2.464
			115.1	2.4566
			115.2	2.447
			115.4	2.4383
			115.5	2.4296
			115.6	2.4197
			115.8	2.4079
			115.9	2.3974
			116.1	2.3893
			116.2	2.3785
			116.4	2.3698
			116.5	2.358
			116.6	2.3469
			116.8	2.3351
			116.9	2.3267
			117.1	2.3155
			117.2	2.3047
			117.4	2.2969
			117.5	2.2861
			117.6	2.2749
			117.8	2.269
			117.9	2.2591
			118.1	2.2498
			118.2	2.2439
			118.3	2.2343
			118.5	2.2275
			118.6	2.2216
			118.8	2.2129
			118.9	2.2049
			119.1	2.1974
			119.2	2.1915
			119.3	2.1825
			119.5	2.1754
			119.6	2.1689
			119.8	2.1593
			119.9	2.1518
			120.1	2.1438
			120.2	2.1351
			120.3	2.1264
			120.5	2.1181
			120.6	2.1097
			120.8	2.1029
			120.9	2.0942
			121	2.0846
			121.2	2.0778
			121.3	2.0678
			121.5	2.0592
			121.6	2.0526
			121.8	2.0446
			121.9	2.0362
			122	2.03
			122.2	2.0216
			122.3	2.0139
			122.5	2.0068
			122.6	2.0015
			122.6	1.9999

## Sheet: Figure4i
	LiFeHCF-4
	Specific capacity (mAh g-1)	Voltage (V vs Li+/Li)	Specific capacity (mAh g-1)	Voltage (V vs Li+/Li)	Specific capacity (mAh g-1)	Voltage (V vs Li+/Li)	Specific capacity (mAh g-1)	Voltage (V vs Li+/Li)
	0	2.9598	0	2.1894	0	2.198	0	2.2021
	0.1	2.9598	0.1	2.1872	0.1	2.1959	0.1	2.1996
	0.2	2.9588	0.2	2.3636	0.2	2.3723	0.2	2.3763
	0.3	2.9582	0.3	2.5031	0.3	2.4802	0.3	2.5174
	0.4	2.9576	0.4	2.5784	0.4	2.5927	0.4	2.5977
	0.4	2.9576	0.4	2.6159	0.4	2.6305	0.4	2.637
	0.5	2.9576	0.5	2.6283	0.5	2.6417	0.5	2.6485
	0.6	2.9573	0.6	2.6364	0.6	2.6473	0.6	2.6556
	0.7	2.9573	0.7	2.6414	0.7	2.6528	0.7	2.66
	0.8	2.9567	0.8	2.6469	0.8	2.6578	0.8	2.6649
	0.9	2.9573	0.9	2.6516	0.9	2.6612	0.9	2.6693
	1	2.957	1	2.6544	1	2.6656	1	2.673
	1	2.956	1	2.6581	1	2.6687	1.1	2.6752
	1.1	2.9539	1.1	2.6609	1.1	2.6736	1.1	2.6783
	1.2	2.9542	1.2	2.6649	1.2	2.6742	1.2	2.6823
	1.3	2.9536	1.3	2.6674	1.3	2.6773	1.3	2.6842
	1.4	2.9532	1.4	2.6699	1.4	2.6811	1.4	2.6876
	1.5	2.9536	1.5	2.6736	1.5	2.6829	1.5	2.6891
	1.6	2.9529	1.5	2.6749	1.6	2.6857	1.6	2.6925
	1.7	2.9529	1.6	2.6776	1.7	2.6879	1.7	2.6938
	1.7	2.9529	1.7	2.6795	1.7	2.69	1.8	2.6969
	1.8	2.9523	1.8	2.6823	1.8	2.6919	1.8	2.6984
	1.9	2.9511	1.9	2.6838	1.9	2.6941	1.9	2.7012
	2	2.9508	2	2.6866	2	2.6969	2	2.7018
	2.1	2.9505	2.1	2.6882	2.1	2.6981	2.1	2.7043
	2.2	2.9489	2.2	2.6897	2.2	2.7	2.2	2.7074
	2.3	2.9498	2.2	2.6919	2.3	2.7018	2.3	2.7083
	2.3	2.9495	2.3	2.6941	2.3	2.7034	2.4	2.7111
	2.4	2.9486	2.4	2.6962	2.4	2.7055	2.4	2.7121
	2.5	2.9492	2.5	2.6978	2.5	2.7083	2.5	2.7139
	2.6	2.9486	2.6	2.699	2.6	2.7083	2.6	2.7158
	2.7	2.948	2.7	2.7009	2.7	2.7114	2.7	2.7173
	2.8	2.947	2.8	2.7028	2.8	2.7127	2.8	2.7195
	2.9	2.9461	2.8	2.7034	2.9	2.7145	2.9	2.7207
	2.9	2.9458	2.9	2.7062	2.9	2.7161	3	2.7223
	3	2.9455	3	2.7083	3	2.7179	3.1	2.7245
	3.1	2.9452	3.1	2.7083	3.1	2.7195	3.1	2.726
	3.2	2.9449	3.2	2.7111	3.2	2.721	3.2	2.7279
	3.3	2.9443	3.3	2.7124	3.3	2.722	3.3	2.7288
	3.4	2.9443	3.4	2.7139	3.4	2.7241	3.4	2.7307
	3.5	2.9436	3.4	2.7152	3.5	2.7257	3.5	2.7319
	3.5	2.9436	3.5	2.7179	3.6	2.7272	3.6	2.7344
	3.6	2.9436	3.6	2.7183	3.6	2.7288	3.7	2.7341
	3.7	2.943	3.7	2.7201	3.7	2.73	3.7	2.7359
	3.8	2.9424	3.8	2.7217	3.8	2.7313	3.8	2.7378
	3.9	2.9418	3.9	2.7226	3.9	2.7331	3.9	2.7393
	4	2.9418	4	2.7245	4	2.7341	4	2.7412
	4.1	2.9412	4	2.7254	4.1	2.7353	4.1	2.7424
	4.1	2.9405	4.1	2.7279	4.2	2.7372	4.2	2.7437
	4.2	2.9405	4.2	2.7291	4.2	2.7387	4.3	2.7437
	4.3	2.9396	4.3	2.73	4.3	2.74	4.4	2.7452
	4.4	2.9393	4.4	2.7313	4.4	2.7415	4.4	2.748
	4.5	2.9387	4.5	2.7328	4.5	2.7427	4.5	2.7496
	4.6	2.9381	4.6	2.7344	4.6	2.7437	4.6	2.7502
	4.7	2.9384	4.7	2.735	4.7	2.7443	4.7	2.7517
	4.8	2.9384	4.7	2.7362	4.8	2.7462	4.8	2.753
	4.8	2.9377	4.8	2.7381	4.8	2.7489	4.9	2.7539
	4.9	2.9374	4.9	2.74	4.9	2.7496	5	2.7558
	5	2.9368	5	2.7409	5	2.7511	5	2.757
	5.1	2.9356	5.1	2.7424	5.1	2.7524	5.1	2.7589
	5.2	2.935	5.2	2.7437	5.2	2.7536	5.2	2.7598
	5.3	2.9356	5.3	2.744	5.3	2.7542	5.3	2.7595
	5.4	2.934	5.3	2.7443	5.4	2.7551	5.4	2.761
	5.4	2.934	5.4	2.7471	5.5	2.7576	5.5	2.7632
	5.5	2.9328	5.5	2.7489	5.5	2.7595	5.6	2.7641
	5.6	2.9328	5.6	2.7502	5.6	2.7595	5.6	2.766
	5.7	2.9325	5.7	2.7511	5.7	2.7601	5.7	2.7672
	5.8	2.9325	5.8	2.752	5.8	2.762	5.8	2.7685
	5.9	2.9319	5.9	2.7539	5.9	2.7632	5.9	2.7688
	6	2.9319	6	2.7542	6	2.7648	6	2.7694
	6	2.9306	6	2.7561	6.1	2.766	6.1	2.7703
	6.1	2.9306	6.1	2.7576	6.1	2.7672	6.2	2.7728
	6.2	2.9291	6.2	2.7586	6.2	2.7688	6.3	2.7744
	6.3	2.9288	6.3	2.7598	6.3	2.7691	6.3	2.7747
	6.4	2.9281	6.4	2.7604	6.4	2.7697	6.4	2.7765
	6.5	2.9278	6.5	2.7613	6.5	2.7706	6.5	2.7775
	6.6	2.9275	6.6	2.7623	6.6	2.7731	6.6	2.7778
	6.7	2.9275	6.6	2.7641	6.7	2.7747	6.7	2.7787
	6.7	2.9284	6.7	2.7657	6.8	2.7747	6.8	2.7803
	6.8	2.9275	6.8	2.7666	6.8	2.7762	6.9	2.7821
	6.9	2.9269	6.9	2.7682	6.9	2.7772	7	2.7837
	7	2.9269	7	2.7688	7	2.7781	7	2.7852
	7.1	2.9266	7.1	2.7694	7.1	2.7796	7.1	2.7858
	7.2	2.9263	7.2	2.7697	7.2	2.7803	7.2	2.7868
	7.3	2.925	7.3	2.7719	7.3	2.7824	7.3	2.788
	7.4	2.9253	7.3	2.7737	7.4	2.784	7.4	2.7883
	7.4	2.9241	7.4	2.7747	7.5	2.7852	7.5	2.7902
	7.5	2.9247	7.5	2.775	7.5	2.7855	7.6	2.7917
	7.6	2.9238	7.6	2.7768	7.6	2.7868	7.6	2.793
	7.7	2.9232	7.7	2.7778	7.7	2.7883	7.7	2.7939
	7.8	2.9226	7.8	2.7784	7.8	2.7886	7.8	2.7939
	7.9	2.9222	7.9	2.7799	7.9	2.7905	7.9	2.7951
	8	2.9222	8	2.7806	8	2.7917	8	2.797
	8	2.9219	8	2.7834	8.1	2.793	8.1	2.7982
	8.1	2.921	8.1	2.7843	8.1	2.7945	8.2	2.7995
	8.2	2.9198	8.2	2.7846	8.2	2.7945	8.2	2.8001
	8.3	2.9198	8.3	2.7855	8.3	2.7951	8.3	2.8007
	8.4	2.9195	8.4	2.7865	8.4	2.7964	8.4	2.8029
	8.5	2.9195	8.5	2.788	8.5	2.7979	8.5	2.8032
	8.6	2.9185	8.6	2.7889	8.6	2.7989	8.6	2.8038
	8.7	2.9188	8.6	2.7902	8.7	2.8001	8.7	2.8054
	8.7	2.9179	8.7	2.7917	8.7	2.8007	8.8	2.8063
	8.8	2.9173	8.8	2.793	8.8	2.802	8.9	2.8075
	8.9	2.9173	8.9	2.7939	8.9	2.8035	8.9	2.8094
	9	2.917	9	2.7945	9	2.8035	9	2.8106
	9.1	2.9164	9.1	2.7948	9.1	2.8047	9.1	2.8116
	9.2	2.916	9.2	2.7964	9.2	2.806	9.2	2.8119
	9.3	2.9157	9.3	2.7979	9.3	2.8075	9.3	2.8128
	9.3	2.9154	9.3	2.7989	9.3	2.8088	9.4	2.8137
	9.4	2.9154	9.4	2.7995	9.4	2.81	9.5	2.8159
	9.5	2.9148	9.5	2.8007	9.5	2.8109	9.5	2.8162
	9.6	2.9145	9.6	2.8013	9.6	2.8116	9.6	2.8172
	9.7	2.9133	9.7	2.8032	9.7	2.8125	9.7	2.8181
	9.8	2.9126	9.8	2.8032	9.8	2.8134	9.8	2.819
	9.9	2.9123	9.9	2.8051	9.9	2.8147	9.9	2.8199
	9.9	2.912	10	2.8054	9.9	2.8156	10	2.8209
	10	2.912	10	2.8069	10	2.8168	10.1	2.8212
	10.1	2.9114	10.1	2.8082	10.1	2.8175	10.1	2.8227
	10.2	2.9114	10.2	2.8094	10.2	2.8181	10.2	2.8234
	10.3	2.9098	10.3	2.8106	10.3	2.819	10.3	2.8249
	10.4	2.9105	10.4	2.8116	10.4	2.8206	10.4	2.8255
	10.5	2.9098	10.5	2.8113	10.5	2.8209	10.5	2.8265
	10.6	2.9083	10.6	2.8125	10.6	2.8212	10.6	2.8277
	10.6	2.9083	10.6	2.8137	10.6	2.823	10.7	2.8286
	10.7	2.908	10.7	2.815	10.7	2.8243	10.8	2.8292
	10.8	2.9077	10.8	2.8162	10.8	2.8252	10.8	2.8292
	10.9	2.908	10.9	2.8168	10.9	2.8255	10.9	2.8311
	11	2.9074	11	2.8181	11	2.8268	11	2.832
	11.1	2.9067	11.1	2.8187	11.1	2.8274	11.1	2.8327
	11.2	2.9071	11.2	2.8196	11.2	2.8283	11.2	2.8339
	11.2	2.9061	11.2	2.8209	11.2	2.8296	11.3	2.8348
	11.3	2.9058	11.3	2.8209	11.3	2.8296	11.4	2.8358
	11.4	2.9049	11.4	2.8218	11.4	2.8305	11.5	2.8364
	11.5	2.9043	11.5	2.823	11.5	2.832	11.6	2.8361
	11.6	2.9049	11.6	2.8246	11.6	2.833	11.6	2.8376
	11.7	2.9036	11.7	2.8255	11.7	2.8345	11.7	2.8392
	11.8	2.9036	11.8	2.8261	11.8	2.8354	11.8	2.8398
	11.8	2.9033	11.9	2.8261	11.8	2.8358	11.9	2.8407
	11.9	2.9021	11.9	2.8274	11.9	2.8358	12	2.8413
	12	2.9021	12	2.8286	12	2.8358	12.1	2.8426
	12.1	2.9018	12.1	2.8292	12.1	2.837	12.2	2.8432
	12.2	2.9009	12.2	2.8299	12.2	2.8379	12.2	2.8444
	12.3	2.8999	12.3	2.8305	12.3	2.8398	12.3	2.8454
	12.4	2.9002	12.4	2.8317	12.3	2.8401	12.4	2.8454
	12.5	2.8999	12.5	2.8327	12.4	2.841	12.5	2.8463
	12.5	2.8981	12.6	2.8339	12.5	2.842	12.6	2.8472
	12.6	2.8978	12.6	2.8354	12.6	2.8423	12.7	2.8488
	12.7	2.8981	12.7	2.8361	12.7	2.8444	12.8	2.8494
	12.8	2.8981	12.8	2.8364	12.8	2.8451	12.9	2.8497
	12.9	2.8981	12.9	2.8361	12.9	2.8451	13	2.8503
	13	2.8968	13	2.8376	13	2.846	13	2.8506
	13.1	2.8968	13.1	2.8379	13	2.8466	13.1	2.8513
	13.1	2.8965	13.2	2.8395	13.1	2.8475	13.2	2.8522
	13.2	2.8965	13.2	2.8401	13.2	2.8488	13.3	2.8528
	13.3	2.8959	13.3	2.8413	13.3	2.8497	13.4	2.8544
	13.4	2.8943	13.4	2.8416	13.4	2.85	13.5	2.8544
	13.5	2.8931	13.5	2.8429	13.5	2.8506	13.6	2.8556
	13.6	2.8925	13.6	2.8435	13.6	2.8509	13.7	2.8559
	13.7	2.8925	13.7	2.8451	13.6	2.8516	13.7	2.8575
	13.7	2.8922	13.8	2.8457	13.7	2.8525	13.8	2.8584
	13.8	2.8916	13.8	2.846	13.8	2.8528	13.9	2.859
	13.9	2.8916	13.9	2.846	13.9	2.8544	14	2.8593
	14	2.8916	14	2.8466	14	2.855	14.1	2.8606
	14.1	2.8916	14.1	2.8491	14.1	2.8556	14.2	2.8609
	14.2	2.8909	14.2	2.8497	14.2	2.8559	14.3	2.8612
	14.3	2.8897	14.3	2.8494	14.3	2.8571	14.3	2.8618
	14.3	2.8891	14.4	2.8503	14.3	2.8581	14.4	2.863
	14.4	2.8885	14.4	2.8506	14.4	2.8584	14.5	2.864
	14.5	2.8878	14.5	2.8506	14.5	2.8596	14.6	2.8646
	14.6	2.8872	14.6	2.8522	14.6	2.8602	14.7	2.8655
	14.7	2.8872	14.7	2.8525	14.7	2.8609	14.8	2.8664
	14.8	2.8866	14.8	2.8534	14.8	2.8618	14.9	2.8664
	14.9	2.886	14.9	2.8544	14.9	2.8618	15	2.8671
	15	2.8857	15	2.8556	14.9	2.8627	15	2.8683
	15	2.886	15.1	2.8562	15	2.8643	15.1	2.8686
	15.1	2.8844	15.1	2.8565	15.1	2.8646	15.2	2.8695
	15.2	2.8847	15.2	2.8587	15.2	2.8655	15.3	2.8702
	15.3	2.8838	15.3	2.8587	15.3	2.8661	15.4	2.8702
	15.4	2.8829	15.4	2.8593	15.4	2.8664	15.5	2.8708
	15.5	2.8832	15.5	2.8596	15.5	2.8668	15.6	2.8714
	15.6	2.8826	15.6	2.8602	15.6	2.8674	15.6	2.8723
	15.6	2.8819	15.7	2.8609	15.6	2.8686	15.7	2.8726
	15.7	2.8819	15.7	2.8615	15.7	2.8692	15.8	2.8736
	15.8	2.881	15.8	2.8615	15.8	2.8702	15.9	2.8736
	15.9	2.8807	15.9	2.8627	15.9	2.8702	16	2.8754
	16	2.8804	16	2.8643	16	2.8708	16.1	2.8764
	16.1	2.8792	16.1	2.8646	16.1	2.872	16.2	2.8761
	16.2	2.8785	16.2	2.8658	16.2	2.8714	16.3	2.8767
	16.2	2.8776	16.3	2.8661	16.2	2.8726	16.3	2.8776
	16.3	2.8773	16.3	2.8664	16.3	2.873	16.4	2.8782
	16.4	2.8773	16.4	2.8668	16.4	2.8742	16.5	2.8792
	16.5	2.877	16.5	2.8677	16.5	2.8751	16.6	2.8801
	16.6	2.8764	16.6	2.8689	16.6	2.8757	16.7	2.8804
	16.7	2.8761	16.7	2.8695	16.7	2.8761	16.8	2.8804
	16.8	2.8754	16.8	2.8699	16.8	2.8764	16.9	2.881
	16.8	2.8754	16.9	2.8702	16.9	2.8773	16.9	2.8823
	16.9	2.8733	17	2.8705	16.9	2.8776	17	2.8826
	17	2.8733	17	2.8711	17	2.8792	17.1	2.8829
	17.1	2.8733	17.1	2.8714	17.1	2.8792	17.2	2.8838
	17.2	2.873	17.2	2.8726	17.2	2.8801	17.3	2.8838
	17.3	2.8714	17.3	2.873	17.3	2.8804	17.4	2.885
	17.4	2.8714	17.4	2.8742	17.4	2.8807	17.5	2.885
	17.5	2.8711	17.5	2.8754	17.5	2.8813	17.6	2.8854
	17.5	2.8708	17.6	2.8757	17.5	2.8826	17.6	2.8866
	17.6	2.8705	17.6	2.8757	17.6	2.8826	17.7	2.8869
	17.7	2.8699	17.7	2.8761	17.7	2.8832	17.8	2.8878
	17.8	2.8699	17.8	2.877	17.8	2.8841	17.9	2.8888
	17.9	2.8683	17.9	2.8785	17.9	2.8844	18	2.8888
	18	2.8677	18	2.8782	18	2.885	18.1	2.8894
	18	2.8674	18.1	2.8795	18.1	2.886	18.2	2.89
	18.1	2.8668	18.2	2.8798	18.2	2.886	18.3	2.8903
	18.2	2.8661	18.2	2.8804	18.2	2.8863	18.3	2.8912
	18.3	2.8661	18.3	2.8807	18.3	2.8869	18.4	2.8916
	18.4	2.8661	18.4	2.881	18.4	2.8878	18.5	2.8916
	18.5	2.8652	18.5	2.8823	18.5	2.8888	18.6	2.8925
	18.6	2.8646	18.6	2.8823	18.6	2.8888	18.7	2.8931
	18.7	2.863	18.7	2.8829	18.7	2.8897	18.8	2.8943
	18.7	2.8618	18.8	2.8832	18.8	2.8903	18.9	2.8953
	18.8	2.8615	18.8	2.8841	18.8	2.8909	19	2.8956
	18.9	2.8618	18.9	2.885	18.9	2.8912	19	2.8962
	19	2.8615	19	2.885	19	2.8916	19.1	2.8968
	19.1	2.8606	19.1	2.886	19.1	2.8922	19.2	2.8971
	19.2	2.8599	19.2	2.886	19.2	2.8925	19.3	2.8974
	19.3	2.8599	19.3	2.8866	19.3	2.8928	19.4	2.8974
	19.3	2.8584	19.4	2.8869	19.4	2.8943	19.5	2.8987
	19.4	2.8593	19.5	2.8881	19.5	2.8953	19.6	2.8993
	19.5	2.8575	19.5	2.8888	19.5	2.8962	19.6	2.8999
	19.6	2.8565	19.6	2.8888	19.6	2.8965	19.7	2.9005
	19.7	2.8562	19.7	2.8897	19.7	2.8971	19.8	2.9009
	19.8	2.8556	19.8	2.8906	19.8	2.8971	19.9	2.9012
	19.9	2.8556	19.9	2.8906	19.9	2.8981	20	2.9021
	20	2.855	20	2.8912	20	2.8974	20.1	2.9024
	20	2.8534	20.1	2.8916	20.1	2.8987	20.2	2.9027
	20.1	2.8528	20.1	2.8919	20.1	2.899	20.3	2.9036
	20.2	2.8516	20.2	2.8925	20.2	2.8999	20.3	2.904
	20.3	2.8519	20.3	2.8934	20.3	2.9002	20.4	2.9049
	20.4	2.8509	20.4	2.8947	20.4	2.9012	20.5	2.9049
	20.5	2.8509	20.5	2.8953	20.5	2.9018	20.6	2.9058
	20.6	2.8503	20.6	2.8962	20.6	2.9021	20.7	2.9064
	20.6	2.85	20.7	2.8968	20.7	2.9024	20.8	2.9067
	20.7	2.8491	20.8	2.8968	20.7	2.9021	20.9	2.9067
	20.8	2.8494	20.8	2.8968	20.8	2.9036	20.9	2.9067
	20.9	2.8466	20.9	2.8978	20.9	2.904	21	2.9071
	21	2.8472	21	2.8974	21	2.9046	21.1	2.908
	21.1	2.846	21.1	2.8981	21.1	2.9046	21.2	2.9083
	21.2	2.846	21.2	2.8987	21.2	2.9058	21.3	2.9086
	21.3	2.846	21.3	2.8996	21.3	2.9064	21.4	2.9105
	21.3	2.8451	21.4	2.9002	21.4	2.9067	21.5	2.9111
	21.4	2.8451	21.4	2.9005	21.4	2.9064	21.6	2.9111
	21.5	2.8435	21.5	2.9009	21.5	2.9071	21.6	2.9114
	21.6	2.8423	21.6	2.9021	21.6	2.9074	21.7	2.9117
	21.7	2.8416	21.7	2.9021	21.7	2.908	21.8	2.912
	21.8	2.841	21.8	2.9027	21.8	2.9083	21.9	2.9133
	21.9	2.841	21.9	2.903	21.9	2.9086	22	2.9133
	21.9	2.8404	22	2.9036	22	2.9089	22.1	2.9145
	22	2.8392	22.1	2.9046	22	2.9102	22.2	2.9148
	22.1	2.8379	22.1	2.9046	22.1	2.9105	22.3	2.9151
	22.2	2.8376	22.2	2.9055	22.2	2.9114	22.3	2.9151
	22.3	2.8364	22.3	2.9061	22.3	2.912	22.4	2.9157
	22.4	2.837	22.4	2.9064	22.4	2.912	22.5	2.916
	22.5	2.8364	22.5	2.9064	22.5	2.912	22.6	2.9164
	22.5	2.8361	22.6	2.9067	22.6	2.9129	22.7	2.9167
	22.6	2.8348	22.7	2.9074	22.6	2.9139	22.8	2.9167
	22.7	2.8336	22.7	2.9074	22.7	2.9154	22.9	2.917
	22.8	2.8333	22.8	2.9077	22.8	2.9151	22.9	2.9176
	22.9	2.8327	22.9	2.9089	22.9	2.9148	23	2.9188
	23	2.8311	23	2.9089	23	2.9157	23.1	2.9195
	23.1	2.8308	23.1	2.9102	23.1	2.916	23.2	2.9204
	23.2	2.8302	23.2	2.9105	23.2	2.9167	23.3	2.9201
	23.2	2.8299	23.3	2.9111	23.3	2.9167	23.4	2.921
	23.3	2.8296	23.3	2.9117	23.3	2.9173	23.5	2.9219
	23.4	2.828	23.4	2.9117	23.4	2.9176	23.6	2.9219
	23.5	2.8268	23.5	2.9123	23.5	2.9179	23.6	2.9222
	23.6	2.8265	23.6	2.9126	23.6	2.9188	23.7	2.9222
	23.7	2.8265	23.7	2.9136	23.7	2.9195	23.8	2.9232
	23.8	2.8258	23.8	2.9145	23.8	2.9198	23.9	2.9244
	23.8	2.8246	23.9	2.9151	23.9	2.9201	24	2.9244
	23.9	2.823	23.9	2.9151	24	2.9204	24.1	2.925
	24	2.8227	24	2.9154	24	2.921	24.2	2.9257
	24.1	2.8218	24.1	2.9157	24.1	2.9219	24.3	2.9257
	24.2	2.8218	24.2	2.9157	24.2	2.9219	24.3	2.9263
	24.3	2.8209	24.3	2.9167	24.3	2.9222	24.4	2.9269
	24.4	2.8199	24.4	2.9167	24.4	2.9232	24.5	2.9272
	24.4	2.8193	24.5	2.917	24.5	2.9232	24.6	2.9269
	24.5	2.8184	24.6	2.9173	24.6	2.9247	24.7	2.9275
	24.6	2.8187	24.6	2.9179	24.6	2.925	24.8	2.9272
	24.7	2.8175	24.7	2.9188	24.7	2.925	24.9	2.9281
	24.8	2.8168	24.8	2.9198	24.8	2.9253	25	2.9284
	24.9	2.8162	24.9	2.9198	24.9	2.9263	25.1	2.9284
	25	2.8156	25	2.9201	25	2.9263	25.1	2.9294
	25.1	2.8134	25.1	2.9213	25.1	2.9269	25.2	2.9294
	25.1	2.8131	25.2	2.921	25.2	2.9272	25.3	2.9309
	25.2	2.8113	25.2	2.9216	25.3	2.9272	25.4	2.9312
	25.3	2.8116	25.3	2.9222	25.3	2.9275	25.5	2.9312
	25.4	2.8109	25.4	2.9222	25.4	2.9281	25.6	2.9315
	25.5	2.8103	25.5	2.9229	25.5	2.9284	25.7	2.9325
	25.6	2.8094	25.6	2.9235	25.6	2.9281	25.8	2.9331
	25.7	2.8085	25.7	2.9244	25.7	2.9281	25.8	2.9334
	25.7	2.8069	25.8	2.9244	25.8	2.9294	25.9	2.9346
	25.8	2.8054	25.8	2.9253	25.9	2.93	26	2.935
	25.9	2.8057	25.9	2.926	25.9	2.9306	26.1	2.935
	26	2.8041	26	2.9263	26	2.9312	26.2	2.9356
	26.1	2.8038	26.1	2.9269	26.1	2.9315	26.3	2.9362
	26.2	2.8023	26.2	2.9269	26.2	2.9319	26.4	2.9368
	26.3	2.802	26.3	2.9269	26.3	2.9325	26.4	2.9374
	26.4	2.8007	26.4	2.9272	26.4	2.9331	26.5	2.9374
	26.4	2.8001	26.5	2.9272	26.5	2.9331	26.6	2.9374
	26.5	2.8001	26.5	2.9275	26.6	2.9337	26.7	2.9384
	26.6	2.7989	26.6	2.9288	26.6	2.935	26.8	2.9393
	26.7	2.7973	26.7	2.9278	26.7	2.9359	26.9	2.9396
	26.8	2.7967	26.8	2.9284	26.8	2.9359	27	2.9399
	26.9	2.7948	26.9	2.9288	26.9	2.9359	27.1	2.9399
	27	2.7948	27	2.9297	27	2.9371	27.1	2.9402
	27	2.7945	27.1	2.9315	27.1	2.9381	27.2	2.9408
	27.1	2.7933	27.1	2.9315	27.2	2.9377	27.3	2.9408
	27.2	2.7927	27.2	2.9315	27.2	2.9381	27.4	2.9418
	27.3	2.7917	27.3	2.9322	27.3	2.9384	27.5	2.9421
	27.4	2.7911	27.4	2.9325	27.4	2.9396	27.6	2.9424
	27.5	2.7892	27.5	2.9331	27.5	2.9393	27.7	2.9427
	27.6	2.7889	27.6	2.934	27.6	2.9399	27.8	2.9427
	27.6	2.7883	27.7	2.935	27.7	2.9399	27.8	2.9439
	27.7	2.7868	27.7	2.9346	27.8	2.9405	27.9	2.9443
	27.8	2.7855	27.8	2.935	27.9	2.9408	28	2.9446
	27.9	2.7855	27.9	2.9353	27.9	2.9412	28.1	2.9446
	28	2.7846	28	2.9362	28	2.9418	28.2	2.9455
	28.1	2.784	28.1	2.9374	28.1	2.9427	28.3	2.9467
	28.2	2.7815	28.2	2.9377	28.2	2.943	28.4	2.9464
	28.3	2.7806	28.3	2.9381	28.3	2.9427	28.4	2.9467
	28.3	2.7806	28.4	2.9381	28.4	2.9433	28.5	2.9467
	28.4	2.7787	28.4	2.9384	28.5	2.9443	28.6	2.9477
	28.5	2.7781	28.5	2.9396	28.5	2.9443	28.7	2.9477
	28.6	2.7778	28.6	2.9396	28.6	2.9446	28.8	2.9486
	28.7	2.7768	28.7	2.9399	28.7	2.9446	28.9	2.9486
	28.8	2.775	28.8	2.9402	28.8	2.9452	29	2.9489
	28.9	2.775	28.9	2.9405	28.9	2.9458	29.1	2.9498
	28.9	2.7744	29	2.9408	29	2.9467	29.1	2.9495
	29	2.7737	29	2.9415	29.1	2.947	29.2	2.9501
	29.1	2.7716	29.1	2.9418	29.2	2.9474	29.3	2.9505
	29.2	2.77	29.2	2.9427	29.2	2.9477	29.4	2.9517
	29.3	2.7697	29.3	2.9433	29.3	2.9483	29.5	2.952
	29.4	2.7697	29.4	2.9436	29.4	2.9483	29.6	2.9523
	29.5	2.7694	29.5	2.9436	29.5	2.9492	29.7	2.9529
	29.6	2.7682	29.6	2.9436	29.6	2.9492	29.8	2.9529
	29.6	2.7666	29.6	2.9436	29.7	2.9495	29.8	2.9529
	29.7	2.7657	29.7	2.9446	29.8	2.9495	29.9	2.9542
	29.8	2.7651	29.8	2.9446	29.8	2.9501	30	2.9548
	29.9	2.7641	29.9	2.9446	29.9	2.9508	30.1	2.9551
	30	2.7623	30	2.9455	30	2.952	30.2	2.9554
	30.1	2.7604	30.1	2.9464	30.1	2.9529	30.3	2.9563
	30.2	2.7604	30.2	2.9467	30.2	2.9526	30.4	2.9567
	30.2	2.7598	30.2	2.9474	30.3	2.9529	30.4	2.9567
	30.3	2.7598	30.3	2.9477	30.4	2.9529	30.5	2.9567
	30.4	2.7576	30.4	2.9489	30.4	2.9529	30.6	2.9567
	30.5	2.7561	30.5	2.9483	30.5	2.9542	30.7	2.9567
	30.6	2.7551	30.6	2.9489	30.6	2.9548	30.8	2.9573
	30.7	2.7548	30.7	2.9495	30.7	2.9554	30.9	2.9573
	30.8	2.7539	30.8	2.9501	30.8	2.956	31	2.9582
	30.9	2.7536	30.8	2.9498	30.9	2.9567	31.1	2.9591
	30.9	2.7517	30.9	2.9505	31	2.9567	31.1	2.9594
	31	2.7511	31	2.9511	31.1	2.9573	31.2	2.9604
	31.1	2.7505	31.1	2.9514	31.1	2.9567	31.3	2.961
	31.2	2.7496	31.2	2.952	31.2	2.9567	31.4	2.9613
	31.3	2.7486	31.3	2.9523	31.3	2.9567	31.5	2.9613
	31.4	2.7458	31.4	2.9529	31.4	2.957	31.6	2.9622
	31.5	2.7446	31.5	2.9529	31.5	2.9573	31.7	2.9622
	31.5	2.744	31.5	2.9529	31.6	2.9585	31.7	2.9622
	31.6	2.7443	31.6	2.9539	31.6	2.9591	31.8	2.9629
	31.7	2.7437	31.7	2.9542	31.7	2.9594	31.9	2.9635
	31.8	2.7424	31.8	2.9551	31.8	2.9607	32	2.9647
	31.9	2.7412	31.9	2.9551	31.9	2.9607	32.1	2.9653
	32	2.7406	32	2.9567	32	2.961	32.2	2.9653
	32.1	2.739	32.1	2.956	32.1	2.9616	32.3	2.9656
	32.1	2.7378	32.1	2.957	32.2	2.9619	32.3	2.966
	32.2	2.7365	32.2	2.9567	32.3	2.9622	32.4	2.966
	32.3	2.7353	32.3	2.9573	32.3	2.9629	32.5	2.966
	32.4	2.7347	32.4	2.957	32.4	2.9629	32.6	2.9666
	32.5	2.7347	32.5	2.957	32.5	2.9641	32.7	2.9672
	32.6	2.7325	32.6	2.9579	32.6	2.9644	32.8	2.9675
	32.7	2.7316	32.7	2.9585	32.7	2.9647	32.9	2.9684
	32.7	2.73	32.8	2.9585	32.8	2.9653	33	2.9681
	32.8	2.73	32.8	2.9598	32.9	2.9663	33	2.9684
	32.9	2.7291	32.9	2.9601	33	2.966	33.1	2.9694
	33	2.7272	33	2.961	33	2.9663	33.2	2.9694
	33.1	2.726	33.1	2.9616	33.1	2.966	33.3	2.9709
	33.2	2.7254	33.2	2.9616	33.2	2.9669	33.4	2.9712
	33.3	2.7235	33.3	2.9622	33.3	2.9675	33.5	2.9715
	33.3	2.722	33.4	2.9622	33.4	2.9681	33.6	2.9725
	33.4	2.7217	33.5	2.9629	33.5	2.9681	33.7	2.9725
	33.5	2.7204	33.5	2.9629	33.6	2.9688	33.7	2.9725
	33.6	2.7195	33.6	2.9635	33.6	2.9691	33.8	2.9734
	33.7	2.7183	33.7	2.9644	33.7	2.9691	33.9	2.9731
	33.8	2.717	33.8	2.9656	33.8	2.97	34	2.9737
	33.9	2.7164	33.9	2.966	33.9	2.97	34.1	2.9743
	33.9	2.7145	34	2.9663	34	2.9719	34.2	2.974
	34	2.7133	34.1	2.9663	34.1	2.9722	34.3	2.975
	34.1	2.7127	34.1	2.9666	34.2	2.9728	34.3	2.9756
	34.2	2.7114	34.2	2.9663	34.3	2.9728	34.4	2.9759
	34.3	2.7099	34.3	2.9669	34.3	2.9728	34.5	2.9762
	34.4	2.7093	34.4	2.9681	34.4	2.9731	34.6	2.9762
	34.5	2.7083	34.5	2.9681	34.5	2.9731	34.7	2.9771
	34.5	2.7065	34.6	2.9684	34.6	2.974	34.8	2.9771
	34.6	2.7046	34.7	2.9691	34.7	2.974	34.9	2.9781
	34.7	2.7031	34.7	2.9691	34.8	2.9743	34.9	2.9787
	34.8	2.7024	34.8	2.9697	34.9	2.975	35	2.9781
	34.9	2.7009	34.9	2.9706	35	2.9753	35.1	2.979
	35	2.7	35	2.9712	35	2.9762	35.2	2.9793
	35.1	2.699	35.1	2.9712	35.1	2.9762	35.3	2.979
	35.2	2.6981	35.2	2.9725	35.2	2.9765	35.4	2.9796
	35.2	2.6966	35.3	2.9728	35.3	2.9771	35.5	2.9802
	35.3	2.6953	35.3	2.9734	35.4	2.9777	35.6	2.9815
	35.4	2.6941	35.4	2.9728	35.5	2.9781	35.6	2.9818
	35.5	2.6925	35.5	2.9734	35.6	2.979	35.7	2.9818
	35.6	2.691	35.6	2.9731	35.6	2.9787	35.8	2.9818
	35.7	2.6891	35.7	2.9737	35.7	2.979	35.9	2.9821
	35.8	2.6885	35.8	2.974	35.8	2.9793	36	2.9827
	35.8	2.6882	35.9	2.9746	35.9	2.9799	36.1	2.9827
	35.9	2.6863	36	2.9753	36	2.9799	36.2	2.983
	36	2.6835	36	2.9759	36.1	2.9812	36.2	2.9833
	36.1	2.6823	36.1	2.9762	36.2	2.9808	36.3	2.9843
	36.2	2.6811	36.2	2.9762	36.3	2.9818	36.4	2.9843
	36.3	2.6789	36.3	2.9771	36.3	2.9818	36.5	2.9849
	36.4	2.6776	36.4	2.9777	36.4	2.9818	36.6	2.9855
	36.4	2.6764	36.5	2.9784	36.5	2.9821	36.7	2.9864
	36.5	2.6739	36.6	2.9784	36.6	2.983	36.8	2.9864
	36.6	2.6742	36.6	2.979	36.7	2.9833	36.8	2.9864
	36.7	2.6724	36.7	2.979	36.8	2.9836	36.9	2.9874
	36.8	2.6702	36.8	2.979	36.9	2.9839	37	2.9877
	36.9	2.6683	36.9	2.979	36.9	2.9843	37.1	2.9883
	37	2.6656	37	2.9796	37	2.9846	37.2	2.9892
	37	2.6649	37.1	2.9805	37.1	2.9846	37.3	2.9892
	37.1	2.6615	37.2	2.9812	37.2	2.9855	37.4	2.9892
	37.2	2.6609	37.2	2.9815	37.3	2.9858	37.5	2.9892
	37.3	2.6575	37.3	2.9818	37.4	2.9864	37.5	2.9895
	37.4	2.6569	37.4	2.9818	37.5	2.987	37.6	2.9905
	37.5	2.6531	37.5	2.9821	37.5	2.9874	37.7	2.9911
	37.6	2.651	37.6	2.9827	37.6	2.9874	37.8	2.9917
	37.7	2.6488	37.7	2.983	37.7	2.9889	37.9	2.992
	37.7	2.6473	37.8	2.9836	37.8	2.9892	38	2.9923
	37.8	2.6442	37.9	2.9836	37.9	2.9892	38.1	2.9926
	37.9	2.6417	37.9	2.9839	38	2.9892	38.2	2.9929
	38	2.6386	38	2.9839	38.1	2.9892	38.2	2.9929
	38.1	2.6361	38.1	2.9849	38.2	2.9898	38.3	2.9929
	38.2	2.6324	38.2	2.9849	38.2	2.9905	38.4	2.9939
	38.3	2.6287	38.3	2.9864	38.3	2.9914	38.5	2.9942
	38.3	2.6256	38.4	2.9867	38.4	2.992	38.6	2.9942
	38.4	2.6225	38.5	2.9874	38.5	2.9926	38.7	2.9945
	38.5	2.6178	38.6	2.9874	38.6	2.9929	38.8	2.9954
	38.6	2.6128	38.6	2.988	38.7	2.9929	38.9	2.9963
	38.7	2.6076	38.7	2.9883	38.8	2.9929	38.9	2.9973
	38.8	2.6023	38.8	2.9892	38.9	2.9936	39	2.9976
	38.9	2.597	38.9	2.9892	38.9	2.9939	39.1	2.9976
	38.9	2.5877	39	2.9892	39	2.9939	39.2	2.9979
	39	2.5809	39.1	2.9892	39.1	2.9948	39.3	2.9976
	39.1	2.571	39.2	2.9895	39.2	2.9942	39.4	2.9979
	39.2	2.5598	39.2	2.9908	39.3	2.9951	39.5	2.9982
	39.3	2.5456	39.3	2.9914	39.4	2.9954	39.5	2.9985
	39.4	2.5344	39.4	2.992	39.5	2.9963	39.6	2.9994
	39.5	2.5186	39.5	2.992	39.5	2.997	39.7	2.9994
	39.5	2.5022	39.6	2.992	39.6	2.9976	39.8	2.9994
	39.6	2.4885	39.7	2.9929	39.7	2.9982	39.9	3.0004
	39.7	2.4705	39.8	2.9936	39.8	2.9976	40	3.0004
	39.8	2.4535	39.8	2.9936	39.9	2.9976	40.1	3.0007
	39.9	2.4352	39.9	2.9936	40	2.9982	40.2	3.001
	40	2.4228	40	2.9939	40.1	2.9985	40.2	3.0019
	40.1	2.4048	40.1	2.9945	40.2	2.9985	40.3	3.0025
	40.2	2.3878	40.2	2.9945	40.2	2.9991	40.4	3.0029
	40.2	2.3717	40.3	2.9951	40.3	2.9994	40.5	3.0032
	40.3	2.3577	40.4	2.9948	40.4	2.9994	40.6	3.0038
	40.4	2.3428	40.4	2.9963	40.5	3.0004	40.7	3.0041
	40.5	2.3242	40.5	2.997	40.6	3.0004	40.8	3.0041
	40.6	2.3118	40.6	2.9976	40.7	3.001	40.8	3.0041
	40.7	2.2966	40.7	2.9976	40.8	3.0016	40.9	3.0047
	40.8	2.2777	40.8	2.9976	40.8	3.0025	41	3.0047
	40.9	2.2656	40.9	2.9976	40.9	3.0029	41.1	3.005
	40.9	2.248	41	2.9982	41	3.0032	41.2	3.0053
	41	2.2328	41	2.9982	41.1	3.0032	41.3	3.0066
	41.1	2.2204	41.1	2.9985	41.2	3.0041	41.4	3.0069
	41.2	2.2046	41.2	2.9985	41.3	3.0041	41.5	3.0072
	41.3	2.1872	41.3	2.9991	41.4	3.0041	41.5	3.0069
	41.4	2.1701	41.4	3.0004	41.4	3.0044	41.6	3.0075
	41.5	2.1574	41.5	3.0004	41.5	3.0044	41.7	3.0084
	41.5	2.1391	41.6	3.0013	41.6	3.005	41.8	3.0094
	41.6	2.1215	41.6	3.0013	41.7	3.0053	41.9	3.0091
	41.7	2.11	41.7	3.0022	41.8	3.0056	42	3.0091
	41.8	2.092	41.8	3.0022	41.9	3.0063	42.1	3.0091
	41.9	2.0737	41.9	3.0032	42	3.0072	42.2	3.01
	42	2.0561	42	3.0032	42	3.0072	42.2	3.01
	42.1	2.044	42.1	3.0035	42.1	3.0072	42.3	3.0109
	42.1	2.0263	42.2	3.0041	42.2	3.0081	42.4	3.0112
	42.2	2.012	42.3	3.0041	42.3	3.0084	42.5	3.0122
	42.3	1.9999	42.3	3.0041	42.4	3.0091	42.6	3.0125
	--		42.4	3.0041	42.5	3.0094	42.7	3.0137
	--		42.5	3.0041	42.6	3.0091	42.8	3.014
	--		42.6	3.0056	42.6	3.0091	42.9	3.0137
	--		42.7	3.0053	42.7	3.0103	42.9	3.014
	--		42.8	3.0056	42.8	3.0103	43	3.0143
	--		42.9	3.0066	42.9	3.0112	43.1	3.0146
	--		42.9	3.0072	43	3.0112	43.2	3.0149
	--		43	3.0078	43.1	3.0118	43.3	3.0146
	--		43.1	3.0081	43.2	3.0131	43.4	3.0143
	--		43.2	3.0087	43.3	3.0134	43.5	3.0149
	--		43.3	3.0087	43.3	3.0137	43.5	3.0156
	--		43.4	3.0097	43.4	3.0143	43.6	3.0153
	--		43.5	3.0094	43.5	3.0143	43.7	3.0159
	--		43.6	3.0097	43.6	3.0146	43.8	3.0165
	--		43.6	3.0097	43.7	3.0143	43.9	3.0168
	--		43.7	3.0103	43.8	3.0149	44	3.0171
	--		43.8	3.0109	43.9	3.0149	44.1	3.0174
	--		43.9	3.0115	43.9	3.0149	44.2	3.0177
	--		44	3.0122	44	3.0156	44.2	3.019
	--		44.1	3.0128	44.1	3.0156	44.3	3.0184
	--		44.2	3.0131	44.2	3.0162	44.4	3.0193
	--		44.2	3.0137	44.3	3.0159	44.5	3.0199
	--		44.3	3.0143	44.4	3.0165	44.6	3.0199
	--		44.4	3.0143	44.5	3.0168	44.7	3.0199
	--		44.5	3.0143	44.6	3.0174	44.8	3.0202
	--		44.6	3.0143	44.6	3.0174	44.9	3.0211
	--		44.7	3.0146	44.7	3.018	44.9	3.0218
	--		44.8	3.0146	44.8	3.0184	45	3.0221
	--		44.9	3.0146	44.9	3.019	45.1	3.0227
	--		44.9	3.0153	45	3.0193	45.2	3.0227
	--		45	3.0156	45.1	3.0193	45.3	3.0233
	--		45.1	3.0159	45.2	3.0199	45.4	3.0236
	--		45.2	3.0162	45.2	3.0202	45.5	3.0239
	--		45.3	3.0165	45.3	3.0202	45.5	3.0246
	--		45.4	3.0171	45.4	3.0208	45.6	3.0246
	--		45.5	3.0171	45.5	3.0215	45.7	3.0249
	--		45.6	3.0177	45.6	3.0221	45.8	3.0252
	--		45.6	3.0184	45.7	3.0224	45.9	3.0261
	--		45.7	3.0187	45.8	3.023	46	3.0258
	--		45.8	3.019	45.8	3.0236	46.1	3.0258
	--		45.9	3.019	45.9	3.0236	46.2	3.0264
	--		46	3.0199	46	3.0236	46.2	3.027
	--		46.1	3.0199	46.1	3.0236	46.3	3.0283
	--		46.2	3.0202	46.2	3.0236	46.4	3.0283
	--		46.2	3.0202	46.3	3.0242	46.5	3.0283
	--		46.3	3.0211	46.4	3.0258	46.6	3.0292
	--		46.4	3.0221	46.4	3.0255	46.7	3.0292
	--		46.5	3.0221	46.5	3.0258	46.8	3.0292
	--		46.6	3.0227	46.6	3.0261	46.8	3.0295
	--		46.7	3.023	46.7	3.0264	46.9	3.0301
	--		46.8	3.0236	46.8	3.0267	47	3.0301
	--		46.9	3.0236	46.9	3.0273	47.1	3.0311
	--		46.9	3.0236	47	3.0283	47.2	3.0314
	--		47	3.0239	47	3.0283	47.3	3.032
	--		47.1	3.0252	47.1	3.0292	47.4	3.0323
	--		47.2	3.0252	47.2	3.0292	47.5	3.032
	--		47.3	3.0255	47.3	3.0295	47.5	3.0323
	--		47.4	3.0258	47.4	3.0295	47.6	3.0329
	--		47.5	3.0261	47.5	3.0298	47.7	3.0329
	--		47.5	3.0267	47.6	3.0301	47.8	3.0335
	--		47.6	3.0267	47.7	3.0304	47.9	3.0335
	--		47.7	3.0273	47.7	3.0311	48	3.0339
	--		47.8	3.028	47.8	3.032	48.1	3.0348
	--		47.9	3.0286	47.9	3.0323	48.2	3.0348
	--		48	3.0289	48	3.0329	48.2	3.0354
	--		48.1	3.0289	48.1	3.0329	48.3	3.0357
	--		48.1	3.0292	48.2	3.0329	48.4	3.0357
	--		48.2	3.0292	48.2	3.0332	48.5	3.0366
	--		48.3	3.0301	48.3	3.0339	48.6	3.0366
	--		48.4	3.0301	48.4	3.0339	48.7	3.0373
	--		48.5	3.0308	48.5	3.0339	48.8	3.0376
	--		48.6	3.0311	48.6	3.0342	48.9	3.0379
	--		48.7	3.032	48.7	3.0342	48.9	3.0382
	--		48.7	3.032	48.8	3.0351	49	3.0382
	--		48.8	3.032	48.9	3.0351	49.1	3.0385
	--		48.9	3.0329	48.9	3.0357	49.2	3.0385
	--		49	3.0329	49	3.0366	49.3	3.0397
	--		49.1	3.0329	49.1	3.0366	49.4	3.0404
	--		49.2	3.0339	49.2	3.037	49.5	3.0407
	--		49.3	3.0342	49.3	3.0376	49.6	3.041
	--		49.3	3.0348	49.4	3.0379	49.6	3.0413
	--		49.4	3.0342	49.5	3.0382	49.7	3.0413
	--		49.5	3.0348	49.6	3.0382	49.8	3.0407
	--		49.6	3.0354	49.6	3.0385	49.9	3.0416
	--		49.7	3.0354	49.7	3.0385	50	3.0422
	--		49.8	3.036	49.8	3.0394	50.1	3.0422
	--		49.9	3.0366	49.9	3.0394	50.2	3.0425
	--		49.9	3.0366	50	3.0401	50.2	3.0432
	--		50	3.037	50.1	3.0404	50.3	3.0432
	--		50.1	3.0376	50.2	3.0407	50.4	3.0435
	--		50.2	3.0379	50.2	3.0407	50.5	3.0438
	--		50.3	3.0382	50.3	3.0416	50.6	3.0441
	--		50.4	3.0385	50.4	3.0419	50.7	3.0444
	--		50.5	3.0385	50.5	3.0422	50.8	3.0444
	--		50.6	3.0385	50.6	3.0422	50.9	3.0447
	--		50.6	3.0397	50.7	3.0432	50.9	3.0469
	--		50.7	3.0404	50.8	3.0435	51	3.0469
	--		50.8	3.0404	50.9	3.0435	51.1	3.0478
	--		50.9	3.0407	50.9	3.0438	51.2	3.0484
	--		51	3.041	51	3.0438	51.3	3.0481
	--		51.1	3.041	51.1	3.0432	51.4	3.0487
	--		51.2	3.0419	51.2	3.0447	51.5	3.0478
	--		51.3	3.0419	51.3	3.0447	51.5	3.049
	--		51.3	3.0419	51.4	3.045	51.6	3.0494
	--		51.4	3.0425	51.5	3.0456	51.7	3.0506
	--		51.5	3.0432	51.6	3.0469	51.8	3.0509
	--		51.6	3.0432	51.6	3.0475	51.9	3.0515
	--		51.7	3.0438	51.7	3.0481	52	3.0509
	--		51.8	3.0435	51.8	3.0481	52.1	3.0515
	--		51.9	3.0438	51.9	3.0478	52.1	3.0515
	--		51.9	3.0444	52	3.0478	52.2	3.0515
	--		52	3.0447	52.1	3.0487	52.3	3.0521
	--		52.1	3.0447	52.2	3.0497	52.4	3.0521
	--		52.2	3.0456	52.2	3.0503	52.5	3.0528
	--		52.3	3.0463	52.3	3.05	52.6	3.0534
	--		52.4	3.0472	52.4	3.0509	52.7	3.054
	--		52.5	3.0478	52.5	3.0509	52.8	3.0543
	--		52.6	3.0484	52.6	3.0515	52.8	3.0543
	--		52.6	3.0484	52.7	3.0518	52.9	3.0543
	--		52.7	3.0481	52.8	3.0518	53	3.0543
	--		52.8	3.049	52.8	3.0521	53.1	3.0543
	--		52.9	3.0494	52.9	3.0528	53.2	3.0543
	--		53	3.0503	53	3.0531	53.3	3.0549
	--		53.1	3.05	53.1	3.054	53.4	3.0552
	--		53.2	3.0509	53.2	3.0537	53.5	3.0562
	--		53.2	3.0509	53.3	3.0543	53.5	3.0571
	--		53.3	3.0512	53.4	3.0543	53.6	3.0571
	--		53.4	3.0512	53.5	3.0543	53.7	3.0574
	--		53.5	3.0518	53.6	3.0546	53.8	3.0583
	--		53.6	3.0525	53.6	3.0546	53.9	3.059
	--		53.7	3.0528	53.7	3.0552	54	3.0596
	--		53.8	3.0531	53.8	3.0552	54.1	3.0599
	--		53.9	3.054	53.9	3.0552	54.2	3.0593
	--		53.9	3.0543	54	3.0559	54.2	3.0599
	--		54	3.0543	54.1	3.0571	54.3	3.0599
	--		54.1	3.0543	54.2	3.0574	54.4	3.0605
	--		54.2	3.0543	54.2	3.0577	54.5	3.0599
	--		54.3	3.0546	54.3	3.059	54.6	3.0608
	--		54.4	3.0546	54.4	3.059	54.7	3.0618
	--		54.5	3.0549	54.5	3.0593	54.8	3.0618
	--		54.6	3.0552	54.6	3.0596	54.8	3.0624
	--		54.6	3.0552	54.7	3.0596	54.9	3.0627
	--		54.7	3.0565	54.8	3.0599	55	3.0636
	--		54.8	3.0568	54.8	3.0602	55.1	3.0645
	--		54.9	3.0571	54.9	3.0605	55.2	3.0649
	--		55	3.0583	55	3.0608	55.3	3.0645
	--		55.1	3.0593	55.1	3.0611	55.4	3.0645
	--		55.2	3.059	55.2	3.0618	55.5	3.0652
	--		55.2	3.059	55.3	3.0624	55.5	3.0652
	--		55.3	3.0593	55.4	3.0627	55.6	3.0661
	--		55.4	3.0599	55.5	3.0636	55.7	3.0658
	--		55.5	3.0596	55.5	3.0639	55.8	3.067
	--		55.6	3.0608	55.6	3.0645	55.9	3.0676
	--		55.7	3.0605	55.7	3.0645	56	3.0676
	--		55.8	3.0608	55.8	3.0645	56.1	3.0686
	--		55.9	3.0611	55.9	3.0645	56.1	3.0692
	--		55.9	3.0618	56	3.0652	56.2	3.0698
	--		56	3.0627	56.1	3.0658	56.3	3.0698
	--		56.1	3.063	56.2	3.0661	56.4	3.0701
	--		56.2	3.0636	56.2	3.0667	56.5	3.0701
	--		56.3	3.0649	56.3	3.067	56.6	3.0707
	--		56.4	3.0655	56.4	3.0676	56.7	3.0707
	--		56.5	3.0649	56.5	3.0686	56.8	3.0711
	--		56.5	3.0645	56.6	3.0692	56.8	3.072
	--		56.6	3.0649	56.7	3.0698	56.9	3.072
	--		56.7	3.0655	56.8	3.0698	57	3.0723
	--		56.8	3.0655	56.9	3.0698	57.1	3.0732
	--		56.9	3.0664	56.9	3.0701	57.2	3.0742
	--		57	3.0673	57	3.0704	57.3	3.0748
	--		57.1	3.068	57.1	3.0704	57.4	3.0748
	--		57.2	3.0683	57.2	3.0714	57.4	3.0748
	--		57.2	3.0692	57.3	3.0717	57.5	3.0751
	--		57.3	3.0695	57.4	3.072	57.6	3.0757
	--		57.4	3.0692	57.5	3.0726	57.7	3.0751
	--		57.5	3.0698	57.5	3.0738	57.8	3.076
	--		57.6	3.0701	57.6	3.0745	57.9	3.0773
	--		57.7	3.0704	57.7	3.0748	58	3.0776
	--		57.8	3.0707	57.8	3.0748	58	3.0785
	--		57.8	3.0711	57.9	3.0748	58.1	3.0794
	--		57.9	3.0714	58	3.0748	58.2	3.0794
	--		58	3.072	58.1	3.0751	58.3	3.0797
	--		58.1	3.0726	58.2	3.0757	58.4	3.0804
	--		58.2	3.0729	58.2	3.076	58.5	3.0804
	--		58.3	3.0742	58.3	3.0773	58.6	3.0804
	--		58.4	3.0748	58.4	3.0779	58.6	3.0804
	--		58.5	3.0748	58.5	3.0788	58.7	3.0813
	--		58.5	3.0748	58.6	3.0794	58.8	3.0822
	--		58.6	3.0748	58.7	3.0794	58.9	3.0825
	--		58.7	3.0754	58.8	3.0804	59	3.0835
	--		58.8	3.0757	58.9	3.0804	59.1	3.0838
	--		58.9	3.0757	58.9	3.08	59.2	3.0847
	--		59	3.076	59	3.0807	59.3	3.0844
	--		59.1	3.0779	59.1	3.0804	59.3	3.0847
	--		59.1	3.0782	59.2	3.0816	59.4	3.0859
	--		59.2	3.0794	59.3	3.0825	59.5	3.0853
	--		59.3	3.0794	59.4	3.0835	59.6	3.0859
	--		59.4	3.08	59.5	3.0841	59.7	3.0862
	--		59.5	3.0804	59.6	3.0841	59.8	3.0878
	--		59.6	3.0804	59.6	3.0844	59.9	3.0875
	--		59.7	3.0807	59.7	3.085	60	3.0884
	--		59.8	3.0807	59.8	3.085	60	3.0887
	--		59.8	3.0807	59.9	3.0859	60.1	3.0897
	--		59.9	3.0816	60	3.0856	60.2	3.0897
	--		60	3.0831	60.1	3.0859	60.3	3.0903
	--		60.1	3.0831	60.2	3.0869	60.4	3.0909
	--		60.2	3.0838	60.2	3.0875	60.5	3.0915
	--		60.3	3.0844	60.3	3.0881	60.6	3.0921
	--		60.4	3.085	60.4	3.0887	60.6	3.0924
	--		60.5	3.0853	60.5	3.0897	60.7	3.0928
	--		60.5	3.0856	60.6	3.09	60.8	3.0934
	--		60.6	3.0859	60.7	3.0903	60.9	3.0934
	--		60.7	3.0862	60.8	3.0906	61	3.0937
	--		60.8	3.0866	60.8	3.0912	61.1	3.0943
	--		60.9	3.0872	60.9	3.0921	61.2	3.0943
	--		61	3.0878	61	3.0924	61.2	3.0949
	--		61.1	3.0887	61.1	3.0924	61.3	3.0955
	--		61.2	3.089	61.2	3.0934	61.4	3.0962
	--		61.2	3.0897	61.3	3.0934	61.5	3.0965
	--		61.3	3.09	61.4	3.0937	61.6	3.0974
	--		61.4	3.0906	61.5	3.0943	61.7	3.098
	--		61.5	3.0912	61.5	3.094	61.8	3.099
	--		61.6	3.0921	61.6	3.0952	61.9	3.099
	--		61.7	3.0924	61.7	3.0959	61.9	3.0993
	--		61.8	3.0924	61.8	3.0959	62	3.0999
	--		61.9	3.0931	61.9	3.0965	62.1	3.1008
	--		61.9	3.0934	62	3.0974	62.2	3.1008
	--		62	3.0934	62.1	3.0983	62.3	3.1017
	--		62.1	3.0943	62.1	3.0986	62.4	3.1024
	--		62.2	3.0946	62.2	3.099	62.5	3.1027
	--		62.3	3.0949	62.3	3.0996	62.5	3.1027
	--		62.4	3.0959	62.4	3.0999	62.6	3.1036
	--		62.5	3.0965	62.5	3.1005	62.7	3.1045
	--		62.6	3.0965	62.6	3.1011	62.8	3.1048
	--		62.6	3.0977	62.7	3.1014	62.9	3.1052
	--		62.7	3.0977	62.8	3.1027	63	3.1052
	--		62.8	3.0983	62.8	3.1027	63.1	3.1058
	--		62.9	3.099	62.9	3.1027	63.1	3.1064
	--		63	3.0999	63	3.1042	63.2	3.107
	--		63.1	3.0999	63.1	3.1045	63.3	3.1079
	--		63.2	3.1005	63.2	3.1048	63.4	3.1079
	--		63.2	3.1008	63.3	3.1055	63.5	3.1092
	--		63.3	3.1017	63.4	3.1055	63.6	3.1098
	--		63.4	3.1024	63.4	3.1064	63.7	3.1101
	--		63.5	3.103	63.5	3.1067	63.8	3.1107
	--		63.6	3.1033	63.6	3.1076	63.8	3.111
	--		63.7	3.1039	63.7	3.1083	63.9	3.1117
	--		63.8	3.1042	63.8	3.1092	64	3.1117
	--		63.9	3.1048	63.9	3.1095	64.1	3.1129
	--		63.9	3.1052	64	3.1104	64.2	3.1138
	--		64	3.1055	64.1	3.1104	64.3	3.1141
	--		64.1	3.1064	64.1	3.1114	64.4	3.1145
	--		64.2	3.1067	64.2	3.1114	64.4	3.1154
	--		64.3	3.1076	64.3	3.1114	64.5	3.1163
	--		64.4	3.1086	64.4	3.112	64.6	3.1166
	--		64.5	3.1086	64.5	3.1138	64.7	3.1169
	--		64.5	3.1095	64.6	3.1141	64.8	3.1172
	--		64.6	3.1107	64.7	3.1151	64.9	3.1179
	--		64.7	3.1107	64.8	3.1157	65	3.1185
	--		64.8	3.111	64.8	3.1166	65.1	3.1191
	--		64.9	3.1114	64.9	3.1172	65.1	3.1191
	--		65	3.1117	65	3.1166	65.2	3.1203
	--		65.1	3.1126	65.1	3.1185	65.3	3.1207
	--		65.2	3.1132	65.2	3.1185	65.4	3.1216
	--		65.2	3.1141	65.3	3.1182	65.5	3.121
	--		65.3	3.1145	65.4	3.1188	65.6	3.1228
	--		65.4	3.1154	65.4	3.1197	65.7	3.1238
	--		65.5	3.1163	65.5	3.1203	65.8	3.1241
	--		65.6	3.1169	65.6	3.1207	65.8	3.1244
	--		65.7	3.1172	65.7	3.1216	65.9	3.125
	--		65.8	3.1169	65.8	3.1222	66	3.1259
	--		65.8	3.1185	65.9	3.1238	66.1	3.1259
	--		65.9	3.1185	66	3.1241	66.2	3.1266
	--		66	3.1191	66.1	3.1241	66.3	3.1272
	--		66.1	3.12	66.1	3.125	66.4	3.1281
	--		66.2	3.1203	66.2	3.1256	66.4	3.1297
	--		66.3	3.1213	66.3	3.1259	66.5	3.1303
	--		66.4	3.1207	66.4	3.1262	66.6	3.1309
	--		66.5	3.1216	66.5	3.1275	66.7	3.1312
	--		66.5	3.1219	66.6	3.1281	66.8	3.1318
	--		66.6	3.1238	66.7	3.1293	66.9	3.1324
	--		66.7	3.1241	66.8	3.1303	67	3.1324
	--		66.8	3.1244	66.8	3.1306	67.1	3.1331
	--		66.9	3.1256	66.9	3.1312	67.1	3.1346
	--		67	3.1256	67	3.1324	67.2	3.1352
	--		67.1	3.1262	67.1	3.1321	67.3	3.1352
	--		67.1	3.1269	67.2	3.1324	67.4	3.1362
	--		67.2	3.1278	67.3	3.1334	67.5	3.1355
	--		67.3	3.1287	67.4	3.1349	67.6	3.1362
	--		67.4	3.1297	67.5	3.1355	67.7	3.1368
	--		67.5	3.1306	67.5	3.1359	67.7	3.1377
	--		67.6	3.1315	67.6	3.1359	67.8	3.1383
	--		67.7	3.1315	67.7	3.1359	67.9	3.139
	--		67.8	3.1324	67.8	3.1368	68	3.1408
	--		67.8	3.1324	67.9	3.1374	68.1	3.1408
	--		67.9	3.1331	68	3.138	68.2	3.1411
	--		68	3.134	68.1	3.139	68.3	3.1417
	--		68.1	3.1349	68.2	3.1402	68.4	3.1427
	--		68.2	3.1352	68.2	3.1411	68.4	3.1436
	--		68.3	3.1362	68.3	3.1414	68.5	3.1436
	--		68.4	3.1362	68.4	3.1417	68.6	3.1439
	--		68.4	3.1365	68.5	3.143	68.7	3.1448
	--		68.5	3.1365	68.6	3.1436	68.8	3.1458
	--		68.6	3.1377	68.7	3.1436	68.9	3.1464
	--		68.7	3.138	68.8	3.1442	69	3.1467
	--		68.8	3.1393	68.8	3.1452	69	3.147
	--		68.9	3.1408	68.9	3.1464	69.1	3.1483
	--		69	3.1411	69	3.1464	69.2	3.1489
	--		69.1	3.1417	69.1	3.1473	69.3	3.1495
	--		69.1	3.1417	69.2	3.1476	69.4	3.1498
	--		69.2	3.143	69.3	3.1486	69.5	3.1507
	--		69.3	3.1439	69.4	3.1492	69.6	3.1514
	--		69.4	3.1436	69.5	3.1501	69.7	3.1523
	--		69.5	3.1445	69.5	3.1507	69.7	3.1529
	--		69.6	3.1458	69.6	3.1514	69.8	3.1529
	--		69.7	3.1464	69.7	3.1523	69.9	3.1538
	--		69.7	3.1464	69.8	3.1529	70	3.1551
	--		69.8	3.1473	69.9	3.1532	70.1	3.1554
	--		69.9	3.1479	70	3.1538	70.2	3.156
	--		70	3.1489	70.1	3.1548	70.3	3.156
	--		70.1	3.1495	70.2	3.1554	70.4	3.1566
	--		70.2	3.1501	70.2	3.156	70.4	3.1576
	--		70.3	3.151	70.3	3.1566	70.5	3.1572
	--		70.4	3.151	70.4	3.1566	70.6	3.1582
	--		70.4	3.1517	70.5	3.1572	70.7	3.16
	--		70.5	3.1526	70.6	3.1591	70.8	3.1603
	--		70.6	3.1535	70.7	3.1594	70.9	3.1613
	--		70.7	3.1545	70.8	3.16	71	3.1613
	--		70.8	3.1554	70.9	3.1613	71	3.1619
	--		70.9	3.1557	70.9	3.1619	71.1	3.1628
	--		71	3.1563	71	3.1622	71.2	3.1631
	--		71	3.1566	71.1	3.1628	71.3	3.1647
	--		71.1	3.1569	71.2	3.1634	71.4	3.165
	--		71.2	3.1576	71.3	3.1641	71.5	3.1656
	--		71.3	3.1582	71.4	3.1647	71.6	3.1665
	--		71.4	3.1594	71.5	3.1656	71.7	3.1669
	--		71.5	3.1603	71.6	3.1669	71.7	3.1678
	--		71.6	3.1607	71.6	3.1681	71.8	3.1684
	--		71.6	3.1616	71.7	3.1681	71.9	3.169
	--		71.7	3.1622	71.8	3.1687	72	3.1703
	--		71.8	3.1631	71.9	3.1696	72.1	3.1706
	--		71.9	3.1634	72	3.1703	72.2	3.1709
	--		72	3.1641	72.1	3.1712	72.3	3.1715
	--		72.1	3.1653	72.2	3.1715	72.3	3.1727
	--		72.2	3.1659	72.3	3.1724	72.4	3.1734
	--		72.3	3.1665	72.3	3.1724	72.5	3.1746
	--		72.3	3.1669	72.4	3.1734	72.6	3.1752
	--		72.4	3.1678	72.5	3.1749	72.7	3.1762
	--		72.5	3.1684	72.6	3.1758	72.8	3.1765
	--		72.6	3.1687	72.7	3.1762	72.9	3.1768
	--		72.7	3.1693	72.8	3.1768	73	3.178
	--		72.8	3.1706	72.9	3.1771	73	3.1789
	--		72.9	3.1715	72.9	3.1786	73.1	3.1796
	--		73	3.1715	73	3.1786	73.2	3.1799
	--		73	3.1721	73.1	3.1802	73.3	3.1817
	--		73.1	3.1727	73.2	3.1808	73.4	3.1824
	--		73.2	3.1734	73.3	3.182	73.5	3.1833
	--		73.3	3.1752	73.4	3.1827	73.6	3.1836
	--		73.4	3.1758	73.5	3.1836	73.6	3.1845
	--		73.5	3.1765	73.6	3.1842	73.7	3.1845
	--		73.6	3.1762	73.6	3.1845	73.8	3.1855
	--		73.6	3.1774	73.7	3.1851	73.9	3.1867
	--		73.7	3.1783	73.8	3.1864	74	3.187
	--		73.8	3.1793	73.9	3.187	74.1	3.1882
	--		73.9	3.1799	74	3.1876	74.2	3.1892
	--		74	3.1805	74.1	3.1879	74.2	3.1892
	--		74.1	3.1817	74.2	3.1892	74.3	3.1901
	--		74.2	3.1827	74.3	3.1901	74.4	3.1913
	--		74.2	3.1827	74.3	3.1904	74.5	3.1926
	--		74.3	3.1842	74.4	3.192	74.6	3.1929
	--		74.4	3.1845	74.5	3.1926	74.7	3.1935
	--		74.5	3.1851	74.6	3.1929	74.8	3.1938
	--		74.6	3.1855	74.7	3.1935	74.8	3.1951
	--		74.7	3.1864	74.8	3.1948	74.9	3.1957
	--		74.8	3.1867	74.9	3.1954	75	3.196
	--		74.9	3.1879	74.9	3.1957	75.1	3.1972
	--		74.9	3.1886	75	3.1966	75.2	3.1985
	--		75	3.1892	75.1	3.1969	75.3	3.2
	--		75.1	3.1901	75.2	3.1985	75.4	3.2003
	--		75.2	3.1913	75.3	3.1994	75.5	3.201
	--		75.3	3.1926	75.4	3.2006	75.5	3.2022
	--		75.4	3.1929	75.5	3.2013	75.6	3.2028
	--		75.5	3.1929	75.6	3.2019	75.7	3.2034
	--		75.5	3.1938	75.6	3.2022	75.8	3.2037
	--		75.6	3.1941	75.7	3.2031	75.9	3.205
	--		75.7	3.1951	75.8	3.2031	76	3.2062
	--		75.8	3.1954	75.9	3.2047	76.1	3.2078
	--		75.9	3.1963	76	3.2059	76.1	3.2087
	--		76	3.1972	76.1	3.2075	76.2	3.2087
	--		76.1	3.1982	76.2	3.2081	76.3	3.209
	--		76.1	3.1994	76.2	3.2081	76.4	3.2115
	--		76.2	3.2	76.3	3.2087	76.5	3.2124
	--		76.3	3.2006	76.4	3.209	76.6	3.2124
	--		76.4	3.2016	76.5	3.2112	76.7	3.2134
	--		76.5	3.2022	76.6	3.2127	76.7	3.2143
	--		76.6	3.2028	76.7	3.2127	76.8	3.2152
	--		76.7	3.2037	76.8	3.213	76.9	3.2158
	--		76.8	3.2041	76.9	3.2146	77	3.2171
	--		76.8	3.2044	76.9	3.2149	77.1	3.218
	--		76.9	3.2062	77	3.2165	77.2	3.2189
	--		77	3.2075	77.1	3.2174	77.3	3.2208
	--		77.1	3.2078	77.2	3.2177	77.4	3.2217
	--		77.2	3.2087	77.3	3.2186	77.4	3.2223
	--		77.3	3.2087	77.4	3.2202	77.5	3.223
	--		77.4	3.2093	77.5	3.2217	77.6	3.2236
	--		77.4	3.2106	77.5	3.2223	77.7	3.2242
	--		77.5	3.2121	77.6	3.2227	77.8	3.2254
	--		77.6	3.2124	77.7	3.2236	77.9	3.2267
	--		77.7	3.213	77.8	3.2236	78	3.227
	--		77.8	3.213	77.9	3.2248	78	3.2285
	--		77.9	3.2146	78	3.2258	78.1	3.2292
	--		78	3.2158	78.1	3.227	78.2	3.2301
	--		78	3.2171	78.2	3.2276	78.3	3.2313
	--		78.1	3.2174	78.2	3.2289	78.4	3.2323
	--		78.2	3.218	78.3	3.2295	78.5	3.2341
	--		78.3	3.2189	78.4	3.2301	78.6	3.2351
	--		78.4	3.2205	78.5	3.2313	78.7	3.236
	--		78.5	3.2208	78.6	3.2329	78.8	3.2369
	--		78.6	3.2217	78.7	3.2338	78.8	3.2385
	--		78.7	3.2227	78.8	3.2354	78.9	3.2391
	--		78.7	3.2233	78.9	3.2357	79	3.2413
	--		78.8	3.2239	78.9	3.2369	79.1	3.2416
	--		78.9	3.2239	79	3.2378	79.2	3.2425
	--		79	3.2254	79.1	3.2388	79.3	3.244
	--		79.1	3.2261	79.2	3.2403	79.4	3.245
	--		79.2	3.2267	79.3	3.2413	79.4	3.2459
	--		79.3	3.2273	79.4	3.2422	79.5	3.2475
	--		79.3	3.2289	79.5	3.2437	79.6	3.2487
	--		79.4	3.2292	79.6	3.2444	79.7	3.2496
	--		79.5	3.2298	79.6	3.245	79.8	3.2499
	--		79.6	3.2304	79.7	3.2468	79.9	3.2521
	--		79.7	3.232	79.8	3.2481	80	3.2533
	--		79.8	3.2329	79.9	3.249	80.1	3.2543
	--		79.9	3.2344	80	3.2496	80.1	3.2552
	--		79.9	3.2354	80.1	3.2509	80.2	3.2568
	--		80	3.236	80.2	3.2521	80.3	3.2577
	--		80.1	3.2369	80.2	3.2527	80.4	3.2589
	--		80.2	3.2378	80.3	3.2549	80.5	3.2608
	--		80.3	3.2394	80.4	3.2549	80.6	3.2623
	--		80.4	3.2394	80.5	3.2561	80.7	3.263
	--		80.5	3.2409	80.6	3.258	80.7	3.2642
	--		80.6	3.2416	80.7	3.2592	80.8	3.2667
	--		80.6	3.2431	80.8	3.2608	80.9	3.2682
	--		80.7	3.2437	80.9	3.2623	81	3.2688
	--		80.8	3.2447	80.9	3.263	81.1	3.2704
	--		80.9	3.2456	81	3.2642	81.2	3.2719
	--		81	3.2465	81.1	3.2664	81.3	3.2744
	--		81.1	3.2481	81.2	3.2679	81.4	3.2754
	--		81.2	3.249	81.3	3.2685	81.4	3.2778
	--		81.2	3.2496	81.4	3.2695	81.5	3.2785
	--		81.3	3.2509	81.5	3.2713	81.6	3.2794
	--		81.4	3.2518	81.6	3.2729	81.7	3.2819
	--		81.5	3.253	81.6	3.2744	81.8	3.2834
	--		81.6	3.2537	81.7	3.2763	81.9	3.2853
	--		81.7	3.2552	81.8	3.2781	82	3.2878
	--		81.8	3.2561	81.9	3.2788	82	3.2893
	--		81.8	3.2568	82	3.2797	82.1	3.2909
	--		81.9	3.258	82.1	3.2819	82.2	3.293
	--		82	3.2592	82.2	3.2831	82.3	3.2958
	--		82.1	3.2602	82.2	3.285	82.4	3.2968
	--		82.2	3.262	82.3	3.2871	82.5	3.2983
	--		82.3	3.2626	82.4	3.2884	82.6	3.3011
	--		82.4	3.2636	82.5	3.2902	82.7	3.3036
	--		82.4	3.2648	82.6	3.2927	82.7	3.3057
	--		82.5	3.2664	82.7	3.2952	82.8	3.3088
	--		82.6	3.2679	82.8	3.2968	82.9	3.3113
	--		82.7	3.2682	82.9	3.2977	83	3.3141
	--		82.8	3.2698	82.9	3.2999	83.1	3.3169
	--		82.9	3.2716	83	3.3033	83.2	3.3197
	--		83	3.2723	83.1	3.3045	83.3	3.3222
	--		83.1	3.2741	83.2	3.3067	83.3	3.3243
	--		83.1	3.275	83.3	3.3101	83.4	3.3284
	--		83.2	3.2769	83.4	3.3119	83.5	3.3315
	--		83.3	3.2785	83.5	3.3154	83.6	3.3355
	--		83.4	3.2785	83.5	3.3175	83.7	3.3383
	--		83.5	3.2794	83.6	3.3203	83.8	3.3417
	--		83.6	3.2819	83.7	3.3225	83.9	3.347
	--		83.7	3.2834	83.8	3.3259	84	3.3495
	--		83.7	3.2844	83.9	3.3284	84	3.3532
	--		83.8	3.2859	84	3.3312	84.1	3.3578
	--		83.9	3.2875	84.1	3.3358	84.2	3.3628
	--		84	3.2887	84.2	3.338	84.3	3.3659
	--		84.1	3.2896	84.2	3.3417	84.4	3.3708
	--		84.2	3.2918	84.3	3.346	84.5	3.3761
	--		84.3	3.2937	84.4	3.3495	84.6	3.3805
	--		84.3	3.2949	84.5	3.3526	84.7	3.386
	--		84.4	3.2961	84.6	3.3569	84.7	3.3919
	--		84.5	3.2971	84.7	3.3619	84.8	3.3981
	--		84.6	3.2986	84.8	3.3653	84.9	3.4015
	--		84.7	3.3005	84.9	3.3699	85	3.4087
	--		84.8	3.302	84.9	3.3752	85.1	3.4149
	--		84.9	3.3036	85	3.3801	85.2	3.4223
	--		85	3.3054	85.1	3.3848	85.3	3.4273
	--		85	3.3073	85.2	3.3904	85.3	3.4347
	--		85.1	3.3088	85.3	3.3944	85.4	3.4403
	--		85.2	3.3104	85.4	3.4006	85.5	3.4474
	--		85.3	3.3129	85.5	3.4071	85.6	3.4558
	--		85.4	3.3147	85.5	3.4139	85.7	3.4639
	--		85.5	3.316	85.6	3.418	85.8	3.4697
	--		85.6	3.3188	85.7	3.4251	85.9	3.4778
	--		85.6	3.3206	85.8	3.4322	86	3.4849
	--		85.7	3.3216	85.9	3.4372	86	3.4942
	--		85.8	3.3231	86	3.4446	86.1	3.5029
	--		85.9	3.3259	86.1	3.4521	86.2	3.5125
	--		86	3.3278	86.2	3.4583	86.3	3.52
	--		86.1	3.3296	86.2	3.467	86.4	3.5293
	--		86.2	3.3321	86.3	3.475	86.5	3.5398
	--		86.3	3.3346	86.4	3.484	86.6	3.5497
	--		86.3	3.3371	86.5	3.4905	86.7	3.5578
	--		86.4	3.3389	86.6	3.4995	86.7	3.568
	--		86.5	3.3417	86.7	3.5088	86.8	3.5792
	--		86.6	3.3439	86.8	3.5159	86.9	3.5875
	--		86.7	3.347	86.8	3.5259	87	3.599
	--		86.8	3.3491	86.9	3.5358	87.1	3.6099
	--		86.9	3.3519	87	3.5435	87.2	3.6167
	--		86.9	3.3547	87.1	3.5534	87.3	3.6288
	--		87	3.3578	87.2	3.5637	87.3	3.6399
	--		87.1	3.3612	87.3	3.5742	87.4	3.6511
	--		87.2	3.364	87.4	3.5823	87.5	3.6592
	--		87.3	3.3671	87.5	3.5922	87.6	3.6703
	--		87.4	3.3699	87.5	3.6006	87.7	3.6809
	--		87.5	3.3736	87.6	3.6111	87.8	3.6892
	--		87.6	3.377	87.7	3.6207	87.9	3.6998
	--		87.6	3.3808	87.8	3.631	87.9	3.7097
	--		87.7	3.3839	87.9	3.639	88	3.7181
	--		87.8	3.3879	88	3.6492	88.1	3.7292
	--		87.9	3.3919	88.1	3.6589	88.2	3.7385
	--		88	3.3963	88.1	3.6682	88.3	3.75
	--		88.1	3.3997	88.2	3.6756	88.4	3.7578
	--		88.2	3.4025	88.3	3.6858	88.5	3.7671
	--		88.2	3.4077	88.4	3.6954	88.6	3.7776
	--		88.3	3.4124	88.5	3.7032	88.6	3.7841
	--		88.4	3.4155	88.6	3.7119	88.7	3.7937
	--		88.5	3.4201	88.7	3.7205	88.8	3.8039
	--		88.6	3.4257	88.8	3.7283	88.9	3.8136
	--		88.7	3.4291	88.8	3.7373	89	3.8204
	--		88.8	3.4341	88.9	3.7469	89.1	3.8287
	--		88.8	3.4394	89	3.7531	89.2	3.8387
	--		88.9	3.4425	89.1	3.7627	89.3	3.8458
	--		89	3.4477	89.2	3.7705	89.3	3.8542
	--		89.1	3.4527	89.3	3.7776	89.4	3.8628
	--		89.2	3.4567	89.4	3.7844	89.5	3.8703
	--		89.3	3.4626	89.4	3.7928	89.6	3.8759
	--		89.4	3.4676	89.5	3.7996	89.7	3.8842
	--		89.4	3.4716	89.6	3.808	89.8	3.892
	--		89.5	3.4769	89.7	3.8151	89.9	3.8973
	--		89.6	3.4825	89.8	3.8225	89.9	3.9047
	--		89.7	3.4865	89.9	3.8278	90	3.9121
	--		89.8	3.4921	90	3.8353	90.1	3.919
	--		89.9	3.4964	90.1	3.8427	90.2	3.9239
	--		90	3.5004	90.1	3.8477	90.3	3.9307
	--		90	3.5054	90.2	3.8542	90.4	3.9369
	--		90.1	3.51	90.3	3.8613	90.5	3.9435
	--		90.2	3.515	90.4	3.8663	90.6	3.9481
	--		90.3	3.5184	90.5	3.8725	90.6	3.9537
	--		90.4	3.5234	90.6	3.8777	90.7	3.9602
	--		90.5	3.5265	90.7	3.8827	90.8	3.9652
	--		90.6	3.5293	90.7	3.8889	90.9	3.971
	--		90.7	3.5333	90.8	3.8951	91	3.976
	--		90.7	3.5367	90.9	3.9007	91.1	3.9803
	--		90.8	3.541	91	3.9047	91.2	3.9869
	--		90.9	3.5429	91.1	3.9097	91.3	3.9927
	--		91	3.546	91.2	3.9149	91.3	3.9986
	--		91.1	3.5494	91.3	3.9193	91.4	4.0027
	--		91.2	3.5513	91.3	3.9239	91.5	4.0089
	--		91.3	3.5538	91.4	3.9292	91.6	4.016
	--		91.3	3.5575	91.5	3.9332	91.7	4.0191
	--		91.4	3.5593	91.6	3.9373	91.8	4.0253
	--		91.5	3.5612	91.7	3.9416	91.9	4.0312
	--		91.6	3.5634	91.8	3.9456	91.9	4.0371
	--		91.7	3.5652	91.9	3.95	92	4.0411
	--		91.8	3.5668	92	3.954	92.1	4.0461
	--		91.9	3.5693	92	3.958	92.2	4.0516
	--		92	3.5717	92.1	3.9621	92.3	4.0572
	--		92	3.5736	92.2	3.9664	92.4	4.0616
	--		92.1	3.5761	92.3	3.9701	92.5	4.0678
	--		92.2	3.5773	92.4	3.9726	92.5	4.0721
	--		92.3	3.5792	92.5	3.9769	92.6	4.0765
	--		92.4	3.5817	92.6	3.9813	92.7	4.083
	--		92.5	3.5829	92.6	3.9838	92.8	4.0879
	--		92.6	3.5854	92.7	3.9887	92.9	4.0923
	--		92.6	3.5866	92.8	3.9931	93	4.0972
	--		92.7	3.5888	92.9	3.9965	93.1	4.1025
	--		92.8	3.5913	93	3.9999	93.2	4.1068
	--		92.9	3.5922	93.1	4.0048	93.2	4.1127
	--		93	3.5947	93.2	4.0079	93.3	4.1177
	--		93.1	3.5972	93.2	4.0123	93.4	4.1239
	--		93.2	3.5981	93.3	4.0172	93.5	4.1276
	--		93.2	3.6012	93.4	4.0197	93.6	4.1329
	--		93.3	3.6031	93.5	4.0231	93.7	4.1375
	--		93.4	3.6062	93.6	4.0284	93.8	4.1422
	--		93.5	3.6071	93.7	4.0315	93.8	4.1478
	--		93.6	3.6105	93.8	4.0355	93.9	4.1521
	--		93.7	3.6133	93.8	4.0405	94	4.1561
	--		93.8	3.6136	93.9	4.0442	94.1	4.1617
	--		93.9	3.6173	94	4.0467	94.2	4.1673
	--		93.9	3.6195	94.1	4.0513	94.3	4.1707
	--		94	3.6229	94.2	4.0554	94.4	4.1763
	--		94.1	3.6244	94.3	4.0578	94.5	4.1809
	--		94.2	3.6275	94.4	4.0628	94.5	4.185
	--		94.3	3.63	94.5	4.0672	94.6	4.1899
	--		94.4	3.6334	94.5	4.0706	94.7	4.1952
	--		94.5	3.6362	94.6	4.074	94.8	4.1998
	--		94.5	3.6393	94.7	4.078	94.9	4.2029
	--		94.6	3.6421	94.8	4.0817	95	4.2082
	--		94.7	3.6449	94.9	4.0848	95.1	4.2129
	--		94.8	3.6492	95	4.0898	95.1	4.2169
	--		94.9	3.6517	95.1	4.0935	95.2	4.2212
	--		95	3.6539	95.1	4.0963	95.3	4.2259
	--		95.1	3.6582	95.2	4.1003	95.4	4.2284
	--		95.1	3.6616	95.3	4.1047	95.5	4.2324
	--		95.2	3.6654	95.4	4.1075	95.6	4.2374
	--		95.3	3.6685	95.5	4.1118	95.7	4.2417
	--		95.4	3.6716	95.6	4.1155	95.7	4.2448
	--		95.5	3.675	95.7	4.1195	95.8	4.2482
	--		95.6	3.6793	95.8	4.123	95.9	4.2516
	--		95.7	3.6833	95.8	4.1261	96	4.256
	--		95.8	3.6864	95.9	4.131	96.1	4.2587
	--		95.8	3.6902	96	4.1335	96.2	4.2622
	--		95.9	3.6942	96.1	4.1372	96.3	4.2662
	--		96	3.6967	96.2	4.1416	96.3	4.2687
	--		96.1	3.7007	96.3	4.1447	96.4	4.2718
	--		96.2	3.7044	96.4	4.1481	96.5	4.2755
	--		96.3	3.7069	96.4	4.1512	96.6	4.2783
	--		96.4	3.7103	96.5	4.154	96.7	4.2804
	--		96.4	3.7143	96.6	4.1571	96.8	4.2845
	--		96.5	3.7178	96.7	4.1605	96.9	4.2879
	--		96.6	3.7202	96.8	4.1639	97	4.2904
	--		96.7	3.7246	96.9	4.1673	97	4.2932
	--		96.8	3.728	97	4.1704	97.1	4.2956
	--		96.9	3.7298	97.1	4.1744	97.2	4.2987
	--		97	3.7329	97.1	4.1763	97.3	4.3
	--		97	3.7367	97.2	4.1784
	--		97.1	3.7391	97.3	4.1812	0	4.1292
	--		97.2	3.7419	97.4	4.185	0.1	4.0929
	--		97.3	3.745	97.5	4.1868	0.2	3.9726
	--		97.4	3.7484	97.6	4.1893	0.3	3.883
	--		97.5	3.7503	97.7	4.1927	0.4	3.8427
	--		97.6	3.7534	97.7	4.1949	0.4	3.8105
	--		97.6	3.7568	97.8	4.1974	0.5	3.7863
	--		97.7	3.759	97.9	4.1998	0.6	3.7695
	--		97.8	3.7615	98	4.202	0.7	3.7488
	--		97.9	3.7646	98.1	4.2048	0.8	3.7236
	--		98	3.7667	98.2	4.207	0.9	3.7029
	--		98.1	3.7686	98.3	4.2098	1	3.6722
	--		98.2	3.7708	98.3	4.2116	1	3.6356
	--		98.3	3.7745	98.4	4.2141	1.1	3.604
	--		98.3	3.7764	98.5	4.2172	1.2	3.5578
	--		98.4	3.7779	98.6	4.2184	1.3	3.5054
	--		98.5	3.7807	98.7	4.2215	1.4	3.4651
	--		98.6	3.7822	98.8	4.2228	1.5	3.413
	--		98.7	3.7853	98.9	4.2268	1.6	3.3712
	--		98.8	3.7872	99	4.2277	1.7	3.3436
	--		98.9	3.7906	99	4.2308	1.7	3.3315
	--		98.9	3.7919	99.1	4.2321	1.8	3.3209
	--		99	3.795	99.2	4.2361	1.9	3.3126
	--		99.1	3.7965	99.3	4.238	2	3.3057
	--		99.2	3.7987	99.4	4.2408	2.1	3.3033
	--		99.3	3.8015	99.5	4.2429	2.2	3.2977
	--		99.4	3.803	99.6	4.2445	2.3	3.2943
	--		99.5	3.8058	99.6	4.2457	2.4	3.2909
	--		99.5	3.808	99.7	4.2476	2.4	3.2875
	--		99.6	3.8108	99.8	4.2513	2.5	3.285
	--		99.7	3.8123	99.9	4.2532	2.6	3.2825
	--		99.8	3.8148	100	4.256	2.7	3.2794
	--		99.9	3.817	100.1	4.2584	2.8	3.2781
	--		100	3.8188	100.2	4.2606	2.9	3.2747
	--		100.1	3.8216	100.2	4.2628	3	3.2726
	--		100.2	3.8238	100.3	4.2659	3.1	3.2698
	--		100.2	3.8256	100.4	4.2684	3.1	3.2682
	--		100.3	3.8278	100.5	4.269	3.2	3.267
	--		100.4	3.8306	100.6	4.2718	3.3	3.2642
	--		100.5	3.8325	100.7	4.2736	3.4	3.2626
	--		100.6	3.8343	100.8	4.2761	3.5	3.2611
	--		100.7	3.8368	100.8	4.278	3.6	3.2589
	--		100.8	3.8399	100.9	4.2808	3.7	3.2571
	--		100.8	3.8418	101	4.2835	3.7	3.2564
	--		100.9	3.8433	101.1	4.2845	3.8	3.2543
	--		101	3.8461	101.2	4.2882	3.9	3.253
	--		101.1	3.848	101.3	4.2897	4	3.2512
	--		101.2	3.8495	101.4	4.2916	4.1	3.2499
	--		101.3	3.852	101.5	4.2941	4.2	3.2493
	--		101.4	3.8535	101.5	4.2966	4.3	3.2471
	--		101.5	3.8563	101.6	4.2984	4.4	3.2462
	--		101.5	3.8576	101.7	4.3	4.4	3.2447
	--		101.6	3.8601			4.5	3.2434
	--		101.7	3.8628	0	4.1347	4.6	3.2431
	--		101.8	3.8641	0.1	4.1006	4.7	3.2416
	--		101.9	3.8669	0.2	3.99	4.8	3.24
	--		102	3.8681	0.3	3.9044	4.9	3.2397
	--		102.1	3.87	0.4	3.8594	5	3.2382
	--		102.1	3.8725	0.4	3.8269	5	3.2369
	--		102.2	3.8737	0.5	3.8074	5.1	3.2363
	--		102.3	3.8756	0.6	3.795	5.2	3.2354
	--		102.4	3.8777	0.7	3.7785	5.3	3.2335
	--		102.5	3.8793	0.8	3.7618	5.4	3.2323
	--		102.6	3.8818	0.9	3.7494	5.5	3.2313
	--		102.7	3.883	1	3.7314	5.6	3.2301
	--		102.7	3.8855	1	3.7125	5.6	3.2292
	--		102.8	3.8867	1.1	3.6964	5.7	3.2289
	--		102.9	3.8895	1.2	3.6728	5.8	3.2276
	--		103	3.8911	1.3	3.644	5.9	3.2267
	--		103.1	3.8935	1.4	3.6201	6	3.2261
	--		103.2	3.8945	1.5	3.5817	6.1	3.2245
	--		103.3	3.8976	1.6	3.537	6.2	3.2242
	--		103.3	3.8991	1.6	3.4998	6.3	3.2239
	--		103.4	3.9013	1.7	3.4474	6.3	3.2233
	--		103.5	3.9025	1.8	3.3991	6.4	3.2227
	--		103.6	3.905	1.9	3.3631	6.5	3.2214
	--		103.7	3.9059	2	3.3426	6.6	3.2214
	--		103.8	3.9084	2.1	3.3278	6.7	3.2192
	--		103.9	3.9094	2.2	3.3185	6.8	3.2186
	--		103.9	3.9112	2.3	3.3123	6.9	3.2177
	--		104	3.9131	2.4	3.3073	7	3.2171
	--		104.1	3.9156	2.4	3.3033	7	3.2161
	--		104.2	3.9174	2.5	3.298	7.1	3.2149
	--		104.3	3.919	2.6	3.2964	7.2	3.214
	--		104.4	3.9208	2.7	3.2927	7.3	3.2134
	--		104.5	3.923	2.8	3.2893	7.4	3.213
	--		104.5	3.9245	2.9	3.2871	7.5	3.2127
	--		104.6	3.9252	3	3.2847	7.6	3.2115
	--		104.7	3.9276	3	3.2803	7.7	3.2096
	--		104.8	3.9298	3.1	3.2791	7.7	3.209
	--		104.9	3.9314	3.2	3.2757	7.8	3.2093
	--		105	3.9342	3.3	3.2747	7.9	3.209
	--		105.1	3.9348	3.4	3.2723	8	3.2081
	--		105.2	3.9369	3.5	3.2698	8.1	3.2065
	--		105.2	3.9385	3.6	3.2682	8.2	3.205
	--		105.3	3.9397	3.7	3.2667	8.3	3.2041
	--		105.4	3.9419	3.7	3.2645	8.4	3.2041
	--		105.5	3.9441	3.8	3.263	8.4	3.2037
	--		105.6	3.9462	3.9	3.2611	8.5	3.2025
	--		105.7	3.9475	4	3.2589	8.6	3.2022
	--		105.8	3.9493	4.1	3.2583	8.7	3.2013
	--		105.9	3.9512	4.2	3.2552	8.8	3.2003
	--		105.9	3.9531	4.3	3.2549	8.9	3.2003
	--		106	3.954	4.3	3.2537	9	3.1991
	--		106.1	3.9568	4.4	3.2524	9.1	3.1985
	--		106.2	3.9577	4.5	3.2509	9.1	3.1972
	--		106.3	3.9599	4.6	3.2496	9.2	3.196
	--		106.4	3.9617	4.7	3.2484	9.3	3.1957
	--		106.5	3.9633	4.8	3.2475	9.4	3.1954
	--		106.6	3.9655	4.9	3.245	9.5	3.1941
	--		106.6	3.9676	5	3.245	9.6	3.1938
	--		106.7	3.9689	5	3.2437	9.7	3.1935
	--		106.8	3.9701	5.1	3.2425	9.8	3.1929
	--		106.9	3.9717	5.2	3.2416	9.8	3.1923
	--		107	3.9729	5.3	3.24	9.9	3.192
	--		107.1	3.9751	5.4	3.2394	10	3.191
	--		107.2	3.9776	5.5	3.2391	10.1	3.1895
	--		107.2	3.9791	5.6	3.2375	10.2	3.1895
	--		107.3	3.9807	5.7	3.2369	10.3	3.1892
	--		107.4	3.9822	5.7	3.236	10.4	3.1879
	--		107.5	3.9841	5.8	3.2344	10.5	3.1873
	--		107.6	3.9862	5.9	3.2338	10.5	3.187
	--		107.7	3.9881	6	3.2326	10.6	3.1855
	--		107.8	3.9903	6.1	3.232	10.7	3.1851
	--		107.8	3.9915	6.2	3.2304	10.8	3.1848
	--		107.9	3.9937	6.3	3.2298	10.9	3.1845
	--		108	3.9955	6.3	3.2295	11	3.1836
	--		108.1	3.9971	6.4	3.2285	11.1	3.183
	--		108.2	3.9986	6.5	3.2276	11.1	3.1824
	--		108.3	4.0002	6.6	3.2279	11.2	3.1814
	--		108.4	4.0014	6.7	3.2261	11.3	3.1802
	--		108.4	4.0036	6.8	3.2248	11.4	3.1799
	--		108.5	4.0058	6.9	3.2245	11.5	3.1789
	--		108.6	4.007	7	3.2245	11.6	3.1793
	--		108.7	4.0089	7	3.2233	11.7	3.1786
	--		108.8	4.0107	7.1	3.223	11.8	3.1774
	--		108.9	4.0135	7.2	3.222	11.8	3.1765
	--		109	4.0148	7.3	3.2208	11.9	3.1762
	--		109.1	4.0163	7.4	3.2211	12	3.1758
	--		109.1	4.0185	7.5	3.2196	12.1	3.1746
	--		109.2	4.0194	7.6	3.2186	12.2	3.1727
	--		109.3	4.0219	7.6	3.218	12.3	3.1727
	--		109.4	4.0234	7.7	3.2177	12.4	3.1721
	--		109.5	4.0256	7.8	3.2171	12.5	3.1721
	--		109.6	4.0275	7.9	3.2161	12.5	3.1715
	--		109.7	4.0287	8	3.2143	12.6	3.1696
	--		109.7	4.0303	8.1	3.2134	12.7	3.1693
	--		109.8	4.0324	8.2	3.2137	12.8	3.1687
	--		109.9	4.034	8.3	3.213	12.9	3.1681
	--		110	4.0361	8.3	3.2124	13	3.1678
	--		110.1	4.038	8.4	3.2112	13.1	3.1675
	--		110.2	4.0389	8.5	3.2093	13.2	3.1665
	--		110.3	4.0414	8.6	3.209	13.2	3.165
	--		110.4	4.0436	8.7	3.209	13.3	3.1647
	--		110.4	4.0439	8.8	3.209	13.4	3.1647
	--		110.5	4.0461	8.9	3.2084	13.5	3.1634
	--		110.6	4.0467	8.9	3.2078	13.6	3.1625
	--		110.7	4.0473	9	3.2062	13.7	3.1625
	--		110.8	4.0504	9.1	3.2047	13.8	3.1616
	--		110.9	4.0516	9.2	3.2041	13.8	3.161
	--		111	4.0535	9.3	3.2034	13.9	3.16
	--		111	4.0551	9.4	3.2037	14	3.1603
	--		111.1	4.0563	9.5	3.2022	14.1	3.1591
	--		111.2	4.0585	9.6	3.2019	14.2	3.1572
	--		111.3	4.06	9.6	3.2013	14.3	3.1569
	--		111.4	4.0619	9.7	3.2003	14.4	3.1569
	--		111.5	4.0634	9.8	3.2003	14.5	3.1563
	--		111.6	4.0656	9.9	3.1994	14.6	3.1557
	--		111.7	4.0675	10	3.1979	14.6	3.1557
	--		111.7	4.0684	10.1	3.1979	14.7	3.1548
	--		111.8	4.0709	10.2	3.196	14.8	3.1541
	--		111.9	4.0721	10.2	3.1957	14.9	3.1541
	--		112	4.0737	10.3	3.1948	15	3.1529
	--		112.1	4.0749	10.4	3.1957	15.1	3.1523
	--		112.2	4.0755	10.5	3.1941	15.2	3.1514
	--		112.3	4.078	10.6	3.1935	15.2	3.1514
	--		112.3	4.0796	10.7	3.1932	15.3	3.1501
	--		112.4	4.0817	10.8	3.1926	15.4	3.1498
	--		112.5	4.0833	10.8	3.1917	15.5	3.1483
	--		112.6	4.0845	10.9	3.191	15.6	3.1479
	--		112.7	4.0861	11	3.1904	15.7	3.1476
	--		112.8	4.0882	11.1	3.1895	15.8	3.147
	--		112.9	4.0901	11.2	3.1892	15.9	3.1467
	--		112.9	4.0916	11.3	3.1886	15.9	3.1458
	--		113	4.0929	11.4	3.1873	16	3.1445
	--		113.1	4.0947	11.5	3.1873	16.1	3.1439
	--		113.2	4.0963	11.5	3.1864	16.2	3.1436
	--		113.3	4.0972	11.6	3.1858	16.3	3.1442
	--		113.4	4.1	11.7	3.1845	16.4	3.1427
	--		113.5	4.1006	11.8	3.1851	16.5	3.1417
	--		113.6	4.1019	11.9	3.1842	16.5	3.1411
	--		113.6	4.1037	12	3.1833	16.6	3.1411
	--		113.7	4.1056	12.1	3.1824	16.7	3.1396
	--		113.8	4.1068	12.2	3.1827	16.8	3.1393
	--		113.9	4.1084	12.2	3.1811	16.9	3.1377
	--		114	4.1106	12.3	3.1799	17	3.1368
	--		114.1	4.1115	12.4	3.1796	17.1	3.1362
	--		114.2	4.113	12.5	3.1786	17.2	3.1355
	--		114.2	4.1137	12.6	3.1777	17.2	3.1362
	--		114.3	4.1155	12.7	3.1771	17.3	3.1359
	--		114.4	4.1164	12.8	3.1765	17.4	3.1355
	--		114.5	4.118	12.8	3.1768	17.5	3.1343
	--		114.6	4.1192	12.9	3.1758	17.6	3.1331
	--		114.7	4.1214	13	3.1749	17.7	3.1324
	--		114.8	4.1233	13.1	3.1746	17.8	3.1324
	--		114.8	4.1239	13.2	3.1734	17.9	3.1318
	--		114.9	4.1251	13.3	3.1724	17.9	3.1312
	--		115	4.1257	13.4	3.1718	18	3.1306
	--		115.1	4.1267	13.5	3.1709	18.1	3.1293
	--		115.2	4.1288	13.5	3.1706	18.2	3.1278
	--		115.3	4.1307	13.6	3.1696	18.3	3.1278
	--		115.4	4.1313	13.7	3.1687	18.4	3.1262
	--		115.5	4.1313	13.8	3.1693	18.5	3.1256
	--		115.5	4.1329	13.9	3.1684	18.5	3.1256
	--		115.6	4.1347	14	3.1669	18.6	3.125
	--		115.7	4.1357	14.1	3.1672	18.7	3.1241
	--		115.8	4.136	14.1	3.1665	18.8	3.1244
	--		115.9	4.1385	14.2	3.1659	18.9	3.1238
	--		116	4.1391	14.3	3.165	19	3.1222
	--		116.1	4.1406	14.4	3.1634	19.1	3.1219
	--		116.1	4.1416	14.5	3.1628	19.2	3.121
	--		116.2	4.1431	14.6	3.1622	19.2	3.121
	--		116.3	4.1447	14.7	3.1622	19.3	3.12
	--		116.4	4.145	14.8	3.1619	19.4	3.1185
	--		116.5	4.1462	14.8	3.1607	19.5	3.1179
	--		116.6	4.1474	14.9	3.16	19.6	3.1182
	--		116.7	4.1481	15	3.1594	19.7	3.1179
	--		116.8	4.1481	15.1	3.1579	19.8	3.1179
	--		116.8	4.1496	15.2	3.1582	19.9	3.1163
	--		116.9	4.1499	15.3	3.1566	20	3.1154
	--		117	4.1512	15.4	3.1566	20	3.1148
	--		117.1	4.1518	15.4	3.1563	20.1	3.1141
	--		117.2	4.1536	15.5	3.1554	20.2	3.1135
	--		117.3	4.1543	15.6	3.1551	20.3	3.1123
	--		117.4	4.1555	15.7	3.1538	20.4	3.1114
	--		117.4	4.1555	15.8	3.1538	20.5	3.1117
	--		117.5	4.1561	15.9	3.1532	20.6	3.1114
	--		117.6	4.1577	16	3.1526	20.6	3.1101
	--		117.7	4.1586	16.1	3.151	20.7	3.1101
	--		117.8	4.1592	16.2	3.1504	20.8	3.1095
	--		117.9	4.1602	16.2	3.1501	20.9	3.1092
	--		118	4.1608	16.3	3.1495	21	3.1089
	--		118	4.162	16.4	3.1479	21.1	3.1076
	--		118.1	4.1623	16.5	3.1479	21.2	3.1061
	--		118.2	4.1629	16.6	3.1473	21.3	3.1055
	--		118.3	4.1639	16.7	3.1467	21.3	3.1058
	--		118.4	4.166	16.8	3.1464	21.4	3.1052
	--		118.5	4.1667	16.9	3.1452	21.5	3.1045
	--		118.6	4.1676	16.9	3.1445	21.6	3.1036
	--		118.6	4.1685	17	3.1439	21.7	3.1033
	--		118.7	4.1688	17.1	3.1436	21.8	3.1033
	--		118.8	4.1701	17.2	3.1433	21.9	3.103
	--		118.9	4.1704	17.3	3.1421	22	3.1017
	--		119	4.1716	17.4	3.1414	22	3.1008
	--		119.1	4.1726	17.5	3.1411	22.1	3.1005
	--		119.2	4.1741	17.5	3.1408	22.2	3.0999
	--		119.3	4.1747	17.6	3.1386	22.3	3.099
	--		119.3	4.175	17.7	3.139	22.4	3.0983
	--		119.4	4.176	17.8	3.1377	22.5	3.0983
	--		119.5	4.176	17.9	3.1371	22.6	3.098
	--		119.6	4.176	18	3.1365	22.6	3.0959
	--		119.7	4.1766	18.1	3.1362	22.7	3.0959
	--		119.8	4.1769	18.2	3.1359	22.8	3.0962
	--		119.9	4.1781	18.2	3.1355	22.9	3.0949
	--		119.9	4.1791	18.3	3.1352	23	3.094
	--		120	4.1797	18.4	3.1346	23.1	3.094
	--		120.1	4.18	18.5	3.1331	23.2	3.0937
	--		120.2	4.1806	18.6	3.1324	23.3	3.0931
	--		120.3	4.1806	18.7	3.1321	23.3	3.0931
	--		120.4	4.1819	18.8	3.1321	23.4	3.0921
	--		120.5	4.1825	18.8	3.1312	23.5	3.0921
	--		120.6	4.1834	18.9	3.1306	23.6	3.0915
	--		120.6	4.1831	19	3.1293	23.7	3.0909
	--		120.7	4.1846	19.1	3.1284	23.8	3.09
	--		120.8	4.1856	19.2	3.1275	23.9	3.0893
	--		120.9	4.1859	19.3	3.1275	23.9	3.0893
	--		121	4.1862	19.4	3.1259	24	3.0884
	--		121.1	4.1868	19.5	3.1256	24.1	3.0875
	--		121.2	4.1871	19.5	3.1253	24.2	3.0878
	--		121.2	4.1881	19.6	3.1241	24.3	3.0869
	--		121.3	4.189	19.7	3.1247	24.4	3.0862
	--		121.4	4.1893	19.8	3.1228	24.5	3.0856
	--		121.5	4.1899	19.9	3.1219	24.6	3.085
	--		121.6	4.1905	20	3.1222	24.6	3.0841
	--		121.7	4.1908	20.1	3.1207	24.7	3.0844
	--		121.8	4.1915	20.1	3.121	24.8	3.0841
	--		121.9	4.1927	20.2	3.12	24.9	3.0841
	--		121.9	4.1933	20.3	3.1197	25	3.0828
	--		122	4.1939	20.4	3.1182	25.1	3.0825
	--		122.1	4.1946	20.5	3.1172	25.2	3.0822
	--		122.2	4.1955	20.6	3.1179	25.3	3.0813
	--		122.3	4.1955	20.7	3.1176	25.3	3.0807
	--		122.4	4.1961	20.8	3.1172	25.4	3.0804
	--		122.5	4.1964	20.8	3.1157	25.5	3.0807
	--		122.5	4.1977	20.9	3.1151	25.6	3.0797
	--		122.6	4.1983	21	3.1145	25.7	3.0794
	--		122.7	4.1989	21.1	3.1132	25.8	3.0791
	--		122.8	4.2001	21.2	3.1132	25.9	3.0776
	--		122.9	4.2001	21.3	3.1126	25.9	3.0779
	--		123	4.2014	21.4	3.1117	26	3.0766
	--		123.1	4.202	21.4	3.1114	26.1	3.0754
	--		123.2	4.2023	21.5	3.111	26.2	3.0754
	--		123.2	4.2029	21.6	3.1101	26.3	3.0754
	--		123.3	4.2045	21.7	3.1098	26.4	3.0751
	--		123.4	4.2051	21.8	3.1092	26.5	3.0751
	--		123.5	4.206	21.9	3.1086	26.6	3.0751
	--		123.6	4.2067	22	3.1076	26.6	3.0742
	--		123.7	4.2076	22.1	3.1064	26.7	3.0738
	--		123.8	4.2079	22.1	3.1061	26.8	3.0729
	--		123.8	4.2094	22.2	3.1058	26.9	3.0723
	--		123.9	4.2098	22.3	3.1048	27	3.0714
	--		124	4.211	22.4	3.1045	27.1	3.0711
	--		124.1	4.2113	22.5	3.1036	27.2	3.0707
	--		124.2	4.2116	22.6	3.1033	27.3	3.0701
	--		124.3	4.2129	22.7	3.103	27.3	3.0704
	--		124.4	4.2141	22.7	3.1021	27.4	3.0698
	--		124.5	4.2144	22.8	3.1021	27.5	3.0698
	--		124.5	4.215	22.9	3.1011	27.6	3.0695
	--		124.6	4.2169	23	3.1005	27.7	3.0686
	--		124.7	4.2184	23.1	3.0996	27.8	3.0676
	--		124.8	4.2188	23.2	3.0993	27.9	3.0676
	--		124.9	4.2188	23.3	3.0993	28	3.0664
	--		125	4.2197	23.4	3.098	28	3.0652
	--		125.1	4.2209	23.4	3.0971	28.1	3.0658
	--		125.1	4.2225	23.5	3.0965	28.2	3.0652
	--		125.2	4.2231	23.6	3.0962	28.3	3.0652
	--		125.3	4.2234	23.7	3.0952	28.4	3.0645
	--		125.4	4.2253	23.8	3.0943	28.5	3.0649
	--		125.5	4.2271	23.9	3.0946	28.6	3.0645
	--		125.6	4.2271	24	3.094	28.6	3.0639
	--		125.7	4.2274	24	3.0934	28.7	3.0627
	--		125.7	4.2287	24.1	3.0931	28.8	3.0627
	--		125.8	4.2305	24.2	3.0928	28.9	3.0614
	--		125.9	4.2312	24.3	3.0921	29	3.0605
	--		126	4.2318	24.4	3.0921	29.1	3.0605
	--		126.1	4.2327	24.5	3.0912	29.2	3.0611
	--		126.2	4.2343	24.6	3.0903	29.2	3.0602
	--		126.3	4.2364	24.7	3.0903	29.3	3.0599
	--		126.4	4.2374	24.7	3.09	29.4	3.0596
	--		126.4	4.2386	24.8	3.0887	29.5	3.0596
	--		126.5	4.2401	24.9	3.0884	29.6	3.0596
	--		126.6	4.2411	25	3.0881	29.7	3.059
	--		126.7	4.2426	25.1	3.0862	29.8	3.0583
	--		126.8	4.2426	25.2	3.0859	29.9	3.0574
	--		126.9	4.2439	25.3	3.0859	29.9	3.0571
	--		127	4.2448	25.4	3.0853	30	3.0568
	--		127	4.2463	25.4	3.0847	30.1	3.0556
	--		127.1	4.2467	25.5	3.0844	30.2	3.0552
	--		127.2	4.2482	25.6	3.0841	30.3	3.0556
	--		127.3	4.2507	25.7	3.0841	30.4	3.0549
	--		127.4	4.251	25.8	3.0831	30.5	3.0549
	--		127.5	4.2522	25.9	3.0825	30.5	3.0546
	--		127.6	4.2535	26	3.0807	30.6	3.0543
	--		127.6	4.2547	26.1	3.0813	30.7	3.054
	--		127.7	4.2566	26.1	3.081	30.8	3.0543
	--		127.8	4.2575	26.2	3.0807	30.9	3.0531
	--		127.9	4.2584	26.3	3.0807	31	3.0525
	--		128	4.2597	26.4	3.0797	31.1	3.0518
	--		128.1	4.2612	26.5	3.0797	31.2	3.0521
	--		128.2	4.2625	26.6	3.0788	31.2	3.0515
	--		128.2	4.2637	26.7	3.0779	31.3	3.0525
	--		128.3	4.2659	26.8	3.0779	31.4	3.0521
	--		128.4	4.2665	26.8	3.0766	31.5	3.0521
	--		128.5	4.2684	26.9	3.076	31.6	3.0518
	--		128.6	4.269	27	3.0748	31.7	3.0506
	--		128.7	4.2696	27.1	3.0751	31.8	3.0503
	--		128.8	4.2715	27.2	3.0748	31.8	3.049
	--		128.9	4.2727	27.3	3.0745	31.9	3.0484
	--		128.9	4.2739	27.4	3.0745	32	3.0478
	--		129	4.2752	27.4	3.0738	32.1	3.0487
	--		129.1	4.2767	27.5	3.0729	32.2	3.0475
	--		129.2	4.2777	27.6	3.0726	32.3	3.0469
	--		129.3	4.2789	27.7	3.0714	32.4	3.0475
	--		129.4	4.2801	27.8	3.0711	32.5	3.0469
	--		129.5	4.2817	27.9	3.0711	32.5	3.0447
	--		129.5	4.2832	28	3.0711	32.6	3.0444
	--		129.6	4.2842	28.1	3.0698	32.7	3.0447
	--		129.7	4.2851	28.1	3.0701	32.8	3.0435
	--		129.8	4.2873	28.2	3.0695	32.9	3.0435
	--		129.9	4.2885	28.3	3.0698	33	3.0438
	--		130	4.2897	28.4	3.0689	33.1	3.0438
	--		130.1	4.2913	28.5	3.068	33.1	3.0432
	--		130.1	4.2928	28.6	3.0673	33.2	3.0428
	--		130.2	4.2941	28.7	3.0676	33.3	3.0425
	--		130.3	4.295	28.8	3.0664	33.4	3.0422
	--		130.4	4.2966	28.8	3.0664	33.5	3.0419
	--		130.5	4.2978	28.9	3.0652	33.6	3.0419
	--		130.6	4.299	29	3.0655	33.7	3.0419
	--		130.6	4.3	29.1	3.0655	33.7	3.041
	--				29.2	3.0642	33.8	3.041
	--		0	4.1248	29.3	3.0645	33.9	3.0404
	--		0.1	4.0926	29.4	3.0639	34	3.0397
	--		0.2	3.9921	29.4	3.0633	34.1	3.0391
	--		0.3	3.9345	29.5	3.0627	34.2	3.0388
	--		0.3	3.8771	29.6	3.0624	34.3	3.0385
	--		0.4	3.8492	29.7	3.0618	34.3	3.0382
	--		0.5	3.8353	29.8	3.0618	34.4	3.0385
	--		0.6	3.8229	29.9	3.0618	34.5	3.0379
	--		0.7	3.8129	30	3.0614	34.6	3.0373
	--		0.8	3.8024	30.1	3.0599	34.7	3.0373
	--		0.9	3.7962	30.1	3.0599	34.8	3.0366
	--		1	3.7863	30.2	3.0599	34.9	3.0363
	--		1	3.7782	30.3	3.0596	35	3.0354
	--		1.1	3.7733	30.4	3.0596	35	3.0363
	--		1.2	3.7655	30.5	3.0593	35.1	3.0348
	--		1.3	3.7574	30.6	3.0587	35.2	3.0342
	--		1.4	3.7509	30.7	3.058	35.3	3.0345
	--		1.5	3.7444	30.8	3.0571	35.4	3.0342
	--		1.6	3.7357	30.8	3.0568	35.5	3.0339
	--		1.6	3.7302	30.9	3.0562	35.6	3.0335
	--		1.7	3.7209	31	3.0556	35.6	3.0332
	--		1.8	3.7131	31.1	3.0549	35.7	3.0332
	--		1.9	3.7063	31.2	3.0549	35.8	3.0326
	--		2	3.697	31.3	3.0549	35.9	3.0329
	--		2.1	3.6871	31.4	3.0546	36	3.032
	--		2.2	3.6759	31.4	3.0543	36.1	3.0326
	--		2.2	3.6666	31.5	3.054	36.2	3.0317
	--		2.3	3.6533	31.6	3.0537	36.3	3.0311
	--		2.4	3.6365	31.7	3.0531	36.3	3.0301
	--		2.5	3.6217	31.8	3.0531	36.4	3.0298
	--		2.6	3.5987	31.9	3.0531	36.5	3.0298
	--		2.7	3.5708	32	3.0518	36.6	3.0292
	--		2.8	3.5476	32	3.0518	36.7	3.0289
	--		2.8	3.5119	32.1	3.0515	36.8	3.0292
	--		2.9	3.4728	32.2	3.0521	36.9	3.0289
	--		3	3.4428	32.3	3.0518	37	3.0283
	--		3.1	3.4025	32.4	3.0503	37	3.0273
	--		3.2	3.3684	32.5	3.0497	37.1	3.028
	--		3.3	3.3491	32.6	3.0497	37.2	3.0273
	--		3.4	3.3315	32.6	3.0487	37.3	3.0267
	--		3.4	3.3209	32.7	3.0487	37.4	3.0255
	--		3.5	3.3126	32.8	3.0481	37.5	3.0264
	--		3.6	3.3082	32.9	3.0478	37.6	3.0249
	--		3.7	3.3036	33	3.0475	37.7	3.0255
	--		3.8	3.2989	33.1	3.0475	37.7	3.0246
	--		3.9	3.2961	33.2	3.0475	37.8	3.0242
	--		4	3.2933	33.3	3.045	37.9	3.0239
	--		4	3.289	33.3	3.045	38	3.0239
	--		4.1	3.2878	33.4	3.0444	38.1	3.0239
	--		4.2	3.2844	33.5	3.0441	38.2	3.0233
	--		4.3	3.2831	33.6	3.0438	38.3	3.023
	--		4.4	3.2791	33.7	3.0438	38.3	3.0227
	--		4.5	3.2791	33.8	3.0435	38.4	3.0221
	--		4.6	3.275	33.9	3.0438	38.5	3.0218
	--		4.6	3.2744	34	3.0428	38.6	3.0211
	--		4.7	3.2723	34	3.0425	38.7	3.0205
	--		4.8	3.2698	34.1	3.0422	38.8	3.0205
	--		4.9	3.2679	34.2	3.0416	38.9	3.0202
	--		5	3.2673	34.3	3.0422	39	3.019
	--		5.1	3.2645	34.4	3.0419	39	3.0193
	--		5.2	3.2626	34.5	3.0416	39.1	3.0193
	--		5.3	3.2626	34.6	3.041	39.2	3.019
	--		5.3	3.2595	34.6	3.041	39.3	3.0184
	--		5.4	3.2589	34.7	3.0407	39.4	3.0177
	--		5.5	3.2574	34.8	3.0394	39.5	3.0171
	--		5.6	3.2552	34.9	3.0388	39.6	3.0168
	--		5.7	3.2549	35	3.0385	39.6	3.0168
	--		5.8	3.2533	35.1	3.0385	39.7	3.0168
	--		5.9	3.2521	35.2	3.0382	39.8	3.0156
	--		6	3.2512	35.3	3.0379	39.9	3.0165
	--		6	3.2496	35.3	3.0373	40	3.0149
	--		6.1	3.2493	35.4	3.0373	40.1	3.0159
	--		6.2	3.2484	35.5	3.037	40.2	3.0156
	--		6.3	3.2468	35.6	3.0366	40.2	3.0156
	--		6.4	3.245	35.7	3.0363	40.3	3.0149
	--		6.5	3.2453	35.8	3.0363	40.4	3.0143
	--		6.6	3.2434	35.9	3.036	40.5	3.0146
	--		6.6	3.2425	36	3.0345	40.6	3.0143
	--		6.7	3.2416	36	3.0348	40.7	3.014
	--		6.8	3.2416	36.1	3.0342	40.8	3.0137
	--		6.9	3.2397	36.2	3.0342	40.9	3.0134
	--		7	3.2391	36.3	3.0339	40.9	3.0128
	--		7.1	3.2378	36.4	3.0332	41	3.0125
	--		7.2	3.2372	36.5	3.0329	41.1	3.0122
	--		7.2	3.2363	36.6	3.0329	41.2	3.0115
	--		7.3	3.2357	36.7	3.0326	41.3	3.0109
	--		7.4	3.2344	36.7	3.0326	41.4	3.0097
	--		7.5	3.2338	36.8	3.0317	41.5	3.0097
	--		7.6	3.232	36.9	3.0311	41.5	3.01
	--		7.7	3.2313	37	3.0314	41.6	3.0091
	--		7.8	3.2304	37.1	3.0308	41.7	3.0087
	--		7.8	3.2298	37.2	3.0298	41.8	3.0091
	--		7.9	3.2292	37.3	3.0295	41.9	3.0078
	--		8	3.2282	37.4	3.0292	42	3.0075
	--		8.1	3.227	37.4	3.0292	42.1	3.0078
	--		8.2	3.2273	37.5	3.0283	42.2	3.0075
	--		8.3	3.2264	37.6	3.0283	42.2	3.0069
	--		8.4	3.2251	37.7	3.0283	42.3	3.0066
	--		8.5	3.2245	37.8	3.0273	42.4	3.0063
	--		8.5	3.2239	37.9	3.027	42.5	3.0053
	--		8.6	3.2239	38	3.0261	42.6	3.0044
	--		8.7	3.2233	38.1	3.0255	42.7	3.0047
	--		8.8	3.2227	38.1	3.0258	42.8	3.0047
	--		8.9	3.2223	38.2	3.0261	42.8	3.0044
	--		9	3.2208	38.3	3.0246	42.9	3.0044
	--		9.1	3.2196	38.4	3.0246	43	3.0038
	--		9.1	3.2186	38.5	3.0249	43.1	3.0038
	--		9.2	3.2183	38.6	3.0242	43.2	3.0035
	--		9.3	3.2177	38.7	3.0239	43.3	3.0029
	--		9.4	3.2174	38.8	3.0236	43.4	3.0022
	--		9.5	3.2161	38.9	3.0236	43.4	3.0016
	--		9.6	3.2155	38.9	3.023	43.5	3.0016
	--		9.7	3.2137	39	3.023	43.6	3.001
	--		9.8	3.2134	39.1	3.0227	43.7	3.0004
	--		9.8	3.2127	39.2	3.0221	43.8	3.0004
	--		9.9	3.213	39.3	3.0215	43.9	3.0001
	--		10	3.213	39.4	3.0205	44	2.9994
	--		10.1	3.2112	39.5	3.0202	44.1	2.9985
	--		10.2	3.2096	39.6	3.0202	44.1	2.9985
	--		10.3	3.2099	39.6	3.0202	44.2	2.9985
	--		10.4	3.209	39.7	3.0196	44.3	2.9979
	--		10.4	3.2093	39.8	3.019	44.4	2.9979
	--		10.5	3.2084	39.9	3.0187	44.5	2.9979
	--		10.6	3.2081	40	3.0187	44.6	2.9982
	--		10.7	3.2072	40.1	3.0184	44.7	2.9976
	--		10.8	3.2053	40.2	3.018	44.7	2.997
	--		10.9	3.2047	40.3	3.0177	44.8	2.9957
	--		11	3.2037	40.3	3.0165	44.9	2.996
	--		11	3.2034	40.4	3.0171	45	2.9957
	--		11.1	3.2031	40.5	3.0165	45.1	2.9954
	--		11.2	3.2031	40.6	3.0159	45.2	2.9942
	--		11.3	3.2025	40.7	3.0156	45.3	2.9948
	--		11.4	3.2016	40.8	3.0153	45.4	2.9942
	--		11.5	3.201	40.9	3.0149	45.4	2.9936
	--		11.6	3.2003	41	3.0156	45.5	2.9932
	--		11.6	3.1985	41	3.0149	45.6	2.9929
	--		11.7	3.1988	41.1	3.0146	45.7	2.9929
	--		11.8	3.1979	41.2	3.0143	45.8	2.9929
	--		11.9	3.1972	41.3	3.0143	45.9	2.9923
	--		12	3.196	41.4	3.014	46	2.9923
	--		12.1	3.1954	41.5	3.014	46.1	2.9917
	--		12.2	3.1948	41.6	3.014	46.1	2.9908
	--		12.2	3.1944	41.7	3.0134	46.2	2.9905
	--		12.3	3.1932	41.7	3.0122	46.3	2.9898
	--		12.4	3.1935	41.8	3.0122	46.4	2.9895
	--		12.5	3.1932	41.9	3.0112	46.5	2.9895
	--		12.6	3.1926	42	3.0106	46.6	2.9895
	--		12.7	3.1923	42.1	3.0109	46.7	2.9895
	--		12.8	3.1913	42.2	3.0097	46.7	2.9889
	--		12.9	3.1898	42.3	3.0106	46.8	2.9883
	--		12.9	3.1898	42.4	3.01	46.9	2.9877
	--		13	3.1886	42.4	3.0094	47	2.9874
	--		13.1	3.1882	42.5	3.0091	47.1	2.9864
	--		13.2	3.1876	42.6	3.0087	47.2	2.987
	--		13.3	3.1867	42.7	3.0081	47.3	2.9864
	--		13.4	3.1864	42.8	3.0072	47.3	2.9852
	--		13.5	3.1858	42.9	3.0078	47.4	2.9852
	--		13.5	3.1848	43	3.0069	47.5	2.9846
	--		13.6	3.1851	43.1	3.0066	47.6	2.9839
	--		13.7	3.1842	43.1	3.006	47.7	2.9836
	--		13.8	3.1833	43.2	3.006	47.8	2.9836
	--		13.9	3.183	43.3	3.0056	47.9	2.983
	--		14	3.1817	43.4	3.0056	48	2.9827
	--		14.1	3.1811	43.5	3.0053	48	2.9827
	--		14.2	3.1802	43.6	3.0044	48.1	2.9824
	--		14.2	3.1796	43.7	3.0041	48.2	2.9821
	--		14.3	3.1786	43.8	3.0035	48.3	2.9821
	--		14.4	3.178	43.8	3.0038	48.4	2.9815
	--		14.5	3.1771	43.9	3.0038	48.5	2.9815
	--		14.6	3.1768	44	3.0032	48.6	2.9802
	--		14.7	3.1765	44.1	3.0032	48.7	2.9802
	--		14.8	3.1762	44.2	3.0025	48.7	2.9802
	--		14.8	3.1758	44.3	3.0019	48.8	2.9799
	--		14.9	3.1743	44.4	3.0016	48.9	2.979
	--		15	3.174	44.5	3.001	49	2.979
	--		15.1	3.1727	44.5	3.0004	49.1	2.979
	--		15.2	3.1721	44.6	2.9998	49.2	2.9787
	--		15.3	3.1721	44.7	3.0001	49.3	2.9777
	--		15.4	3.1718	44.8	2.9991	49.4	2.9774
	--		15.5	3.1706	44.9	2.9988	49.4	2.9768
	--		15.5	3.1696	45	2.9985	49.5	2.9762
	--		15.6	3.169	45.1	2.9982	49.6	2.9762
	--		15.7	3.1684	45.2	2.9979	49.7	2.9765
	--		15.8	3.1681	45.2	2.9976	49.8	2.9756
	--		15.9	3.1672	45.3	2.9976	49.9	2.9753
	--		16	3.1675	45.4	2.9979	50	2.9746
	--		16.1	3.1669	45.5	2.9976	50	2.9737
	--		16.1	3.1656	45.6	2.9976	50.1	2.9734
	--		16.2	3.1647	45.7	2.9967	50.2	2.9731
	--		16.3	3.1641	45.8	2.996	50.3	2.9734
	--		16.4	3.1638	45.9	2.9954	50.4	2.9734
	--		16.5	3.1625	45.9	2.9948	50.5	2.9734
	--		16.6	3.1622	46	2.9948	50.6	2.9725
	--		16.7	3.1616	46.1	2.9939	50.7	2.9719
	--		16.8	3.1613	46.2	2.9936	50.7	2.9719
	--		16.8	3.1603	46.3	2.9936	50.8	2.9719
	--		16.9	3.1585	46.4	2.9932	50.9	2.97
	--		17	3.1579	46.5	2.9929	51	2.9697
	--		17.1	3.1579	46.5	2.9929	51.1	2.9691
	--		17.2	3.1576	46.6	2.9923	51.2	2.9697
	--		17.3	3.1569	46.7	2.9923	51.3	2.9684
	--		17.4	3.1566	46.8	2.9917	51.3	2.9684
	--		17.4	3.1554	46.9	2.9908	51.4	2.9684
	--		17.5	3.1554	47	2.9898	51.5	2.9678
	--		17.6	3.1554	47.1	2.9892	51.6	2.9669
	--		17.7	3.1535	47.2	2.9895	51.7	2.9663
	--		17.8	3.1538	47.2	2.9895	51.8	2.9669
	--		17.9	3.1523	47.3	2.9892	51.9	2.9663
	--		18	3.152	47.4	2.9889	52	2.9663
	--		18	3.1514	47.5	2.9886	52	2.9666
	--		18.1	3.1514	47.6	2.9877	52.1	2.965
	--		18.2	3.1498	47.7	2.9874	52.2	2.9656
	--		18.3	3.1489	47.8	2.9864	52.3	2.9647
	--		18.4	3.1483	47.9	2.987	52.4	2.9641
	--		18.5	3.1483	47.9	2.9861	52.5	2.9638
	--		18.6	3.1473	48	2.9855	52.6	2.9635
	--		18.7	3.147	48.1	2.9852	52.7	2.9629
	--		18.7	3.1464	48.2	2.9852	52.7	2.9622
	--		18.8	3.1452	48.3	2.9846	52.8	2.9619
	--		18.9	3.1439	48.4	2.9833	52.9	2.9616
	--		19	3.1439	48.5	2.9833	53	2.9616
	--		19.1	3.1442	48.6	2.9833	53.1	2.9601
	--		19.2	3.1427	48.6	2.983	53.2	2.9598
	--		19.3	3.1417	48.7	2.983	53.3	2.9598
	--		19.4	3.1414	48.8	2.9821	53.4	2.9591
	--		19.4	3.1414	48.9	2.9821	53.4	2.9576
	--		19.5	3.1396	49	2.9818	53.5	2.9576
	--		19.6	3.139	49.1	2.9818	53.6	2.957
	--		19.7	3.1383	49.2	2.9818	53.7	2.9576
	--		19.8	3.1374	49.3	2.9812	53.8	2.957
	--		19.9	3.1365	49.3	2.9812	53.9	2.9573
	--		20	3.1359	49.4	2.9805	54	2.9576
	--		20	3.1365	49.5	2.9802	54.1	2.957
	--		20.1	3.1355	49.6	2.9793	54.1	2.9563
	--		20.2	3.1355	49.7	2.979	54.2	2.9563
	--		20.3	3.1343	49.8	2.9787	54.3	2.956
	--		20.4	3.134	49.9	2.979	54.4	2.9551
	--		20.5	3.1328	50	2.9781	54.5	2.9545
	--		20.6	3.1328	50	2.9777	54.6	2.9542
	--		20.7	3.1318	50.1	2.9771	54.7	2.9539
	--		20.7	3.1315	50.2	2.9768	54.8	2.9539
	--		20.8	3.1306	50.3	2.9765	54.8	2.9536
	--		20.9	3.13	50.4	2.9762	54.9	2.9526
	--		21	3.1287	50.5	2.9756	55	2.952
	--		21.1	3.1275	50.6	2.9756	55.1	2.9517
	--		21.2	3.1266	50.7	2.975	55.2	2.9511
	--		21.3	3.1266	50.7	2.974	55.3	2.9508
	--		21.3	3.1259	50.8	2.9743	55.4	2.9508
	--		21.4	3.1256	50.9	2.974	55.4	2.9495
	--		21.5	3.125	51	2.9734	55.5	2.9492
	--		21.6	3.1241	51.1	2.9731	55.6	2.9495
	--		21.7	3.1231	51.2	2.9731	55.7	2.9486
	--		21.8	3.1228	51.3	2.9731	55.8	2.9492
	--		21.9	3.1222	51.3	2.9728	55.9	2.9477
	--		22	3.1219	51.4	2.9719	56	2.9486
	--		22	3.1207	51.5	2.9722	56	2.947
	--		22.1	3.1207	51.6	2.9712	56.1	2.947
	--		22.2	3.1194	51.7	2.97	56.2	2.947
	--		22.3	3.1185	51.8	2.9697	56.3	2.9455
	--		22.4	3.1188	51.9	2.9694	56.4	2.9455
	--		22.5	3.1182	52	2.9688	56.5	2.9452
	--		22.6	3.1166	52	2.9684	56.6	2.9452
	--		22.6	3.1166	52.1	2.9681	56.6	2.9446
	--		22.7	3.1163	52.2	2.9681	56.7	2.9443
	--		22.8	3.1157	52.3	2.9678	56.8	2.9436
	--		22.9	3.1151	52.4	2.9675	56.9	2.9433
	--		23	3.1148	52.5	2.9666	57	2.943
	--		23.1	3.1138	52.6	2.9666	57.1	2.9433
	--		23.2	3.112	52.7	2.9666	57.2	2.9424
	--		23.3	3.112	52.7	2.9663	57.3	2.9421
	--		23.3	3.1117	52.8	2.9666	57.3	2.9418
	--		23.4	3.1114	52.9	2.966	57.4	2.9415
	--		23.5	3.1104	53	2.9647	57.5	2.9405
	--		23.6	3.1104	53.1	2.9644	57.6	2.9408
	--		23.7	3.1092	53.2	2.9641	57.7	2.9408
	--		23.8	3.1083	53.3	2.9625	57.8	2.9405
	--		23.9	3.1089	53.3	2.9629	57.9	2.9405
	--		23.9	3.1073	53.4	2.9619	57.9	2.9393
	--		24	3.1067	53.5	2.9622	58	2.9387
	--		24.1	3.1058	53.6	2.9619	58.1	2.9381
	--		24.2	3.1058	53.7	2.9613	58.2	2.9384
	--		24.3	3.1048	53.8	2.961	58.3	2.9377
	--		24.4	3.1048	53.9	2.9607	58.4	2.9377
	--		24.5	3.1039	54	2.9607	58.5	2.9374
	--		24.5	3.1039	54	2.9601	58.6	2.9359
	--		24.6	3.1027	54.1	2.9591	58.6	2.9359
	--		24.7	3.1027	54.2	2.9585	58.7	2.935
	--		24.8	3.1011	54.3	2.9582	58.8	2.9343
	--		24.9	3.1011	54.4	2.9579	58.9	2.9353
	--		25	3.1005	54.5	2.9576	59	2.935
	--		25.1	3.0999	54.6	2.957	59.1	2.9334
	--		25.1	3.0993	54.6	2.9573	59.2	2.9334
	--		25.2	3.0993	54.7	2.957	59.2	2.9325
	--		25.3	3.098	54.8	2.957	59.3	2.9319
	--		25.4	3.098	54.9	2.9567	59.4	2.9319
	--		25.5	3.0968	55	2.9563	59.5	2.9319
	--		25.6	3.0959	55.1	2.9551	59.6	2.9312
	--		25.7	3.0955	55.2	2.9548	59.7	2.9309
	--		25.8	3.0946	55.3	2.9557	59.8	2.9303
	--		25.8	3.0946	55.3	2.9545	59.9	2.9294
	--		25.9	3.0943	55.4	2.9536	59.9	2.9288
	--		26	3.0937	55.5	2.9532	60	2.9288
	--		26.1	3.0934	55.6	2.9532	60.1	2.9288
	--		26.2	3.0931	55.7	2.9529	60.2	2.9288
	--		26.3	3.0924	55.8	2.9526	60.3	2.9275
	--		26.4	3.0918	55.9	2.9523	60.4	2.9272
	--		26.4	3.0912	56	2.9511	60.5	2.9269
	--		26.5	3.0906	56	2.9508	60.6	2.9272
	--		26.6	3.09	56.1	2.9501	60.6	2.9269
	--		26.7	3.09	56.2	2.9508	60.7	2.9266
	--		26.8	3.0893	56.3	2.9489	60.8	2.9257
	--		26.9	3.0893	56.4	2.9489	60.9	2.9257
	--		27	3.0875	56.5	2.9486	61	2.9257
	--		27.1	3.0872	56.6	2.9486	61.1	2.925
	--		27.1	3.0866	56.7	2.9489	61.2	2.9244
	--		27.2	3.0856	56.7	2.9477	61.2	2.9238
	--		27.3	3.0862	56.8	2.9483	61.3	2.9235
	--		27.4	3.0853	56.9	2.948	61.4	2.9219
	--		27.5	3.085	57	2.947	61.5	2.9222
	--		27.6	3.0847	57.1	2.9467	61.6	2.9219
	--		27.7	3.0841	57.2	2.9458	61.7	2.9219
	--		27.7	3.0841	57.3	2.9452	61.8	2.9219
	--		27.8	3.0819	57.3	2.9449	61.9	2.9198
	--		27.9	3.0816	57.4	2.9449	61.9	2.9198
	--		28	3.081	57.5	2.9446	62	2.9198
	--		28.1	3.0813	57.6	2.9446	62.1	2.9204
	--		28.2	3.0804	57.7	2.9436	62.2	2.9195
	--		28.3	3.0807	57.8	2.9433	62.3	2.9185
	--		28.3	3.0804	57.9	2.9433	62.4	2.9176
	--		28.4	3.0794	58	2.9424	62.5	2.9173
	--		28.5	3.0794	58	2.9421	62.6	2.917
	--		28.6	3.0782	58.1	2.9421	62.6	2.9167
	--		28.7	3.0766	58.2	2.9415	62.7	2.9167
	--		28.8	3.0763	58.3	2.9405	62.8	2.916
	--		28.9	3.0757	58.4	2.9405	62.9	2.916
	--		28.9	3.0751	58.5	2.9402	63	2.9157
	--		29	3.0751	58.6	2.9399	63.1	2.916
	--		29.1	3.0751	58.7	2.9402	63.2	2.9157
	--		29.2	3.0745	58.7	2.9387	63.2	2.9145
	--		29.3	3.0751	58.8	2.9384	63.3	2.9139
	--		29.4	3.0738	58.9	2.9381	63.4	2.9129
	--		29.5	3.0732	59	2.9381	63.5	2.9123
	--		29.6	3.0726	59.1	2.9374	63.6	2.9117
	--		29.6	3.0726	59.2	2.9371	63.7	2.912
	--		29.7	3.0723	59.3	2.9365	63.8	2.9117
	--		29.8	3.0701	59.4	2.9365	63.9	2.9111
	--		29.9	3.0701	59.4	2.9362	63.9	2.9098
	--		30	3.0701	59.5	2.9359	64	2.9095
	--		30.1	3.0698	59.6	2.9356	64.1	2.9086
	--		30.2	3.0701	59.7	2.9353	64.2	2.9083
	--		30.3	3.0695	59.8	2.9337	64.3	2.9083
	--		30.3	3.0689	59.9	2.9328	64.4	2.908
	--		30.4	3.0686	60	2.9328	64.5	2.9074
	--		30.5	3.067	60.1	2.9322	64.6	2.9071
	--		30.6	3.0676	60.1	2.9319	64.6	2.9064
	--		30.7	3.0658	60.2	2.9315	64.7	2.9064
	--		30.8	3.0649	60.3	2.9319	64.8	2.9064
	--		30.9	3.0658	60.4	2.9312	64.9	2.9058
	--		30.9	3.0652	60.5	2.9297	65	2.9058
	--		31	3.0652	60.6	2.9288	65.1	2.9049
	--		31.1	3.0655	60.7	2.9294	65.2	2.9055
	--		31.2	3.0642	60.8	2.9284	65.3	2.9043
	--		31.3	3.0645	60.8	2.9281	65.3	2.904
	--		31.4	3.0636	60.9	2.9278	65.4	2.9024
	--		31.5	3.0621	61	2.9288	65.5	2.9033
	--		31.5	3.0621	61.1	2.9272	65.6	2.903
	--		31.6	3.0611	61.2	2.9272	65.7	2.9015
	--		31.7	3.0602	61.3	2.9275	65.8	2.9012
	--		31.8	3.0618	61.4	2.9272	65.9	2.9012
	--		31.9	3.0602	61.5	2.9263	65.9	2.8996
	--		32	3.0602	61.5	2.9266	66	2.8996
	--		32.1	3.0596	61.6	2.9263	66.1	2.9002
	--		32.2	3.0599	61.7	2.926	66.2	2.8981
	--		32.2	3.0596	61.8	2.926	66.3	2.8978
	--		32.3	3.0593	61.9	2.9247	66.4	2.8981
	--		32.4	3.059	62	2.9244	66.5	2.8978
	--		32.5	3.0577	62.1	2.9235	66.6	2.8971
	--		32.6	3.0571	62.1	2.9235	66.6	2.8968
	--		32.7	3.0565	62.2	2.9229	66.7	2.8965
	--		32.8	3.0556	62.3	2.9222	66.8	2.8959
	--		32.8	3.0552	62.4	2.9222	66.9	2.8956
	--		32.9	3.0549	62.5	2.9226	67	2.8956
	--		33	3.0549	62.6	2.9216	67.1	2.8937
	--		33.1	3.0549	62.7	2.9201	67.2	2.8931
	--		33.2	3.0546	62.8	2.9198	67.3	2.8925
	--		33.3	3.0543	62.9	2.9198	67.3	2.8922
	--		33.4	3.0543	62.9	2.9198	67.4	2.8912
	--		33.4	3.0543	63	2.9201	67.5	2.8912
	--		33.5	3.0537	63.1	2.9179	67.6	2.8916
	--		33.6	3.0531	63.2	2.9176	67.7	2.8903
	--		33.7	3.0531	63.3	2.9179	67.8	2.89
	--		33.8	3.0521	63.4	2.9173	67.9	2.8894
	--		33.9	3.0521	63.5	2.917	68	2.8894
	--		34	3.0515	63.5	2.9167	68	2.8888
	--		34	3.0512	63.6	2.916	68.1	2.8881
	--		34.1	3.0521	63.7	2.916	68.2	2.8872
	--		34.2	3.0515	63.8	2.9154	68.3	2.8869
	--		34.3	3.05	63.9	2.9154	68.4	2.8863
	--		34.4	3.0503	64	2.916	68.5	2.886
	--		34.5	3.0503	64.1	2.9145	68.6	2.8857
	--		34.6	3.0487	64.1	2.9142	68.7	2.8857
	--		34.7	3.0487	64.2	2.9136	68.7	2.8847
	--		34.7	3.0481	64.3	2.9129	68.8	2.8838
	--		34.8	3.0487	64.4	2.9123	68.9	2.8838
	--		34.9	3.0484	64.5	2.912	69	2.8832
	--		35	3.0469	64.6	2.912	69.1	2.8829
	--		35.1	3.0453	64.7	2.9111	69.2	2.8826
	--		35.2	3.0444	64.8	2.9111	69.3	2.8823
	--		35.3	3.0444	64.8	2.9114	69.4	2.8807
	--		35.3	3.045	64.9	2.9095	69.4	2.881
	--		35.4	3.0447	65	2.9095	69.5	2.8804
	--		35.5	3.0447	65.1	2.9092	69.6	2.8804
	--		35.6	3.0441	65.2	2.9083	69.7	2.8792
	--		35.7	3.0438	65.3	2.908	69.8	2.8792
	--		35.8	3.0435	65.4	2.908	69.9	2.8788
	--		35.9	3.0428	65.4	2.9074	70	2.8773
	--		35.9	3.0422	65.5	2.9067	70	2.877
	--		36	3.0419	65.6	2.9064	70.1	2.8767
	--		36.1	3.0413	65.7	2.9061	70.2	2.8767
	--		36.2	3.0422	65.8	2.9061	70.3	2.8757
	--		36.3	3.041	65.9	2.9052	70.4	2.8754
	--		36.4	3.0416	66	2.9052	70.5	2.8739
	--		36.5	3.0413	66.1	2.9049	70.6	2.8736
	--		36.6	3.041	66.1	2.9043	70.7	2.8726
	--		36.6	3.0401	66.2	2.9033	70.7	2.8717
	--		36.7	3.0397	66.3	2.9024	70.8	2.8714
	--		36.8	3.0385	66.4	2.9024	70.9	2.8717
	--		36.9	3.0385	66.5	2.903	71	2.8705
	--		37	3.0385	66.6	2.9015	71.1	2.8705
	--		37.1	3.0382	66.7	2.9012	71.2	2.8702
	--		37.2	3.0382	66.7	2.9012	71.3	2.8695
	--		37.2	3.0376	66.8	2.9009	71.4	2.8695
	--		37.3	3.037	66.9	2.9005	71.4	2.8683
	--		37.4	3.0366	67	2.9005	71.5	2.8686
	--		37.5	3.036	67.1	2.8981	71.6	2.8671
	--		37.6	3.036	67.2	2.8978	71.7	2.8664
	--		37.7	3.0363	67.3	2.8974	71.8	2.8661
	--		37.8	3.0348	67.3	2.8978	71.9	2.8658
	--		37.8	3.0348	67.4	2.8968	72	2.8655
	--		37.9	3.0345	67.5	2.8971	72	2.8643
	--		38	3.0348	67.6	2.8965	72.1	2.864
	--		38.1	3.0342	67.7	2.8962	72.2	2.8637
	--		38.2	3.0339	67.8	2.8962	72.3	2.8618
	--		38.3	3.0335	67.9	2.8959	72.4	2.8618
	--		38.4	3.0329	68	2.894	72.5	2.8615
	--		38.4	3.0323	68	2.8928	72.6	2.8606
	--		38.5	3.0329	68.1	2.8928	72.7	2.8599
	--		38.6	3.0326	68.2	2.8922	72.7	2.8599
	--		38.7	3.0317	68.3	2.8919	72.8	2.8587
	--		38.8	3.0311	68.4	2.8916	72.9	2.8593
	--		38.9	3.0304	68.5	2.8916	73	2.8584
	--		39	3.0298	68.6	2.8912	73.1	2.8562
	--		39.1	3.0298	68.7	2.8909	73.2	2.8559
	--		39.1	3.0298	68.7	2.8894	73.3	2.8562
	--		39.2	3.0292	68.8	2.8894	73.4	2.855
	--		39.3	3.0295	68.9	2.8885	73.4	2.854
	--		39.4	3.0292	69	2.8885	73.5	2.8534
	--		39.5	3.0283	69.1	2.8875	73.6	2.8528
	--		39.6	3.0286	69.2	2.8875	73.7	2.8519
	--		39.7	3.0273	69.3	2.8866	73.8	2.8519
	--		39.7	3.0267	69.3	2.886	73.9	2.8513
	--		39.8	3.0264	69.4	2.8863	74	2.8506
	--		39.9	3.0255	69.5	2.885	74.1	2.8503
	--		40	3.0264	69.6	2.8844	74.1	2.8497
	--		40.1	3.0252	69.7	2.885	74.2	2.8497
	--		40.2	3.0258	69.8	2.8838	74.3	2.8478
	--		40.3	3.0255	69.9	2.8832	74.4	2.8469
	--		40.3	3.0242	70	2.8832	74.5	2.8469
	--		40.4	3.0246	70	2.8823	74.6	2.8463
	--		40.5	3.0239	70.1	2.8823	74.7	2.846
	--		40.6	3.0239	70.2	2.8816	74.8	2.8454
	--		40.7	3.0236	70.3	2.881	74.8	2.8451
	--		40.8	3.023	70.4	2.8807	74.9	2.8444
	--		40.9	3.023	70.5	2.8807	75	2.8429
	--		40.9	3.0224	70.6	2.8804	75.1	2.8426
	--		41	3.0224	70.6	2.8795	75.2	2.8416
	--		41.1	3.0215	70.7	2.8792	75.3	2.841
	--		41.2	3.0205	70.8	2.8785	75.4	2.8404
	--		41.3	3.0205	70.9	2.8773	75.5	2.8395
	--		41.4	3.0202	71	2.877	75.5	2.8382
	--		41.5	3.0199	71.1	2.8764	75.6	2.837
	--		41.6	3.0202	71.2	2.8761	75.7	2.8373
	--		41.6	3.0193	71.2	2.8757	75.8	2.8364
	--		41.7	3.019	71.3	2.8748	75.9	2.8367
	--		41.8	3.0184	71.4	2.8736	76	2.8358
[truncated: 667 more rows]

## Sheet: Figure4j
	LiFeHCF-2
	Specific capacity (mAh g-1)	Voltage (V vs Li+/Li)	Specific capacity (mAh g-1)	Voltage (V vs Li+/Li)	Specific capacity (mAh g-1)	Voltage (V vs Li+/Li)	Specific capacity (mAh g-1)	Voltage (V vs Li+/Li)
	0	3.0056	0	2.0678	0	2.2718	0	2.2833
	0.1	3.0056	0.1	2.0663	0.1	2.3413	0.1	2.3518
	0.2	3.0053	0.2	2.4089	0.2	2.6063	0.2	2.598
	0.3	3.0044	0.3	2.6187	0.3	2.6442	0.3	2.6401
	0.4	3.0029	0.4	2.6407	0.4	2.6553	0.4	2.6528
	0.5	3.0029	0.5	2.6497	0.5	2.6634	0.5	2.6618
	0.6	3.0022	0.6	2.6569	0.6	2.6702	0.6	2.6693
	0.7	3.0016	0.7	2.6637	0.7	2.6755	0.7	2.6742
	0.8	3.001	0.8	2.669	0.8	2.6804	0.9	2.6798
	0.9	2.9998	0.9	2.673	1	2.6848	1	2.6848
	1	3.0001	1	2.6783	1.1	2.6885	1.1	2.6888
	1.1	2.9994	1.1	2.682	1.2	2.6928	1.2	2.6925
	1.3	2.9976	1.3	2.6854	1.3	2.6966	1.3	2.6969
	1.4	2.997	1.4	2.6882	1.4	2.6987	1.4	2.699
	1.5	2.997	1.5	2.6922	1.5	2.7021	1.5	2.7031
	1.6	2.9954	1.6	2.6956	1.6	2.7037	1.6	2.7043
	1.7	2.9957	1.7	2.6981	1.7	2.708	1.7	2.7083
	1.8	2.9967	1.8	2.7	1.8	2.7086	1.8	2.7086
	1.9	2.9954	1.9	2.7034	1.9	2.7114	1.9	2.7117
	2	2.9951	2	2.704	2	2.7133	2	2.7133
	2.1	2.9939	2.1	2.7077	2.1	2.7164	2.1	2.7167
	2.2	2.9926	2.2	2.708	2.2	2.7186	2.2	2.7192
	2.3	2.9926	2.3	2.7111	2.3	2.7204	2.3	2.721
	2.4	2.9923	2.4	2.7127	2.4	2.7229	2.4	2.7235
	2.5	2.9917	2.5	2.7152	2.5	2.7235	2.5	2.7241
	2.6	2.9908	2.6	2.7173	2.6	2.726	2.6	2.726
	2.7	2.9908	2.7	2.7198	2.7	2.7285	2.7	2.7282
	2.8	2.9905	2.8	2.7214	2.8	2.7285	2.8	2.7291
	2.9	2.9901	2.9	2.7232	2.9	2.7322	2.9	2.7322
	3	2.9889	3	2.7241	3	2.7334	3	2.7338
	3.1	2.9886	3.1	2.7263	3.2	2.7341	3.2	2.7344
	3.2	2.9877	3.2	2.7282	3.3	2.7356	3.3	2.7359
	3.3	2.988	3.3	2.7288	3.4	2.7375	3.4	2.7378
	3.4	2.9867	3.4	2.7322	3.5	2.739	3.5	2.7387
	3.6	2.9861	3.5	2.7334	3.6	2.7396	3.6	2.7396
	3.7	2.9858	3.6	2.7341	3.7	2.7421	3.7	2.7412
	3.8	2.9858	3.7	2.7356	3.8	2.7434	3.8	2.7437
	3.9	2.9858	3.8	2.7375	3.9	2.7434	3.9	2.7437
	4	2.9855	3.9	2.7381	4	2.7452	4	2.7446
	4.1	2.9849	4.1	2.7403	4.1	2.7477	4.1	2.7474
	4.2	2.9839	4.2	2.7412	4.2	2.7486	4.2	2.7483
	4.3	2.9836	4.3	2.7437	4.3	2.7496	4.3	2.7496
	4.4	2.9833	4.4	2.744	4.4	2.7514	4.4	2.7511
	4.5	2.9821	4.5	2.7452	4.5	2.752	4.5	2.7517
	4.6	2.9812	4.6	2.7477	4.6	2.7527	4.6	2.7527
	4.7	2.9812	4.7	2.7489	4.7	2.7536	4.7	2.753
	4.8	2.9808	4.8	2.7493	4.8	2.7551	4.8	2.7539
	4.9	2.9805	4.9	2.7511	4.9	2.7567	4.9	2.7564
	5	2.9796	5	2.7524	5	2.7586	5	2.7579
	5.1	2.9799	5.1	2.753	5.1	2.7586	5.2	2.7586
	5.2	2.979	5.2	2.7533	5.2	2.7601	5.3	2.7589
	5.3	2.9784	5.3	2.7548	5.4	2.7617	5.4	2.7607
	5.4	2.9784	5.4	2.7573	5.5	2.7626	5.5	2.762
	5.5	2.9774	5.5	2.7582	5.6	2.7632	5.6	2.7626
	5.6	2.9768	5.6	2.7586	5.7	2.7635	5.7	2.7632
	5.7	2.9762	5.7	2.7598	5.8	2.7648	5.8	2.7641
	5.8	2.9759	5.8	2.762	5.9	2.7663	5.9	2.7657
	5.9	2.9753	5.9	2.7623	6	2.7682	6	2.7672
	6	2.9753	6	2.7632	6.1	2.7688	6.1	2.7688
	6.2	2.9756	6.1	2.7644	6.2	2.7691	6.2	2.7688
	6.3	2.9756	6.2	2.7648	6.3	2.7706	6.3	2.7694
	6.4	2.975	6.4	2.7666	6.4	2.7722	6.4	2.7716
	6.5	2.974	6.5	2.7688	6.5	2.7734	6.5	2.7725
	6.6	2.9731	6.6	2.7688	6.6	2.7741	6.6	2.7734
	6.7	2.9728	6.7	2.7691	6.7	2.7744	6.7	2.7741
	6.8	2.9719	6.8	2.7719	6.8	2.7753	6.8	2.7744
	6.9	2.9709	6.9	2.7725	6.9	2.7765	6.9	2.7756
	7	2.9703	7	2.7737	7	2.7775	7	2.7762
	7.1	2.9706	7.1	2.7744	7.1	2.7787	7.1	2.7775
	7.2	2.9703	7.2	2.7747	7.2	2.779	7.2	2.7784
	7.3	2.9706	7.3	2.7753	7.3	2.7799	7.3	2.779
	7.4	2.9706	7.4	2.7768	7.4	2.7818	7.4	2.7799
	7.5	2.9691	7.5	2.7775	7.5	2.7824	7.6	2.7806
	7.6	2.9691	7.6	2.7787	7.6	2.7837	7.7	2.7821
	7.7	2.9691	7.7	2.779	7.8	2.7846	7.8	2.7834
	7.8	2.9688	7.8	2.7806	7.9	2.7846	7.9	2.7843
	7.9	2.9669	7.9	2.7818	8	2.7852	8	2.7846
	8	2.9663	8	2.7834	8.1	2.7861	8.1	2.7849
	8.1	2.9656	8.1	2.7837	8.2	2.7871	8.2	2.7858
	8.2	2.9653	8.2	2.7846	8.3	2.7877	8.3	2.7871
	8.4	2.9656	8.3	2.7846	8.4	2.7889	8.4	2.7877
	8.5	2.9653	8.4	2.7855	8.5	2.7892	8.5	2.7883
	8.6	2.9647	8.5	2.7865	8.6	2.7902	8.6	2.7896
	8.7	2.9644	8.6	2.7877	8.7	2.7908	8.7	2.7892
	8.8	2.9641	8.7	2.788	8.8	2.7917	8.8	2.7902
	8.9	2.9638	8.8	2.7889	8.9	2.793	8.9	2.7911
	9	2.9632	9	2.7892	9	2.7933	9	2.7927
	9.1	2.9625	9.1	2.7905	9.1	2.793	9.1	2.793
	9.2	2.9622	9.2	2.7911	9.2	2.7942	9.2	2.7933
	9.3	2.9619	9.3	2.7927	9.3	2.7954	9.3	2.7933
	9.4	2.9613	9.4	2.793	9.4	2.797	9.4	2.7951
	9.5	2.9622	9.5	2.7933	9.5	2.7979	9.5	2.7961
	9.6	2.9619	9.6	2.7936	9.6	2.7985	9.7	2.7973
	9.7	2.961	9.7	2.7951	9.7	2.7995	9.8	2.7982
	9.8	2.9607	9.8	2.7964	9.8	2.7998	9.9	2.7985
	9.9	2.9601	9.9	2.7973	9.9	2.8004	10	2.7995
	10	2.9598	10	2.7982	10	2.8013	10.1	2.7998
	10.1	2.9598	10.1	2.7989	10.1	2.8026	10.2	2.8007
	10.2	2.9601	10.2	2.7995	10.2	2.8032	10.3	2.802
	10.3	2.9588	10.3	2.8004	10.3	2.8038	10.4	2.8026
	10.4	2.9585	10.4	2.8004	10.4	2.8041	10.5	2.8032
	10.5	2.957	10.5	2.8023	10.5	2.8051	10.6	2.8044
	10.6	2.9557	10.6	2.8029	10.7	2.8066	10.7	2.8041
	10.7	2.9557	10.7	2.8038	10.8	2.8072	10.8	2.8054
	10.9	2.9551	10.8	2.8044	10.9	2.8082	10.9	2.806
	11	2.9554	10.9	2.8047	11	2.8088	11	2.8072
	11.1	2.9551	11	2.8054	11.1	2.8094	11.1	2.8082
	11.2	2.9551	11.1	2.8066	11.2	2.8094	11.2	2.8088
	11.3	2.9548	11.2	2.8078	11.3	2.81	11.3	2.8097
	11.4	2.9536	11.3	2.8088	11.4	2.8113	11.4	2.8097
	11.5	2.9539	11.5	2.8091	11.5	2.8116	11.6	2.8097
	11.6	2.9523	11.6	2.8097	11.6	2.8134	11.7	2.8109
	11.7	2.952	11.7	2.8097	11.7	2.8144	11.8	2.8125
	11.8	2.952	11.8	2.81	11.8	2.8144	11.9	2.8137
	11.9	2.9526	11.9	2.8116	11.9	2.8144	12	2.8144
	12	2.9523	12	2.8125	12	2.815	12.1	2.8144
	12.1	2.9501	12.1	2.8141	12.1	2.8156	12.2	2.8144
	12.2	2.9505	12.2	2.8144	12.2	2.8168	12.3	2.8153
	12.3	2.9508	12.3	2.8144	12.3	2.8178	12.4	2.8159
	12.4	2.9498	12.4	2.8144	12.4	2.8187	12.5	2.8172
	12.5	2.9498	12.5	2.8153	12.5	2.819	12.6	2.8172
	12.6	2.9492	12.6	2.8162	12.6	2.8193	12.7	2.8184
	12.7	2.9492	12.7	2.8168	12.7	2.8193	12.8	2.819
	12.9	2.9483	12.8	2.8178	12.8	2.8209	12.9	2.819
	13	2.9477	12.9	2.819	13	2.8206	13	2.8196
	13.1	2.947	13	2.819	13.1	2.8224	13.1	2.8203
	13.2	2.9467	13.1	2.819	13.2	2.823	13.2	2.8206
	13.3	2.9458	13.2	2.8199	13.3	2.8237	13.3	2.8218
	13.4	2.9458	13.3	2.8209	13.4	2.8237	13.4	2.8221
	13.5	2.9458	13.4	2.8215	13.5	2.8243	13.5	2.8234
	13.6	2.9449	13.5	2.8224	13.6	2.8252	13.7	2.8237
	13.7	2.9449	13.6	2.823	13.7	2.8255	13.8	2.8246
	13.8	2.9452	13.8	2.8237	13.8	2.8265	13.9	2.8255
	13.9	2.9452	13.9	2.8237	13.9	2.8274	14	2.8255
	14	2.9449	14	2.8246	14	2.8283	14.1	2.8255
	14.1	2.9446	14.1	2.8252	14.1	2.8289	14.2	2.8274
	14.2	2.943	14.2	2.8255	14.2	2.8289	14.3	2.8277
	14.3	2.9424	14.3	2.8261	14.3	2.8296	14.4	2.8289
	14.4	2.9421	14.4	2.8277	14.4	2.8305	14.5	2.8292
	14.5	2.9412	14.5	2.8283	14.5	2.8317	14.6	2.8292
	14.6	2.9405	14.6	2.8289	14.6	2.833	14.7	2.8299
	14.7	2.9402	14.7	2.8292	14.7	2.8336	14.8	2.8305
	14.8	2.9402	14.8	2.8299	14.8	2.833	14.9	2.8311
	14.9	2.9396	14.9	2.8305	14.9	2.8339	15	2.8327
	15	2.9399	15	2.8311	15	2.8336	15.1	2.8333
	15.1	2.9396	15.1	2.833	15.1	2.8342	15.2	2.833
	15.2	2.9396	15.2	2.8336	15.2	2.8345	15.3	2.8336
	15.3	2.9396	15.3	2.8333	15.3	2.8351	15.4	2.8339
	15.4	2.9393	15.4	2.8336	15.4	2.8354	15.5	2.8342
	15.5	2.9384	15.5	2.8336	15.5	2.8367	15.6	2.8345
	15.7	2.9381	15.6	2.8342	15.6	2.8376	15.7	2.8348
	15.8	2.9371	15.7	2.8345	15.8	2.8379	15.8	2.8354
	15.9	2.9362	15.8	2.8345	15.9	2.8385	15.9	2.8367
	16	2.9356	15.9	2.8358	16	2.8395	16.1	2.8376
	16.1	2.9356	16	2.8373	16.1	2.8401	16.2	2.8382
	16.2	2.9359	16.1	2.8376	16.2	2.8401	16.3	2.8385
	16.3	2.935	16.2	2.8376	16.3	2.842	16.4	2.8389
	16.4	2.9353	16.4	2.8389	16.4	2.8432	16.5	2.8401
	16.5	2.9346	16.5	2.8395	16.5	2.8432	16.6	2.8404
	16.6	2.9343	16.6	2.8395	16.6	2.8435	16.7	2.841
	16.7	2.9343	16.7	2.8404	16.7	2.8441	16.8	2.8429
	16.8	2.9343	16.8	2.842	16.8	2.8444	16.9	2.8432
	16.9	2.9334	16.9	2.8429	16.9	2.8447	17	2.8432
	17	2.9331	17	2.8432	17	2.8451	17.1	2.8441
	17.1	2.9322	17.1	2.8432	17.1	2.846	17.2	2.8447
	17.2	2.9319	17.2	2.8447	17.2	2.8463	17.3	2.8447
	17.3	2.9315	17.3	2.8451	17.3	2.8478	17.4	2.8451
	17.4	2.9306	17.4	2.8451	17.4	2.8485	17.5	2.8454
	17.5	2.9306	17.5	2.8451	17.5	2.8488	17.6	2.8466
	17.6	2.9297	17.6	2.8466	17.6	2.8494	17.7	2.8472
	17.7	2.9297	17.7	2.8472	17.7	2.8497	17.8	2.8482
	17.8	2.9291	17.8	2.8478	17.8	2.8503	17.9	2.8494
	17.9	2.9284	17.9	2.8488	17.9	2.8513	18	2.8494
	18.1	2.9281	18	2.8488	18	2.8519	18.1	2.8497
	18.2	2.9275	18.1	2.8497	18.1	2.8522	18.3	2.8497
	18.3	2.9272	18.2	2.8497	18.2	2.8537	18.4	2.85
	18.4	2.9269	18.3	2.8503	18.3	2.8544	18.5	2.8513
	18.5	2.9269	18.4	2.8506	18.4	2.8544	18.6	2.8513
	18.6	2.926	18.5	2.8516	18.6	2.8544	18.7	2.8516
	18.7	2.9257	18.6	2.8516	18.7	2.8547	18.8	2.8537
	18.8	2.9253	18.7	2.854	18.8	2.8547	18.9	2.8544
	18.9	2.9253	18.8	2.854	18.9	2.8565	19	2.8544
	19	2.925	18.9	2.8544	19	2.8562	19.1	2.8544
	19.1	2.9247	19.1	2.8544	19.1	2.8571	19.2	2.855
	19.2	2.9241	19.2	2.8544	19.2	2.8581	19.3	2.8547
	19.3	2.9247	19.3	2.8547	19.3	2.8584	19.4	2.8559
	19.4	2.9238	19.4	2.8565	19.4	2.859	19.5	2.8562
	19.5	2.9244	19.5	2.8565	19.5	2.859	19.6	2.8578
	19.6	2.9235	19.6	2.8578	19.6	2.8599	19.7	2.8578
	19.7	2.9232	19.7	2.8578	19.7	2.8599	19.8	2.8587
	19.8	2.9226	19.8	2.8587	19.8	2.8602	19.9	2.859
	19.9	2.9222	19.9	2.8587	19.9	2.8612	20	2.859
	20	2.9216	20	2.859	20	2.8627	20.1	2.859
	20.1	2.9204	20.1	2.8593	20.1	2.8637	20.2	2.8599
	20.3	2.9204	20.2	2.8596	20.2	2.8637	20.4	2.8599
	20.4	2.9201	20.3	2.8599	20.3	2.8637	20.5	2.8606
	20.5	2.9201	20.4	2.8609	20.4	2.864	20.6	2.8615
	20.6	2.9198	20.5	2.8618	20.6	2.8637	20.7	2.8624
	20.7	2.9195	20.6	2.8637	20.7	2.8646	20.8	2.8637
	20.8	2.9188	20.7	2.8637	20.8	2.8661	20.9	2.8637
	20.9	2.9185	20.8	2.8637	20.9	2.8658	21	2.8637
	21	2.9182	20.9	2.8637	21	2.8674	21.1	2.8637
	21.1	2.9182	21	2.864	21.1	2.8683	21.2	2.8637
	21.2	2.9176	21.1	2.8649	21.2	2.8683	21.3	2.8646
	21.3	2.9154	21.2	2.8655	21.3	2.8692	21.4	2.8652
	21.4	2.916	21.3	2.8664	21.4	2.8692	21.5	2.8668
	21.5	2.9151	21.4	2.8674	21.5	2.8695	21.6	2.8664
	21.6	2.9157	21.5	2.868	21.6	2.8699	21.7	2.868
	21.7	2.9154	21.6	2.8683	21.7	2.8702	21.8	2.868
	21.8	2.9148	21.8	2.8686	21.8	2.8708	21.9	2.8686
	21.9	2.9148	21.9	2.8692	21.9	2.8711	22	2.8692
	22	2.9148	22	2.8692	22	2.872	22.1	2.8689
	22.1	2.9142	22.1	2.8699	22.1	2.873	22.2	2.8692
	22.2	2.9129	22.2	2.8699	22.2	2.8723	22.3	2.8702
	22.3	2.9126	22.3	2.8705	22.3	2.8733	22.4	2.8702
	22.4	2.9126	22.4	2.8711	22.4	2.8736	22.5	2.8705
	22.5	2.912	22.5	2.8717	22.5	2.8736	22.6	2.8714
	22.6	2.9114	22.6	2.8726	22.6	2.8742	22.8	2.873
	22.8	2.9108	22.7	2.873	22.7	2.8745	22.9	2.8726
	22.9	2.9108	22.8	2.8733	22.8	2.8751	23	2.873
	23	2.9095	22.9	2.873	22.9	2.8761	23.1	2.8736
	23.1	2.9102	23	2.8733	23.1	2.8764	23.2	2.8733
	23.2	2.9092	23.1	2.8739	23.2	2.8779	23.3	2.873
	23.3	2.9089	23.2	2.8748	23.3	2.8782	23.4	2.8739
	23.4	2.9089	23.3	2.8757	23.4	2.8785	23.5	2.8745
	23.5	2.9083	23.4	2.8757	23.5	2.8785	23.6	2.8751
	23.6	2.9077	23.5	2.8761	23.6	2.8785	23.7	2.8761
	23.7	2.9074	23.6	2.8779	23.7	2.8792	23.8	2.8767
	23.8	2.9067	23.7	2.8785	23.8	2.8801	23.9	2.8776
	23.9	2.9061	23.8	2.8785	23.9	2.8807	24	2.8785
	24	2.9058	23.9	2.8785	24	2.8816	24.1	2.8782
	24.1	2.9055	24	2.8785	24.1	2.8816	24.2	2.8785
	24.2	2.9058	24.1	2.8792	24.2	2.8826	24.3	2.8785
	24.3	2.9052	24.2	2.8804	24.3	2.8829	24.4	2.8788
	24.4	2.9052	24.3	2.8813	24.4	2.8838	24.5	2.8801
	24.5	2.9046	24.4	2.8813	24.5	2.8838	24.6	2.881
	24.6	2.904	24.6	2.8823	24.6	2.8841	24.8	2.8813
	24.7	2.904	24.7	2.8829	24.7	2.8844	24.9	2.8813
	24.8	2.903	24.8	2.8835	24.8	2.885	25	2.8823
	24.9	2.9024	24.9	2.8832	24.9	2.8857	25.1	2.8826
	25	2.9012	25	2.8832	25	2.886	25.2	2.8832
	25.1	2.9021	25.1	2.8844	25.1	2.8869	25.3	2.8832
	25.2	2.9015	25.2	2.885	25.2	2.8878	25.4	2.8835
	25.4	2.9009	25.3	2.885	25.4	2.8885	25.5	2.8841
	25.5	2.9002	25.4	2.8857	25.5	2.8888	25.6	2.885
	25.6	2.9002	25.5	2.8863	25.6	2.8894	25.7	2.885
	25.7	2.8996	25.6	2.8869	25.7	2.8897	25.8	2.886
	25.8	2.8996	25.7	2.8875	25.8	2.8897	25.9	2.8863
	25.9	2.8993	25.8	2.8888	25.9	2.8906	26	2.8869
	26	2.899	25.9	2.8894	26	2.8909	26.1	2.8875
	26.1	2.899	26	2.8897	26.1	2.8916	26.2	2.8885
	26.2	2.8987	26.1	2.8897	26.2	2.8912	26.3	2.8888
	26.3	2.8981	26.2	2.8897	26.3	2.8922	26.4	2.8897
	26.4	2.8978	26.3	2.8906	26.4	2.8928	26.5	2.8897
	26.5	2.8974	26.4	2.8906	26.5	2.8934	26.6	2.8897
	26.6	2.8962	26.5	2.8916	26.6	2.8943	26.7	2.89
	26.7	2.8956	26.6	2.8925	26.7	2.8943	26.8	2.8906
	26.8	2.8947	26.7	2.8928	26.8	2.8943	26.9	2.8909
	26.9	2.8947	26.8	2.8934	26.9	2.8943	27.1	2.8909
	27	2.8943	26.9	2.894	27	2.8943	27.2	2.8909
	27.1	2.894	27.1	2.8943	27.1	2.8943	27.3	2.8925
	27.2	2.8947	27.2	2.894	27.2	2.8956	27.4	2.8934
	27.3	2.895	27.3	2.894	27.3	2.8956	27.5	2.8937
	27.4	2.8943	27.4	2.8947	27.4	2.8968	27.6	2.8943
	27.5	2.894	27.5	2.8943	27.5	2.8978	27.7	2.8943
	27.6	2.8925	27.6	2.8959	27.6	2.8978	27.8	2.8943
	27.7	2.8922	27.7	2.8953	27.7	2.8981	27.9	2.8943
	27.8	2.8925	27.8	2.8965	27.8	2.8987	28	2.8943
	28	2.8922	27.9	2.8971	27.9	2.899	28.1	2.895
	28.1	2.8906	28	2.8978	28	2.8996	28.2	2.8959
	28.2	2.8906	28.1	2.8981	28.1	2.899	28.3	2.8968
	28.3	2.8903	28.2	2.8984	28.3	2.8993	28.4	2.8974
	28.4	2.8906	28.3	2.8987	28.4	2.8993	28.5	2.8974
	28.5	2.89	28.4	2.899	28.5	2.8999	28.6	2.8981
	28.6	2.8894	28.5	2.8993	28.6	2.9015	28.7	2.8984
	28.7	2.8894	28.6	2.8993	28.7	2.9012	28.8	2.899
	28.8	2.8878	28.7	2.8999	28.8	2.9015	28.9	2.8993
	28.9	2.8878	28.8	2.9005	28.9	2.9018	29.1	2.899
	29	2.8866	29	2.9009	29	2.903	29.2	2.8993
	29.1	2.8866	29.1	2.9015	29.1	2.9033	29.3	2.8999
	29.2	2.886	29.2	2.9024	29.2	2.9046	29.4	2.9002
	29.3	2.886	29.3	2.9024	29.3	2.9046	29.5	2.9005
	29.4	2.8854	29.4	2.9027	29.4	2.9046	29.6	2.9012
	29.5	2.8847	29.5	2.904	29.5	2.9046	29.7	2.9015
	29.6	2.8847	29.6	2.9043	29.6	2.9049	29.8	2.9009
	29.7	2.8841	29.7	2.9046	29.7	2.9061	29.9	2.9021
	29.8	2.8832	29.8	2.9046	29.8	2.9064	30	2.9027
	29.9	2.8832	29.9	2.9049	29.9	2.9064	30.1	2.9036
	30	2.8829	30	2.9061	30	2.9074	30.2	2.9043
	30.1	2.8816	30.1	2.9064	30.1	2.9083	30.3	2.9046
	30.2	2.8807	30.2	2.9067	30.2	2.9083	30.4	2.9046
	30.3	2.8813	30.3	2.9074	30.3	2.9086	30.5	2.9046
	30.5	2.8816	30.4	2.9074	30.5	2.9092	30.6	2.9046
	30.6	2.8798	30.5	2.908	30.6	2.9095	30.7	2.9055
	30.7	2.8788	30.6	2.9083	30.7	2.9098	30.8	2.9064
	30.8	2.8788	30.7	2.9083	30.8	2.9102	30.9	2.9071
	30.9	2.8788	30.8	2.9092	30.9	2.9108	31	2.9074
	31	2.8782	30.9	2.9095	31	2.9111	31.2	2.9077
	31.1	2.8788	31	2.9098	31.1	2.9114	31.3	2.9083
	31.2	2.8773	31.1	2.9095	31.2	2.912	31.4	2.9083
	31.3	2.8767	31.2	2.9105	31.3	2.9129	31.5	2.9092
	31.4	2.8764	31.3	2.9105	31.4	2.9129	31.6	2.9092
	31.5	2.8754	31.4	2.9117	31.5	2.9142	31.7	2.9095
	31.6	2.8751	31.5	2.9126	31.6	2.9142	31.8	2.9102
	31.7	2.8745	31.7	2.9129	31.7	2.9148	31.9	2.9105
	31.8	2.8742	31.8	2.9136	31.8	2.9148	32	2.9105
	31.9	2.8739	31.9	2.9139	31.9	2.9148	32.1	2.9111
	32	2.8736	32	2.9148	32	2.9154	32.2	2.9111
	32.1	2.8736	32.1	2.9148	32.1	2.9148	32.3	2.9123
	32.2	2.8736	32.2	2.9148	32.2	2.9157	32.4	2.9129
	32.3	2.8726	32.3	2.9148	32.3	2.9164	32.5	2.9129
	32.5	2.8717	32.4	2.9151	32.4	2.9173	32.6	2.9136
	32.6	2.8711	32.5	2.9151	32.5	2.9182	32.7	2.9145
	32.7	2.8705	32.6	2.9164	32.6	2.9182	32.8	2.9148
	32.8	2.8699	32.7	2.9167	32.7	2.9191	32.9	2.9148
	32.9	2.8699	32.8	2.917	32.8	2.9195	33	2.9148
	33	2.8695	32.9	2.9179	32.9	2.9195	33.1	2.9151
	33.1	2.8699	33	2.9182	33.1	2.9198	33.2	2.9151
	33.2	2.8695	33.1	2.9185	33.2	2.9201	33.3	2.9154
	33.3	2.8689	33.2	2.9195	33.3	2.9207	33.5	2.917
	33.4	2.8683	33.3	2.9195	33.4	2.921	33.6	2.917
	33.5	2.8671	33.4	2.9201	33.5	2.9213	33.7	2.9176
	33.6	2.868	33.5	2.9201	33.6	2.9219	33.8	2.9182
	33.7	2.8658	33.6	2.9207	33.7	2.9232	33.9	2.9188
	33.8	2.8664	33.7	2.921	33.8	2.9235	34	2.9195
	33.9	2.8655	33.8	2.9213	33.9	2.9232	34.1	2.9198
	34	2.8643	33.9	2.9222	34	2.9238	34.2	2.9198
	34.1	2.8643	34	2.9229	34.1	2.9235	34.3	2.9204
	34.2	2.8643	34.2	2.9238	34.2	2.9241	34.4	2.9207
	34.3	2.8637	34.3	2.9232	34.3	2.9244	34.5	2.921
	34.4	2.8633	34.4	2.9238	34.4	2.9241	34.6	2.921
	34.5	2.863	34.5	2.9241	34.5	2.925	34.7	2.9219
	34.6	2.8624	34.6	2.9241	34.6	2.925	34.8	2.9219
	34.8	2.8606	34.7	2.9241	34.7	2.9257	34.9	2.9229
	34.9	2.8606	34.8	2.9247	34.8	2.926	35	2.9235
	35	2.8602	34.9	2.925	34.9	2.926	35.1	2.9238
	35.1	2.8599	35	2.9257	35	2.9266	35.2	2.9238
	35.2	2.8593	35.1	2.9257	35.1	2.9269	35.3	2.9241
	35.3	2.8593	35.2	2.926	35.2	2.9272	35.4	2.9244
	35.4	2.8593	35.3	2.9269	35.3	2.9278	35.6	2.9241
	35.5	2.8581	35.4	2.9269	35.4	2.9284	35.7	2.925
	35.6	2.8575	35.5	2.9272	35.5	2.9291	35.8	2.925
	35.7	2.8578	35.6	2.9272	35.6	2.9297	35.9	2.9253
	35.8	2.8565	35.7	2.9284	35.7	2.93	36	2.926
	35.9	2.8553	35.8	2.9297	35.8	2.9297	36.1	2.9257
	36	2.8547	35.9	2.9297	36	2.93	36.2	2.926
	36.1	2.8544	36	2.9297	36.1	2.9306	36.3	2.9269
	36.2	2.8547	36.1	2.9297	36.2	2.9315	36.4	2.9269
	36.3	2.8547	36.2	2.9297	36.3	2.9315	36.5	2.9269
	36.4	2.8544	36.3	2.9306	36.4	2.9325	36.6	2.9278
	36.5	2.8537	36.4	2.9309	36.5	2.9328	36.7	2.9288
	36.6	2.8522	36.5	2.9315	36.6	2.9337	36.8	2.9297
	36.7	2.8509	36.6	2.9325	36.7	2.9337	36.9	2.93
	36.8	2.8516	36.8	2.9325	36.8	2.9343	37	2.9303
	36.9	2.8506	36.9	2.9334	36.9	2.9346	37.1	2.93
	37	2.85	37	2.934	37	2.9353	37.2	2.9303
	37.1	2.8503	37.1	2.9343	37.1	2.935	37.3	2.9309
	37.3	2.85	37.2	2.9343	37.2	2.9353	37.4	2.9319
	37.4	2.8497	37.3	2.9343	37.3	2.9356	37.5	2.9322
	37.5	2.8491	37.4	2.9346	37.4	2.9359	37.6	2.9328
	37.6	2.8482	37.5	2.9346	37.5	2.9365	37.7	2.9334
	37.7	2.8475	37.6	2.9353	37.6	2.9381	37.8	2.934
	37.8	2.8472	37.7	2.9356	37.7	2.9381	38	2.9343
	37.9	2.8463	37.8	2.9362	37.8	2.9381	38.1	2.9343
	38	2.8451	37.9	2.9371	37.9	2.939	38.2	2.9343
	38.1	2.8451	38	2.9381	38.1	2.939	38.3	2.9346
	38.2	2.8454	38.1	2.9381	38.2	2.9396	38.4	2.9346
	38.3	2.8447	38.2	2.9387	38.3	2.9393	38.5	2.9353
	38.4	2.8435	38.3	2.939	38.4	2.939	38.6	2.9353
	38.5	2.8432	38.4	2.939	38.5	2.9393	38.7	2.9356
	38.6	2.8432	38.5	2.939	38.6	2.9396	38.8	2.9362
	38.7	2.842	38.6	2.939	38.7	2.9402	38.9	2.9365
	38.8	2.8407	38.7	2.939	38.8	2.9405	39	2.9374
	38.9	2.8401	38.8	2.9399	38.9	2.9412	39.1	2.9384
	39	2.8395	38.9	2.9399	39	2.9418	39.2	2.9384
	39.1	2.8389	39	2.9402	39.1	2.9418	39.3	2.9387
	39.2	2.8382	39.1	2.9408	39.2	2.9433	39.4	2.939
	39.3	2.8379	39.3	2.9412	39.3	2.9439	39.5	2.9396
	39.4	2.8382	39.4	2.9421	39.4	2.9446	39.6	2.9393
	39.5	2.8358	39.5	2.9427	39.5	2.9449	39.7	2.9396
	39.6	2.8358	39.6	2.9436	39.6	2.9446	39.8	2.9399
	39.8	2.8351	39.7	2.9439	39.7	2.9446	39.9	2.9399
	39.9	2.8348	39.8	2.9446	39.8	2.9446	40.1	2.9399
	40	2.8342	39.9	2.9446	39.9	2.9449	40.2	2.9408
	40.1	2.8336	40	2.9446	40.1	2.9455	40.3	2.9418
	40.2	2.8339	40.1	2.9446	40.2	2.9458	40.4	2.9418
	40.3	2.8339	40.2	2.9449	40.3	2.947	40.5	2.9424
	40.4	2.8336	40.3	2.9452	40.4	2.9474	40.6	2.9436
	40.5	2.8333	40.4	2.9455	40.5	2.948	40.7	2.9443
	40.6	2.8314	40.5	2.9464	40.6	2.9483	40.8	2.9446
	40.7	2.8311	40.6	2.9474	40.7	2.9486	40.9	2.9446
	40.8	2.8305	40.7	2.9477	40.8	2.9489	41	2.9446
	40.9	2.8292	40.8	2.9477	40.9	2.9495	41.1	2.9446
	41	2.8292	40.9	2.9486	41	2.9498	41.2	2.9452
	41.1	2.8286	41	2.9483	41.1	2.9495	41.3	2.9452
	41.2	2.828	41.1	2.9492	41.2	2.9501	41.4	2.9455
	41.3	2.8277	41.2	2.9492	41.3	2.9505	41.5	2.9458
	41.4	2.8271	41.3	2.9492	41.4	2.9511	41.6	2.9474
	41.5	2.8261	41.4	2.9501	41.5	2.9517	41.7	2.948
	41.6	2.8252	41.5	2.9501	41.6	2.9517	41.8	2.9483
	41.7	2.8249	41.6	2.9508	41.7	2.952	42	2.9483
	41.8	2.8246	41.7	2.9501	41.8	2.9526	42.1	2.9492
	41.9	2.824	41.9	2.9523	41.9	2.9526	42.2	2.9492
	42.1	2.8237	42	2.9523	42	2.9532	42.3	2.9492
	42.2	2.8237	42.1	2.9526	42.1	2.9539	42.4	2.9495
	42.3	2.8212	42.2	2.9526	42.2	2.9545	42.5	2.9501
	42.4	2.8203	42.3	2.9529	42.3	2.9539	42.6	2.9505
	42.5	2.8209	42.4	2.9536	42.4	2.9548	42.7	2.9501
	42.6	2.8193	42.5	2.9539	42.6	2.9548	42.8	2.9514
	42.7	2.8196	42.6	2.9539	42.7	2.9548	42.9	2.9523
	42.8	2.8193	42.7	2.9548	42.8	2.9551	43	2.9523
	42.9	2.8193	42.8	2.9548	42.9	2.956	43.1	2.9523
	43	2.8175	42.9	2.9548	43	2.957	43.2	2.9526
	43.1	2.8172	43	2.9551	43.1	2.9576	43.3	2.9529
	43.2	2.8165	43.1	2.9557	43.2	2.9582	43.4	2.9536
	43.3	2.8156	43.2	2.9567	43.3	2.9591	43.5	2.9542
	43.4	2.815	43.3	2.957	43.4	2.9594	43.6	2.9545
	43.5	2.8141	43.4	2.9582	43.5	2.9594	43.7	2.9548
	43.6	2.8147	43.5	2.9591	43.6	2.9594	43.8	2.9548
	43.7	2.8144	43.6	2.9594	43.7	2.9601	43.9	2.9548
	43.8	2.8144	43.7	2.9594	43.8	2.9607	44.1	2.9551
	43.9	2.8125	43.8	2.9594	43.9	2.9613	44.2	2.9551
	44	2.8119	43.9	2.9598	44	2.9613	44.3	2.9557
	44.1	2.8113	44	2.9604	44.1	2.9607	44.4	2.957
	44.2	2.8097	44.1	2.9607	44.2	2.9616	44.5	2.9588
	44.3	2.8097	44.2	2.9613	44.3	2.9616	44.6	2.9591
	44.4	2.8091	44.3	2.961	44.4	2.9616	44.7	2.9594
	44.5	2.8088	44.5	2.9607	44.5	2.9622	44.8	2.9594
	44.7	2.8085	44.6	2.9613	44.6	2.9629	44.9	2.9594
	44.8	2.8075	44.7	2.9616	44.7	2.9632	45	2.9601
	44.9	2.8066	44.8	2.9629	44.8	2.9641	45.1	2.9604
	45	2.8051	44.9	2.9629	45	2.9641	45.2	2.9607
	45.1	2.8047	45	2.9635	45.1	2.9641	45.3	2.961
	45.2	2.8047	45.1	2.9635	45.2	2.9647	45.4	2.9613
	45.3	2.8044	45.2	2.9641	45.3	2.965	45.5	2.9613
	45.4	2.8029	45.3	2.9641	45.4	2.965	45.6	2.9613
	45.5	2.8029	45.4	2.9641	45.5	2.965	45.7	2.9613
	45.6	2.802	45.5	2.9647	45.6	2.966	45.8	2.9622
	45.7	2.801	45.6	2.965	45.7	2.966	45.9	2.9629
	45.8	2.8001	45.7	2.965	45.8	2.9669	46	2.9629
	45.9	2.7998	45.8	2.965	45.9	2.9678	46.1	2.9638
	46	2.7995	45.9	2.9653	46	2.9684	46.2	2.9641
	46.1	2.7989	46	2.966	46.1	2.9691	46.3	2.9641
	46.2	2.7985	46.1	2.9669	46.2	2.9694	46.5	2.9647
	46.3	2.7976	46.2	2.9681	46.3	2.9697	46.6	2.965
	46.4	2.7961	46.3	2.9688	46.4	2.97	46.7	2.965
	46.5	2.7945	46.4	2.9688	46.5	2.9703	46.8	2.965
	46.6	2.7939	46.5	2.9697	46.6	2.9706	46.9	2.965
	46.7	2.7936	46.6	2.97	46.7	2.9703	47	2.9656
	46.8	2.7936	46.8	2.9703	46.8	2.9706	47.1	2.966
	46.9	2.7933	46.9	2.9703	46.9	2.9706	47.2	2.9672
	47	2.792	47	2.9706	47	2.9722	47.3	2.9684
	47.1	2.7914	47.1	2.9703	47.1	2.9722	47.4	2.9688
	47.2	2.7905	47.2	2.9706	47.2	2.9731	47.5	2.9694
	47.3	2.7899	47.3	2.9706	47.3	2.9734	47.6	2.9697
	47.5	2.7896	47.4	2.9715	47.5	2.9743	47.7	2.9703
	47.6	2.7886	47.5	2.9722	47.6	2.9743	47.8	2.9703
	47.7	2.7883	47.6	2.9728	47.7	2.9743	47.9	2.9706
	47.8	2.7871	47.7	2.9737	47.8	2.9753	48	2.9706
	47.9	2.7865	47.8	2.9743	47.9	2.9753	48.1	2.9712
	48	2.7858	47.9	2.975	48	2.975	48.2	2.9706
	48.1	2.7846	48	2.9753	48.1	2.9753	48.3	2.9709
	48.2	2.7846	48.1	2.9753	48.2	2.9762	48.4	2.9719
	48.3	2.7846	48.2	2.9753	48.3	2.9762	48.5	2.9725
	48.4	2.784	48.3	2.9753	48.4	2.9768	48.7	2.9734
	48.5	2.7827	48.4	2.975	48.5	2.9771	48.8	2.9737
	48.6	2.7812	48.5	2.9762	48.6	2.9781	48.9	2.975
	48.7	2.7809	48.6	2.9762	48.7	2.9784	49	2.9753
	48.8	2.7809	48.7	2.9768	48.8	2.979	49.1	2.9753
	48.9	2.7787	48.8	2.9774	48.9	2.9793	49.2	2.9753
	49	2.7787	48.9	2.9781	49	2.9796	49.3	2.9753
	49.1	2.7778	49.1	2.9784	49.1	2.9799	49.4	2.9753
	49.2	2.7772	49.2	2.9793	49.2	2.9802	49.5	2.9756
	49.3	2.7762	49.3	2.9793	49.3	2.9802	49.6	2.9762
	49.4	2.7753	49.4	2.9796	49.4	2.9808	49.7	2.9762
	49.5	2.7744	49.5	2.9802	49.5	2.9812	49.8	2.9771
	49.6	2.7741	49.6	2.9808	49.6	2.9818	49.9	2.9777
	49.7	2.7741	49.7	2.9805	49.7	2.9824	50	2.9784
	49.8	2.7731	49.8	2.9808	49.8	2.9827	50.1	2.979
	49.9	2.7725	49.9	2.9808	49.9	2.9836	50.2	2.9796
	50	2.7706	50	2.9818	50.1	2.9836	50.3	2.9796
	50.1	2.7697	50.1	2.9827	50.2	2.9846	50.4	2.9799
	50.3	2.7694	50.2	2.9833	50.3	2.9855	50.5	2.9799
	50.4	2.7691	50.3	2.9836	50.4	2.9855	50.6	2.9805
	50.5	2.7685	50.4	2.9843	50.5	2.9855	50.8	2.9805
	50.6	2.7669	50.5	2.9846	50.6	2.9855	50.9	2.9808
	50.7	2.7651	50.6	2.9855	50.7	2.9855	51	2.9818
	50.8	2.7644	50.7	2.9855	50.8	2.9861	51.1	2.9821
	50.9	2.7638	50.8	2.9855	50.9	2.9864	51.2	2.983
	51	2.7632	50.9	2.9855	51	2.987	51.3	2.9833
	51.1	2.7626	51	2.9855	51.1	2.9883	51.4	2.9846
	51.2	2.7613	51.1	2.9858	51.2	2.9886	51.5	2.9849
	51.3	2.7613	51.2	2.9864	51.3	2.9889	51.6	2.9855
	51.4	2.7598	51.4	2.9874	51.4	2.9895	51.7	2.9855
	51.5	2.7592	51.5	2.988	51.5	2.9898	51.8	2.9855
	51.6	2.7586	51.6	2.9886	51.6	2.9898	51.9	2.9855
	51.7	2.7576	51.7	2.9886	51.7	2.9901	52	2.9855
	51.8	2.7558	51.8	2.9895	51.8	2.9901	52.1	2.9855
	51.9	2.7551	51.9	2.9892	51.9	2.9911	52.2	2.9861
	52	2.7536	52	2.9901	52	2.9914	52.3	2.987
	52.1	2.753	52.1	2.9905	52.1	2.9917	52.4	2.9877
	52.2	2.7527	52.2	2.9901	52.2	2.992	52.5	2.9883
	52.3	2.7517	52.3	2.9908	52.3	2.9929	52.6	2.9892
	52.5	2.7514	52.4	2.9914	52.4	2.9939	52.7	2.9892
	52.6	2.7499	52.5	2.992	52.5	2.9945	52.9	2.9898
	52.7	2.7496	52.6	2.9923	52.7	2.9948	53	2.9901
	52.8	2.7486	52.7	2.9929	52.8	2.9948	53.1	2.9905
	52.9	2.748	52.8	2.9932	52.9	2.9957	53.2	2.9908
	53	2.7465	52.9	2.9939	53	2.9957	53.3	2.9908
	53.1	2.7446	53	2.9948	53.1	2.9954	53.4	2.9911
	53.2	2.7443	53.1	2.9948	53.2	2.9957	53.5	2.9917
	53.3	2.7443	53.2	2.9957	53.3	2.996	53.6	2.9926
	53.4	2.7427	53.3	2.996	53.4	2.9967	53.7	2.9929
	53.5	2.7406	53.4	2.9957	53.5	2.9973	53.8	2.9932
	53.6	2.7403	53.6	2.9957	53.6	2.9985	53.9	2.9945
	53.7	2.739	53.7	2.9967	53.7	2.9985	54	2.9948
	53.8	2.7384	53.8	2.9963	53.8	2.9994	54.1	2.9948
	53.9	2.7372	53.9	2.9973	53.9	2.9994	54.2	2.9957
	54	2.7359	54	2.9979	54	3.0001	54.3	2.9957
	54.1	2.7347	54.1	2.9991	54.1	3.0004	54.4	2.9957
	54.2	2.7338	54.2	2.9988	54.2	3.0004	54.5	2.9957
	54.3	2.7334	54.3	2.9998	54.3	3.001	54.6	2.9967
	54.4	2.7325	54.4	3.0004	54.4	3.0016	54.7	2.9967
	54.6	2.7307	54.5	3.0004	54.5	3.0022	54.8	2.9967
	54.7	2.7291	54.6	3.0013	54.6	3.0029	54.9	2.9979
	54.8	2.7288	54.7	3.0013	54.7	3.0029	55	2.9985
	54.9	2.7276	54.8	3.0022	54.8	3.0038	55.2	2.9994
	55	2.7251	54.9	3.0019	54.9	3.0041	55.3	2.9991
	55.1	2.7241	55	3.0022	55	3.005	55.4	3.0001
	55.2	2.7238	55.1	3.0035	55.1	3.005	55.5	3.0007
	55.3	2.7229	55.2	3.0041	55.2	3.005	55.6	3.001
	55.4	2.721	55.3	3.0047	55.4	3.005	55.7	3.0013
	55.5	2.7204	55.4	3.005	55.5	3.005	55.8	3.0016
	55.6	2.7192	55.5	3.005	55.6	3.0056	55.9	3.0019
	55.7	2.7173	55.6	3.005	55.7	3.006	56	3.0022
	55.8	2.7161	55.7	3.0053	55.8	3.0066	56.1	3.0032
	55.9	2.7139	55.8	3.005	55.9	3.0069	56.2	3.0038
	56	2.713	55.9	3.006	56	3.0078	56.3	3.0047
	56.1	2.7114	56	3.0069	56.1	3.0084	56.4	3.005
	56.2	2.7086	56.2	3.0069	56.2	3.0091	56.5	3.005
	56.3	2.708	56.3	3.0075	56.3	3.0094	56.6	3.005
	56.4	2.7083	56.4	3.0084	56.4	3.0097	56.7	3.005
	56.5	2.7071	56.5	3.0087	56.5	3.0097	56.8	3.0056
	56.6	2.7049	56.6	3.0094	56.6	3.01	56.9	3.005
	56.7	2.7034	56.7	3.0097	56.7	3.0106	57	3.0056
	56.8	2.7028	56.8	3.01	56.8	3.0109	57.1	3.0069
	56.9	2.7	56.9	3.0103	56.9	3.0122	57.2	3.0069
	57	2.699	57	3.0106	57	3.0125	57.3	3.0078
	57.2	2.6978	57.1	3.0109	57.1	3.0134	57.4	3.0078
	57.3	2.6959	57.2	3.0118	57.2	3.0137	57.5	3.0087
	57.4	2.6931	57.3	3.0125	57.3	3.0143	57.7	3.0094
	57.5	2.6928	57.4	3.0134	57.4	3.0146	57.8	3.0094
	57.6	2.691	57.5	3.0143	57.5	3.0153	57.9	3.01
	57.7	2.6882	57.6	3.0143	57.7	3.0156	58	3.0106
	57.8	2.6866	57.7	3.0146	57.8	3.0162	58.1	3.0106
	57.9	2.6842	57.8	3.0153	57.9	3.0162	58.2	3.0106
	58	2.6823	57.9	3.0153	58	3.0165	58.3	3.0112
	58.1	2.6804	58	3.0159	58.1	3.0171	58.4	3.0122
	58.2	2.6789	58.1	3.0159	58.2	3.0177	58.5	3.0128
	58.3	2.6761	58.2	3.0165	58.3	3.0187	58.6	3.014
	58.4	2.6733	58.3	3.0174	58.4	3.019	58.7	3.0143
	58.5	2.6721	58.4	3.0177	58.5	3.0199	58.8	3.0146
	58.6	2.6683	58.6	3.0184	58.6	3.0202	58.9	3.0153
	58.7	2.6677	58.7	3.0196	58.7	3.0208	59	3.0153
	58.8	2.6634	58.8	3.0202	58.8	3.0208	59.1	3.0156
	58.9	2.6612	58.9	3.0208	58.9	3.0208	59.2	3.0156
	59	2.6578	59	3.0208	59	3.0208	59.3	3.0159
	59.1	2.6544	59.1	3.0208	59.1	3.0218	59.4	3.0162
	59.2	2.651	59.2	3.0211	59.2	3.0224	59.5	3.0171
	59.3	2.6469	59.3	3.0215	59.3	3.0239	59.6	3.0174
	59.4	2.642	59.4	3.0224	59.4	3.0246	59.7	3.0187
	59.5	2.6383	59.5	3.023	59.5	3.0249	59.9	3.019
	59.6	2.6327	59.6	3.0242	59.6	3.0255	60	3.0199
	59.7	2.6262	59.7	3.0249	59.8	3.0255	60.1	3.0202
	59.9	2.6184	59.8	3.0249	59.9	3.0258	60.2	3.0208
	60	2.6082	59.9	3.0255	60	3.0267	60.3	3.0208
	60.1	2.5973	60	3.0255	60.1	3.0267	60.4	3.0208
	60.2	2.5806	60.1	3.0264	60.2	3.0273	60.5	3.0208
	60.3	2.5567	60.2	3.027	60.3	3.0277	60.6	3.0208
	60.4	2.5226	60.3	3.027	60.4	3.0286	60.7	3.0218
	60.5	2.4767	60.4	3.0283	60.5	3.0298	60.8	3.0236
	60.6	2.4222	60.5	3.0286	60.6	3.0301	60.9	3.0239
	60.7	2.3648	60.6	3.0289	60.7	3.0301	61	3.0246
	60.8	2.3072	60.7	3.0298	60.8	3.0308	61.1	3.0255
	60.9	2.2625	60.8	3.0301	60.9	3.0311	61.2	3.0258
	61	2.2142	60.9	3.0301	61	3.0317	61.3	3.0261
	61.1	2.1748	61.1	3.0311	61.1	3.032	61.4	3.0264
	61.2	2.137	61.2	3.032	61.2	3.032	61.5	3.0264
	61.3	2.0951	61.3	3.032	61.3	3.0329	61.6	3.027
	61.4	2.0508	61.4	3.0323	61.4	3.0345	61.7	3.028
	61.5	2.0049	61.5	3.0329	61.5	3.0357	61.8	3.0277
			61.6	3.0348	61.6	3.0357	61.9	3.0289
			61.7	3.0357	61.7	3.0357	62.1	3.0292
			61.8	3.0357	61.8	3.0357	62.2	3.0298
			61.9	3.0357	61.9	3.0357	62.3	3.0304
			62	3.0357	62	3.0366	62.4	3.0308
			62.1	3.0366	62.1	3.0366	62.5	3.0314
			62.2	3.0366	62.2	3.0376	62.6	3.032
			62.3	3.037	62.3	3.0385	62.7	3.032
			62.4	3.0382	62.5	3.0394	62.8	3.0326
			62.5	3.0394	62.6	3.0404	62.9	3.0335
			62.6	3.0397	62.7	3.0407	63	3.0348
			62.7	3.0404	62.8	3.0413	63.1	3.0354
			62.8	3.0413	62.9	3.0413	63.2	3.0354
			62.9	3.0413	63	3.0416	63.3	3.0357
			63	3.0416	63.1	3.0422	63.4	3.0357
			63.1	3.0422	63.2	3.0432	63.5	3.0357
			63.2	3.0425	63.3	3.0438	63.6	3.0366
			63.3	3.0438	63.4	3.045	63.7	3.0363
			63.5	3.0444	63.5	3.0459	63.8	3.037
			63.6	3.0459	63.6	3.0459	64	3.0379
			63.7	3.0456	63.7	3.0459	64.1	3.0391
			63.8	3.0459	63.8	3.0466	64.2	3.0397
			63.9	3.0463	63.9	3.0472	64.3	3.0407
			64	3.0478	64	3.0484	64.4	3.0413
			64.1	3.0487	64.1	3.0494	64.5	3.0413
			64.2	3.0494	64.2	3.0497	64.6	3.0413
			64.3	3.0497	64.3	3.0497	64.7	3.0416
			64.4	3.0497	64.4	3.0497	64.8	3.0422
			64.5	3.0503	64.5	3.0506	64.9	3.0422
			64.6	3.0509	64.6	3.0512	65	3.0441
			64.7	3.0518	64.7	3.0518	65.1	3.0447
			64.8	3.0515	64.8	3.0528	65.2	3.0456
			64.9	3.0525	64.9	3.0531	65.3	3.0463
			65	3.054	65	3.054	65.4	3.0463
			65.1	3.0549	65.2	3.0552	65.5	3.0466
			65.2	3.0559	65.3	3.0559	65.6	3.0469
			65.3	3.0556	65.4	3.0562	65.7	3.0478
			65.4	3.0562	65.5	3.0568	65.8	3.049
			65.5	3.0565	65.6	3.0568	65.9	3.0497
			65.6	3.0571	65.7	3.0577	66	3.0497
			65.8	3.0587	65.8	3.059	66.2	3.0506
			65.9	3.0596	65.9	3.0599	66.3	3.0506
			66	3.0608	66	3.0608	66.4	3.0512
			66.1	3.0608	66.1	3.0608	66.5	3.0515
			66.2	3.0611	66.2	3.0618	66.6	3.0521
			66.3	3.0618	66.3	3.0618	66.7	3.0528
			66.4	3.0624	66.4	3.0624	66.8	3.0537
			66.5	3.0636	66.5	3.0636	66.9	3.0549
			66.6	3.0642	66.6	3.0645	67	3.0552
			66.7	3.0652	66.7	3.0655	67.1	3.0559
			66.8	3.0655	66.8	3.0664	67.2	3.0562
			66.9	3.0664	66.9	3.0664	67.3	3.0565
			67	3.0667	67	3.067	67.4	3.0574
			67.1	3.0676	67.1	3.0673	67.5	3.058
			67.2	3.0686	67.2	3.0686	67.6	3.0593
			67.3	3.0692	67.3	3.0695	67.7	3.0608
			67.4	3.0701	67.4	3.0701	67.8	3.0608
			67.5	3.0714	67.5	3.0711	67.9	3.0618
			67.6	3.0726	67.6	3.072	68	3.0618
			67.7	3.0729	67.8	3.0729	68.2	3.0618
			67.8	3.0732	67.9	3.0732	68.3	3.0624
			67.9	3.0742	68	3.0738	68.4	3.0636
			68	3.0748	68.1	3.0748	68.5	3.0649
			68.1	3.0754	68.2	3.0757	68.6	3.0649
			68.2	3.076	68.3	3.0757	68.7	3.0661
			68.4	3.0763	68.4	3.0766	68.8	3.0667
			68.5	3.0782	68.5	3.0782	68.9	3.0664
			68.6	3.0785	68.6	3.0791	69	3.0676
			68.7	3.08	68.7	3.0794	69.1	3.0686
			68.8	3.081	68.8	3.0807	69.2	3.0701
			68.9	3.0816	68.9	3.0813	69.3	3.0707
			69	3.0816	69	3.0813	69.4	3.0717
			69.1	3.0828	69.1	3.0822	69.5	3.072
			69.2	3.0838	69.2	3.0841	69.6	3.0729
			69.3	3.0841	69.3	3.0838	69.7	3.0735
			69.4	3.0856	69.4	3.0847	69.8	3.0742
			69.5	3.0862	69.5	3.0859	69.9	3.0742
			69.6	3.0869	69.6	3.0869	70	3.0757
			69.7	3.0878	69.7	3.0875	70.1	3.0763
			69.8	3.0887	69.8	3.0881	70.2	3.0766
			69.9	3.0897	69.9	3.089	70.3	3.0776
			70	3.0915	70	3.0909	70.5	3.0785
			70.1	3.0915	70.1	3.0915	70.6	3.0797
			70.2	3.0915	70.3	3.0915	70.7	3.081
			70.3	3.0931	70.4	3.0915	70.8	3.0813
			70.4	3.0934	70.5	3.0934	70.9	3.0816
			70.5	3.0952	70.6	3.0943	71	3.0822
			70.6	3.0955	70.7	3.0959	71.1	3.0831
			70.7	3.0971	70.8	3.0965	71.2	3.0844
			70.9	3.098	70.9	3.0974	71.3	3.085
			71	3.0986	71	3.0983	71.4	3.0856
			71.1	3.0999	71.1	3.0983	71.5	3.0866
			71.2	3.1005	71.2	3.0996	71.6	3.0869
			71.3	3.1021	71.3	3.1008	71.7	3.0881
			71.4	3.1024	71.4	3.1017	71.8	3.0893
			71.5	3.1033	71.5	3.1027	71.9	3.0903
			71.6	3.1042	71.6	3.1036	72	3.0921
			71.7	3.1045	71.7	3.1045	72.1	3.0915
			71.8	3.1064	71.8	3.1052	72.2	3.0924
			71.9	3.1073	71.9	3.1067	72.3	3.0934
			72	3.1083	72	3.1076	72.4	3.0955
			72.1	3.1092	72.1	3.1083	72.5	3.0965
			72.2	3.1104	72.2	3.1095	72.6	3.0974
			72.3	3.112	72.3	3.1114	72.7	3.0977
			72.4	3.1126	72.4	3.1123	72.8	3.0983
			72.5	3.1138	72.5	3.1132	72.9	3.0999
			72.6	3.1145	72.6	3.1145	73.1	3.1005
			72.7	3.116	72.8	3.1148	73.2	3.1017
			72.8	3.1166	72.9	3.116	73.3	3.1027
			72.9	3.1179	73	3.1169	73.4	3.1039
			73	3.1185	73.1	3.1179	73.5	3.1048
			73.1	3.12	73.2	3.1188	73.6	3.1058
			73.2	3.1213	73.3	3.1203	73.7	3.1073
			73.3	3.1219	73.4	3.1213	73.8	3.1083
			73.4	3.1238	73.5	3.1219	73.9	3.1089
			73.5	3.1241	73.6	3.1238	74	3.111
			73.7	3.125	73.7	3.1241	74.1	3.112
			73.8	3.1259	73.8	3.125	74.2	3.1132
			73.9	3.1275	73.9	3.1272	74.3	3.1148
			74	3.1281	74	3.1278	74.4	3.1148
			74.1	3.1293	74.1	3.1287	74.5	3.1166
			74.2	3.1306	74.2	3.1297	74.6	3.1179
			74.3	3.1318	74.3	3.1315	74.7	3.1185
			74.4	3.1331	74.4	3.1331	74.8	3.1197
			74.5	3.134	74.5	3.1337	74.9	3.121
			74.6	3.1349	74.6	3.1343	75	3.1222
			74.7	3.1359	74.7	3.1359	75.2	3.1234
			74.8	3.1371	74.8	3.1368	75.3	3.1247
			74.9	3.1383	74.9	3.138	75.4	3.1259
			75	3.1399	75.1	3.1399	75.5	3.1272
			75.1	3.1402	75.2	3.1399	75.6	3.1281
			75.2	3.1417	75.3	3.1417	75.7	3.1297
			75.3	3.1436	75.4	3.1427	75.8	3.1312
			75.4	3.1436	75.5	3.1436	75.9	3.1324
			75.5	3.1445	75.6	3.1448	76	3.1334
			75.6	3.1464	75.7	3.1458	76.1	3.1349
			75.7	3.1483	75.8	3.1479	76.2	3.1362
			75.8	3.1498	75.9	3.1486	76.3	3.1374
			75.9	3.151	76	3.151	76.4	3.139
			76	3.152	76.1	3.152	76.5	3.1402
			76.2	3.1532	76.2	3.1532	76.6	3.1414
			76.3	3.1545	76.3	3.1541	76.7	3.143
			76.4	3.1554	76.4	3.1554	76.8	3.1442
			76.5	3.1569	76.5	3.1566	76.9	3.1448
			76.6	3.1594	76.6	3.1588	77	3.1473
			76.7	3.1603	76.7	3.1603	77.2	3.1489
			76.8	3.1603	76.8	3.161	77.3	3.151
			76.9	3.1622	76.9	3.1625	77.4	3.152
			77	3.1634	77	3.1638	77.5	3.1529
			77.1	3.1647	77.1	3.1644	77.6	3.1545
			77.2	3.1653	77.2	3.1656	77.7	3.156
			77.3	3.1662	77.3	3.1665	77.8	3.1572
			77.4	3.1681	77.5	3.169	77.9	3.16
			77.5	3.1696	77.6	3.1696	78	3.1607
			77.6	3.1703	77.7	3.1709	78.1	3.1625
			77.7	3.1715	77.8	3.1718	78.2	3.1641
			77.8	3.1734	77.9	3.1734	78.3	3.1644
			77.9	3.1743	78	3.1746	78.4	3.1659
			78	3.1755	78.1	3.1758	78.5	3.1675
			78.1	3.1765	78.2	3.1771	78.6	3.169
			78.3	3.1777	78.3	3.1774	78.7	3.1712
			78.4	3.1796	78.4	3.1802	78.8	3.1724
			78.5	3.1814	78.5	3.1814	78.9	3.1737
			78.6	3.1827	78.6	3.1827	79	3.1752
			78.7	3.1836	78.7	3.1845	79.1	3.1771
			78.8	3.1855	78.8	3.1855	79.3	3.178
			78.9	3.1867	78.9	3.1876	79.4	3.1793
			79	3.1882	79	3.1882	79.5	3.182
			79.1	3.1892	79.1	3.1901	79.6	3.183
			79.2	3.191	79.2	3.1913	79.7	3.1848
			79.3	3.1926	79.3	3.1926	79.8	3.187
			79.4	3.1935	79.4	3.1941	79.9	3.1886
			79.5	3.1951	79.5	3.1954	80	3.1901
			79.6	3.1963	79.6	3.1966	80.1	3.1923
			79.7	3.1979	79.7	3.1985	80.2	3.1932
			79.8	3.1994	79.8	3.2003	80.3	3.1951
			79.9	3.2006	80	3.2013	80.4	3.1966
			80	3.2022	80.1	3.2031	80.5	3.1982
			80.1	3.2034	80.2	3.205	80.6	3.201
			80.2	3.2056	80.3	3.2062	80.7	3.2028
			80.3	3.2072	80.4	3.2078	80.8	3.205
			80.4	3.2084	80.5	3.2093	80.9	3.2062
			80.5	3.2096	80.6	3.2106	81	3.2081
			80.7	3.2115	80.7	3.2124	81.1	3.2096
			80.8	3.214	80.8	3.2149	81.2	3.2115
			80.9	3.2152	80.9	3.2158	81.3	3.2137
			81	3.2158	81	3.2177	81.5	3.2161
			81.1	3.2183	81.1	3.2199	81.6	3.2177
			81.2	3.2202	81.2	3.2214	81.7	3.2202
			81.3	3.2214	81.3	3.2236	81.8	3.2227
			81.4	3.2239	81.4	3.2258	81.9	3.2245
			81.5	3.2254	81.5	3.2264	82	3.227
			81.6	3.2273	81.6	3.2282	82.1	3.2289
			81.7	3.2292	81.7	3.2298	82.2	3.2307
			81.8	3.2307	81.8	3.232	82.3	3.2335
			81.9	3.232	81.9	3.2341	82.4	3.2363
			82	3.2344	82	3.2363	82.5	3.2385
			82.1	3.2366	82.1	3.2375	82.6	3.2422
			82.2	3.2382	82.2	3.2409	82.7	3.2444
			82.3	3.2422	82.3	3.2425	82.8	3.2478
			82.4	3.2434	82.4	3.2456	82.9	3.2502
			82.5	3.2456	82.6	3.2475	83	3.2527
			82.6	3.2471	82.7	3.2493	83.1	3.2552
			82.7	3.2496	82.8	3.2524	83.3	3.2577
			82.8	3.2521	82.9	3.254	83.4	3.2602
			82.9	3.2537	83	3.2561	83.5	3.2626
			83	3.2564	83.1	3.2577	83.6	3.2661
			83.2	3.2589	83.2	3.2605	83.7	3.2695
			83.3	3.2614	83.3	3.2626	83.8	3.2726
			83.4	3.2639	83.4	3.2657	83.9	3.276
			83.5	3.2661	83.5	3.2673	84	3.2797
			83.6	3.2698	83.6	3.271	84.1	3.2837
			83.7	3.2713	83.7	3.2744	84.2	3.2878
			83.8	3.2757	83.8	3.2772	84.3	3.2912
			83.9	3.2785	83.9	3.2803	84.4	3.2949
			84	3.2822	84	3.284	84.5	3.2995
			84.1	3.285	84.1	3.2871	84.6	3.3026
			84.2	3.289	84.2	3.2909	84.7	3.3079
			84.3	3.2918	84.3	3.2946	84.8	3.3104
			84.4	3.2964	84.4	3.2992	84.9	3.3154
			84.5	3.3008	84.5	3.3026	85	3.32
			84.6	3.3051	84.6	3.3079	85.1	3.3253
			84.7	3.3098	84.7	3.3113	85.2	3.329
			84.8	3.3141	84.8	3.3169	85.4	3.3355
			84.9	3.3188	84.9	3.3219	85.5	3.3411
			85	3.3247	85	3.3265	85.6	3.3482
			85.2	3.3284	85.2	3.3321	85.7	3.3553
			85.3	3.3349	85.3	3.3355	85.8	3.3615
			85.4	3.3405	85.4	3.3411	85.9	3.3699
			85.5	3.347	85.5	3.3473	86	3.3786
			85.6	3.3529	85.6	3.3535	86.1	3.3876
			85.7	3.36	85.7	3.3597	86.2	3.3969
			85.8	3.3656	85.8	3.3668	86.3	3.4068
			85.9	3.3718	85.9	3.3743	86.4	3.4167
			86	3.3777	86	3.382	86.5	3.427
			86.1	3.3845	86.1	3.391	86.6	3.4375
			86.2	3.3898	86.2	3.4	86.7	3.4462
			86.3	3.3956	86.3	3.4099	86.8	3.4558
			86.4	3.4018	86.4	3.4217	86.9	3.4648
			86.5	3.4084	86.5	3.4344	87	3.4725
			86.6	3.4164	86.6	3.4474	87.1	3.4803
			86.7	3.4273	86.7	3.4608	87.2	3.4883
			86.8	3.4391	86.8	3.4741	87.3	3.4964
			86.9	3.4518	86.9	3.4871	87.5	3.5032
			87	3.4654	87	3.4983	87.6	3.51
			87.1	3.4781	87.1	3.5091	87.7	3.5172
			87.3	3.4887	87.2	3.5187	87.8	3.524
			87.4	3.5004	87.3	3.5277	87.9	3.5308
			87.5	3.5104	87.4	3.5373	88	3.5379
			87.6	3.5209	87.5	3.5441	88.1	3.5448
			87.7	3.5299	87.7	3.5528	88.2	3.5516
			87.8	3.5386	87.8	3.5609	88.3	3.5578
			87.9	3.5476	87.9	3.5705	88.4	3.5652
			88	3.5556	88	3.5779	88.5	3.5727
			88.1	3.5627	88.1	3.5872	88.6	3.5792
			88.2	3.5714	88.2	3.595	88.7	3.586
			88.3	3.5786	88.3	3.6034	88.8	3.59
			88.4	3.5866	88.4	3.6117	88.9	3.5975
			88.5	3.5938	88.5	3.6207	89	3.6031
			88.6	3.6009	88.6	3.6285	89.1	3.6083
			88.7	3.6086	88.7	3.6362	89.2	3.6136
			88.8	3.6167	88.8	3.6437	89.3	3.6186
			88.9	3.6238	88.9	3.6523	89.5	3.6229
			89	3.6319	89	3.6585	89.6	3.6279
			89.1	3.6393	89.1	3.666	89.7	3.6328
			89.2	3.6458	89.2	3.6725	89.8	3.6372
			89.3	3.6542	89.3	3.6768	89.9	3.6409
			89.4	3.6607	89.4	3.6824	90	3.644
			89.5	3.6663	89.5	3.6892	90.1	3.6489
			89.6	3.6731	89.6	3.6945	90.2	3.6533
			89.8	3.679	89.7	3.6995	90.3	3.657
			89.9	3.6852	89.8	3.7041	90.4	3.6601
			90	3.6911	89.9	3.7088	90.5	3.6638
			90.1	3.6967	90	3.714	90.6	3.6678
			90.2	3.7023	90.1	3.719	90.7	3.6716
			90.3	3.7075	90.3	3.7233	90.8	3.674
			90.4	3.7128	90.4	3.728	90.9	3.6768
			90.5	3.7181	90.5	3.732	91	3.6796
			90.6	3.7227	90.6	3.7345	91.1	3.6833
			90.7	3.7258	90.7	3.7395	91.2	3.6868
			90.8	3.7308	90.8	3.7438	91.3	3.6889
			90.9	3.7345	90.9	3.7472	91.5	3.6923
			91	3.7395	91	3.75	91.6	3.6948
			91.1	3.7435	91.1	3.754	91.7	3.6982
			91.2	3.7475	91.2	3.7565	91.8	3.7001
			91.3	3.7506	91.3	3.7593	91.9	3.7032
			91.4	3.7547	91.4	3.764	92	3.7054
			91.5	3.7584	91.5	3.7674	92.1	3.7085
			91.6	3.7618	91.6	3.7695	92.2	3.7109
			91.7	3.7655	91.7	3.7739	92.3	3.7137
			91.8	3.7692	91.8	3.776	92.4	3.7165
			91.9	3.7726	91.9	3.7795	92.5	3.719
			92	3.7748	92	3.7832	92.6	3.7218
			92.1	3.7795	92.1	3.7857	92.7	3.7246
			92.3	3.7816	92.2	3.7894	92.8	3.7271
			92.4	3.7853	92.3	3.7915	92.9	3.7295
			92.5	3.7891	92.4	3.7946	93	3.7323
			92.6	3.7912	92.5	3.7987	93.1	3.7342
			92.7	3.795	92.6	3.8002	93.2	3.7351
			92.8	3.7984	92.7	3.8033	93.3	3.7395
			92.9	3.8005	92.8	3.8058	93.4	3.7407
			93	3.8039	92.9	3.8095	93.5	3.7441
			93.1	3.8061	93.1	3.812	93.7	3.745
			93.2	3.8098	93.2	3.8151	93.8	3.7491
			93.3	3.8123	93.3	3.8182	93.9	3.7503
			93.4	3.8154	93.4	3.8204	94	3.7531
			93.5	3.8191	93.5	3.8235	94.1	3.7547
			93.6	3.8207	93.6	3.8263	94.2	3.7574
			93.7	3.8232	93.7	3.83	94.3	3.7596
			93.8	3.8263	93.8	3.8318	94.4	3.7612
			93.9	3.8281	93.9	3.8353	94.5	3.7643
			94	3.8303	94	3.838	94.6	3.7664
			94.1	3.8337	94.1	3.8402	94.7	3.7692
			94.2	3.8359	94.2	3.8436	94.8	3.7698
			94.3	3.8399	94.3	3.8452	94.9	3.7736
			94.5	3.8415	94.4	3.848	95	3.7751
			94.6	3.8436	94.5	3.8504	95.1	3.7782
			94.7	3.8455	94.6	3.8529	95.2	3.7801
			94.8	3.8489	94.7	3.856	95.3	3.7816
			94.9	3.8508	94.8	3.8582	95.4	3.785
			95	3.8532	94.9	3.8607	95.5	3.786
			95.1	3.8554	95	3.8638	95.6	3.7894
			95.2	3.8582	95.2	3.8659	95.7	3.7909
			95.3	3.8607	95.3	3.8687	95.8	3.7934
			95.4	3.8625	95.4	3.8706	96	3.7953
			95.5	3.8653	95.5	3.8731	96.1	3.7987
			95.6	3.8666	95.6	3.8749	96.2	3.8002
			95.7	3.8697	95.7	3.8768	96.3	3.8027
			95.8	3.8709	95.8	3.8799	96.4	3.8049
			95.9	3.8731	95.9	3.8811	96.5	3.808
			96	3.8749	96	3.8827	96.6	3.8098
			96.1	3.8762	96.1	3.8852	96.7	3.8117
			96.2	3.8799	96.2	3.888	96.8	3.8142
			96.3	3.8811	96.3	3.8898	96.9	3.8167
			96.4	3.8821	96.4	3.8914	97	3.8201
			96.5	3.8842	96.5	3.8926	97.1	3.8207
			96.6	3.8861	96.6	3.8954	97.2	3.8229
			96.7	3.8876	96.7	3.8966	97.3	3.8256
			96.8	3.8901	96.8	3.8994	97.4	3.8284
			97	3.8914	96.9	3.901	97.5	3.8306
			97.1	3.8935	97	3.9016	97.6	3.8322
			97.2	3.8954	97.1	3.9028	97.7	3.8346
			97.3	3.8969	97.2	3.9044	97.8	3.8368
			97.4	3.8988	97.3	3.9063	97.9	3.8408
			97.5	3.9	97.4	3.9075	98.1	3.8408
			97.6	3.9016	97.5	3.9103	98.2	3.8439
			97.7	3.9025	97.6	3.9112	98.3	3.8452
			97.8	3.9038	97.8	3.9118	98.4	3.848
			97.9	3.905	97.9	3.914	98.5	3.8504
			98	3.9069	98	3.9159	98.6	3.8514
			98.1	3.9087	98.1	3.9171	98.7	3.8548
			98.2	3.9109	98.2	3.9193	98.8	3.8557
			98.3	3.9112	98.3	3.9202	98.9	3.8588
			98.4	3.9125	98.4	3.9214	99	3.8607
			98.5	3.9146	98.5	3.9233	99.1	3.8625
			98.6	3.9159	98.6	3.9249	99.2	3.8653
			98.7	3.9171	98.7	3.9252	99.3	3.8666
			98.8	3.919	98.8	3.9264	99.4	3.8681
			98.9	3.9202	98.9	3.9286	99.5	3.8709
			99	3.9202	99	3.9307	99.6	3.8718
			99.1	3.9224	99.1	3.9314	99.7	3.874
			99.2	3.9245	99.2	3.9323	99.8	3.8759
			99.3	3.9258	99.3	3.9338	99.9	3.8768
			99.4	3.9258	99.4	3.9351	100	3.8799
			99.5	3.9273	99.5	3.9357	100.1	3.8811
			99.7	3.9298	99.6	3.9376	100.2	3.8821
			99.8	3.9307	99.7	3.9397	100.3	3.8827
			99.9	3.9314	99.8	3.9404	100.5	3.8855
			100	3.9326	99.9	3.941	100.6	3.8867
			100.1	3.9342	100	3.9416	100.7	3.8886
			100.2	3.9357	100.1	3.9438	100.8	3.8911
			100.3	3.9366	100.2	3.9453	100.9	3.8917
			100.4	3.9382	100.4	3.9456	101	3.8932
			100.5	3.94	100.5	3.9478	101.1	3.8957
			100.6	3.9404	100.6	3.95	101.2	3.8969
			100.7	3.9407	100.7	3.9506	101.3	3.8982
			100.8	3.9425	100.8	3.9509	101.4	3.9007
			100.9	3.9441	100.9	3.9518	101.5	3.9019
			101	3.9456	101	3.9546	101.6	3.9019
			101.1	3.9459	101.1	3.9549	101.7	3.9028
			101.2	3.9487	101.2	3.9559	101.8	3.9044
			101.3	3.9503	101.3	3.9574	101.9	3.9059
			101.4	3.9506	101.4	3.959	102	3.9066
			101.5	3.9509	101.5	3.9602	102.1	3.9087
			101.6	3.9518	101.6	3.9614	102.2	3.9106
			101.7	3.9543	101.7	3.9624	102.3	3.9109
			101.8	3.9552	101.8	3.9645	102.4	3.9125
			101.9	3.9559	101.9	3.9655	102.5	3.9134
			102	3.9568	102	3.9661	102.6	3.9152
			102.2	3.9586	102.1	3.9683	102.7	3.9165
			102.3	3.9602	102.2	3.9698	102.9	3.9177
			102.4	3.9608	102.3	3.9704	103	3.9193
			102.5	3.9624	102.4	3.9714	103.1	3.9205
			102.6	3.9642	102.5	3.9735	103.2	3.9208
			102.7	3.9652	102.6	3.9741	103.3	3.923
			102.8	3.9661	102.7	3.9757	103.4	3.9249
			102.9	3.9676	102.8	3.9769	103.5	3.9252
			103	3.9695	102.9	3.9788	103.6	3.9258
			103.1	3.9704	103	3.9797	103.7	3.928
			103.2	3.9717	103.2	3.9807	103.8	3.9301
			103.3	3.9729	103.3	3.9838	103.9	3.9311
			103.4	3.9751	103.4	3.9841	104	3.932
			103.5	3.9754	103.5	3.9847	104.1	3.9332
			103.6	3.9769	103.6	3.9872	104.2	3.9351
			103.7	3.9791	103.7	3.9884	104.3	3.9363
			103.8	3.9797	103.8	3.9893	104.4	3.9373
			103.9	3.981	103.9	3.9909	104.5	3.9397
			104	3.9828	104	3.9927	104.6	3.9407
			104.1	3.9841	104.1	3.9946	104.7	3.9416
			104.3	3.9847	104.2	3.9952	104.8	3.9416
			104.4	3.9865	104.3	3.998	105	3.9441
			104.5	3.9881	104.4	3.9993	105.1	3.9459
			104.6	3.9896	104.5	4.0002	105.2	3.9459
			104.7	3.9906	104.6	4.0011	105.3	3.9487
			104.8	3.9924	104.7	4.0036	105.4	3.9503
			104.9	3.9943	104.8	4.0058	105.5	3.9506
			105	3.9958	104.9	4.0067	105.6	3.9509
			105.1	3.998	105	4.0086	105.7	3.9537
			105.2	3.9993	105.1	4.0095	105.8	3.9546
			105.3	4.0002	105.2	4.011	105.9	3.9552
			105.4	4.0017	105.3	4.0138	106	3.9568
			105.5	4.0045	105.4	4.0151	106.1	3.9583
			105.6	4.0058	105.6	4.0163	106.2	3.9602
			105.7	4.007	105.7	4.0172	106.3	3.9611
			105.8	4.0089	105.8	4.0188	106.4	3.9621
			105.9	4.0095	105.9	4.0203	106.5	3.9645
			106	4.011	106	4.0225	106.6	3.9655
			106.1	4.0138	106.1	4.0244	106.7	3.9661
			106.2	4.0151	106.2	4.0259	106.8	3.9689
			106.3	4.0166	106.3	4.0272	107	3.9695
			106.4	4.0175	106.4	4.0299	107.1	3.9714
			106.5	4.0194	106.5	4.0315	107.2	3.9723
			106.6	4.0216	106.6	4.0337	107.3	3.9745
			106.7	4.0231	106.7	4.0355	107.4	3.9751
			106.9	4.0253	106.8	4.038	107.5	3.9766
			107	4.0265	106.9	4.0392	107.6	3.9791
			107.1	4.0278	107	4.0414	107.7	3.9797
			107.2	4.0303	107.1	4.042	107.8	3.981
			107.3	4.0315	107.2	4.0448	107.9	3.9831
			107.4	4.0346	107.3	4.0467	108	3.9844
			107.5	4.0368	107.4	4.0485	108.1	3.9853
			107.6	4.0389	107.5	4.0507	108.2	3.9878
			107.7	4.0402	107.6	4.0532	108.3	3.989
			107.8	4.0417	107.7	4.0547	108.4	3.9903
			107.9	4.043	107.8	4.0575	108.5	3.9909
			108	4.0454	107.9	4.0591	108.6	3.9927
			108.1	4.0476	108.1	4.0609	108.7	3.9952
			108.2	4.0495	108.2	4.0634	108.8	3.9971
			108.3	4.0516	108.3	4.0656	108.9	3.9989
			108.4	4.0541	108.4	4.0678	109	3.9999
			108.5	4.0566	108.5	4.0709	109.2	4.0008
			108.6	4.0585	108.6	4.0727	109.3	4.0027
			108.7	4.0606	108.7	4.0752	109.4	4.0055
			108.8	4.0628	108.8	4.0774	109.5	4.0061
			108.9	4.065	108.9	4.0799	109.6	4.0082
			109	4.0672	109	4.0823	109.7	4.0095
			109.1	4.0703	109.1	4.0845	109.8	4.0101
			109.2	4.0727	109.2	4.087	109.9	4.0126
			109.3	4.0743	109.3	4.0904	110	4.0144
			109.5	4.0771	109.4	4.0932	110.1	4.0154
			109.6	4.0799	109.5	4.0954	110.2	4.0166
			109.7	4.082	109.6	4.0978	110.3	4.0179
			109.8	4.0845	109.7	4.1009	110.4	4.0194
			109.9	4.087	109.8	4.1034	110.5	4.0216
			110	4.0907	109.9	4.1062	110.6	4.0231
			110.1	4.0932	110	4.1087	110.7	4.0253
			110.2	4.0951	110.1	4.1112	110.8	4.0265
			110.3	4.0982	110.2	4.1146	110.9	4.0278
			110.4	4.1009	110.3	4.1174	111	4.0303
			110.5	4.1028	110.4	4.1199	111.1	4.0318
			110.6	4.1056	110.5	4.123	111.2	4.0337
			110.7	4.1081	110.6	4.1264	111.4	4.0358
			110.8	4.1115	110.7	4.1298	111.5	4.038
			110.9	4.1149	110.9	4.1323	111.6	4.0396
			111	4.118	111	4.1357	111.7	4.0411
			111.1	4.1202	111.1	4.1394	111.8	4.042
			111.2	4.1242	111.2	4.1428	111.9	4.0445
			111.3	4.127	111.3	4.1453	112	4.0461
			111.4	4.1301	111.4	4.1499	112.1	4.0479
			111.5	4.1326	111.5	4.1521	112.2	4.0501
			111.6	4.1369	111.6	4.1555	112.3	4.052
			111.7	4.1403	111.7	4.1592	112.4	4.0541
			111.8	4.1434	111.8	4.1633	112.5	4.056
			112	4.1462	111.9	4.166	112.6	4.0575
			112.1	4.1502	112	4.1698	112.7	4.06
			112.2	4.1521	112.1	4.1726	112.8	4.0625
			112.3	4.1558	112.2	4.1766	112.9	4.0637
			112.4	4.1592	112.3	4.1803	113	4.0668
			112.5	4.1636	112.4	4.1837	113.1	4.0684
			112.6	4.1657	112.5	4.1874	113.2	4.0718
			112.7	4.1698	112.6	4.1918	113.4	4.0727
			112.8	4.1729	112.7	4.1955	113.5	4.0752
			112.9	4.1772	112.8	4.1992	113.6	4.0774
			113	4.1806	112.9	4.202	113.7	4.0802
			113.1	4.1834	113	4.2063	113.8	4.0823
			113.2	4.1868	113.1	4.211	113.9	4.0845
			113.3	4.1918	113.2	4.2144	114	4.0864
			113.4	4.1952	113.4	4.2169	114.1	4.0898
			113.5	4.198	113.5	4.2219	114.2	4.0923
			113.6	4.2014	113.6	4.2253	114.3	4.0944
			113.7	4.206	113.7	4.2281	114.4	4.0975
			113.8	4.2094	113.8	4.2321	114.5	4.1
			113.9	4.2125	113.9	4.2367	114.6	4.1022
			114	4.216	114	4.2389	114.7	4.1047
			114.1	4.2194	114.1	4.2426	114.8	4.1075
			114.2	4.2225	114.2	4.2467	114.9	4.1099
			114.3	4.2262	114.3	4.251	115	4.1137
			114.5	4.2287	114.4	4.2529	115.1	4.1164
			114.6	4.2324	114.5	4.2566	115.2	4.1186
			114.7	4.2364	114.6	4.26	115.3	4.1217
			114.8	4.2392	114.7	4.2637	115.5	4.1251
			114.9	4.2426	114.8	4.2671	115.6	4.1282
			115	4.246	114.9	4.2696	115.7	4.1307
			115.1	4.2498	115	4.2727	115.8	4.1332
			115.2	4.2522	115.1	4.2767	115.9	4.1375
			115.3	4.2556	115.2	4.2795	116	4.1406
			115.4	4.2581	115.3	4.2826	116.1	4.1443
			115.5	4.2612	115.4	4.2866	116.2	4.1474
			115.6	4.2653	115.5	4.2885	116.3	4.1502
			115.7	4.2677	115.6	4.2907	116.4	4.1536
			115.8	4.2705	115.8	4.2941	116.5	4.1571
			115.9	4.2724	115.9	4.2972	116.6	4.1598
			116	4.277	116	4.299	116.7	4.1648
			116.1	4.2789	116	4.3	116.8	4.1682
			116.2	4.2817			116.9	4.1713
			116.3	4.2835	0	4.1409	117	4.175
			116.4	4.287	0.1	4.1062	117.1	4.1788
			116.5	4.2885	0.2	4.0017	117.2	4.1831
			116.6	4.2907	0.3	3.9686	117.3	4.1868
			116.7	4.2932	0.4	3.958	117.4	4.1915
			116.8	4.2969	0.5	3.9528	117.5	4.1952
			117	4.2975	0.6	3.9506	117.6	4.1983
			117.1	4.2997	0.7	3.9469	117.8	4.2017
			117.1	4.3	0.8	3.9456	117.9	4.2057
					0.9	3.9416	118	4.2104
			0	4.1468	1	3.9407	118.1	4.2141
			0.1	4.083	1.1	3.9391	118.2	4.2169
			0.2	3.9937	1.2	3.9363	118.3	4.2219
			0.3	3.9642	1.4	3.9354	118.4	4.225
			0.4	3.9546	1.5	3.9326	118.5	4.2277
			0.5	3.9497	1.6	3.9314	118.6	4.2321
			0.6	3.9459	1.7	3.9301	118.7	4.2364
			0.7	3.9441	1.8	3.927	118.8	4.2386
			0.8	3.9416	1.9	3.9261	118.9	4.2423
			0.9	3.941	2	3.9255	119	4.2457
			1	3.9388	2.1	3.9233	119.1	4.2498
			1.1	3.9363	2.2	3.9208	119.2	4.2522
			1.3	3.9357	2.3	3.9199	119.3	4.2566
			1.4	3.9332	2.4	3.9177	119.4	4.2597
			1.5	3.9314	2.5	3.9165	119.5	4.2631
			1.6	3.9307	2.6	3.9146	119.6	4.2665
			1.7	3.9289	2.7	3.9134	119.7	4.2693
			1.8	3.9261	2.8	3.9112	119.8	4.2724
			1.9	3.9258	2.9	3.9106	120	4.2767
			2	3.9236	3	3.9072	120.1	4.2789
			2.1	3.9221	3.1	3.9063	120.2	4.2826
			2.2	3.9208	3.2	3.905	120.3	4.2857
			2.3	3.9199	3.3	3.9038	120.4	4.2885
			2.4	3.9177	3.4	3.9022	120.5	4.2916
			2.5	3.9165	3.5	3.9016	120.6	4.2941
			2.6	3.9143	3.6	3.9007	120.7	4.2972
			2.7	3.9134	3.8	3.8982	120.8	4.2994
			2.8	3.9118	3.9	3.8963	120.8	4.3
			2.9	3.9109	4	3.8951
			3	3.9094	4.1	3.8929	0	4.1471
			3.1	3.9069	4.2	3.8914	0.1	4.0817
			3.2	3.9059	4.3	3.8904	0.2	3.9893
			3.3	3.9044	4.4	3.8886	0.3	3.9614
			3.4	3.9028	4.5	3.8873	0.4	3.9509
			3.5	3.9019	4.6	3.8855	0.5	3.9447
			3.7	3.901	4.7	3.8836	0.6	3.9404
			3.8	3.8994	4.8	3.8824	0.7	3.9363
			3.9	3.8969	4.9	3.8818	0.9	3.9323
			4	3.8963	5	3.8805	1	3.9317
			4.1	3.8945	5.1	3.879	1.1	3.9292
			4.2	3.8926	5.2	3.8765	1.2	3.9261
			4.3	3.8914	5.3	3.8756	1.3	3.9252
			4.4	3.8901	5.4	3.874	1.4	3.9221
			4.5	3.8889	5.5	3.8728	1.5	3.9205
			4.6	3.8873	5.6	3.8712	1.6	3.9177
			4.7	3.8861	5.7	3.8709	1.7	3.9162
			4.8	3.8836	5.8	3.869	1.8	3.9134
			4.9	3.8824	5.9	3.8666	1.9	3.9118
			5	3.8818	6	3.8653	2	3.9097
			5.1	3.8811	6.1	3.8644	2.1	3.9072
			5.2	3.8799	6.3	3.8622	2.2	3.9056
			5.3	3.8774	6.4	3.861	2.3	3.9038
			5.4	3.8759	6.5	3.8594	2.4	3.9022
			5.5	3.8752	6.6	3.8576	2.5	3.9
			5.6	3.8743	6.7	3.856	2.6	3.8979
			5.7	3.8715	6.8	3.8551	2.8	3.8963
			5.8	3.8712	6.9	3.8526	2.9	3.8942
			6	3.87	7	3.8514	3	3.8914
			6.1	3.8684	7.1	3.8508	3.1	3.8898
			6.2	3.8666	7.2	3.8492	3.2	3.8883
			6.3	3.8659	7.3	3.8473	3.3	3.8855
			6.4	3.8644	7.4	3.8455	3.4	3.8833
			6.5	3.8622	7.5	3.8446	3.5	3.8818
			6.6	3.861	7.6	3.8433	3.6	3.8808
			6.7	3.8604	7.7	3.8405	3.7	3.879
			6.8	3.8582	7.8	3.8402	3.8	3.8756
			6.9	3.8563	7.9	3.8387	3.9	3.8749
			7	3.856	8	3.8362	4	3.8728
			7.1	3.8532	8.1	3.8353	4.1	3.8706
			7.2	3.8514	8.2	3.834	4.2	3.87
			7.3	3.8511	8.3	3.8312	4.3	3.8669
			7.4	3.8495	8.5	3.8312	4.4	3.8653
			7.5	3.847	8.6	3.8291	4.5	3.8638
			7.6	3.8458	8.7	3.8266	4.6	3.8616
			7.7	3.8458	8.8	3.8263	4.7	3.8601
			7.8	3.8442	8.9	3.8241	4.9	3.8582
			7.9	3.8418	9	3.8213	5	3.856
			8	3.8411	9.1	3.8207	5.1	3.8551
			8.1	3.8405	9.2	3.8198	5.2	3.8514
			8.3	3.8377	9.3	3.8173	5.3	3.8508
			8.4	3.8362	9.4	3.8145	5.4	3.8495
			8.5	3.8349	9.5	3.8132	5.5	3.8467
			8.6	3.8334	9.6	3.8117	5.6	3.8455
			8.7	3.8312	9.7	3.8101	5.7	3.8446
			8.8	3.83	9.8	3.8086	5.8	3.8421
			8.9	3.8287	9.9	3.8061	5.9	3.8411
			9	3.8263	10	3.8036	6	3.8399
			9.1	3.826	10.1	3.803	6.1	3.8371
			9.2	3.8225	10.2	3.7999	6.2	3.8359
			9.3	3.821	10.3	3.7996	6.3	3.8337
			9.4	3.8204	10.4	3.7977	6.4	3.8315
			9.5	3.8207	10.5	3.795	6.5	3.8303
			9.6	3.8173	10.6	3.7934	6.6	3.8291
			9.7	3.8154	10.7	3.7909	6.7	3.826
			9.8	3.8139	10.8	3.7903	6.9	3.8263
			9.9	3.812	10.9	3.7881	7	3.8225
			10	3.8105	11	3.786	7.1	3.8207
			10.1	3.8086	11.2	3.785	7.2	3.8204
			10.2	3.8061	11.3	3.7813	7.3	3.8188
			10.3	3.8039	11.4	3.7798	7.4	3.817
			10.4	3.8033	11.5	3.7773	7.5	3.8139
			10.5	3.8012	11.6	3.7748	7.6	3.8132
			10.6	3.8002	11.7	3.7739	7.7	3.8114
			10.8	3.7984	11.8	3.7705	7.8	3.8098
			10.9	3.7946	11.9	3.7692	7.9	3.808
			11	3.7946	12	3.7667	8	3.8055
			11.1	3.7909	12.1	3.7649	8.1	3.8033
			11.2	3.79	12.2	3.764	8.2	3.8024
			11.3	3.7888	12.3	3.7596	8.3	3.7999
			11.4	3.786	12.4	3.7593	8.4	3.7993
			11.5	3.7853	12.5	3.7559	8.5	3.7965
			11.6	3.7816	12.6	3.754	8.6	3.7946
			11.7	3.7801	12.7	3.7512	8.7	3.7925
			11.8	3.7785	12.8	3.75	8.8	3.7906
			11.9	3.7754	12.9	3.7472	8.9	3.7897
			12	3.7751	13	3.7447	9.1	3.7878
			12.1	3.772	13.1	3.7435	9.2	3.7853
			12.2	3.7698	13.2	3.7398	9.3	3.7847
			12.3	3.768	13.3	3.7382	9.4	3.7816
			12.4	3.7655	13.4	3.7348	9.5	3.7801
			12.5	3.7643	13.5	3.7342	9.6	3.7782
			12.6	3.7618	13.6	3.732	9.7	3.7754
			12.7	3.7602	13.7	3.7302	9.8	3.7742
			12.8	3.7571	13.8	3.7264	9.9	3.772
			12.9	3.755	14	3.7236	10	3.7695
			13	3.7531	14.1	3.7215	10.1	3.7689
			13.1	3.7503	14.2	3.7193	10.2	3.7667
			13.2	3.7494	14.3	3.7171	10.3	3.7649
			13.3	3.7457	14.4	3.714	10.4	3.7633
			13.4	3.745	14.5	3.7109	10.5	3.7599
			13.5	3.7413	14.6	3.7094	10.6	3.7596
			13.7	3.7398	14.7	3.706	10.7	3.7562
			13.8	3.7367	14.8	3.7041	10.8	3.754
			13.9	3.7348	14.9	3.7001	10.9	3.7528
			14	3.7333	15	3.6988	11	3.7509
			14.1	3.7298	15.1	3.6961	11.1	3.7497
			14.2	3.7283	15.2	3.6936	11.3	3.7463
			14.3	3.7255	15.3	3.6902	11.4	3.7441
			14.4	3.7227	15.4	3.6886	11.5	3.7438
			14.5	3.7196	15.5	3.6849	11.6	3.7401
			14.6	3.7178	15.6	3.6833	11.7	3.7401
			14.7	3.7147	15.7	3.6799	11.8	3.736
			14.8	3.7119	15.8	3.6768	11.9	3.7348
			14.9	3.7094	15.9	3.6747	12	3.7342
			15	3.7066	16	3.6719	12.1	3.7311
			15.1	3.7041	16.1	3.6685	12.2	3.7298
			15.2	3.7007	16.2	3.6651	12.3	3.7271
			15.3	3.6995	16.4	3.6635	12.4	3.7258
			15.4	3.6964	16.5	3.6598	12.5	3.7233
			15.5	3.6939	16.6	3.6585	12.6	3.7209
			15.6	3.6905	16.7	3.6536	12.7	3.719
			15.7	3.6889	16.8	3.6499	12.8	3.7174
			15.9	3.6843	16.9	3.648	12.9	3.7147
			16	3.6827	17	3.6437	13	3.7131
			16.1	3.6787	17.1	3.6415	13.1	3.71
			16.2	3.6768	17.2	3.6381	13.2	3.7085
			16.3	3.6744	17.3	3.6344	13.3	3.706
			16.4	3.6713	17.4	3.6325	13.4	3.7041
			16.5	3.6688	17.5	3.6282	13.5	3.7019
			16.6	3.6657	17.6	3.6244	13.7	3.6998
			16.7	3.6632	17.7	3.6226	13.8	3.6985
			16.8	3.6585	17.8	3.6192	13.9	3.6961
			16.9	3.6558	17.9	3.6151	14	3.6939
			17	3.6533	18	3.6127	14.1	3.6911
			17.1	3.6492	18.1	3.6074	14.2	3.6895
			17.2	3.6452	18.2	3.6037	14.3	3.688
			17.3	3.643	18.3	3.6015	14.4	3.6843
			17.4	3.6393	18.4	3.5975	14.5	3.683
			17.5	3.6356	18.5	3.5934	14.6	3.6806
			17.6	3.6328	18.6	3.5894	14.7	3.6787
			17.7	3.6291	18.8	3.5869	14.8	3.6768
			17.8	3.6244	18.9	3.5826	14.9	3.6744
			17.9	3.6226	19	3.5798	15	3.6722
			18	3.6189	19.1	3.5761	15.1	3.6691
			18.1	3.6145	19.2	3.5733	15.2	3.6682
			18.2	3.6127	19.3	3.5689	15.3	3.6654
			18.4	3.6074	19.4	3.5637	15.4	3.6632
			18.5	3.6043	19.5	3.5596	15.5	3.6598
			18.6	3.6006	19.6	3.5562	15.7	3.6585
			18.7	3.5972	19.7	3.5528	15.8	3.6554
			18.8	3.5934	19.8	3.5482	15.9	3.653
			18.9	3.5897	19.9	3.5432	16	3.652
			19	3.586	20	3.5395	16.1	3.6483
			19.1	3.581	20.1	3.5358	16.2	3.6449
			19.2	3.5776	20.2	3.5321	16.3	3.6434
			19.3	3.5736	20.3	3.5274	16.4	3.6412
			19.4	3.5689	20.4	3.5231	16.5	3.639
			19.5	3.5637	20.5	3.5197	16.6	3.6365
			19.6	3.5603	20.6	3.515	16.7	3.6334
			19.7	3.5562	20.7	3.51	16.8	3.6319
			19.8	3.5525	20.8	3.5057	16.9	3.6291
			19.9	3.5476	20.9	3.5029	17	3.6251
			20	3.5435	21	3.4967	17.1	3.6232
			20.1	3.5386	21.1	3.4927	17.2	3.622
			20.2	3.5342	21.2	3.4871	17.3	3.6195
			20.3	3.529	21.4	3.4821	17.4	3.6161
			20.4	3.5243	21.5	3.4775	17.5	3.6136
			20.5	3.5209	21.6	3.4719	17.6	3.6099
			20.7	3.5153	21.7	3.4682	17.8	3.608
			20.8	3.5116	21.8	3.4623	17.9	3.6046
			20.9	3.5079	21.9	3.4573	18	3.6027
			21	3.5029	22	3.4515	18.1	3.5996
			21.1	3.4973	22.1	3.4462	18.2	3.5975
			21.2	3.4927	22.2	3.4412	18.3	3.5944
			21.3	3.4868	22.3	3.435	18.4	3.5925
			21.4	3.4812	22.4	3.4282	18.5	3.5897
			21.5	3.4766	22.5	3.4229	18.6	3.5872
			21.6	3.471	22.6	3.417	18.7	3.5835
			21.7	3.4657	22.7	3.4108	18.8	3.5813
			21.8	3.4614	22.8	3.4037	18.9	3.5786
			21.9	3.4539	22.9	3.3975	19	3.5751
			22	3.449	23	3.391	19.1	3.5736
			22.1	3.4418	23.1	3.3829	19.2	3.5699
			22.2	3.4369	23.2	3.3767	19.3	3.5677
			22.3	3.4313	23.3	3.3705	19.4	3.5646
			22.4	3.4239	23.4	3.3634	19.5	3.5615
			22.5	3.4173	23.5	3.3572	19.6	3.5584
			22.6	3.4118	23.6	3.3501	19.7	3.5562
			22.7	3.4046	23.8	3.342	19.8	3.5534
			22.8	3.3978	23.9	3.3358	19.9	3.5507
			22.9	3.3925	24	3.3274	20.1	3.5476
			23	3.3854	24.1	3.3212	20.2	3.5445
			23.1	3.377	24.2	3.3166	20.3	3.5423
			23.2	3.3715	24.3	3.3098	20.4	3.5392
			23.3	3.3631	24.4	3.3026	20.5	3.5367
			23.5	3.3575	24.5	3.2974	20.6	3.533
			23.6	3.3491	24.6	3.2918	20.7	3.5308
			23.7	3.3411	24.7	3.2875	20.8	3.5274
			23.8	3.3349	24.8	3.2822	20.9	3.5237
			23.9	3.3278	24.9	3.2781	21	3.5221
			24	3.3222	25	3.2757	21.1	3.519
			24.1	3.3169	25.1	3.271	21.2	3.5162
			24.2	3.3104	25.2	3.2667	21.3	3.5128
			24.3	3.3054	25.3	3.2654	21.4	3.5107
			24.4	3.3005	25.4	3.262	21.5	3.5073
			24.5	3.2949	25.5	3.2595	21.6	3.5038
			24.6	3.2909	25.6	3.2564	21.7	3.5029
			24.7	3.2856	25.7	3.2524	21.8	3.498
			24.8	3.2816	25.8	3.2515	21.9	3.4945
			24.9	3.2781	25.9	3.2471	22	3.4927
			25	3.2754	26.1	3.2434	22.1	3.4883
			25.1	3.2713	26.2	3.2406	22.3	3.4859
			25.2	3.2673	26.3	3.2369	22.4	3.4818
			25.3	3.2661	26.4	3.2341	22.5	3.479
			25.4	3.262	26.5	3.2307	22.6	3.4759
			25.5	3.2602	26.6	3.2276	22.7	3.4728
			25.6	3.2561	26.7	3.2245	22.8	3.4697
			25.7	3.253	26.8	3.2217	22.9	3.4666
			25.8	3.2509	26.9	3.2183	23	3.4623
			25.9	3.2471	27	3.2155	23.1	3.4595
			26.1	3.2425	27.1	3.213	23.2	3.4564
			26.2	3.2394	27.2	3.2096	23.3	3.4524
			26.3	3.236	27.3	3.2068	23.4	3.4484
			26.4	3.2326	27.4	3.2044	23.5	3.4449
			26.5	3.2304	27.5	3.2016	23.6	3.4422
			26.6	3.2279	27.6	3.1979	23.7	3.4381
			26.7	3.2251	27.7	3.1948	23.8	3.4332
			26.8	3.222	27.8	3.1926	23.9	3.4307
			26.9	3.2183	27.9	3.1889	24	3.4273
			27	3.2158	28	3.1864	24.1	3.4217
			27.1	3.2118	28.1	3.1836	24.2	3.4177
			27.2	3.2096	28.2	3.1814	24.3	3.4136
			27.3	3.2068	28.4	3.178	24.5	3.4099
			27.4	3.2041	28.5	3.1749	24.6	3.4056
			27.5	3.2013	28.6	3.1721	24.7	3.4018
			27.6	3.1975	28.7	3.1703	24.8	3.3963
			27.7	3.1944	28.8	3.1662	24.9	3.3913
			27.8	3.1923	28.9	3.1641	25	3.3863
			27.9	3.1889	29	3.161	25.1	3.3811
			28	3.1867	29.1	3.1566	25.2	3.3758
			28.1	3.183	29.2	3.1548	25.3	3.3712
			28.2	3.1805	29.3	3.1523	25.4	3.365
			28.3	3.1768	29.4	3.1489	25.5	3.3597
			28.4	3.1743	29.5	3.1458	25.6	3.3532
			28.5	3.1715	29.6	3.1436	25.7	3.3473
			28.7	3.169	29.7	3.1402	25.8	3.3411
			28.8	3.165	29.8	3.1374	25.9	3.3352
			28.9	3.1634	29.9	3.1355	26	3.3278
			29	3.1603	30	3.1324	26.1	3.3222
			29.1	3.1572	30.1	3.1303	26.2	3.3163
			29.2	3.1548	30.2	3.1278	26.3	3.3098
			29.3	3.1514	30.3	3.1247	26.4	3.3023
			29.4	3.1486	30.4	3.1222	26.5	3.2964
			29.5	3.1445	30.5	3.1203	26.6	3.2918
			29.6	3.1417	30.6	3.1182	26.7	3.2868
			29.7	3.1399	30.8	3.1166	26.9	3.28
			29.8	3.1362	30.9	3.1148	27	3.2757
			29.9	3.134	31	3.1123	27.1	3.2698
			30	3.1306	31.1	3.1107	27.2	3.2661
			30.1	3.1284	31.2	3.1079	27.3	3.2617
			30.2	3.1256	31.3	3.1073	27.4	3.2577
			30.3	3.1238	31.4	3.1048	27.5	3.2549
			30.4	3.121	31.5	3.1027	27.6	3.2527
			30.5	3.1182	31.6	3.1014	27.7	3.2481
			30.6	3.1163	31.7	3.1002	27.8	3.2459
			30.7	3.1141	31.8	3.099	27.9	3.2422
			30.8	3.1126	31.9	3.0977	28	3.2375
			30.9	3.1092	32	3.0965	28.1	3.2338
			31	3.1079	32.1	3.0946	28.2	3.2304
			31.1	3.1067	32.2	3.0924	28.3	3.2273
			31.2	3.1042	32.3	3.0918	28.4	3.2254
			31.3	3.1024	32.4	3.0912	28.5	3.2217
			31.5	3.1008	32.5	3.0893	28.6	3.2183
			31.6	3.099	32.6	3.0878	28.7	3.2158
			31.7	3.098	32.7	3.0872	28.9	3.2121
			31.8	3.0965	32.8	3.0866	29	3.209
			31.9	3.0952	32.9	3.085	29.1	3.2068
			32	3.0937	33	3.0844	29.2	3.2034
			32.1	3.0921	33.1	3.0841	29.3	3.2
			32.2	3.0921	33.3	3.0822	29.4	3.1979
			32.3	3.0906	33.4	3.0816	29.5	3.1935
			32.4	3.0893	33.5	3.0807	29.6	3.1923
			32.5	3.0872	33.6	3.08	29.7	3.1889
			32.6	3.0869	33.7	3.0785	29.8	3.1867
			32.7	3.085	33.8	3.0779	29.9	3.1833
			32.8	3.0847	33.9	3.0766	30	3.1814
			32.9	3.0835	34	3.0763	30.1	3.178
			33	3.0822	34.1	3.0757	30.2	3.1765
			33.1	3.0819	34.2	3.0745	30.3	3.1737
			33.2	3.081	34.3	3.0745	30.4	3.1709
			33.3	3.0804	34.4	3.0732	30.5	3.1687
			33.4	3.0785	34.5	3.0729	30.6	3.1662
			33.5	3.0779	34.6	3.0729	30.7	3.1644
			33.6	3.0769	34.7	3.0717	30.9	3.1616
			33.7	3.076	34.8	3.0707	31	3.1597
			33.8	3.076	34.9	3.0701	31.1	3.156
			34	3.0748	35	3.0698	31.2	3.1545
			34.1	3.0745	35.1	3.0683	31.3	3.1517
			34.2	3.0742	35.2	3.0676	31.4	3.1473
			34.3	3.0729	35.3	3.067	31.5	3.1458
			34.4	3.0723	35.4	3.0667	31.6	3.1436
			34.5	3.0714	35.6	3.0658	31.7	3.1405
			34.6	3.0711	35.7	3.0652	31.8	3.138
			34.7	3.0701	35.8	3.0649	31.9	3.1352
			34.8	3.0689	35.9	3.0636	32	3.1331
			34.9	3.0686	36	3.0624	32.1	3.1303
			35	3.067	36.1	3.0624	32.2	3.1281
			35.1	3.0667	36.2	3.0621	32.3	3.1253
			35.2	3.067	36.3	3.0611	32.4	3.1234
			35.3	3.0661	36.4	3.0611	32.5	3.121
			35.4	3.0658	36.5	3.0611	32.6	3.1191
			35.5	3.0649	36.6	3.0605	32.7	3.1172
			35.6	3.0642	36.7	3.0593	32.9	3.1148
			35.7	3.0636	36.8	3.0583	33	3.1132
			35.8	3.063	36.9	3.0574	33.1	3.1114
			35.9	3.0618	37	3.0568	33.2	3.1089
			36	3.0618	37.1	3.0565	33.3	3.1073
			36.1	3.0611	37.2	3.0562	33.4	3.1052
			36.2	3.0611	37.3	3.0562	33.5	3.1033
			36.3	3.0602	37.4	3.0556	33.6	3.1024
			36.5	3.0593	37.5	3.0552	33.7	3.1005
			36.6	3.0583	37.6	3.0543	33.8	3.098
			36.7	3.0577	37.7	3.0528	33.9	3.0974
			36.8	3.0571	37.8	3.0521	34	3.0959
			36.9	3.0562	38	3.0521	34.1	3.0937
			37	3.0565	38.1	3.0512	34.2	3.0918
			37.1	3.0562	38.2	3.0512	34.3	3.0909
			37.2	3.0552	38.3	3.0503	34.4	3.09
			37.3	3.0556	38.4	3.05	34.5	3.0881
			37.4	3.054	38.5	3.0503	34.6	3.0869
			37.5	3.0528	38.6	3.0494	34.7	3.0856
			37.6	3.0525	38.7	3.05	34.8	3.0844
			37.7	3.0521	38.8	3.0487	34.9	3.0838
			37.8	3.0521	38.9	3.0469	35	3.0825
			37.9	3.0512	39	3.0469	35.1	3.0819
			38	3.0509	39.1	3.0466	35.3	3.081
			38.1	3.0503	39.2	3.0463	35.4	3.0794
			38.2	3.05	39.3	3.0463	35.5	3.0782
			38.3	3.05	39.4	3.0459	35.6	3.0763
			38.4	3.05	39.5	3.0456	35.7	3.0763
			38.5	3.049	39.6	3.0441	35.8	3.0757
			38.6	3.0478	39.7	3.0444	35.9	3.0748
			38.7	3.0469	39.8	3.0432	36	3.0742
			38.9	3.0469	39.9	3.0422	36.1	3.0729
			39	3.0469	40	3.0413	36.2	3.0729
			39.1	3.0466	40.1	3.0416	36.3	3.0717
			39.2	3.0463	40.3	3.0413	36.4	3.0711
			39.3	3.0456	40.4	3.0413	36.5	3.0701
			39.4	3.0447	40.5	3.0413	36.6	3.0689
			39.5	3.0447	40.6	3.0407	36.7	3.068
			39.6	3.0432	40.7	3.0394	36.8	3.067
			39.7	3.0432	40.8	3.0388	36.9	3.0667
			39.8	3.0425	40.9	3.0379	37	3.0655
			39.9	3.0422	41	3.037	37.1	3.0652
			40	3.0416	41.1	3.0366	37.2	3.0642
			40.1	3.0413	41.2	3.0366	37.3	3.0633
			40.2	3.0413	41.3	3.0363	37.5	3.0633
			40.3	3.041	41.4	3.0363	37.6	3.0621
			40.4	3.0404	41.5	3.036	37.7	3.0611
			40.5	3.0397	41.6	3.0357	37.8	3.0614
			40.6	3.0391	41.7	3.0351	37.9	3.0608
			40.7	3.0376	41.8	3.0348	38	3.0599
			40.9	3.037	41.9	3.0332	38.1	3.0587
			41	3.0366	42	3.0326	38.2	3.0583
			41.1	3.036	42.1	3.0326	38.3	3.0574
			41.2	3.0363	42.2	3.0323	38.4	3.0565
			41.3	3.0363	42.3	3.0323	38.5	3.0565
			41.4	3.0363	42.4	3.0317	38.6	3.0552
			41.5	3.036	42.5	3.0308	38.7	3.0552
			41.6	3.0357	42.7	3.0301	38.8	3.0556
			41.7	3.0342	42.8	3.0301	38.9	3.0543
			41.8	3.0332	42.9	3.0295	39	3.0534
			41.9	3.0329	43	3.0286	39.1	3.0525
			42	3.0326	43.1	3.0292	39.2	3.0521
			42.1	3.0323	43.2	3.0289	39.3	3.0515
			42.2	3.0323	43.3	3.0277	39.4	3.0512
			42.3	3.0314	43.4	3.027	39.5	3.0509
			42.4	3.0301	43.5	3.027	39.6	3.0503
			42.5	3.0308	43.6	3.0264	39.7	3.05
			42.6	3.0308	43.7	3.0255	39.9	3.0497
			42.7	3.0301	43.8	3.0258	40	3.049
			42.8	3.0295	43.9	3.0255	40.1	3.0481
			42.9	3.028	44	3.0252	40.2	3.0475
			43	3.028	44.1	3.0242	40.3	3.0469
			43.1	3.0277	44.2	3.0236	40.4	3.0466
			43.2	3.027	44.3	3.0233	40.5	3.0469
			43.3	3.0273	44.4	3.0215	40.6	3.0463
			43.4	3.0261	44.5	3.0215	40.7	3.0456
			43.6	3.0258	44.6	3.0208	40.8	3.0447
			43.7	3.0255	44.7	3.0211	40.9	3.0435
			43.8	3.0255	44.8	3.0208	41	3.0438
			43.9	3.0252	44.9	3.0208	41.1	3.0428
			44	3.0252	45	3.0202	41.2	3.0416
			44.1	3.0242	45.1	3.0199	41.3	3.0413
			44.2	3.0233	45.3	3.019	41.4	3.0416
			44.3	3.0227	45.4	3.0187	41.5	3.0416
			44.4	3.0221	45.5	3.018	41.6	3.041
			44.5	3.0211	45.6	3.0174	41.7	3.0413
			44.6	3.0208	45.7	3.0171	41.8	3.0401
			44.7	3.0215	45.8	3.0171	41.9	3.0394
			44.8	3.0208	45.9	3.0159	42	3.0379
			44.9	3.0208	46	3.0162	42.1	3.0376
			45	3.0196	46.1	3.0159	42.3	3.037
			45.1	3.019	46.2	3.0153	42.4	3.0366
			45.2	3.0184	46.3	3.0146	42.5	3.0366
			45.3	3.018	46.4	3.0149	42.6	3.0363
			45.4	3.0177	46.5	3.0146	42.7	3.036
			45.6	3.0174	46.6	3.0137	42.8	3.0357
			45.7	3.0171	46.7	3.0131	42.9	3.036
			45.8	3.0162	46.8	3.0125	43	3.036
			45.9	3.0159	46.9	3.0112	43.1	3.0348
			46	3.0159	47	3.0109	43.2	3.0339
			46.1	3.0153	47.1	3.0106	43.3	3.0332
			46.2	3.0146	47.2	3.0106	43.4	3.0329
			46.3	3.0146	47.3	3.0106	43.5	3.0326
			46.4	3.0149	47.4	3.01	43.6	3.032
			46.5	3.014	47.5	3.0097	43.7	3.032
			46.6	3.0131	47.7	3.0087	43.8	3.0304
			46.7	3.0128	47.8	3.0081	43.9	3.0301
			46.8	3.0112	47.9	3.0075	44	3.0301
			46.9	3.0112	48	3.0072	44.1	3.0301
			47	3.0106	48.1	3.0072	44.2	3.0295
			47.1	3.0106	48.2	3.0066	44.3	3.0295
			47.2	3.0106	48.3	3.006	44.5	3.028
			47.3	3.0097	48.4	3.0056	44.6	3.028
			47.4	3.0094	48.5	3.0056	44.7	3.0277
			47.5	3.0087	48.6	3.0053	44.8	3.027
			47.6	3.0084	48.7	3.0056	44.9	3.0267
			47.7	3.0081	48.8	3.0047	45	3.0264
			47.8	3.0072	48.9	3.005	45.1	3.0258
			47.9	3.0066	49	3.0044	45.2	3.0258
			48	3.0063	49.1	3.0044	45.3	3.0255
			48.1	3.0056	49.2	3.0035	45.4	3.0255
			48.3	3.0056	49.3	3.0029	45.5	3.0249
			48.4	3.0056	49.4	3.0019	45.6	3.0242
			48.5	3.0053	49.5	3.0013	45.7	3.0227
			48.6	3.0056	49.6	3.0013	45.8	3.0224
			48.7	3.0053	49.7	3.001	45.9	3.0208
			48.8	3.0047	49.8	3.0004	46	3.0215
			48.9	3.0044	49.9	3.0004	46.1	3.0211
			49	3.0041	50.1	3.0004	46.2	3.0211
			49.1	3.0025	50.2	2.9988	46.3	3.0208
			49.2	3.0022	50.3	2.9988	46.5	3.0211
			49.3	3.0022	50.4	2.9985	46.6	3.0205
			49.4	3.0016	50.5	2.9967	46.7	3.019
			49.5	3.0007	50.6	2.9979	46.8	3.0184
			49.6	3.0007	50.7	2.9957	46.9	3.0177
			49.7	3.0001	50.8	2.9954	47	3.018
			49.8	3.0001	50.9	2.9954	47.1	3.0171
			49.9	2.9994	51	2.9957	47.2	3.0171
			50	2.9991	51.1	2.9957	47.3	3.0162
			50.1	2.9982	51.2	2.9951	47.4	3.0156
			50.2	2.9985	51.3	2.9945	47.5	3.0156
			50.3	2.9979	51.4	2.9945	47.6	3.0153
			50.4	2.9963	51.5	2.9942	47.7	3.0149
			50.5	2.9963	51.6	2.9932	47.8	3.0146
			50.6	2.9954	51.7	2.9929	47.9	3.014
			50.7	2.9957	51.8	2.9926	48	3.0137
			50.9	2.9957	51.9	2.992	48.1	3.0134
			51	2.9957	52.1	2.9917	48.2	3.0131
			51.1	2.9948	52.2	2.9908	48.3	3.0118
			51.2	2.9948	52.3	2.9905	48.4	3.0112
			51.3	2.9942	52.4	2.9908	48.5	3.0106
			51.4	2.9939	52.5	2.9901	48.7	3.0097
			51.5	2.9932	52.6	2.9901	48.8	3.01
			51.6	2.9926	52.7	2.9889	48.9	3.01
			51.7	2.992	52.8	2.9889	49	3.0097
			51.8	2.992	52.9	2.9892	49.1	3.0094
			51.9	2.9908	53	2.9883	49.2	3.0094
			52	2.9905	53.1	2.9867	49.3	3.0081
			52.1	2.9908	53.2	2.9867	49.4	3.0075
			52.2	2.9908	53.3	2.9858	49.5	3.0072
			52.3	2.9901	53.4	2.9858	49.6	3.0066
			52.4	2.9895	53.5	2.9858	49.7	3.0066
			52.5	2.9892	53.6	2.9858	49.8	3.0063
			52.6	2.988	53.7	2.9855	49.9	3.006
			52.7	2.9883	53.8	2.9855	50	3.0056
			52.8	2.987	53.9	2.9849	50.1	3.0056
			52.9	2.9867	54	2.9839	50.2	3.005
			53	2.9858	54.1	2.9836	50.3	3.0053
			53.1	2.9861	54.2	2.9833	50.4	3.005
			53.2	2.9858	54.3	2.9827	50.5	3.0047
			53.3	2.9858	54.5	2.9821	50.7	3.0041
			53.4	2.9858	54.6	2.9812	50.8	3.0035
			53.6	2.9855	54.7	2.9812	50.9	3.0029
			53.7	2.9849	54.8	2.9808	51	3.0022
			53.8	2.9846	54.9	2.9808	51.1	3.0022
			53.9	2.9836	55	2.9799	51.2	3.0019
			54	2.9836	55.1	2.9796	51.3	3.0013
			54.1	2.9824	55.2	2.9793	51.4	3.0007
			54.2	2.9818	55.3	2.9793	51.5	3.0007
			54.3	2.9812	55.4	2.979	51.6	3.0004
			54.4	2.9808	55.5	2.9784	51.7	2.9998
			54.5	2.9808	55.6	2.9774	51.8	2.9991
			54.6	2.9805	55.7	2.9765	51.9	2.9988
			54.7	2.9799	55.8	2.9768	52	2.9982
			54.8	2.9796	55.9	2.9762	52.1	2.9976
			54.9	2.9793	56	2.9762	52.2	2.997
			55	2.9787	56.1	2.9756	52.3	2.9967
			55.1	2.9787	56.2	2.9753	52.4	2.9957
			55.2	2.9774	56.3	2.9756	52.5	2.9957
			55.3	2.9774	56.4	2.9756	52.6	2.9954
			55.4	2.9765	56.5	2.975	52.7	2.9963
			55.5	2.9762	56.6	2.9743	52.8	2.9963
			55.6	2.9759	56.7	2.9734	52.9	2.9954
			55.7	2.9756	56.8	2.9734	53.1	2.9951
			55.9	2.9753	56.9	2.9725	53.2	2.9945
			56	2.9753	57.1	2.9715	53.3	2.9942
			56.1	2.9753	57.2	2.9712	53.4	2.9942
			56.2	2.975	57.3	2.9706	53.5	2.9936
			56.3	2.9743	57.4	2.9712	53.6	2.9926
			56.4	2.9743	57.5	2.9706	53.7	2.992
			56.5	2.9728	57.6	2.9709	53.8	2.9914
			56.6	2.9728	57.7	2.9706	53.9	2.9908
			56.7	2.9715	57.8	2.9709	54	2.9905
			56.8	2.9712	57.9	2.9697	54.1	2.9908
			56.9	2.9709	58	2.9694	54.2	2.9905
			57	2.9709	58.1	2.9688	54.3	2.9908
			57.1	2.9709	58.2	2.9684	54.4	2.9898
			57.2	2.9709	58.3	2.9681	54.5	2.9895
			57.3	2.9703	58.4	2.9666	54.6	2.9883
			57.4	2.9703	58.5	2.9656	54.7	2.988
			57.5	2.9691	58.6	2.966	54.8	2.9877
			57.6	2.9688	58.7	2.9656	54.9	2.9877
			57.7	2.9681	58.8	2.9653	55	2.9867
			57.8	2.9681	58.9	2.9656	55.1	2.9861
			57.9	2.9669	59	2.965	55.2	2.9861
			58	2.966	59.1	2.9647	55.3	2.9858
			58.1	2.9656	59.2	2.9641	55.5	2.9858
			58.2	2.965	59.3	2.9641	55.6	2.9855
			58.3	2.965	59.4	2.9632	55.7	2.9855
			58.5	2.965	59.5	2.9625	55.8	2.9852
			58.6	2.9647	59.7	2.9622	55.9	2.9849
			58.7	2.9644	59.8	2.9629	56	2.9839
			58.8	2.9641	59.9	2.9616	56.1	2.9833
			58.9	2.9638	60	2.9619	56.2	2.983
			59	2.9638	60.1	2.9613	56.3	2.9827
			59.1	2.9625	60.2	2.9619	56.4	2.9818
			59.2	2.9632	60.3	2.9613	56.5	2.9808
			59.3	2.9619	60.4	2.9607	56.6	2.9812
			59.4	2.9619	60.5	2.9601	56.7	2.9808
			59.5	2.961	60.6	2.9601	56.8	2.9808
			59.6	2.9616	60.7	2.9598	56.9	2.9802
			59.7	2.961	60.8	2.9598	57	2.9796
			59.8	2.9613	60.9	2.9591	57.1	2.9796
			59.9	2.9604	61	2.9585	57.2	2.979
			60	2.9604	61.1	2.9573	57.3	2.9787
			60.1	2.9601	61.2	2.956	57.4	2.9781
			60.2	2.9598	61.3	2.9557	57.5	2.9777
			60.3	2.9598	61.4	2.9563	57.7	2.9768
			60.4	2.9591	61.5	2.9557	57.8	2.9765
			60.5	2.9585	61.6	2.9551	57.9	2.9759
			60.7	2.9579	61.7	2.9548	58	2.9753
			60.8	2.9567	61.8	2.9554	58.1	2.9756
			60.9	2.956	61.9	2.9545	58.2	2.9753
			61	2.956	62	2.9539	58.3	2.9753
			61.1	2.9551	62.1	2.9532	58.4	2.9753
			61.2	2.9551	62.2	2.9532	58.5	2.9746
			61.3	2.9548	62.3	2.9523	58.6	2.9746
			61.4	2.9548	62.5	2.952	58.7	2.9743
			61.5	2.9545	62.6	2.952	58.8	2.9725
			61.6	2.9539	62.7	2.952	58.9	2.9725
			61.7	2.9532	62.8	2.9517	59	2.9719
			61.8	2.9529	62.9	2.9511	59.1	2.9712
			61.9	2.952	63	2.9501	59.2	2.9709
			62	2.9529	63.1	2.9498	59.3	2.9706
			62.1	2.9514	63.2	2.9501	59.4	2.9709
			62.2	2.9508	63.3	2.9498	59.5	2.9703
			62.3	2.9508	63.4	2.9495	59.6	2.9706
			62.4	2.9511	63.5	2.9492	59.7	2.97
			62.5	2.9505	63.6	2.9486	59.9	2.9697
			62.6	2.9505	63.7	2.948	60	2.9691
			62.7	2.9501	63.8	2.9474	60.1	2.9688
			62.9	2.9498	63.9	2.9467	60.2	2.9678
			63	2.9495	64	2.9461	60.3	2.9669
			63.1	2.9495	64.1	2.9461	60.4	2.966
			63.2	2.9483	64.2	2.9455	60.5	2.9656
			63.3	2.9483	64.3	2.9455	60.6	2.9653
			63.4	2.947	64.4	2.9449	60.7	2.965
			63.5	2.947	64.5	2.9449	60.8	2.9653
			63.6	2.9464	64.6	2.9449	60.9	2.9653
			63.7	2.9461	64.7	2.9446	61	2.9644
			63.8	2.9458	64.8	2.9443	61.1	2.9644
			63.9	2.9452	64.9	2.9443	61.2	2.9641
			64	2.9449	65	2.943	61.3	2.9638
			64.1	2.9449	65.1	2.9424	61.4	2.9638
			64.2	2.9452	65.3	2.9418	61.5	2.9632
			64.3	2.9446	65.4	2.9412	61.6	2.9619
			64.4	2.9446	65.5	2.9408	61.7	2.9622
			64.5	2.9436	65.6	2.9402	61.8	2.961
			64.6	2.9424	65.7	2.9405	62	2.961
			64.7	2.9427	65.8	2.9396	62.1	2.9619
			64.8	2.9418	65.9	2.9399	62.2	2.961
			64.9	2.9408	66	2.9396	62.3	2.961
			65	2.9405	66.1	2.9396	62.4	2.9604
			65.1	2.9405	66.2	2.9393	62.5	2.9598
			65.2	2.9408	66.3	2.9393	62.6	2.9601
			65.4	2.9396	66.4	2.9384	62.7	2.9598
			65.5	2.9393	66.5	2.9387	62.8	2.9594
			65.6	2.9393	66.6	2.9374	62.9	2.9594
			65.7	2.9399	66.7	2.9371	63	2.9588
			65.8	2.9393	66.8	2.9365	63.1	2.9579
			65.9	2.9393	66.9	2.9362	63.2	2.9567
			66	2.939	67	2.935	63.3	2.9563
			66.1	2.9381	67.1	2.9346	63.4	2.9557
			66.2	2.9368	67.2	2.935	63.5	2.9557
			66.3	2.9365	67.3	2.9346	63.6	2.9551
			66.4	2.9362	67.4	2.935	63.7	2.9554
			66.5	2.9356	67.5	2.9343	63.8	2.9548
			66.6	2.9353	67.6	2.9343	63.9	2.9542
			66.7	2.935	67.7	2.934	64	2.9539
			66.8	2.935	67.8	2.9334	64.2	2.9529
			66.9	2.9346	68	2.9328	64.3	2.9526
			67	2.9346	68.1	2.9322	64.4	2.952
			67.1	2.9346	68.2	2.9315	64.5	2.9526
			67.2	2.934	68.3	2.9306	64.6	2.9529
			67.3	2.9331	68.4	2.9303	64.7	2.9526
			67.4	2.9328	68.5	2.9306	64.8	2.9514
			67.5	2.9328	68.6	2.9306	64.9	2.9514
			67.6	2.9319	68.7	2.9297	65	2.9501
			67.7	2.9312	68.8	2.93	65.1	2.9501
			67.9	2.9297	68.9	2.9294	65.2	2.9501
			68	2.93	69	2.9291	65.3	2.9501
			68.1	2.9303	69.1	2.9275	65.4	2.9498
			68.2	2.9303	69.2	2.9275	65.5	2.9489
			68.3	2.9294	69.3	2.9269	65.6	2.9492
			68.4	2.9294	69.4	2.9269	65.7	2.9489
			68.5	2.9288	69.5	2.9266	65.8	2.9483
			68.6	2.9288	69.6	2.9263	65.9	2.9483
			68.7	2.9278	69.7	2.9253	66	2.9464
			68.8	2.9269	69.8	2.9257	66.1	2.9461
			68.9	2.9272	69.9	2.925	66.3	2.9458
			69	2.9269	70	2.9247	66.4	2.9455
			69.1	2.926	70.1	2.9247	66.5	2.9452
			69.2	2.9263	70.3	2.9244	66.6	2.9452
			69.3	2.9253	70.4	2.9238	66.7	2.9452
			69.4	2.9253	70.5	2.9241	66.8	2.9446
			69.5	2.925	70.6	2.9232	66.9	2.9443
			69.6	2.9247	70.7	2.9229	67	2.9443
			69.7	2.9244	70.8	2.9222	67.1	2.9439
			69.8	2.9238	70.9	2.9222	67.2	2.9433
			69.9	2.9235	71	2.9219	67.3	2.9427
			70	2.9232	71.1	2.9216	67.4	2.9418
			70.1	2.9229	71.2	2.921	67.5	2.9415
			70.3	2.9229	71.3	2.9207	67.6	2.9412
			70.4	2.9226	71.4	2.9204	67.7	2.9405
			70.5	2.9219	71.5	2.9201	67.8	2.9402
			70.6	2.9216	71.6	2.9201	67.9	2.9399
			70.7	2.9207	71.7	2.9195	68	2.9396
			70.8	2.921	71.8	2.9195	68.1	2.9393
			70.9	2.9204	71.9	2.9182	68.2	2.9399
			71	2.9201	72	2.9179	68.3	2.9396
			71.1	2.9198	72.1	2.9176	68.4	2.939
			71.2	2.9188	72.2	2.916	68.6	2.939
			71.3	2.9195	72.3	2.9154	68.7	2.9384
			71.4	2.9179	72.4	2.9157	68.8	2.9374
			71.5	2.9182	72.6	2.9151	68.9	2.9368
			71.6	2.9176	72.7	2.9151	69	2.9365
			71.7	2.9167	72.8	2.9148	69.1	2.9353
			71.8	2.9164	72.9	2.9148	69.2	2.935
			71.9	2.9154	73	2.9148	69.3	2.935
			72	2.9151	73.1	2.9148	69.4	2.935
			72.1	2.9148	73.2	2.9136	69.5	2.935
			72.3	2.9151	73.3	2.9139	69.6	2.9346
			72.4	2.9145	73.4	2.9126	69.7	2.9343
			72.5	2.9145	73.5	2.9117	69.8	2.9343
			72.6	2.9142	73.6	2.9117	69.9	2.934
			72.7	2.9139	73.7	2.9117	70	2.9334
			72.8	2.9129	73.8	2.9095	70.1	2.9328
			72.9	2.9129	73.9	2.9105	70.2	2.9322
			73	2.9117	74	2.9102	70.3	2.9312
			73.1	2.9111	74.1	2.9095	70.4	2.9309
			73.2	2.9108	74.2	2.9092	70.5	2.9306
			73.3	2.9111	74.3	2.9092	70.6	2.93
			73.4	2.9108	74.4	2.9086	70.7	2.9297
			73.5	2.9095	74.5	2.908	70.8	2.93
			73.6	2.9102	74.6	2.908	70.9	2.93
			73.7	2.9092	74.7	2.9071	71.1	2.9297
			73.8	2.9089	74.8	2.9067	71.2	2.9291
			73.9	2.9086	74.9	2.9061	71.3	2.9278
			74	2.908	75.1	2.9058	71.4	2.9281
			74.1	2.908	75.2	2.9052	71.5	2.9269
			74.2	2.9074	75.3	2.9049	71.6	2.9266
			74.3	2.9067	75.4	2.9052	71.7	2.9263
			74.4	2.9061	75.5	2.9052	71.8	2.9263
			74.5	2.9064	75.6	2.9046	71.9	2.926
			74.7	2.9052	75.7	2.9036	72	2.9253
			74.8	2.9049	75.8	2.9033	72.1	2.925
			74.9	2.9049	75.9	2.9027	72.2	2.925
			75	2.9046	76	2.9027	72.3	2.9247
			75.1	2.9049	76.1	2.9027	72.4	2.9244
			75.2	2.904	76.2	2.9009	72.5	2.9241
			75.3	2.9033	76.3	2.9002	72.6	2.9241
			75.4	2.9021	76.4	2.9002	72.7	2.9235
			75.5	2.903	76.5	2.8999	72.8	2.9232
			75.6	2.9015	76.6	2.8999	72.9	2.9229
			75.7	2.9009	76.7	2.8999	73	2.9232
			75.8	2.9005	76.8	2.8999	73.1	2.9226
			75.9	2.8996	76.9	2.8987	73.2	2.9216
			76	2.8999	77	2.899	73.3	2.921
			76.1	2.8996	77.1	2.8981	73.5	2.9207
			76.2	2.8996	77.2	2.8981	73.6	2.9204
			76.3	2.8993	77.3	2.8974	73.7	2.9198
			76.4	2.899	77.4	2.8968	73.8	2.9201
			76.5	2.8987	77.5	2.8959	73.9	2.9201
			76.6	2.8984	77.7	2.8947	74	2.9182
			76.7	2.8978	77.8	2.895	74.1	2.9188
			76.8	2.8978	77.9	2.8947	74.2	2.9182
			76.9	2.8971	78	2.8943	74.3	2.9173
			77	2.8971	78.1	2.8947	74.4	2.917
			77.2	2.8965	78.2	2.8947	74.5	2.9167
			77.3	2.895	78.3	2.894	74.6	2.917
			77.4	2.8947	78.4	2.894	74.7	2.9167
			77.5	2.8943	78.5	2.8934	74.8	2.9157
			77.6	2.8947	78.6	2.8922	74.9	2.9148
			77.7	2.895	78.7	2.8916	75	2.9148
			77.8	2.8947	78.8	2.8922	75.1	2.9148
			77.9	2.894	78.9	2.8906	75.2	2.9148
			78	2.8922	79	2.8909	75.3	2.9142
			78.1	2.8931	79.1	2.8906	75.4	2.9139
			78.2	2.8925	79.2	2.8903	75.5	2.9136
			78.3	2.8909	79.3	2.8897	75.6	2.9136
			78.4	2.8909	79.4	2.8897	75.8	2.9129
			78.5	2.8909	79.5	2.8891	75.9	2.9114
			78.6	2.8903	79.6	2.8885	76	2.9111
			78.7	2.8897	79.7	2.8881	76.1	2.9108
			78.8	2.8897	79.8	2.8875	76.2	2.9102
			78.9	2.8891	79.9	2.8872	76.3	2.9095
			79	2.8888	80	2.8863	76.4	2.9102
			79.1	2.8875	80.2	2.8854	76.5	2.9092
			79.2	2.8875	80.3	2.8847	76.6	2.9092
			79.3	2.8872	80.4	2.885	76.7	2.9092
			79.4	2.8863	80.5	2.8847	76.8	2.9089
			79.5	2.8854	80.6	2.8844	76.9	2.9077
			79.6	2.885	80.7	2.8838	77	2.9077
			79.7	2.8844	80.8	2.8829	77.1	2.9074
			79.9	2.8847	80.9	2.8832	77.2	2.9064
			80	2.8844	81	2.8826	77.3	2.9064
			80.1	2.8838	81.1	2.8813	77.4	2.9058
			80.2	2.8838	81.2	2.8816	77.5	2.9049
			80.3	2.8826	81.3	2.8804	77.6	2.9049
			80.4	2.8826	81.4	2.8792	77.7	2.9052
			80.5	2.8813	81.5	2.8785	77.8	2.9046
			80.6	2.8816	81.6	2.8785	77.9	2.9046
			80.7	2.8804	81.7	2.8788	78.1	2.9036
			80.8	2.8792	81.8	2.8785	78.2	2.9027
			80.9	2.8788	81.9	2.8779	78.3	2.9018
			81	2.8785	82	2.877	78.4	2.9027
			81.1	2.8785	82.1	2.8767	78.5	2.9027
			81.2	2.8782	82.2	2.8754	78.6	2.9009
			81.3	2.8773	82.3	2.8754	78.7	2.8999
			81.4	2.8779	82.4	2.8754	78.8	2.9002
			81.5	2.8767	82.5	2.8739	78.9	2.8996
			81.6	2.8751	82.7	2.8739	79	2.8999
			81.7	2.8757	82.8	2.8736	79.1	2.8996
			81.8	2.8754	82.9	2.8733	79.2	2.8996
			81.9	2.8742	83	2.8739	79.3	2.899
			82	2.8736	83.1	2.873	79.4	2.899
			82.1	2.8736	83.2	2.8714	79.5	2.8984
			82.2	2.8733	83.3	2.8717	79.6	2.8984
			82.4	2.8733	83.4	2.8711	79.7	2.8974
			82.5	2.873	83.5	2.8699	79.8	2.8965
			82.6	2.8717	83.6	2.8695	80	2.8962
			82.7	2.8717	83.7	2.8695	80.1	2.8953
			82.8	2.8711	83.8	2.8699	80.2	2.8953
			82.9	2.8702	83.9	2.8695	80.3	2.8947
			83	2.8699	84	2.8692	80.4	2.8947
			83.1	2.8695	84.1	2.8689	80.5	2.8943
			83.2	2.8695	84.2	2.8668	80.6	2.8947
			83.3	2.8695	84.3	2.8661	80.7	2.8943
			83.4	2.8689	84.4	2.8671	80.8	2.8947
			83.5	2.8683	84.5	2.8652	80.9	2.894
			83.6	2.8674	84.6	2.8643	81	2.8934
			83.7	2.8668	84.7	2.864	81.1	2.8919
			83.8	2.8677	84.8	2.864	81.2	2.8928
			83.9	2.8658	84.9	2.8637	81.3	2.8909
			84	2.8652	85	2.864	81.4	2.8919
			84.1	2.8643	85.1	2.8633	81.5	2.8912
			84.2	2.8637	85.3	2.8618	81.6	2.8903
			84.3	2.8637	85.4	2.8615	81.7	2.89
			84.4	2.8637	85.5	2.8602	81.8	2.8897
			84.5	2.8633	85.6	2.8602	82	2.89
			84.6	2.8624	85.7	2.8599	82.1	2.8891
			84.7	2.8621	85.8	2.8596	82.2	2.8885
			84.9	2.8606	85.9	2.8593	82.3	2.8878
			85	2.8602	86	2.8587	82.4	2.8875
			85.1	2.8596	86.1	2.8584	82.5	2.8875
			85.2	2.8593	86.2	2.8578	82.6	2.8863
			85.3	2.8593	86.3	2.8578	82.7	2.886
			85.4	2.8587	86.4	2.8575	82.8	2.8857
			85.5	2.8584	86.5	2.8553	82.9	2.885
			85.6	2.8575	86.6	2.8553	83	2.8854
			85.7	2.8581	86.7	2.8547	83.1	2.8847
			85.8	2.8575	86.8	2.8547	83.2	2.8841
			85.9	2.8562	86.9	2.8544	83.3	2.8832
			86	2.8559	87	2.8544	83.4	2.8835
			86.1	2.854	87.1	2.8531	83.5	2.8835
			86.2	2.8544	87.2	2.8519	83.6	2.8823
			86.3	2.8547	87.3	2.8509	83.7	2.8813
			86.4	2.8544	87.4	2.8509	83.8	2.8823
			86.5	2.8544	87.5	2.8503	83.9	2.8819
			86.6	2.8531	87.7	2.8503	84	2.8798
			86.7	2.8519	87.8	2.8497	84.1	2.8795
			86.8	2.8519	87.9	2.8497	84.2	2.8788
			86.9	2.8509	88	2.8485	84.4	2.8788
			87	2.8506	88.1	2.8469	84.5	2.8795
			87.1	2.8503	88.2	2.8466	84.6	2.8782
			87.2	2.8497	88.3	2.846	84.7	2.8776
			87.4	2.8491	88.4	2.8454	84.8	2.8773
			87.5	2.8488	88.5	2.8454	84.9	2.8764
			87.6	2.8478	88.6	2.8444	85	2.8757
			87.7	2.8466	88.7	2.8444	85.1	2.8761
			87.8	2.8457	88.8	2.8432	85.2	2.8745
			87.9	2.8454	88.9	2.8432	85.3	2.8745
			88	2.8451	89	2.8426	85.4	2.8739
			88.1	2.8451	89.1	2.8413	85.5	2.8736
			88.2	2.8451	89.2	2.8404	85.6	2.8736
			88.3	2.8435	89.3	2.8398	85.7	2.8736
			88.4	2.8435	89.4	2.8389	85.8	2.8726
			88.5	2.8435	89.5	2.8385	85.9	2.8733
			88.6	2.841	89.6	2.8382	86	2.8723
			88.7	2.8416	89.8	2.8373	86.1	2.8714
			88.8	2.8407	89.9	2.8358	86.2	2.8705
			88.9	2.8398	90	2.8345	86.4	2.8702
			89	2.8392	90.1	2.8339	86.5	2.8702
			89.1	2.8382	90.2	2.8348	86.6	2.8695
			89.2	2.8379	90.3	2.8342	86.7	2.8699
			89.3	2.8376	90.4	2.8336	86.8	2.8689
			89.5	2.8364	90.5	2.8342	86.9	2.8686
			89.6	2.8348	90.6	2.8333	87	2.8686
			89.7	2.8345	90.7	2.8323	87.1	2.8683
			89.8	2.8345	90.8	2.8308	87.2	2.8683
			89.9	2.8348	90.9	2.8302	87.3	2.8664
			90	2.8345	91	2.8296	87.4	2.8668
			90.1	2.8342	91.1	2.8292	87.5	2.8649
			90.2	2.8333	91.2	2.8286	87.6	2.864
			90.3	2.8336	91.3	2.828	87.7	2.864
			90.4	2.8333	91.4	2.8271	87.8	2.8643
			90.5	2.833	91.5	2.8265	87.9	2.864
			90.6	2.8314	91.6	2.8258	88	2.864
			90.7	2.8299	91.7	2.8246	88.1	2.863
			90.8	2.8289	91.8	2.8243	88.2	2.8624
[truncated: 263 more rows]

## Sheet: Figure4k
	LiFeHCF-1
	Specific capacity (mAh g-1)	Voltage (V vs Li+/Li)	Specific capacity (mAh g-1)	Voltage (V vs Li+/Li)	Specific capacity (mAh g-1)	Voltage (V vs Li+/Li)	Specific capacity (mAh g-1)	Voltage (V vs Li+/Li)
	0	3.1755	0	2.1497	0	2.1326	0	2.1354
	0.1	3.1687	0.1	2.1497	0.1	2.1311	0.1	2.1354
	0.1	3.1585	0.1	2.2653	0.1	2.2666	0.1	2.2343
	0.2	3.1541	0.2	2.3992	0.2	2.3813	0.2	2.3382
	0.2	3.151	0.2	2.5183	0.2	2.4845	0.2	2.4008
	0.3	3.1467	0.3	2.6175	0.3	2.5958	0.3	2.4733
	0.3	3.1442	0.3	2.6609	0.3	2.6522	0.3	2.5378
	0.4	3.1421	0.4	2.6823	0.4	2.6752	0.4	2.5772
	0.4	3.1386	0.4	2.6938	0.4	2.6863	0.4	2.6138
	0.5	3.1383	0.5	2.6981	0.5	2.6938	0.5	2.6342
	0.5	3.1362	0.5	2.7043	0.5	2.6993	0.5	2.6435
	0.6	3.1337	0.6	2.708	0.6	2.704	0.6	2.6519
	0.6	3.1328	0.6	2.7105	0.6	2.708	0.6	2.6584
	0.7	3.1315	0.7	2.7139	0.7	2.7096	0.7	2.6634
	0.7	3.1293	0.7	2.7179	0.7	2.7136	0.7	2.6671
	0.8	3.1284	0.8	2.7201	0.8	2.7167	0.8	2.6708
	0.8	3.1269	0.8	2.7229	0.8	2.7195	0.8	2.6733
	0.9	3.1256	0.9	2.7241	0.9	2.7217	0.9	2.6761
	0.9	3.1234	0.9	2.7269	0.9	2.7235	0.9	2.6789
	1	3.1228	1	2.7285	1	2.7248	1	2.682
	1.1	3.1228	1	2.73	1	2.7269	1	2.6832
	1.1	3.121	1.1	2.7328	1.1	2.7291	1.1	2.686
	1.2	3.1203	1.2	2.7334	1.1	2.7307	1.1	2.6882
	1.2	3.1182	1.2	2.7341	1.2	2.7325	1.2	2.6894
	1.3	3.1179	1.3	2.7362	1.3	2.7344	1.3	2.6919
	1.3	3.1169	1.3	2.7378	1.3	2.7344	1.3	2.6931
	1.4	3.1157	1.4	2.7387	1.4	2.7359	1.4	2.6944
	1.4	3.1148	1.4	2.7403	1.4	2.7387	1.4	2.6969
	1.5	3.1141	1.5	2.7415	1.5	2.739	1.5	2.6981
	1.5	3.1135	1.5	2.7431	1.5	2.7393	1.5	2.6987
	1.6	3.1126	1.6	2.7437	1.6	2.7415	1.6	2.7
	1.6	3.1117	1.6	2.7437	1.6	2.7421	1.6	2.7021
	1.7	3.1104	1.7	2.7446	1.7	2.744	1.7	2.7034
	1.7	3.1083	1.7	2.7471	1.7	2.744	1.7	2.7037
	1.8	3.1083	1.8	2.7489	1.8	2.7452	1.8	2.7052
	1.8	3.1073	1.8	2.7493	1.8	2.7471	1.8	2.7074
	1.9	3.1073	1.9	2.7496	1.9	2.7489	1.9	2.708
	1.9	3.1067	1.9	2.7511	1.9	2.7493	1.9	2.7083
	2	3.1042	2	2.752	2	2.7502	2	2.7083
	2.1	3.1045	2	2.752	2	2.7505	2	2.7086
	2.1	3.103	2.1	2.753	2.1	2.7514	2.1	2.7105
	2.2	3.1024	2.1	2.7536	2.1	2.7517	2.1	2.713
	2.2	3.1024	2.2	2.7539	2.2	2.7527	2.2	2.7133
	2.3	3.1017	2.2	2.7548	2.2	2.7539	2.2	2.7136
	2.3	3.1005	2.3	2.7567	2.3	2.7539	2.3	2.7148
	2.4	3.1011	2.4	2.7576	2.3	2.7539	2.3	2.7167
	2.4	3.0996	2.4	2.7582	2.4	2.7564	2.4	2.7173
	2.5	3.0993	2.5	2.7592	2.5	2.7573	2.5	2.7189
	2.5	3.098	2.5	2.7592	2.5	2.7582	2.5	2.7198
	2.6	3.0977	2.6	2.7595	2.6	2.7586	2.6	2.7198
	2.6	3.0974	2.6	2.7613	2.6	2.7595	2.6	2.721
	2.7	3.0959	2.7	2.762	2.7	2.7601	2.7	2.7214
	2.7	3.0946	2.7	2.7626	2.7	2.7604	2.7	2.7232
	2.8	3.0943	2.8	2.7632	2.8	2.7607	2.8	2.7232
	2.8	3.0937	2.8	2.7635	2.8	2.7623	2.8	2.7238
	2.9	3.0931	2.9	2.7641	2.9	2.7632	2.9	2.7245
	3	3.0931	2.9	2.7654	2.9	2.7635	2.9	2.7248
	3	3.0928	3	2.7663	3	2.7641	3	2.7251
	3.1	3.0921	3	2.7672	3	2.7641	3	2.7269
	3.1	3.0918	3.1	2.7688	3.1	2.7648	3.1	2.7282
	3.2	3.0903	3.1	2.7688	3.1	2.7663	3.1	2.7285
	3.2	3.0897	3.2	2.7688	3.2	2.7672	3.2	2.7297
	3.3	3.0893	3.2	2.7691	3.2	2.7675	3.2	2.73
	3.3	3.0884	3.3	2.77	3.3	2.7688	3.3	2.7307
	3.4	3.0884	3.3	2.7716	3.3	2.7694	3.3	2.7316
	3.4	3.0872	3.4	2.7725	3.4	2.7694	3.4	2.7325
	3.5	3.0875	3.4	2.7728	3.4	2.7697	3.4	2.7338
	3.5	3.0869	3.5	2.7734	3.5	2.7703	3.5	2.7344
	3.6	3.0866	3.5	2.7741	3.5	2.7706	3.5	2.7344
	3.6	3.0856	3.6	2.7741	3.6	2.7725	3.6	2.7344
	3.7	3.085	3.6	2.7741	3.7	2.7734	3.7	2.7344
	3.7	3.0847	3.7	2.7747	3.7	2.7737	3.7	2.7353
	3.8	3.0838	3.8	2.7753	3.8	2.7741	3.8	2.7365
	3.8	3.0831	3.8	2.7765	3.8	2.7741	3.8	2.7378
	3.9	3.0831	3.9	2.7775	3.9	2.7744	3.9	2.7387
	4	3.0828	3.9	2.7775	3.9	2.7744	3.9	2.739
	4	3.0825	4	2.7784	4	2.7747	4	2.739
	4.1	3.0819	4	2.7787	4	2.7753	4	2.7393
	4.1	3.0816	4.1	2.779	4.1	2.7759	4.1	2.7396
	4.2	3.0807	4.1	2.7796	4.1	2.7768	4.1	2.7412
	4.2	3.0807	4.2	2.7803	4.2	2.7778	4.2	2.7418
	4.3	3.0791	4.2	2.7803	4.2	2.7781	4.2	2.7424
	4.3	3.0788	4.3	2.7821	4.3	2.7787	4.3	2.7418
	4.4	3.0782	4.3	2.7824	4.3	2.7796	4.3	2.7437
	4.4	3.0779	4.4	2.7827	4.4	2.7799	4.4	2.7437
	4.5	3.0779	4.4	2.7834	4.4	2.7796	4.4	2.7437
	4.5	3.0782	4.5	2.784	4.5	2.7803	4.5	2.7443
	4.6	3.0776	4.5	2.7846	4.5	2.7803	4.5	2.7449
	4.6	3.0773	4.6	2.7846	4.6	2.7812	4.6	2.7452
	4.7	3.076	4.6	2.7846	4.7	2.7821	4.6	2.7465
	4.8	3.076	4.7	2.7849	4.7	2.783	4.7	2.7477
	4.8	3.0754	4.7	2.7855	4.8	2.7837	4.7	2.7483
	4.9	3.0754	4.8	2.7861	4.8	2.7837	4.8	2.7493
	4.9	3.0754	4.9	2.7865	4.9	2.7837	4.9	2.7493
	5	3.0745	4.9	2.7874	4.9	2.7846	4.9	2.7496
	5	3.0738	5	2.7877	5	2.7846	5	2.7502
	5.1	3.0735	5	2.788	5	2.7855	5	2.7508
	5.1	3.0735	5.1	2.7883	5.1	2.7855	5.1	2.7511
	5.2	3.0732	5.1	2.7889	5.1	2.7855	5.1	2.7517
	5.2	3.0729	5.2	2.7896	5.2	2.7855	5.2	2.752
	5.3	3.072	5.2	2.7892	5.2	2.7865	5.2	2.752
	5.3	3.0711	5.3	2.7892	5.3	2.7865	5.3	2.752
	5.4	3.0704	5.3	2.7896	5.3	2.7874	5.3	2.7533
	5.4	3.0704	5.4	2.7902	5.4	2.7877	5.4	2.7539
	5.5	3.0698	5.4	2.7911	5.4	2.7892	5.4	2.7539
	5.5	3.0692	5.5	2.7911	5.5	2.7892	5.5	2.7542
	5.6	3.0686	5.5	2.792	5.5	2.7892	5.5	2.7548
	5.7	3.0683	5.6	2.793	5.6	2.7892	5.6	2.7564
	5.7	3.068	5.6	2.793	5.6	2.7899	5.6	2.7576
	5.8	3.068	5.7	2.793	5.7	2.7896	5.7	2.7576
	5.8	3.0676	5.7	2.7933	5.7	2.7899	5.7	2.7582
	5.9	3.0676	5.8	2.7936	5.8	2.7902	5.8	2.7586
	5.9	3.0673	5.8	2.7933	5.8	2.7908	5.8	2.7592
	6	3.067	5.9	2.7939	5.9	2.7911	5.9	2.7595
	6	3.0667	5.9	2.7942	6	2.7914	5.9	2.7592
	6.1	3.0664	6	2.7951	6	2.7914	6	2.7604
	6.1	3.0658	6	2.7964	6.1	2.7927	6	2.7601
	6.2	3.0652	6.1	2.7964	6.1	2.793	6.1	2.7613
	6.2	3.0649	6.2	2.7967	6.2	2.793	6.1	2.7623
	6.3	3.0636	6.2	2.7979	6.2	2.7939	6.2	2.7629
	6.3	3.0642	6.3	2.7982	6.3	2.7942	6.3	2.7632
	6.4	3.0636	6.3	2.7985	6.3	2.7948	6.3	2.7632
	6.4	3.0636	6.4	2.7992	6.4	2.7954	6.4	2.7632
	6.5	3.0633	6.4	2.7992	6.4	2.7954	6.4	2.7641
	6.5	3.0636	6.5	2.7995	6.5	2.7958	6.5	2.7648
	6.6	3.0633	6.5	2.7995	6.5	2.7967	6.5	2.7654
	6.7	3.0627	6.6	2.7995	6.6	2.7973	6.6	2.7663
	6.7	3.0624	6.6	2.8001	6.6	2.7979	6.6	2.7663
	6.8	3.0624	6.7	2.8004	6.7	2.7982	6.7	2.7675
	6.8	3.0618	6.7	2.8004	6.7	2.7985	6.7	2.7688
	6.9	3.0608	6.8	2.8013	6.8	2.7992	6.8	2.7688
	6.9	3.0602	6.8	2.802	6.8	2.7995	6.8	2.7691
	7	3.0602	6.9	2.8023	6.9	2.7995	6.9	2.7688
	7	3.0602	6.9	2.8026	6.9	2.7995	6.9	2.7691
	7.1	3.0599	7	2.8026	7	2.8001	7	2.7697
	7.1	3.059	7	2.8032	7	2.8001	7	2.7697
	7.2	3.0583	7.1	2.8038	7.1	2.8007	7.1	2.7713
	7.2	3.0577	7.1	2.8038	7.1	2.8013	7.1	2.7719
	7.3	3.0583	7.2	2.8041	7.2	2.8016	7.2	2.7725
	7.3	3.0577	7.2	2.8041	7.2	2.8016	7.2	2.7731
	7.4	3.058	7.3	2.8047	7.3	2.8026	7.3	2.7734
	7.4	3.0577	7.4	2.8051	7.4	2.8032	7.3	2.7741
	7.5	3.0577	7.4	2.806	7.4	2.8038	7.4	2.7744
	7.6	3.0571	7.5	2.8057	7.5	2.8035	7.5	2.7744
	7.6	3.0577	7.5	2.8069	7.5	2.8044	7.5	2.7744
	7.7	3.0568	7.6	2.8075	7.6	2.8044	7.6	2.7744
	7.7	3.0556	7.6	2.8078	7.6	2.8044	7.6	2.7744
	7.8	3.0552	7.7	2.8078	7.7	2.8051	7.7	2.7747
	7.8	3.0552	7.7	2.8078	7.7	2.8057	7.7	2.7759
	7.9	3.0546	7.8	2.8088	7.8	2.806	7.8	2.7765
	7.9	3.0549	7.8	2.8088	7.8	2.806	7.8	2.7772
	8	3.0546	7.9	2.8094	7.9	2.8072	7.9	2.7775
	8	3.0543	7.9	2.8097	7.9	2.8078	7.9	2.7775
	8.1	3.0543	8	2.8097	8	2.8078	8	2.7781
	8.1	3.054	8	2.8097	8	2.8078	8	2.779
	8.2	3.0531	8.1	2.8097	8.1	2.8085	8.1	2.7793
	8.2	3.0534	8.1	2.81	8.1	2.8091	8.1	2.7796
	8.3	3.0531	8.2	2.8103	8.2	2.8094	8.2	2.7796
	8.3	3.0531	8.2	2.8109	8.2	2.8097	8.2	2.7793
	8.4	3.0531	8.3	2.8116	8.3	2.8097	8.3	2.7803
	8.5	3.0528	8.3	2.8122	8.3	2.8097	8.3	2.7815
	8.5	3.0525	8.4	2.8128	8.4	2.81	8.4	2.7812
	8.6	3.0528	8.5	2.8141	8.5	2.8097	8.4	2.7821
	8.6	3.0521	8.5	2.8144	8.5	2.8097	8.5	2.783
	8.7	3.0512	8.6	2.8144	8.6	2.8106	8.6	2.7834
	8.7	3.0512	8.6	2.8144	8.6	2.8116	8.6	2.7837
	8.8	3.0509	8.7	2.8141	8.7	2.8119	8.7	2.784
	8.8	3.0509	8.7	2.8144	8.7	2.8131	8.7	2.7846
	8.9	3.0503	8.8	2.8144	8.8	2.8134	8.8	2.7846
	8.9	3.05	8.8	2.8144	8.8	2.8134	8.8	2.7846
	9	3.0487	8.9	2.815	8.9	2.8144	8.9	2.7846
	9	3.049	8.9	2.8153	8.9	2.8144	8.9	2.7846
	9.1	3.049	9	2.8156	9	2.8144	9	2.7846
	9.1	3.0484	9	2.8162	9	2.8144	9	2.7858
	9.2	3.049	9.1	2.8162	9.1	2.8144	9.1	2.7865
	9.2	3.0487	9.1	2.8172	9.1	2.8144	9.1	2.7865
	9.3	3.0484	9.2	2.8172	9.2	2.8144	9.2	2.7865
	9.4	3.0487	9.2	2.8178	9.2	2.8153	9.2	2.7874
	9.4	3.0478	9.3	2.8181	9.3	2.8153	9.3	2.7883
	9.5	3.0481	9.3	2.8184	9.3	2.8156	9.3	2.7883
	9.5	3.0484	9.4	2.8187	9.4	2.8156	9.4	2.7889
	9.6	3.0475	9.4	2.819	9.4	2.8162	9.4	2.7892
	9.6	3.0478	9.5	2.819	9.5	2.8168	9.5	2.7892
	9.7	3.0469	9.5	2.819	9.5	2.8172	9.5	2.7899
	9.7	3.0466	9.6	2.8199	9.6	2.8175	9.6	2.7899
	9.8	3.0463	9.7	2.8196	9.7	2.8181	9.6	2.7899
	9.8	3.0466	9.7	2.8193	9.7	2.8181	9.7	2.7902
	9.9	3.0463	9.8	2.8199	9.8	2.8187	9.8	2.7902
	9.9	3.0463	9.8	2.8206	9.8	2.819	9.8	2.7902
	10	3.0453	9.9	2.8203	9.9	2.8193	9.9	2.7911
	10	3.0447	9.9	2.8206	9.9	2.8193	9.9	2.7911
	10.1	3.0447	10	2.8206	10	2.8196	10	2.7911
	10.1	3.0444	10	2.8212	10	2.8203	10	2.7917
	10.2	3.0438	10.1	2.8227	10.1	2.8203	10.1	2.792
	10.2	3.0438	10.1	2.8227	10.1	2.8203	10.1	2.7927
	10.3	3.0438	10.2	2.8234	10.2	2.8206	10.2	2.793
	10.4	3.0435	10.2	2.8234	10.2	2.8203	10.2	2.7936
	10.4	3.0438	10.3	2.8234	10.3	2.8206	10.3	2.7939
	10.5	3.0438	10.3	2.8237	10.3	2.8212	10.3	2.7939
	10.5	3.0438	10.4	2.8237	10.4	2.8212	10.4	2.7942
	10.6	3.0432	10.4	2.824	10.4	2.8218	10.4	2.7945
	10.6	3.0432	10.5	2.8246	10.5	2.8218	10.5	2.7948
	10.7	3.0422	10.5	2.8249	10.5	2.8221	10.5	2.7954
	10.7	3.0419	10.6	2.8249	10.6	2.8227	10.6	2.7964
	10.8	3.0419	10.6	2.8252	10.6	2.8234	10.6	2.7967
	10.8	3.0416	10.7	2.8246	10.7	2.8237	10.7	2.7976
	10.9	3.0422	10.7	2.8255	10.7	2.824	10.7	2.7976
	10.9	3.0416	10.8	2.8255	10.8	2.8246	10.8	2.7979
	11	3.041	10.9	2.8258	10.9	2.8246	10.8	2.7985
	11	3.0413	10.9	2.8261	10.9	2.8249	10.9	2.7985
	11.1	3.0404	11	2.8265	11	2.8252	11	2.7995
	11.1	3.0397	11	2.8274	11	2.8255	11	2.7995
	11.2	3.0401	11.1	2.8277	11.1	2.8252	11.1	2.7995
	11.3	3.0391	11.1	2.828	11.1	2.8249	11.1	2.7995
	11.3	3.0394	11.2	2.8286	11.2	2.8249	11.2	2.7995
	11.4	3.0394	11.2	2.8286	11.2	2.8255	11.2	2.7998
	11.4	3.0391	11.3	2.8292	11.3	2.8258	11.3	2.8001
	11.5	3.0385	11.3	2.8292	11.3	2.8261	11.3	2.8007
	11.5	3.0388	11.4	2.8292	11.4	2.8265	11.4	2.8007
	11.6	3.0385	11.4	2.8292	11.4	2.8274	11.4	2.8013
	11.6	3.0385	11.5	2.8292	11.5	2.828	11.5	2.802
	11.7	3.0385	11.5	2.8299	11.5	2.828	11.5	2.802
	11.7	3.0382	11.6	2.8305	11.6	2.8283	11.6	2.8023
	11.8	3.0382	11.6	2.8308	11.6	2.8283	11.6	2.8032
	11.8	3.0382	11.7	2.8311	11.7	2.8292	11.7	2.8035
	11.9	3.0382	11.7	2.8317	11.7	2.8292	11.7	2.8041
	11.9	3.0382	11.8	2.8317	11.8	2.8296	11.8	2.8041
	12	3.0376	11.8	2.8327	11.8	2.8299	11.8	2.8041
	12	3.0376	11.9	2.833	11.9	2.8302	11.9	2.8041
	12.1	3.0379	11.9	2.833	11.9	2.8302	11.9	2.8051
	12.1	3.0373	12	2.8333	12	2.8302	12	2.8051
	12.2	3.037	12.1	2.8333	12	2.8302	12.1	2.8057
	12.3	3.0366	12.1	2.8336	12.1	2.8302	12.1	2.8057
	12.3	3.0363	12.2	2.8339	12.2	2.8311	12.2	2.806
	12.4	3.036	12.2	2.8339	12.2	2.8311	12.2	2.806
	12.4	3.0354	12.3	2.8336	12.3	2.8314	12.3	2.8066
	12.5	3.0354	12.3	2.8339	12.3	2.8314	12.3	2.8072
	12.5	3.0354	12.4	2.8336	12.4	2.832	12.4	2.8075
	12.6	3.0363	12.4	2.8339	12.4	2.832	12.4	2.8078
	12.6	3.0357	12.5	2.8345	12.5	2.8333	12.5	2.8082
	12.7	3.0357	12.5	2.8342	12.5	2.8333	12.5	2.8085
	12.7	3.0357	12.6	2.8345	12.6	2.8336	12.6	2.8094
	12.8	3.0357	12.6	2.8348	12.6	2.8339	12.6	2.8097
	12.8	3.0351	12.7	2.8348	12.7	2.8345	12.7	2.8097
	12.9	3.0342	12.7	2.8351	12.7	2.8348	12.7	2.8097
	12.9	3.0335	12.8	2.8354	12.8	2.8348	12.8	2.8106
	13	3.0348	12.8	2.8361	12.8	2.8345	12.8	2.8103
	13	3.0345	12.9	2.8364	12.9	2.8342	12.9	2.81
	13.1	3.0326	12.9	2.8367	12.9	2.8342	12.9	2.81
	13.2	3.0329	13	2.8376	13	2.8348	13	2.81
	13.2	3.0329	13	2.8379	13	2.8348	13	2.81
	13.3	3.0317	13.1	2.8382	13.1	2.8348	13.1	2.8106
	13.3	3.0317	13.1	2.8382	13.1	2.8351	13.1	2.8122
	13.4	3.0317	13.2	2.8379	13.2	2.8348	13.2	2.8125
	13.4	3.0317	13.3	2.8382	13.2	2.8351	13.2	2.8134
	13.5	3.032	13.3	2.8389	13.3	2.8354	13.3	2.8137
	13.5	3.032	13.4	2.8385	13.4	2.8351	13.4	2.8144
	13.6	3.0314	13.4	2.8389	13.4	2.8358	13.4	2.8144
	13.6	3.0317	13.5	2.8395	13.5	2.8364	13.5	2.8144
	13.7	3.0311	13.5	2.8398	13.5	2.8367	13.5	2.8144
	13.7	3.0308	13.6	2.8395	13.6	2.8367	13.6	2.8147
	13.8	3.0308	13.6	2.8398	13.6	2.8376	13.6	2.8147
	13.8	3.0311	13.7	2.8404	13.7	2.8385	13.7	2.8147
	13.9	3.0308	13.7	2.8407	13.7	2.8389	13.7	2.8147
	14	3.0301	13.8	2.8416	13.8	2.8392	13.8	2.8153
	14	3.0301	13.8	2.8413	13.8	2.8395	13.8	2.8153
	14.1	3.0298	13.9	2.8413	13.9	2.8392	13.9	2.8153
	14.1	3.0301	13.9	2.8429	13.9	2.8395	13.9	2.8156
	14.2	3.0295	14	2.8429	14	2.8395	14	2.8168
	14.2	3.0295	14	2.8429	14	2.8395	14	2.8172
	14.3	3.0295	14.1	2.8429	14.1	2.8395	14.1	2.8181
	14.3	3.0295	14.1	2.8432	14.1	2.8401	14.1	2.8178
	14.4	3.0289	14.2	2.8432	14.2	2.8404	14.2	2.8181
	14.4	3.0283	14.2	2.8438	14.2	2.8404	14.2	2.8181
	14.5	3.028	14.3	2.8438	14.3	2.841	14.3	2.819
	14.5	3.0277	14.3	2.8444	14.3	2.841	14.3	2.819
	14.6	3.0277	14.4	2.8447	14.4	2.8413	14.4	2.819
	14.6	3.0277	14.4	2.8451	14.4	2.8423	14.4	2.8199
	14.7	3.0273	14.5	2.8451	14.5	2.8423	14.5	2.8199
	14.7	3.0273	14.6	2.8451	14.5	2.8432	14.5	2.8199
	14.8	3.0277	14.6	2.8451	14.6	2.8435	14.6	2.8199
	14.9	3.027	14.7	2.8451	14.7	2.8438	14.7	2.8203
	14.9	3.0277	14.7	2.8451	14.7	2.8438	14.7	2.8203
	15	3.0273	14.8	2.8451	14.8	2.8444	14.8	2.8206
	15	3.027	14.8	2.846	14.8	2.8447	14.8	2.8212
	15.1	3.0273	14.9	2.8463	14.9	2.8451	14.9	2.8212
	15.1	3.027	14.9	2.8463	14.9	2.8447	14.9	2.8212
	15.2	3.0267	15	2.8466	15	2.8451	15	2.8221
	15.2	3.0261	15	2.8472	15	2.8454	15	2.8227
	15.3	3.0255	15.1	2.8482	15.1	2.8454	15.1	2.8227
	15.3	3.0255	15.1	2.8482	15.1	2.8451	15.1	2.8227
	15.4	3.0258	15.2	2.8488	15.2	2.8451	15.2	2.8237
	15.4	3.0255	15.2	2.8491	15.2	2.8451	15.2	2.8243
	15.5	3.0249	15.3	2.8494	15.3	2.8451	15.3	2.8246
	15.5	3.0252	15.3	2.8494	15.3	2.8454	15.3	2.8246
	15.6	3.0249	15.4	2.8497	15.4	2.8457	15.4	2.8249
	15.6	3.0246	15.4	2.8497	15.4	2.8463	15.4	2.8255
	15.7	3.0236	15.5	2.85	15.5	2.8457	15.5	2.8249
	15.8	3.0233	15.5	2.85	15.5	2.8475	15.5	2.8249
	15.8	3.0233	15.6	2.8506	15.6	2.8475	15.6	2.8246
	15.9	3.0233	15.6	2.8506	15.6	2.8482	15.6	2.8255
	15.9	3.023	15.7	2.8506	15.7	2.8488	15.7	2.8258
	16	3.023	15.8	2.8506	15.7	2.8491	15.7	2.8261
	16	3.0233	15.8	2.8509	15.8	2.8491	15.8	2.8271
	16.1	3.0233	15.9	2.8516	15.9	2.8494	15.8	2.8271
	16.1	3.023	15.9	2.8516	15.9	2.8497	15.9	2.828
	16.2	3.023	16	2.8513	16	2.8503	16	2.8283
	16.2	3.0233	16	2.8519	16	2.8497	16	2.8283
	16.3	3.023	16.1	2.8525	16.1	2.8497	16.1	2.8289
	16.3	3.023	16.1	2.8537	16.1	2.85	16.1	2.8289
	16.4	3.0224	16.2	2.854	16.2	2.85	16.2	2.8292
	16.4	3.0224	16.2	2.854	16.2	2.8503	16.2	2.8296
	16.5	3.0221	16.3	2.8544	16.3	2.8506	16.3	2.8292
	16.5	3.0215	16.3	2.8544	16.3	2.8506	16.3	2.8302
	16.6	3.0215	16.4	2.8544	16.4	2.8506	16.4	2.8302
	16.6	3.0215	16.4	2.8544	16.4	2.8506	16.4	2.8302
	16.7	3.0211	16.5	2.8544	16.5	2.8506	16.5	2.8302
	16.8	3.0211	16.5	2.8544	16.5	2.8513	16.5	2.8308
	16.8	3.0208	16.6	2.8544	16.6	2.8516	16.6	2.8311
	16.9	3.0208	16.6	2.8544	16.6	2.8519	16.6	2.8317
	16.9	3.0202	16.7	2.855	16.7	2.8525	16.7	2.8314
	17	3.0205	16.7	2.8544	16.7	2.8531	16.7	2.832
	17	3.0199	16.8	2.8556	16.8	2.8534	16.8	2.8327
	17.1	3.0199	16.8	2.8547	16.8	2.854	16.8	2.8327
	17.1	3.0196	16.9	2.8559	16.9	2.8544	16.9	2.8327
	17.2	3.0193	17	2.8559	16.9	2.854	16.9	2.833
	17.2	3.0193	17	2.8565	17	2.8544	17	2.8333
	17.3	3.019	17.1	2.8568	17.1	2.8544	17	2.8339
	17.3	3.019	17.1	2.8581	17.1	2.8544	17.1	2.8339
	17.4	3.0187	17.2	2.8575	17.2	2.8544	17.2	2.8345
	17.4	3.019	17.2	2.8578	17.2	2.8544	17.2	2.8342
	17.5	3.0187	17.3	2.8581	17.3	2.8547	17.3	2.8345
	17.5	3.0177	17.3	2.8581	17.3	2.855	17.3	2.8342
	17.6	3.018	17.4	2.8581	17.4	2.8553	17.4	2.8345
	17.6	3.0174	17.4	2.8587	17.4	2.8553	17.4	2.8348
	17.7	3.0174	17.5	2.859	17.5	2.8556	17.5	2.8348
	17.8	3.0174	17.5	2.859	17.5	2.8556	17.5	2.8348
	17.8	3.0174	17.6	2.859	17.6	2.8565	17.6	2.8348
	17.9	3.0174	17.6	2.859	17.6	2.8565	17.6	2.8351
	17.9	3.0174	17.7	2.859	17.7	2.8562	17.7	2.8351
	18	3.0174	17.7	2.8593	17.7	2.8571	17.7	2.8354
	18	3.0174	17.8	2.8593	17.8	2.8575	17.8	2.8361
	18.1	3.0171	17.8	2.8599	17.8	2.8575	17.8	2.8364
	18.1	3.0165	17.9	2.8599	17.9	2.8575	17.9	2.837
	18.2	3.0168	17.9	2.8599	17.9	2.8578	17.9	2.8373
	18.2	3.0165	18	2.8599	18	2.8578	18	2.8385
	18.3	3.0165	18	2.8599	18	2.8581	18	2.8385
	18.3	3.0162	18.1	2.8606	18.1	2.8587	18.1	2.8392
	18.4	3.0159	18.2	2.8609	18.1	2.859	18.1	2.8392
	18.4	3.0159	18.2	2.8609	18.2	2.859	18.2	2.8395
	18.5	3.0159	18.3	2.8612	18.2	2.8593	18.2	2.8395
	18.6	3.0159	18.3	2.8618	18.3	2.8596	18.3	2.8395
	18.6	3.0153	18.4	2.8618	18.4	2.8599	18.4	2.8395
	18.7	3.0153	18.4	2.8621	18.4	2.8599	18.4	2.8395
	18.7	3.0149	18.5	2.8618	18.5	2.8606	18.5	2.8401
	18.8	3.0146	18.5	2.863	18.5	2.8606	18.5	2.8404
	18.8	3.0143	18.6	2.8633	18.6	2.8606	18.6	2.8404
	18.9	3.0134	18.6	2.8637	18.6	2.8609	18.6	2.841
	18.9	3.0137	18.7	2.8633	18.7	2.8609	18.7	2.8407
	19	3.0131	18.7	2.8637	18.7	2.8609	18.7	2.842
	19	3.0134	18.8	2.8637	18.8	2.8609	18.8	2.8416
	19.1	3.0131	18.8	2.8637	18.8	2.8612	18.8	2.8426
	19.1	3.0128	18.9	2.8637	18.9	2.8615	18.9	2.8429
	19.2	3.0128	18.9	2.864	18.9	2.8618	18.9	2.8438
	19.2	3.0125	19	2.8643	19	2.8621	19	2.8435
	19.3	3.0125	19	2.8646	19	2.8621	19	2.8441
	19.3	3.0118	19.1	2.8649	19.1	2.8624	19.1	2.8441
	19.4	3.0125	19.1	2.8652	19.1	2.8633	19.1	2.8441
	19.4	3.0122	19.2	2.8655	19.2	2.8637	19.2	2.8444
	19.5	3.0125	19.2	2.8661	19.2	2.8637	19.2	2.8444
	19.6	3.0122	19.3	2.8664	19.3	2.8637	19.3	2.8451
	19.6	3.0122	19.4	2.8664	19.3	2.8637	19.3	2.8451
	19.7	3.0122	19.4	2.8664	19.4	2.8646	19.4	2.8451
	19.7	3.0118	19.5	2.8677	19.4	2.8646	19.4	2.8454
	19.8	3.0115	19.5	2.8671	19.5	2.8649	19.5	2.8451
	19.8	3.0122	19.6	2.8674	19.6	2.8655	19.6	2.8454
	19.9	3.0118	19.6	2.8683	19.6	2.8655	19.6	2.8454
	19.9	3.0112	19.7	2.8683	19.7	2.8655	19.7	2.8454
	20	3.0109	19.7	2.868	19.7	2.8664	19.7	2.8457
	20	3.0106	19.8	2.8683	19.8	2.8658	19.8	2.8457
	20.1	3.0103	19.8	2.8689	19.8	2.8661	19.8	2.8466
	20.1	3.01	19.9	2.8692	19.9	2.8671	19.9	2.8472
	20.2	3.01	19.9	2.8692	19.9	2.8668	19.9	2.8478
	20.2	3.0094	20	2.8692	20	2.8668	20	2.8478
	20.3	3.0097	20	2.8692	20	2.8677	20	2.8485
	20.3	3.0091	20.1	2.8692	20.1	2.8677	20.1	2.8488
	20.4	3.0094	20.1	2.8695	20.1	2.868	20.1	2.8491
	20.4	3.0097	20.2	2.8695	20.2	2.8683	20.2	2.8497
	20.5	3.0094	20.2	2.8699	20.2	2.868	20.2	2.8497
	20.6	3.0087	20.3	2.8695	20.3	2.8689	20.3	2.85
	20.6	3.0091	20.3	2.8695	20.3	2.8689	20.3	2.85
	20.7	3.0091	20.4	2.8699	20.4	2.8689	20.4	2.8497
	20.7	3.0084	20.5	2.8708	20.4	2.8689	20.4	2.8497
	20.8	3.0081	20.5	2.8705	20.5	2.8692	20.5	2.85
	20.8	3.0081	20.6	2.8711	20.5	2.8692	20.5	2.85
	20.9	3.0078	20.6	2.8711	20.6	2.8699	20.6	2.8503
	20.9	3.0081	20.7	2.8714	20.6	2.8699	20.7	2.8503
	21	3.0078	20.7	2.8714	20.7	2.8702	20.7	2.8506
	21	3.0078	20.8	2.872	20.7	2.8702	20.8	2.8506
	21.1	3.0075	20.8	2.8723	20.8	2.8699	20.8	2.8506
	21.1	3.0081	20.9	2.8723	20.8	2.8702	20.9	2.8516
	21.2	3.0075	20.9	2.8723	20.9	2.8702	20.9	2.8519
	21.2	3.0075	21	2.873	21	2.8702	21	2.8522
	21.3	3.0078	21	2.8723	21	2.8708	21	2.8522
	21.3	3.0078	21.1	2.873	21.1	2.8711	21.1	2.8522
	21.4	3.0078	21.1	2.873	21.1	2.8711	21.1	2.8534
	21.4	3.0078	21.2	2.8733	21.2	2.8717	21.2	2.8537
	21.5	3.0075	21.2	2.8736	21.2	2.8717	21.2	2.8537
	21.6	3.0072	21.3	2.8733	21.3	2.872	21.3	2.8544
	21.6	3.0072	21.3	2.8736	21.3	2.872	21.3	2.8544
	21.7	3.0069	21.4	2.8733	21.4	2.872	21.4	2.8544
	21.7	3.0066	21.4	2.8739	21.4	2.8726	21.4	2.8544
	21.8	3.0069	21.5	2.8739	21.5	2.873	21.5	2.8544
	21.8	3.0066	21.5	2.8742	21.5	2.873	21.5	2.8544
	21.9	3.006	21.6	2.8742	21.6	2.873	21.6	2.8544
	21.9	3.0066	21.7	2.8742	21.6	2.8733	21.6	2.8553
	22	3.0063	21.7	2.8748	21.7	2.873	21.7	2.8553
	22	3.005	21.8	2.8748	21.7	2.8736	21.7	2.8553
	22.1	3.006	21.8	2.8751	21.8	2.8739	21.8	2.8556
	22.1	3.006	21.9	2.8757	21.8	2.8736	21.9	2.8556
	22.2	3.0044	21.9	2.8757	21.9	2.8739	21.9	2.8571
	22.2	3.0044	22	2.8764	21.9	2.8739	22	2.8565
	22.3	3.0044	22	2.877	22	2.8742	22	2.8575
	22.3	3.0038	22.1	2.8776	22	2.8739	22.1	2.8565
	22.4	3.0041	22.1	2.877	22.1	2.8745	22.1	2.8578
	22.4	3.0038	22.2	2.8776	22.1	2.8745	22.2	2.8575
	22.5	3.0041	22.2	2.877	22.2	2.8748	22.2	2.8578
	22.6	3.0035	22.3	2.8776	22.3	2.8748	22.3	2.8581
	22.6	3.0038	22.3	2.8776	22.3	2.8757	22.3	2.8581
	22.7	3.0029	22.4	2.8779	22.4	2.8757	22.4	2.8587
	22.7	3.0029	22.4	2.8785	22.4	2.8767	22.4	2.859
	22.8	3.0029	22.5	2.8785	22.5	2.8767	22.5	2.859
	22.8	3.0029	22.5	2.8785	22.5	2.877	22.5	2.8596
	22.9	3.0029	22.6	2.8785	22.6	2.877	22.6	2.8596
	22.9	3.0032	22.6	2.8785	22.6	2.877	22.6	2.8599
	23	3.0022	22.7	2.8785	22.7	2.877	22.7	2.8599
	23	3.0025	22.7	2.8788	22.7	2.877	22.7	2.8599
	23.1	3.0022	22.8	2.8792	22.8	2.8782	22.8	2.8602
	23.1	3.0025	22.8	2.8795	22.8	2.8776	22.8	2.8606
	23.2	3.0016	22.9	2.8798	22.9	2.8785	22.9	2.8609
	23.2	3.0016	23	2.8804	22.9	2.8785	23	2.8609
	23.3	3.0022	23	2.881	23	2.8785	23	2.8609
	23.3	3.0019	23.1	2.8807	23	2.8788	23.1	2.8609
	23.4	3.0016	23.1	2.8807	23.1	2.8795	23.1	2.8618
	23.5	3.0013	23.2	2.8813	23.1	2.8788	23.2	2.8618
	23.5	3.0004	23.2	2.8813	23.2	2.8795	23.2	2.8615
	23.6	3.001	23.3	2.8819	23.2	2.8795	23.3	2.8621
	23.6	3.001	23.3	2.8819	23.3	2.8795	23.3	2.8627
	23.7	3.001	23.4	2.8823	23.3	2.8801	23.4	2.8633
	23.7	3.0001	23.4	2.8819	23.4	2.8801	23.4	2.8637
	23.8	2.9998	23.5	2.8826	23.5	2.8804	23.5	2.8637
	23.8	2.9998	23.5	2.8832	23.5	2.8807	23.5	2.8637
	23.9	2.9994	23.6	2.8832	23.6	2.8813	23.6	2.8637
	23.9	2.9998	23.6	2.8832	23.6	2.8813	23.6	2.8637
	24	2.9988	23.7	2.8838	23.7	2.8813	23.7	2.8643
	24	2.9991	23.7	2.8838	23.7	2.8816	23.7	2.8646
	24.1	2.9991	23.8	2.8841	23.8	2.881	23.8	2.8652
	24.1	2.9988	23.8	2.8838	23.8	2.8819	23.8	2.8658
	24.2	2.9985	23.9	2.8841	23.9	2.8819	23.9	2.8658
	24.2	2.9988	23.9	2.8844	23.9	2.8819	23.9	2.8658
	24.3	2.9985	24	2.8841	24	2.8823	24	2.8661
	24.3	2.9985	24	2.8841	24	2.8826	24.1	2.8671
	24.4	2.9979	24.1	2.8844	24.1	2.8832	24.1	2.8664
	24.5	2.9982	24.1	2.885	24.1	2.8832	24.2	2.8664
	24.5	2.9982	24.2	2.8857	24.2	2.8832	24.2	2.8671
	24.6	2.9988	24.3	2.8857	24.2	2.8838	24.3	2.8671
	24.6	2.9982	24.3	2.886	24.3	2.8838	24.3	2.8674
	24.7	2.9982	24.4	2.886	24.3	2.8841	24.4	2.8674
	24.7	2.9982	24.4	2.886	24.4	2.8841	24.4	2.8683
	24.8	2.9985	24.5	2.886	24.4	2.8841	24.5	2.8683
	24.8	2.9979	24.5	2.886	24.5	2.8844	24.5	2.8689
	24.9	2.9976	24.6	2.886	24.5	2.8844	24.6	2.8689
	24.9	2.9979	24.6	2.8866	24.6	2.8847	24.6	2.8686
	25	2.997	24.7	2.8863	24.6	2.885	24.7	2.8692
	25	2.9973	24.7	2.8872	24.7	2.8854	24.7	2.8692
	25.1	2.997	24.8	2.8875	24.7	2.8857	24.8	2.8692
	25.1	2.9967	24.8	2.8878	24.8	2.886	24.8	2.8692
	25.2	2.997	24.9	2.8878	24.9	2.8857	24.9	2.8695
	25.2	2.997	24.9	2.8878	24.9	2.886	24.9	2.8695
	25.3	2.9963	25	2.8878	25	2.886	25	2.8699
	25.4	2.997	25	2.8888	25	2.886	25	2.8699
	25.4	2.9963	25.1	2.8888	25.1	2.886	25.1	2.8702
	25.5	2.9957	25.1	2.8897	25.1	2.886	25.1	2.8702
	25.5	2.9967	25.2	2.8897	25.2	2.886	25.2	2.8711
	25.6	2.9951	25.2	2.8897	25.2	2.8863	25.3	2.8708
	25.6	2.9957	25.3	2.89	25.3	2.8866	25.3	2.8711
	25.7	2.9945	25.3	2.89	25.3	2.8866	25.4	2.8711
	25.7	2.9942	25.4	2.8906	25.4	2.8872	25.4	2.872
	25.8	2.9945	25.5	2.8906	25.4	2.8878	25.5	2.8714
	25.8	2.9942	25.5	2.8906	25.5	2.8878	25.5	2.8717
	25.9	2.9939	25.6	2.8903	25.5	2.8878	25.6	2.8723
	25.9	2.9942	25.6	2.8906	25.6	2.8881	25.6	2.872
	26	2.9939	25.7	2.8906	25.6	2.8888	25.7	2.8726
	26	2.9936	25.7	2.8912	25.7	2.8891	25.7	2.873
	26.1	2.9939	25.8	2.8909	25.7	2.8894	25.8	2.873
	26.1	2.9942	25.8	2.8912	25.8	2.8894	25.8	2.8733
	26.2	2.9932	25.9	2.8909	25.8	2.8897	25.9	2.8736
	26.2	2.9929	25.9	2.8906	25.9	2.8897	25.9	2.8739
	26.3	2.9926	26	2.8912	25.9	2.8906	26	2.8733
	26.4	2.9929	26	2.8916	26	2.89	26	2.8739
	26.4	2.9929	26.1	2.8919	26	2.8903	26.1	2.8745
	26.5	2.9926	26.1	2.8925	26.1	2.89	26.1	2.8748
	26.5	2.9926	26.2	2.8925	26.1	2.8909	26.2	2.8739
	26.6	2.9923	26.2	2.8931	26.2	2.8912	26.2	2.8748
	26.6	2.9923	26.3	2.8934	26.3	2.8912	26.3	2.8748
	26.7	2.9926	26.3	2.8934	26.3	2.8916	26.3	2.8748
	26.7	2.9917	26.4	2.894	26.4	2.8912	26.4	2.8748
	26.8	2.9917	26.4	2.8943	26.4	2.8906	26.5	2.8757
	26.8	2.9914	26.5	2.8943	26.5	2.8909	26.5	2.8757
	26.9	2.9917	26.5	2.8943	26.5	2.8916	26.6	2.8767
	26.9	2.992	26.6	2.8943	26.6	2.8919	26.6	2.8764
	27	2.9911	26.6	2.8943	26.6	2.8922	26.7	2.8773
	27	2.9908	26.7	2.8943	26.7	2.8919	26.7	2.8773
	27.1	2.9908	26.7	2.8943	26.7	2.8925	26.8	2.877
	27.1	2.9908	26.8	2.8943	26.8	2.8925	26.8	2.8773
	27.2	2.9895	26.9	2.8943	26.8	2.8925	26.9	2.8776
	27.3	2.9895	26.9	2.8943	26.9	2.8928	26.9	2.8782
	27.3	2.9895	27	2.8943	26.9	2.8931	27	2.8782
	27.4	2.9901	27	2.8943	27	2.8934	27	2.8785
	27.4	2.9901	27.1	2.8947	27	2.8934	27.1	2.8785
	27.5	2.9898	27.1	2.895	27.1	2.8943	27.1	2.8785
	27.5	2.9901	27.2	2.8959	27.1	2.8937	27.2	2.8788
	27.6	2.9895	27.2	2.8959	27.2	2.894	27.2	2.8798
	27.6	2.9892	27.3	2.8956	27.2	2.8943	27.3	2.8792
	27.7	2.9889	27.3	2.8962	27.3	2.8943	27.3	2.8795
	27.7	2.9889	27.4	2.8968	27.4	2.8943	27.4	2.8795
	27.8	2.9892	27.4	2.8965	27.4	2.8947	27.4	2.8801
	27.8	2.9892	27.5	2.8968	27.5	2.8947	27.5	2.8804
	27.9	2.9889	27.5	2.8971	27.5	2.8943	27.5	2.8804
	27.9	2.9883	27.6	2.8974	27.6	2.8943	27.6	2.8804
	28	2.988	27.6	2.8974	27.6	2.8943	27.7	2.881
	28	2.9883	27.7	2.8981	27.7	2.8947	27.7	2.8813
	28.1	2.988	27.7	2.8981	27.7	2.8953	27.8	2.8816
	28.1	2.9883	27.8	2.8981	27.8	2.895	27.8	2.8816
	28.2	2.9883	27.8	2.8981	27.8	2.8953	27.9	2.8816
	28.2	2.9883	27.9	2.8981	27.9	2.8953	27.9	2.8816
	28.3	2.9877	27.9	2.8984	27.9	2.8953	28	2.8819
	28.4	2.988	28	2.899	28	2.8959	28	2.8816
	28.4	2.987	28.1	2.8993	28	2.8956	28.1	2.8816
	28.5	2.988	28.1	2.899	28.1	2.8953	28.1	2.8813
	28.5	2.9874	28.2	2.899	28.1	2.8965	28.2	2.8826
	28.6	2.9874	28.2	2.8993	28.2	2.8965	28.2	2.8826
	28.6	2.987	28.3	2.8993	28.2	2.8971	28.3	2.8826
	28.7	2.987	28.3	2.8996	28.3	2.8974	28.3	2.8838
	28.7	2.9867	28.4	2.8999	28.3	2.8974	28.4	2.8841
	28.8	2.987	28.4	2.8996	28.4	2.8987	28.4	2.8841
	28.8	2.9864	28.5	2.8999	28.4	2.8987	28.5	2.8844
	28.9	2.9867	28.5	2.8999	28.5	2.899	28.5	2.8841
	28.9	2.9864	28.6	2.8999	28.5	2.899	28.6	2.885
	29	2.9861	28.6	2.9002	28.6	2.899	28.6	2.885
	29	2.9864	28.7	2.9005	28.6	2.899	28.7	2.885
	29.1	2.9858	28.7	2.9009	28.7	2.899	28.7	2.886
	29.1	2.9852	28.8	2.9012	28.8	2.899	28.8	2.8854
	29.2	2.9852	28.8	2.9009	28.8	2.899	28.8	2.886
	29.3	2.9849	28.9	2.9009	28.9	2.8999	28.9	2.8857
	29.3	2.9843	28.9	2.9009	28.9	2.8993	29	2.886
	29.4	2.9839	29	2.9015	29	2.8993	29	2.886
	29.4	2.9846	29	2.9015	29	2.8999	29.1	2.886
	29.5	2.9839	29.1	2.9018	29.1	2.8999	29.1	2.886
	29.5	2.9839	29.1	2.9018	29.1	2.8999	29.2	2.8863
	29.6	2.9839	29.2	2.9024	29.2	2.8999	29.2	2.8866
	29.6	2.9833	29.2	2.9027	29.2	2.8999	29.3	2.8866
	29.7	2.9833	29.3	2.9027	29.3	2.9005	29.3	2.8869
	29.7	2.9836	29.3	2.9027	29.3	2.9009	29.4	2.8869
	29.8	2.9833	29.4	2.903	29.4	2.9009	29.4	2.8872
	29.8	2.983	29.5	2.903	29.4	2.9015	29.5	2.8878
	29.9	2.9824	29.5	2.9036	29.5	2.9012	29.5	2.8881
	29.9	2.9827	29.6	2.9033	29.5	2.9015	29.6	2.8885
	30	2.983	29.6	2.9043	29.6	2.9009	29.6	2.8891
	30	2.9824	29.7	2.9046	29.6	2.9012	29.7	2.8894
	30.1	2.9827	29.7	2.9046	29.7	2.9015	29.7	2.8897
	30.1	2.9827	29.8	2.9046	29.7	2.9018	29.8	2.8897
	30.2	2.9821	29.8	2.9046	29.8	2.9021	29.8	2.8897
	30.2	2.9827	29.9	2.9046	29.8	2.9027	29.9	2.89
	30.3	2.9824	29.9	2.9046	29.9	2.9024	29.9	2.8903
	30.4	2.9821	30	2.9046	29.9	2.9027	30	2.8903
	30.4	2.9818	30	2.9046	30	2.903	30	2.8906
	30.5	2.9821	30.1	2.9052	30.1	2.9033	30.1	2.8906
	30.5	2.9818	30.1	2.9052	30.1	2.9036	30.1	2.8912
	30.6	2.9821	30.2	2.9055	30.2	2.9036	30.2	2.8912
	30.6	2.9815	30.2	2.9049	30.2	2.9036	30.3	2.8906
	30.7	2.9818	30.3	2.9055	30.3	2.9046	30.3	2.8909
	30.7	2.9815	30.3	2.9055	30.3	2.9046	30.4	2.8912
	30.8	2.9815	30.4	2.9055	30.4	2.9046	30.4	2.8919
	30.8	2.9812	30.4	2.9061	30.4	2.9055	30.5	2.8919
	30.9	2.9808	30.5	2.9064	30.5	2.9046	30.5	2.8922
	30.9	2.9802	30.5	2.9071	30.5	2.9055	30.6	2.8922
	31	2.9808	30.6	2.9074	30.6	2.9055	30.6	2.8925
	31	2.9799	30.6	2.9074	30.6	2.9055	30.7	2.8925
	31.1	2.9799	30.7	2.9074	30.7	2.9055	30.7	2.8931
	31.1	2.9796	30.8	2.9074	30.7	2.9055	30.8	2.8934
	31.2	2.9799	30.8	2.908	30.8	2.9055	30.8	2.8937
	31.2	2.9796	30.9	2.9083	30.8	2.9055	30.9	2.894
	31.3	2.9787	30.9	2.9083	30.9	2.9055	30.9	2.894
	31.4	2.9793	31	2.9083	30.9	2.9055	31	2.8943
	31.4	2.9784	31	2.9083	31	2.9055	31	2.8943
	31.5	2.9777	31.1	2.9086	31	2.9061	31.1	2.8943
	31.5	2.9781	31.1	2.9092	31.1	2.9064	31.1	2.8943
	31.6	2.9781	31.2	2.9092	31.1	2.9067	31.2	2.8943
	31.6	2.9777	31.2	2.9089	31.2	2.9071	31.2	2.8943
	31.7	2.9777	31.3	2.9092	31.3	2.9071	31.3	2.8943
	31.7	2.9777	31.3	2.9095	31.3	2.9074	31.3	2.8943
	31.8	2.9771	31.4	2.9092	31.4	2.908	31.4	2.8943
	31.8	2.9774	31.4	2.9098	31.4	2.908	31.5	2.8943
	31.9	2.9781	31.5	2.9098	31.5	2.9083	31.5	2.8953
	31.9	2.9774	31.5	2.9105	31.5	2.9083	31.6	2.8953
	32	2.9774	31.6	2.9105	31.6	2.9089	31.6	2.8956
	32	2.9777	31.6	2.9111	31.6	2.9092	31.7	2.8953
	32.1	2.9777	31.7	2.9105	31.7	2.9089	31.7	2.8959
	32.1	2.9771	31.7	2.9108	31.7	2.9092	31.8	2.8962
	32.2	2.9777	31.8	2.9111	31.8	2.9095	31.8	2.8968
	32.3	2.9774	31.8	2.9111	31.8	2.9098	31.9	2.8971
	32.3	2.9771	31.9	2.9114	31.9	2.9098	31.9	2.8981
	32.4	2.9768	31.9	2.9117	31.9	2.9098	32	2.8981
	32.4	2.9771	32	2.9117	32	2.9098	32	2.8984
	32.5	2.9762	32	2.912	32	2.9102	32.1	2.8981
	32.5	2.9768	32.1	2.9111	32.1	2.9105	32.1	2.8981
	32.6	2.9768	32.2	2.912	32.1	2.9102	32.2	2.8987
	32.6	2.9762	32.2	2.912	32.2	2.9105	32.2	2.899
	32.7	2.9756	32.3	2.912	32.2	2.9105	32.3	2.899
	32.7	2.9756	32.3	2.912	32.3	2.9105	32.3	2.899
	32.8	2.9759	32.4	2.9126	32.3	2.9102	32.4	2.899
	32.8	2.9759	32.4	2.9129	32.4	2.9108	32.4	2.8996
	32.9	2.9756	32.5	2.9129	32.5	2.9117	32.5	2.899
	32.9	2.9753	32.5	2.9129	32.5	2.912	32.5	2.8993
	33	2.975	32.6	2.9133	32.6	2.9117	32.6	2.8993
	33	2.9746	32.6	2.9136	32.6	2.9117	32.6	2.8996
	33.1	2.9746	32.7	2.9142	32.7	2.9117	32.7	2.8999
	33.2	2.9746	32.7	2.9142	32.7	2.912	32.7	2.8999
	33.2	2.9746	32.8	2.9142	32.8	2.912	32.8	2.8999
	33.3	2.9743	32.8	2.9145	32.8	2.912	32.9	2.9005
	33.3	2.9743	32.9	2.9148	32.9	2.912	32.9	2.9005
	33.4	2.9746	32.9	2.9148	32.9	2.9126	33	2.9002
	33.4	2.9734	33	2.9148	33	2.9126	33	2.9002
	33.5	2.9737	33	2.9148	33	2.9126	33.1	2.9005
	33.5	2.9734	33.1	2.9148	33.1	2.9133	33.1	2.9012
	33.6	2.9728	33.1	2.9148	33.1	2.9133	33.2	2.9009
	33.6	2.9731	33.2	2.9148	33.2	2.9133	33.2	2.9012
	33.7	2.9728	33.2	2.9154	33.2	2.9133	33.3	2.9009
	33.7	2.9731	33.3	2.9151	33.3	2.9142	33.3	2.9015
	33.8	2.9734	33.3	2.9148	33.3	2.9136	33.4	2.9018
	33.8	2.9731	33.4	2.9157	33.4	2.9148	33.4	2.9018
	33.9	2.9722	33.5	2.9148	33.4	2.9148	33.5	2.9021
	33.9	2.9728	33.5	2.9164	33.5	2.9148	33.5	2.9027
	34	2.9722	33.6	2.916	33.5	2.9148	33.6	2.903
	34	2.9725	33.6	2.916	33.6	2.9148	33.6	2.903
	34.1	2.9725	33.7	2.9167	33.7	2.9148	33.7	2.9033
	34.2	2.9728	33.7	2.917	33.7	2.9148	33.7	2.9033
	34.2	2.9722	33.8	2.9176	33.8	2.9148	33.8	2.9036
	34.3	2.9722	33.8	2.9182	33.8	2.9151	33.9	2.9036
	34.3	2.9719	33.9	2.9176	33.9	2.9157	33.9	2.9043
	34.4	2.9719	33.9	2.9185	33.9	2.9154	34	2.9046
	34.4	2.9715	34	2.9176	34	2.9154	34	2.9046
	34.5	2.9712	34	2.9182	34	2.9151	34.1	2.9046
	34.5	2.9712	34.1	2.9185	34.1	2.9157	34.1	2.9055
	34.6	2.9712	34.1	2.9182	34.1	2.916	34.2	2.9055
	34.6	2.9706	34.2	2.9188	34.2	2.916	34.2	2.9055
	34.7	2.9709	34.2	2.9191	34.2	2.917	34.3	2.9058
	34.7	2.9697	34.3	2.9195	34.3	2.9167	34.3	2.9052
	34.8	2.9697	34.3	2.9195	34.3	2.917	34.4	2.9055
	34.8	2.9691	34.4	2.9195	34.4	2.9173	34.4	2.9055
	34.9	2.97	34.4	2.9195	34.4	2.9179	34.5	2.9055
	34.9	2.9694	34.5	2.9201	34.5	2.9185	34.5	2.9055
	35	2.9697	34.5	2.9201	34.5	2.9182	34.6	2.9055
	35	2.9684	34.6	2.9204	34.6	2.9185	34.6	2.9055
	35.1	2.9694	34.6	2.9204	34.7	2.9185	34.7	2.9064
	35.2	2.9681	34.7	2.9207	34.7	2.9185	34.8	2.9061
	35.2	2.9681	34.7	2.9207	34.8	2.9188	34.8	2.9064
	35.3	2.9678	34.8	2.9204	34.8	2.9185	34.9	2.9067
	35.3	2.9675	34.9	2.921	34.9	2.9188	34.9	2.9074
	35.4	2.9675	34.9	2.921	34.9	2.9191	35	2.9074
	35.4	2.9681	35	2.9207	35	2.9191	35	2.908
	35.5	2.9675	35	2.9213	35	2.9195	35.1	2.9083
	35.5	2.9672	35.1	2.9216	35.1	2.9198	35.1	2.9086
	35.6	2.9675	35.1	2.9222	35.1	2.9198	35.2	2.9086
	35.6	2.9675	35.2	2.9219	35.2	2.9198	35.2	2.9089
	35.7	2.9675	35.2	2.9213	35.2	2.9204	35.3	2.9092
	35.7	2.9675	35.3	2.9222	35.3	2.9204	35.3	2.9095
	35.8	2.9672	35.3	2.9222	35.3	2.9204	35.4	2.9092
	35.8	2.9672	35.4	2.9232	35.4	2.9207	35.4	2.9095
	35.9	2.9669	35.4	2.9226	35.4	2.9204	35.5	2.9098
	35.9	2.9672	35.5	2.9238	35.5	2.921	35.5	2.9105
	36	2.9666	35.5	2.9232	35.5	2.921	35.6	2.9102
	36.1	2.9666	35.6	2.9235	35.6	2.921	35.6	2.9105
	36.1	2.9666	35.6	2.9235	35.6	2.921	35.7	2.9108
	36.2	2.9663	35.7	2.9235	35.7	2.9216	35.7	2.9102
	36.2	2.966	35.7	2.9241	35.7	2.9216	35.8	2.9105
	36.3	2.966	35.8	2.9235	35.8	2.9216	35.8	2.9114
	36.3	2.9666	35.8	2.9238	35.8	2.9222	35.9	2.9111
	36.4	2.966	35.9	2.9241	35.9	2.9219	35.9	2.9117
	36.4	2.966	35.9	2.9241	36	2.9216	36	2.9117
	36.5	2.9663	36	2.9241	36	2.9222	36.1	2.912
	36.5	2.9656	36.1	2.9241	36.1	2.9226	36.1	2.9117
	36.6	2.9653	36.1	2.9241	36.1	2.9229	36.2	2.9111
	36.6	2.965	36.2	2.9244	36.2	2.9229	36.2	2.912
	36.7	2.965	36.2	2.9247	36.2	2.9222	36.3	2.9114
	36.7	2.965	36.3	2.925	36.3	2.9235	36.3	2.912
	36.8	2.9653	36.3	2.925	36.3	2.9241	36.4	2.912
	36.8	2.965	36.4	2.925	36.4	2.9238	36.4	2.912
	36.9	2.9644	36.4	2.925	36.4	2.9235	36.5	2.9129
	36.9	2.9644	36.5	2.925	36.5	2.9241	36.5	2.9129
	37	2.9635	36.5	2.925	36.5	2.9241	36.6	2.9126
	37.1	2.9629	36.6	2.925	36.6	2.9241	36.6	2.9129
	37.1	2.9638	36.6	2.9253	36.6	2.9241	36.7	2.9136
	37.2	2.9638	36.7	2.926	36.7	2.9244	36.7	2.9133
	37.2	2.9632	36.7	2.926	36.7	2.9241	36.8	2.9142
	37.3	2.9629	36.8	2.9266	36.8	2.9241	36.8	2.9139
	37.3	2.9635	36.8	2.9263	36.8	2.9244	36.9	2.9145
	37.4	2.9629	36.9	2.926	36.9	2.9247	36.9	2.9148
	37.4	2.9632	36.9	2.9263	36.9	2.925	37	2.9148
	37.5	2.9632	37	2.926	37	2.925	37	2.9145
	37.5	2.9632	37	2.9263	37	2.925	37.1	2.9148
	37.6	2.9632	37.1	2.9266	37.1	2.925	37.2	2.9151
	37.6	2.9625	37.1	2.9266	37.1	2.925	37.2	2.9154
	37.7	2.9629	37.2	2.9269	37.2	2.925	37.3	2.9154
	37.7	2.9629	37.2	2.9269	37.3	2.9257	37.3	2.9157
	37.8	2.9625	37.3	2.9269	37.3	2.926	37.4	2.9157
	37.8	2.9625	37.3	2.9272	37.4	2.9257	37.4	2.916
	37.9	2.9622	37.4	2.9269	37.4	2.9257	37.5	2.916
	37.9	2.9622	37.5	2.9278	37.5	2.9257	37.5	2.9164
	38	2.9619	37.5	2.9284	37.5	2.9263	37.6	2.9164
	38.1	2.9622	37.6	2.9281	37.6	2.926	37.6	2.9164
	38.1	2.9622	37.6	2.9288	37.6	2.9263	37.7	2.917
	38.2	2.9622	37.7	2.9284	37.7	2.9263	37.7	2.917
	38.2	2.9619	37.7	2.9291	37.7	2.9266	37.8	2.9173
	38.3	2.9619	37.8	2.9291	37.8	2.926	37.8	2.9176
	38.3	2.9619	37.8	2.93	37.8	2.9263	37.9	2.9179
	38.4	2.9616	37.9	2.9294	37.9	2.9266	37.9	2.9182
	38.4	2.961	37.9	2.9297	37.9	2.9269	38	2.9182
	38.5	2.9613	38	2.93	38	2.9269	38	2.9188
	38.5	2.961	38	2.9297	38	2.9269	38.1	2.9195
	38.6	2.9607	38.1	2.93	38.1	2.9272	38.1	2.9191
	38.6	2.9607	38.1	2.9306	38.1	2.9272	38.2	2.9191
	38.7	2.9604	38.2	2.9303	38.2	2.9278	38.2	2.9191
	38.7	2.9604	38.2	2.9306	38.2	2.9278	38.3	2.9195
	38.8	2.9604	38.3	2.9303	38.3	2.9278	38.3	2.9195
	38.8	2.9598	38.3	2.9306	38.3	2.9281	38.4	2.9195
	38.9	2.9601	38.4	2.9306	38.4	2.9281	38.5	2.9201
	39	2.9594	38.4	2.9315	38.4	2.9284	38.5	2.9204
	39	2.9591	38.5	2.9315	38.5	2.9288	38.6	2.9204
	39.1	2.9585	38.5	2.9315	38.6	2.9288	38.6	2.9207
	39.1	2.9588	38.6	2.9322	38.6	2.9288	38.7	2.9207
	39.2	2.9582	38.7	2.9322	38.7	2.9291	38.7	2.921
	39.2	2.9576	38.7	2.9322	38.7	2.9303	38.8	2.9213
	39.3	2.9573	38.8	2.9322	38.8	2.9303	38.8	2.921
	39.3	2.9573	38.8	2.9325	38.8	2.93	38.9	2.9207
	39.4	2.9576	38.9	2.9325	38.9	2.9306	38.9	2.9213
	39.4	2.9573	38.9	2.9334	38.9	2.93	39	2.9219
	39.5	2.9576	39	2.9331	39	2.9303	39	2.9216
	39.5	2.9567	39	2.9334	39	2.9306	39.1	2.9216
	39.6	2.9567	39.1	2.9337	39.1	2.9309	39.1	2.9216
	39.6	2.9567	39.1	2.9343	39.1	2.9306	39.2	2.9222
	39.7	2.9567	39.2	2.9337	39.2	2.9312	39.2	2.9226
	39.7	2.9563	39.2	2.9343	39.2	2.9315	39.3	2.9222
	39.8	2.9563	39.3	2.9343	39.3	2.9315	39.3	2.9232
	39.9	2.9567	39.3	2.9343	39.3	2.9315	39.4	2.9229
	39.9	2.9563	39.4	2.9343	39.4	2.9315	39.4	2.9238
	40	2.9567	39.4	2.9343	39.4	2.9322	39.5	2.9238
	40	2.9563	39.5	2.9343	39.5	2.9325	39.5	2.9238
	40.1	2.956	39.5	2.935	39.5	2.9328	39.6	2.9238
	40.1	2.9557	39.6	2.9353	39.6	2.9331	39.6	2.9238
	40.2	2.956	39.6	2.935	39.6	2.9334	39.7	2.9241
	40.2	2.9557	39.7	2.935	39.7	2.9334	39.7	2.9241
	40.3	2.9557	39.7	2.935	39.7	2.934	39.8	2.9241
	40.3	2.9557	39.8	2.9353	39.8	2.9343	39.9	2.9244
	40.4	2.956	39.9	2.9353	39.8	2.9343	39.9	2.9247
	40.4	2.9542	39.9	2.9356	39.9	2.9343	40	2.925
	40.5	2.9554	40	2.9356	40	2.934	40	2.9247
	40.5	2.9536	40	2.9356	40	2.9343	40.1	2.9247
	40.6	2.9536	40.1	2.9356	40.1	2.9343	40.1	2.925
	40.6	2.9532	40.1	2.9356	40.1	2.9343	40.2	2.925
	40.7	2.9532	40.2	2.9356	40.2	2.9343	40.2	2.925
	40.7	2.9532	40.2	2.9353	40.2	2.9343	40.3	2.925
	40.8	2.9539	40.3	2.9359	40.3	2.9353	40.3	2.9257
	40.9	2.9529	40.3	2.9362	40.3	2.9346	40.4	2.9253
	40.9	2.9526	40.4	2.9365	40.4	2.9346	40.4	2.926
	41	2.9539	40.4	2.9365	40.4	2.9353	40.5	2.926
	41	2.9532	40.5	2.9368	40.5	2.935	40.5	2.9263
	41.1	2.9529	40.5	2.9371	40.5	2.9353	40.6	2.9266
	41.1	2.9526	40.6	2.9377	40.6	2.9353	40.6	2.9266
	41.2	2.9523	40.6	2.9381	40.6	2.9359	40.7	2.9266
	41.2	2.952	40.7	2.9377	40.7	2.9356	40.7	2.9266
	41.3	2.952	40.7	2.9384	40.7	2.9353	40.8	2.9266
	41.3	2.952	40.8	2.9387	40.8	2.9353	40.8	2.9266
	41.4	2.952	40.8	2.9387	40.8	2.9356	40.9	2.9263
	41.4	2.9523	40.9	2.939	40.9	2.9356	40.9	2.9269
	41.5	2.952	40.9	2.9387	40.9	2.9356	41	2.9269
	41.5	2.9517	41	2.939	41	2.9362	41	2.9269
	41.6	2.9517	41.1	2.939	41	2.9362	41.1	2.9272
	41.6	2.952	41.1	2.9393	41.1	2.9365	41.2	2.9275
	41.7	2.9514	41.2	2.9393	41.2	2.9368	41.2	2.9275
	41.7	2.9514	41.2	2.9393	41.2	2.9371	41.3	2.9278
	41.8	2.9514	41.3	2.9396	41.3	2.9374	41.3	2.9281
	41.9	2.9514	41.3	2.9399	41.3	2.9374	41.4	2.9272
	41.9	2.9505	41.4	2.9396	41.4	2.9381	41.4	2.9281
	42	2.9505	41.4	2.9393	41.4	2.9381	41.5	2.9278
	42	2.9505	41.5	2.9393	41.5	2.9384	41.5	2.9281
	42.1	2.9511	41.5	2.9396	41.5	2.9384	41.6	2.9294
	42.1	2.9511	41.6	2.9399	41.6	2.939	41.6	2.9297
	42.2	2.9505	41.6	2.9399	41.6	2.9387	41.7	2.9294
	42.2	2.9505	41.7	2.9399	41.7	2.9384	41.7	2.9303
	42.3	2.9498	41.7	2.9399	41.7	2.9387	41.8	2.9303
	42.3	2.9498	41.8	2.9402	41.8	2.9396	41.8	2.9303
	42.4	2.9498	41.8	2.9399	41.8	2.9393	41.9	2.9306
	42.4	2.9495	41.9	2.9405	41.9	2.9393	41.9	2.9309
	42.5	2.9492	41.9	2.9408	41.9	2.9396	42	2.9309
	42.5	2.9489	42	2.9405	42	2.9399	42	2.9309
	42.6	2.9492	42	2.9408	42	2.9399	42.1	2.9309
	42.6	2.9489	42.1	2.9412	42.1	2.9399	42.1	2.9315
	42.7	2.9489	42.1	2.9418	42.1	2.9399	42.2	2.9312
	42.7	2.9486	42.2	2.9418	42.2	2.9399	42.2	2.9312
	42.8	2.9483	42.2	2.9418	42.2	2.9399	42.3	2.9315
	42.9	2.948	42.3	2.9418	42.3	2.9399	42.3	2.9315
	42.9	2.948	42.4	2.9421	42.3	2.9399	42.4	2.9322
	43	2.9477	42.4	2.9427	42.4	2.9399	42.5	2.9325
	43	2.9477	42.5	2.943	42.5	2.9396	42.5	2.9325
	43.1	2.9474	42.5	2.9427	42.5	2.9399	42.6	2.9328
	43.1	2.9477	42.6	2.9436	42.6	2.9399	42.6	2.9331
	43.2	2.9474	42.6	2.9436	42.6	2.9402	42.7	2.9334
	43.2	2.9474	42.7	2.9439	42.7	2.9408	42.7	2.9334
	43.3	2.947	42.7	2.9443	42.7	2.9408	42.8	2.9337
	43.3	2.9467	42.8	2.9446	42.8	2.9408	42.8	2.934
	43.4	2.9461	42.8	2.9446	42.8	2.9408	42.9	2.9343
	43.4	2.9458	42.9	2.9446	42.9	2.9415	42.9	2.9343
	43.5	2.9464	42.9	2.9449	42.9	2.9415	43	2.9343
	43.5	2.9458	43	2.9455	43	2.9418	43	2.9343
	43.6	2.9458	43	2.9449	43	2.9421	43.1	2.9343
	43.6	2.9461	43.1	2.9446	43.1	2.9427	43.1	2.9346
	43.7	2.9461	43.1	2.9446	43.1	2.9427	43.2	2.9346
	43.7	2.9461	43.2	2.9446	43.2	2.9427	43.2	2.9343
	43.8	2.9458	43.2	2.9446	43.2	2.9436	43.3	2.935
	43.9	2.9455	43.3	2.9446	43.3	2.9436	43.3	2.9353
	43.9	2.9458	43.3	2.9446	43.3	2.9439	43.4	2.9356
	44	2.9452	43.4	2.9446	43.4	2.9446	43.4	2.9353
	44	2.9446	43.4	2.9446	43.4	2.9446	43.5	2.9359
	44.1	2.9446	43.5	2.9449	43.5	2.9446	43.5	2.9356
	44.1	2.9446	43.5	2.9455	43.5	2.9446	43.6	2.9356
	44.2	2.9443	43.6	2.9455	43.6	2.9446	43.7	2.9359
	44.2	2.9443	43.7	2.9455	43.7	2.9446	43.7	2.9359
	44.3	2.9439	43.7	2.9455	43.7	2.9449	43.8	2.9362
	44.3	2.9436	43.8	2.9458	43.8	2.9449	43.8	2.9362
	44.4	2.9439	43.8	2.9455	43.8	2.9449	43.9	2.9359
	44.4	2.9436	43.9	2.9467	43.9	2.9446	43.9	2.9362
	44.5	2.9433	43.9	2.9464	43.9	2.9446	44	2.9362
	44.5	2.943	44	2.9474	44	2.9446	44	2.9362
	44.6	2.9436	44	2.9474	44	2.9446	44.1	2.9365
	44.6	2.943	44.1	2.9477	44.1	2.9446	44.1	2.9365
	44.7	2.943	44.1	2.9474	44.1	2.9446	44.2	2.9371
	44.8	2.9427	44.2	2.9474	44.2	2.9452	44.2	2.9371
	44.8	2.9424	44.2	2.9483	44.2	2.9455	44.3	2.9371
	44.9	2.9424	44.3	2.9483	44.3	2.9449	44.3	2.9377
	44.9	2.9424	44.3	2.9486	44.3	2.9452	44.4	2.9381
	45	2.9421	44.4	2.9486	44.4	2.9455	44.4	2.9381
	45	2.9418	44.4	2.9486	44.4	2.9452	44.5	2.9381
	45.1	2.9415	44.5	2.9486	44.5	2.9455	44.5	2.9381
	45.1	2.9415	44.5	2.9492	44.5	2.9458	44.6	2.9384
	45.2	2.9412	44.6	2.9492	44.6	2.9464	44.6	2.939
	45.2	2.9412	44.6	2.9495	44.6	2.9464	44.7	2.939
	45.3	2.9412	44.7	2.9495	44.7	2.9474	44.8	2.9396
	45.3	2.9412	44.7	2.9498	44.7	2.9474	44.8	2.9396
	45.4	2.9412	44.8	2.9495	44.8	2.947	44.9	2.9399
	45.4	2.9412	44.9	2.9498	44.8	2.9474	44.9	2.9399
	45.5	2.9412	44.9	2.9495	44.9	2.9477	45	2.9399
	45.5	2.9412	45	2.9495	44.9	2.9483	45	2.9399
	45.6	2.9402	45	2.9498	45	2.9483	45.1	2.9399
	45.6	2.9408	45.1	2.9501	45	2.9483	45.1	2.9399
	45.7	2.9408	45.1	2.9498	45.1	2.9489	45.2	2.9399
	45.8	2.9399	45.2	2.9505	45.1	2.9492	45.2	2.9399
	45.8	2.9408	45.2	2.9501	45.2	2.9492	45.3	2.9402
	45.9	2.9405	45.3	2.9505	45.3	2.9492	45.3	2.9399
	45.9	2.9408	45.3	2.9514	45.3	2.9492	45.4	2.9399
	46	2.9405	45.4	2.9517	45.4	2.9492	45.4	2.9405
	46	2.9393	45.4	2.9508	45.4	2.9492	45.5	2.9399
	46.1	2.939	45.5	2.9517	45.5	2.9492	45.5	2.9405
	46.1	2.9393	45.5	2.9514	45.5	2.9498	45.6	2.9408
	46.2	2.9393	45.6	2.9517	45.6	2.9492	45.6	2.9408
	46.2	2.9387	45.6	2.9517	45.6	2.9501	45.7	2.9412
	46.3	2.9381	45.7	2.9514	45.7	2.9498	45.7	2.9418
	46.3	2.9374	45.7	2.952	45.7	2.9501	45.8	2.9418
	46.4	2.9377	45.8	2.952	45.8	2.9501	45.8	2.9418
	46.4	2.9371	45.8	2.9526	45.8	2.9508	45.9	2.9427
	46.5	2.9371	45.9	2.9526	45.9	2.9501	46	2.9427
	46.5	2.9368	45.9	2.9526	45.9	2.9505	46	2.9424
	46.6	2.9371	46	2.9529	46	2.9511	46.1	2.9427
	46.7	2.9371	46	2.9536	46	2.9514	46.1	2.9436
	46.7	2.9374	46.1	2.9532	46.1	2.9517	46.2	2.9436
	46.8	2.9374	46.2	2.9539	46.1	2.9511	46.2	2.9436
	46.8	2.9371	46.2	2.9539	46.2	2.9511	46.3	2.9443
	46.9	2.9374	46.3	2.9539	46.2	2.9517	46.3	2.9446
	46.9	2.9371	46.3	2.9539	46.3	2.9523	46.4	2.9449
	47	2.9371	46.4	2.9539	46.3	2.952	46.4	2.9452
	47	2.9368	46.4	2.9542	46.4	2.9511	46.5	2.9452
	47.1	2.9365	46.5	2.9545	46.5	2.9523	46.5	2.9446
	47.1	2.9365	46.5	2.9548	46.5	2.9523	46.6	2.9446
	47.2	2.9362	46.6	2.9545	46.6	2.9523	46.6	2.9446
	47.2	2.9365	46.6	2.9545	46.6	2.9529	46.7	2.9449
	47.3	2.9362	46.7	2.9548	46.7	2.9526	46.7	2.9449
	47.3	2.9359	46.7	2.9548	46.7	2.9526	46.8	2.9446
	47.4	2.9359	46.8	2.9548	46.8	2.9529	46.8	2.9446
	47.4	2.9362	46.8	2.9548	46.8	2.9526	46.9	2.9446
	47.5	2.9356	46.9	2.9548	46.9	2.9526	46.9	2.9446
	47.6	2.9356	46.9	2.9557	46.9	2.9523	47	2.9446
	47.6	2.9353	47	2.9554	47	2.9526	47	2.9455
	47.7	2.9353	47	2.9554	47	2.9529	47.1	2.9449
	47.7	2.9343	47.1	2.9554	47.1	2.9532	47.2	2.9455
	47.8	2.9343	47.1	2.9557	47.1	2.9532	47.2	2.9461
	47.8	2.934	47.2	2.956	47.2	2.9539	47.3	2.9461
	47.9	2.9343	47.2	2.956	47.2	2.9539	47.3	2.9464
	47.9	2.9337	47.3	2.9567	47.3	2.9545	47.4	2.947
	48	2.9328	47.4	2.957	47.3	2.9545	47.4	2.9467
	48	2.9328	47.4	2.957	47.4	2.9548	47.5	2.9474
	48.1	2.9328	47.5	2.9576	47.4	2.9551	47.5	2.9477
	48.1	2.9325	47.5	2.9576	47.5	2.9551	47.6	2.9474
	48.2	2.9319	47.6	2.9579	47.5	2.9554	47.6	2.9483
	48.2	2.9322	47.6	2.9582	47.6	2.9557	47.7	2.948
	48.3	2.9325	47.7	2.9585	47.6	2.9554	47.7	2.9483
	48.3	2.9325	47.7	2.9585	47.7	2.9554	47.8	2.9486
	48.4	2.9319	47.8	2.9588	47.8	2.9548	47.8	2.9492
	48.4	2.9322	47.8	2.9591	47.8	2.9554	47.9	2.9492
	48.5	2.9322	47.9	2.9594	47.9	2.9557	47.9	2.9492
	48.5	2.9315	47.9	2.9594	47.9	2.9551	48	2.9492
	48.6	2.9322	48	2.9594	48	2.9557	48	2.9492
	48.7	2.9315	48	2.9594	48	2.9554	48.1	2.9495
	48.7	2.9319	48.1	2.9594	48.1	2.9557	48.1	2.9495
	48.8	2.9319	48.1	2.9594	48.1	2.9557	48.2	2.9498
	48.8	2.9315	48.2	2.9594	48.2	2.9557	48.2	2.9498
	48.9	2.9315	48.2	2.9594	48.2	2.9557	48.3	2.9501
	48.9	2.9309	48.3	2.9594	48.3	2.956	48.3	2.9501
	49	2.9309	48.3	2.9604	48.3	2.9567	48.4	2.9501
	49	2.93	48.4	2.9601	48.4	2.9563	48.5	2.9501
	49.1	2.9309	48.4	2.9604	48.4	2.9573	48.5	2.9505
	49.1	2.9291	48.5	2.9604	48.5	2.9576	48.6	2.9511
	49.2	2.9291	48.5	2.9604	48.5	2.9585	48.6	2.9511
	49.2	2.9297	48.6	2.9607	48.6	2.9582	48.7	2.9511
	49.3	2.9291	48.7	2.9607	48.6	2.9585	48.7	2.952
	49.3	2.9294	48.7	2.9613	48.7	2.9591	48.8	2.9511
	49.4	2.9291	48.8	2.9613	48.7	2.9594	48.8	2.9514
	49.5	2.9288	48.8	2.9616	48.8	2.9594	48.9	2.9511
	49.5	2.9281	48.9	2.9619	48.9	2.9594	48.9	2.9517
	49.6	2.9284	48.9	2.9616	48.9	2.9594	49	2.9514
	49.6	2.9281	49	2.9616	49	2.9594	49	2.952
	49.7	2.9278	49	2.9616	49	2.9594	49.1	2.952
	49.7	2.9278	49.1	2.9613	49.1	2.9601	49.1	2.952
	49.8	2.9278	49.1	2.9607	49.1	2.9604	49.2	2.9526
	49.8	2.9278	49.2	2.9613	49.2	2.9604	49.2	2.9526
	49.9	2.9278	49.2	2.9619	49.2	2.9604	49.3	2.9523
	49.9	2.9278	49.3	2.9616	49.3	2.961	49.3	2.9523
	50	2.9278	49.3	2.9619	49.3	2.9604	49.4	2.9523
	50	2.9272	49.4	2.9616	49.4	2.9613	49.4	2.9523
	50.1	2.9272	49.4	2.9619	49.4	2.9607	49.5	2.9529
	50.1	2.9269	49.5	2.9625	49.5	2.9607	49.5	2.9523
	50.2	2.9269	49.5	2.9622	49.5	2.961	49.6	2.9526
	50.3	2.9272	49.6	2.9629	49.6	2.9607	49.6	2.9536
	50.3	2.9266	49.6	2.9622	49.6	2.9613	49.7	2.9539
	50.4	2.9269	49.7	2.9632	49.7	2.9616	49.8	2.9536
	50.4	2.9269	49.7	2.9632	49.7	2.9613	49.8	2.9532
	50.5	2.9269	49.8	2.9635	49.8	2.9616	49.9	2.9545
	50.5	2.9269	49.8	2.9635	49.8	2.9616	49.9	2.9545
	50.6	2.9263	49.9	2.9638	49.9	2.9619	50	2.9545
	50.6	2.9263	49.9	2.9641	50	2.9619	50	2.9548
	50.7	2.9263	50	2.9641	50	2.9622	50.1	2.9548
	50.7	2.9263	50.1	2.9641	50.1	2.9613	50.1	2.9548
	50.8	2.926	50.1	2.9641	50.1	2.9619	50.2	2.9551
	50.8	2.9257	50.2	2.9641	50.2	2.9622	50.2	2.9554
	50.9	2.9263	50.2	2.9641	50.2	2.9622	50.3	2.9554
	50.9	2.926	50.3	2.9641	50.3	2.9622	50.3	2.9557
	51	2.925	50.3	2.9647	50.3	2.9622	50.4	2.9557
	51	2.9257	50.4	2.9647	50.4	2.9625	50.4	2.9557
	51.1	2.925	50.4	2.965	50.4	2.9629	50.5	2.9557
	51.2	2.925	50.5	2.965	50.5	2.9632	50.5	2.9557
	51.2	2.9244	50.5	2.965	50.5	2.9632	50.6	2.9557
	51.3	2.9244	50.6	2.965	50.6	2.9635	50.6	2.9557
	51.3	2.9247	50.6	2.965	50.6	2.9635	50.7	2.9557
	51.4	2.9241	50.7	2.965	50.7	2.9638	50.7	2.9557
	51.4	2.9232	50.7	2.965	50.7	2.9641	50.8	2.9557
	51.5	2.9235	50.8	2.965	50.8	2.9641	50.8	2.9557
	51.5	2.9232	50.8	2.965	50.8	2.9641	50.9	2.9567
	51.6	2.9229	50.9	2.965	50.9	2.9641	51	2.9567
	51.6	2.9229	50.9	2.9653	50.9	2.9641	51	2.9567
	51.7	2.9229	51	2.966	51	2.9641	51.1	2.9576
	51.7	2.9226	51	2.966	51	2.9647	51.1	2.9579
	51.8	2.9226	51.1	2.9672	51.1	2.9647	51.2	2.9582
	51.8	2.9222	51.1	2.9675	51.1	2.965	51.2	2.9585
	51.9	2.9222	51.2	2.9678	51.2	2.965	51.3	2.9588
	51.9	2.9226	51.2	2.9678	51.2	2.965	51.3	2.9591
	52	2.9222	51.3	2.9678	51.3	2.965	51.4	2.9591
	52	2.9219	51.3	2.9678	51.4	2.965	51.4	2.9594
	52.1	2.9222	51.4	2.9681	51.4	2.965	51.5	2.9594
	52.1	2.9219	51.5	2.9688	51.5	2.9653	51.5	2.9594
	52.2	2.9219	51.5	2.9688	51.5	2.965	51.6	2.9601
	52.3	2.9219	51.6	2.9694	51.6	2.9653	51.6	2.9601
	52.3	2.9222	51.6	2.9691	51.6	2.966	51.7	2.9604
	52.4	2.9207	51.7	2.9691	51.7	2.9656	51.7	2.9604
	52.4	2.9207	51.7	2.9694	51.7	2.966	51.8	2.9604
	52.5	2.9207	51.8	2.9688	51.8	2.9656	51.8	2.9604
	52.5	2.9204	51.8	2.9697	51.8	2.966	51.9	2.9607
	52.6	2.9207	51.9	2.9697	51.9	2.9663	51.9	2.961
	52.6	2.9195	51.9	2.9706	51.9	2.9669	52	2.9607
	52.7	2.9204	52	2.97	52	2.9669	52	2.9604
	52.7	2.9195	52	2.9706	52	2.9669	52.1	2.9604
	52.8	2.9188	52.1	2.9703	52.1	2.9678	52.1	2.9607
	52.8	2.9195	52.1	2.9703	52.1	2.9678	52.2	2.961
	52.9	2.9195	52.2	2.9703	52.2	2.9684	52.2	2.9613
	52.9	2.9188	52.2	2.9706	52.2	2.9688	52.3	2.9613
	53	2.9195	52.3	2.97	52.3	2.9691	52.4	2.9613
	53	2.9173	52.3	2.9703	52.3	2.9688	52.4	2.9619
	53.1	2.9176	52.4	2.97	52.4	2.9694	52.5	2.9616
	53.1	2.9176	52.4	2.9703	52.4	2.9691	52.5	2.9619
	53.2	2.9185	52.5	2.9703	52.5	2.9694	52.6	2.9619
	53.3	2.9179	52.5	2.9703	52.6	2.9694	52.6	2.9622
	53.3	2.9173	52.6	2.9706	52.6	2.9694	52.7	2.9622
	53.4	2.9173	52.6	2.9706	52.7	2.9703	52.7	2.9622
	53.4	2.917	52.7	2.9709	52.7	2.97	52.8	2.9622
	53.5	2.9173	52.8	2.9709	52.8	2.9697	52.8	2.9622
	53.5	2.9173	52.8	2.9712	52.8	2.9703	52.9	2.9622
	53.6	2.917	52.9	2.9725	52.9	2.97	52.9	2.9622
	53.6	2.917	52.9	2.9725	52.9	2.9703	53	2.9622
	53.7	2.917	53	2.9728	53	2.9703	53	2.9625
	53.7	2.917	53	2.9728	53	2.97	53.1	2.9619
	53.8	2.917	53.1	2.9731	53.1	2.9706	53.1	2.9629
	53.8	2.9167	53.1	2.9734	53.1	2.9703	53.2	2.9629
	53.9	2.9164	53.2	2.9731	53.2	2.9706	53.2	2.9632
	53.9	2.9167	53.2	2.9734	53.2	2.9703	53.3	2.9635
	54	2.9167	53.3	2.9734	53.3	2.9706	53.3	2.9638
	54	2.9167	53.3	2.9734	53.3	2.9706	53.4	2.9641
	54.1	2.9154	53.4	2.9734	53.4	2.9706	53.4	2.9641
	54.1	2.9154	53.4	2.974	53.4	2.9706	53.5	2.9641
	54.2	2.916	53.5	2.9743	53.5	2.9706	53.6	2.9641
	54.3	2.9151	53.5	2.974	53.5	2.9706	53.6	2.9644
	54.3	2.9151	53.6	2.9743	53.6	2.9712	53.7	2.9647
	54.4	2.9148	53.6	2.9743	53.6	2.9715	53.7	2.965
	54.4	2.9139	53.7	2.975	53.7	2.9712	53.8	2.965
	54.5	2.9139	53.7	2.9746	53.8	2.9719	53.8	2.965
	54.5	2.9136	53.8	2.9746	53.8	2.9722	53.9	2.965
	54.6	2.9139	53.8	2.9753	53.9	2.9722	53.9	2.965
	54.6	2.9139	53.9	2.9753	53.9	2.9725	54	2.965
	54.7	2.9126	53.9	2.9753	54	2.9728	54	2.965
	54.7	2.9133	54	2.9753	54	2.9734	54.1	2.9653
	54.8	2.9126	54	2.9753	54.1	2.9734	54.1	2.965
	54.8	2.9133	54.1	2.9753	54.1	2.9734	54.2	2.966
	54.9	2.9123	54.1	2.9756	54.2	2.9743	54.2	2.966
	54.9	2.912	54.2	2.9759	54.2	2.9743	54.3	2.9663
	55	2.9117	54.3	2.9753	54.3	2.9746	54.3	2.9663
	55	2.9123	54.3	2.9753	54.3	2.975	54.4	2.966
	55.1	2.9117	54.4	2.9759	54.4	2.9753	54.4	2.9663
	55.1	2.9117	54.4	2.9762	54.4	2.975	54.5	2.9663
	55.2	2.912	54.5	2.9762	54.5	2.9753	54.5	2.9666
	55.3	2.9117	54.5	2.9762	54.5	2.9753	54.6	2.9669
	55.3	2.9114	54.6	2.9762	54.6	2.9753	54.7	2.9672
	55.4	2.9114	54.6	2.9765	54.6	2.9753	54.7	2.9675
	55.4	2.9114	54.7	2.9762	54.7	2.9746	54.8	2.9672
	55.5	2.9111	54.7	2.9762	54.7	2.9753	54.8	2.9678
	55.5	2.9108	54.8	2.9768	54.8	2.9753	54.9	2.9684
	55.6	2.9105	54.8	2.9765	54.8	2.9753	54.9	2.9688
	55.6	2.9102	54.9	2.9768	54.9	2.9753	55	2.9688
	55.7	2.9102	54.9	2.9771	55	2.9759	55	2.9694
	55.7	2.9102	55	2.9771	55	2.9759	55.1	2.9694
	55.8	2.9102	55	2.9771	55.1	2.9759	55.1	2.9697
	55.8	2.9098	55.1	2.9781	55.1	2.9762	55.2	2.9697
	55.9	2.9098	55.1	2.9781	55.2	2.9762	55.2	2.9697
	55.9	2.9098	55.2	2.9781	55.2	2.9762	55.3	2.9697
	56	2.9095	55.2	2.9784	55.3	2.9762	55.3	2.9697
	56	2.9089	55.3	2.9784	55.3	2.9762	55.4	2.9706
	56.1	2.9092	55.3	2.9787	55.4	2.9762	55.4	2.9703
	56.2	2.9095	55.4	2.979	55.4	2.9762	55.5	2.9703
	56.2	2.9086	55.5	2.979	55.5	2.9762	55.5	2.9703
	56.3	2.908	55.5	2.9787	55.5	2.9762	55.6	2.9703
	56.3	2.9086	55.6	2.979	55.6	2.9762	55.6	2.97
	56.4	2.9077	55.6	2.9793	55.6	2.9768	55.7	2.97
	56.4	2.9074	55.7	2.9799	55.7	2.9771	55.7	2.97
	56.5	2.9071	55.7	2.9793	55.7	2.9771	55.8	2.97
	56.5	2.9071	55.8	2.9796	55.8	2.9771	55.8	2.9703
	56.6	2.9071	55.8	2.9799	55.8	2.9774	55.9	2.9703
	56.6	2.9071	55.9	2.9799	55.9	2.9777	56	2.9706
	56.7	2.9074	55.9	2.9802	55.9	2.9777	56	2.9706
	56.7	2.9067	56	2.9799	56	2.9777	56.1	2.9706
	56.8	2.9071	56	2.9805	56	2.9784	56.1	2.9706
	56.8	2.9074	56.1	2.9802	56.1	2.9781	56.2	2.9709
	56.9	2.9064	56.1	2.9802	56.1	2.9787	56.2	2.9706
	56.9	2.9061	56.2	2.9805	56.2	2.9787	56.3	2.9715
	57	2.9064	56.2	2.9808	56.3	2.9796	56.3	2.9712
	57.1	2.9061	56.3	2.9808	56.3	2.9793	56.4	2.9715
	57.1	2.9061	56.3	2.9815	56.4	2.9799	56.4	2.9722
	57.2	2.9058	56.4	2.9808	56.4	2.9805	56.5	2.9725
	57.2	2.9043	56.4	2.9812	56.5	2.9802	56.5	2.9728
	57.3	2.9046	56.5	2.9808	56.5	2.9802	56.6	2.9734
	57.3	2.904	56.5	2.9815	56.6	2.9805	56.6	2.9728
	57.4	2.9049	56.6	2.9818	56.6	2.9802	56.7	2.9734
	57.4	2.9049	56.6	2.9818	56.7	2.9808	56.7	2.9734
	57.5	2.9049	56.7	2.9818	56.7	2.9802	56.8	2.9737
	57.5	2.9049	56.7	2.9827	56.8	2.9799	56.8	2.9743
	57.6	2.9043	56.8	2.9827	56.8	2.9799	56.9	2.974
	57.6	2.9043	56.9	2.983	56.9	2.9805	56.9	2.974
	57.7	2.9027	56.9	2.983	56.9	2.9808	57	2.975
	57.7	2.9033	57	2.9827	57	2.9815	57	2.9746
	57.8	2.9027	57	2.9839	57	2.9815	57.1	2.9753
	57.8	2.9024	57.1	2.9839	57.1	2.9815	57.1	2.9753
	57.9	2.9024	57.1	2.9839	57.1	2.9815	57.2	2.9753
	58	2.9024	57.2	2.9846	57.2	2.9815	57.3	2.9753
	58	2.9024	57.2	2.9846	57.2	2.9818	57.3	2.9753
	58.1	2.9018	57.3	2.9846	57.3	2.9818	57.4	2.9753
	58.1	2.9012	57.3	2.9849	57.4	2.9821	57.4	2.9753
	58.2	2.9012	57.4	2.9846	57.4	2.9827	57.5	2.9753
	58.2	2.9018	57.4	2.9852	57.5	2.9827	57.5	2.9756
	58.3	2.9018	57.5	2.9855	57.5	2.983	57.6	2.9756
	58.3	2.9018	57.5	2.9855	57.6	2.983	57.6	2.9759
	58.4	2.9012	57.6	2.9855	57.6	2.9836	57.7	2.9762
	58.4	2.9015	57.6	2.9855	57.7	2.9836	57.7	2.9759
	58.5	2.9015	57.7	2.9855	57.7	2.9836	57.8	2.9762
	58.5	2.9012	57.7	2.9855	57.8	2.9839	57.8	2.9762
	58.6	2.9009	57.8	2.9855	57.8	2.9843	57.9	2.9762
	58.6	2.9002	57.8	2.9855	57.9	2.9846	57.9	2.9762
	58.7	2.9009	57.9	2.9855	57.9	2.9846	58	2.9762
	58.7	2.9005	57.9	2.9855	58	2.9852	58	2.9762
	58.8	2.9002	58	2.9855	58	2.9855	58.1	2.9765
	58.9	2.9005	58	2.9855	58.1	2.9855	58.1	2.9765
	58.9	2.9005	58.1	2.9855	58.1	2.9855	58.2	2.9771
	59	2.8999	58.1	2.9855	58.2	2.9855	58.2	2.9771
	59	2.8999	58.2	2.9861	58.2	2.9855	58.3	2.9771
	59.1	2.8996	58.2	2.9867	58.3	2.9855	58.3	2.9771
	59.1	2.8996	58.3	2.9874	58.3	2.9855	58.4	2.9771
	59.2	2.899	58.4	2.9867	58.4	2.9855	58.4	2.9771
	59.2	2.8993	58.4	2.9874	58.4	2.9855	58.5	2.9777
	59.3	2.8984	58.5	2.9883	58.5	2.9855	58.6	2.9781
	59.3	2.899	58.5	2.988	58.6	2.9855	58.6	2.9787
	59.4	2.899	58.6	2.988	58.6	2.9855	58.7	2.9787
	59.4	2.8974	58.6	2.9883	58.7	2.9855	58.7	2.9787
	59.5	2.8971	58.7	2.9883	58.7	2.9861	58.8	2.9787
	59.5	2.8971	58.7	2.9883	58.8	2.9858	58.8	2.9793
	59.6	2.8974	58.8	2.9883	58.8	2.9861	58.9	2.9796
	59.6	2.8971	58.8	2.9889	58.9	2.9864	58.9	2.9796
	59.7	2.8965	58.9	2.9892	58.9	2.9864	59	2.9796
	59.8	2.8971	58.9	2.9895	59	2.9874	59	2.9799
	59.8	2.8968	59	2.9895	59	2.987	59.1	2.9796
	59.9	2.8965	59	2.9892	59.1	2.987	59.1	2.9802
	59.9	2.8965	59.1	2.9898	59.1	2.987	59.2	2.9802
	60	2.8968	59.1	2.9898	59.2	2.987	59.2	2.9802
	60	2.8962	59.2	2.9895	59.2	2.9874	59.3	2.9799
	60.1	2.8968	59.2	2.9898	59.3	2.9877	59.3	2.9799
	60.1	2.8968	59.3	2.9901	59.3	2.9883	59.4	2.9799
	60.2	2.8968	59.3	2.9901	59.4	2.9883	59.4	2.9799
	60.2	2.8962	59.4	2.9901	59.4	2.9886	59.5	2.9802
	60.3	2.8959	59.4	2.9905	59.5	2.9889	59.5	2.9799
	60.3	2.8959	59.5	2.9901	59.5	2.9898	59.6	2.9802
	60.4	2.8965	59.6	2.9905	59.6	2.9895	59.6	2.9805
	60.4	2.8962	59.6	2.9905	59.7	2.9895	59.7	2.9808
	60.5	2.895	59.7	2.9911	59.7	2.9895	59.7	2.9812
	60.6	2.8953	59.7	2.9917	59.8	2.9898	59.8	2.9818
	60.6	2.895	59.8	2.9914	59.8	2.9898	59.8	2.9818
	60.7	2.8934	59.8	2.992	59.9	2.9898	59.9	2.9818
	60.7	2.894	59.9	2.9926	59.9	2.9895	60	2.9824
	60.8	2.8931	59.9	2.992	60	2.9905	60	2.9824
	60.8	2.8937	60	2.9923	60	2.9908	60.1	2.9827
	60.9	2.8931	60	2.9926	60.1	2.9908	60.1	2.983
	60.9	2.8928	60.1	2.9923	60.1	2.9911	60.2	2.9827
	61	2.8928	60.1	2.9929	60.2	2.9911	60.2	2.983
	61	2.8928	60.2	2.9929	60.2	2.9911	60.3	2.9833
	61.1	2.8928	60.2	2.9936	60.3	2.9911	60.3	2.9836
	61.1	2.8928	60.3	2.9932	60.3	2.9911	60.4	2.9836
	61.2	2.8925	60.3	2.9936	60.4	2.9911	60.4	2.9836
	61.2	2.8928	60.4	2.9939	60.4	2.9911	60.5	2.9836
	61.3	2.8919	60.4	2.9942	60.5	2.9917	60.5	2.9843
	61.3	2.8922	60.5	2.9945	60.5	2.9911	60.6	2.9846
	61.4	2.8916	60.5	2.9945	60.6	2.992	60.6	2.9846
	61.5	2.8916	60.6	2.9948	60.6	2.992	60.7	2.9846
	61.5	2.8922	60.6	2.9948	60.7	2.992	60.7	2.9849
	61.6	2.8919	60.7	2.9948	60.7	2.9923	60.8	2.9852
	61.6	2.8916	60.7	2.9951	60.8	2.9926	60.8	2.9855
	61.7	2.8912	60.8	2.9951	60.9	2.9932	60.9	2.9855
	61.7	2.8909	60.9	2.9954	60.9	2.9929	60.9	2.9855
	61.8	2.8906	60.9	2.9957	61	2.9932	61	2.9855
	61.8	2.8903	61	2.9957	61	2.9936	61	2.9855
	61.9	2.8903	61	2.9954	61.1	2.9939	61.1	2.9855
	61.9	2.89	61.1	2.9954	61.1	2.9945	61.1	2.9855
	62	2.89	61.1	2.9957	61.2	2.9942	61.2	2.9855
	62	2.8897	61.2	2.9951	61.2	2.9945	61.2	2.9855
	62.1	2.8891	61.2	2.9957	61.3	2.9945	61.3	2.9858
	62.1	2.8888	61.3	2.9957	61.3	2.9948	61.3	2.9861
	62.2	2.8888	61.3	2.9951	61.4	2.9948	61.4	2.9864
	62.2	2.8881	61.4	2.9954	61.4	2.9951	61.4	2.9864
	62.3	2.8878	61.4	2.996	61.5	2.9951	61.5	2.9864
	62.4	2.8878	61.5	2.9963	61.5	2.9948	61.6	2.9864
	62.4	2.8875	61.5	2.9967	61.6	2.9951	61.6	2.9867
	62.5	2.8872	61.6	2.9967	61.6	2.9948	61.7	2.9867
	62.5	2.8872	61.6	2.9963	61.7	2.9957	61.7	2.9864
	62.6	2.8872	61.7	2.9967	61.7	2.9954	61.8	2.9867
	62.6	2.8866	61.7	2.9973	61.8	2.9957	61.8	2.9864
	62.7	2.8869	61.8	2.9973	61.8	2.9957	61.9	2.987
	62.7	2.886	61.8	2.9979	61.9	2.9957	61.9	2.9877
	62.8	2.8863	61.9	2.9985	62	2.996	62	2.988
	62.8	2.886	61.9	2.9979	62	2.9963	62	2.9877
	62.9	2.8863	62	2.9979	62.1	2.9967	62.1	2.9892
	62.9	2.8863	62	2.9985	62.1	2.9967	62.1	2.9886
	63	2.886	62.1	2.9991	62.2	2.9967	62.2	2.9895
	63	2.886	62.2	2.9988	62.2	2.9963	62.2	2.9892
	63.1	2.8863	62.2	2.9991	62.3	2.9963	62.3	2.9898
	63.2	2.886	62.3	2.9994	62.3	2.997	62.3	2.9895
	63.2	2.8857	62.3	2.9994	62.4	2.9973	62.4	2.9892
	63.3	2.8847	62.4	2.9998	62.4	2.9967	62.4	2.9898
	63.3	2.885	62.4	3.0004	62.5	2.9976	62.5	2.9895
	63.4	2.8844	62.5	2.9994	62.5	2.9979	62.5	2.9892
	63.4	2.8844	62.5	3.0004	62.6	2.9979	62.6	2.9895
	63.5	2.8844	62.6	3.0004	62.6	2.9982	62.6	2.9901
	63.5	2.8844	62.6	3.0004	62.7	2.9979	62.7	2.9898
	63.6	2.8832	62.7	3.0004	62.7	2.9985	62.7	2.9898
	63.6	2.8823	62.7	3.0004	62.8	2.9982	62.8	2.9908
	63.7	2.8823	62.8	3.0004	62.8	2.9991	62.9	2.9908
	63.7	2.8813	62.8	3.001	62.9	2.9994	62.9	2.9911
	63.8	2.8823	62.9	3.0013	62.9	2.9994	63	2.9911
	63.8	2.8823	62.9	3.0013	63	2.9994	63	2.9911
	63.9	2.881	63	3.0013	63	2.9994	63.1	2.9914
	63.9	2.8813	63	3.0016	63.1	2.9994	63.1	2.9917
	64	2.8816	63.1	3.0019	63.2	2.9998	63.2	2.9911
	64	2.881	63.1	3.0019	63.2	3.0001	63.2	2.9914
	64.1	2.8807	63.2	3.0016	63.3	3.0004	63.3	2.992
	64.2	2.8813	63.2	3.0019	63.3	3.0004	63.3	2.9917
	64.2	2.8807	63.3	3.0019	63.4	3.0004	63.4	2.992
	64.3	2.8807	63.4	3.0022	63.4	3.001	63.4	2.992
	64.3	2.8807	63.4	3.0022	63.5	3.0013	63.5	2.992
	64.4	2.881	63.5	3.0032	63.5	3.0016	63.5	2.9923
	64.4	2.881	63.5	3.0032	63.6	3.0013	63.6	2.9926
	64.5	2.8807	63.6	3.0032	63.6	3.0016	63.6	2.9932
	64.5	2.8801	63.6	3.0038	63.7	3.0019	63.7	2.9932
	64.6	2.8801	63.7	3.0041	63.7	3.0016	63.7	2.9936
	64.6	2.8798	63.7	3.0041	63.8	3.0022	63.8	2.9932
	64.7	2.8792	63.8	3.0041	63.8	3.0022	63.8	2.9939
	64.7	2.8788	63.8	3.0047	63.9	3.0022	63.9	2.9939
	64.8	2.8795	63.9	3.0044	63.9	3.0022	63.9	2.9939
	64.8	2.8782	63.9	3.005	64	3.0022	64	2.9945
	64.9	2.8779	64	3.005	64	3.0022	64	2.9948
	64.9	2.8782	64	3.005	64.1	3.0022	64.1	2.9948
	65	2.8776	64.1	3.0053	64.1	3.0022	64.2	2.9951
	65	2.8776	64.1	3.005	64.2	3.0032	64.2	2.9948
	65.1	2.8773	64.2	3.005	64.2	3.0032	64.3	2.9948
	65.2	2.877	64.2	3.005	64.3	3.0032	64.3	2.9948
	65.2	2.877	64.3	3.005	64.3	3.0032	64.4	2.9948
	65.3	2.8764	64.3	3.005	64.4	3.0035	64.4	2.9948
	65.3	2.8764	64.4	3.005	64.5	3.0041	64.5	2.9948
	65.4	2.8767	64.4	3.0053	64.5	3.0041	64.5	2.9951
	65.4	2.8761	64.5	3.0053	64.6	3.0041	64.6	2.9951
	65.5	2.8761	64.6	3.005	64.6	3.0044	64.6	2.9957
	65.5	2.8754	64.6	3.0056	64.7	3.005	64.7	2.9957
	65.6	2.8757	64.7	3.005	64.7	3.005	64.7	2.9957
	65.6	2.8757	64.7	3.006	64.8	3.005	64.8	2.996
	65.7	2.8764	64.8	3.006	64.8	3.005	64.8	2.9967
	65.7	2.8764	64.8	3.0066	64.9	3.005	64.9	2.9963
	65.8	2.8764	64.9	3.0066	64.9	3.0056	64.9	2.996
	65.8	2.8757	64.9	3.0069	65	3.0053	65	2.996
	65.9	2.8754	65	3.0066	65	3.0056	65	2.9963
	65.9	2.8751	65	3.0069	65.1	3.0053	65.1	2.9963
	66	2.8745	65.1	3.0072	65.1	3.0056	65.2	2.9967
	66	2.8748	65.1	3.0072	65.2	3.0053	65.2	2.997
	66.1	2.8745	65.2	3.0072	65.2	3.006	65.3	2.997
	66.1	2.8745	65.2	3.0078	65.3	3.006	65.3	2.9976
	66.2	2.8742	65.3	3.0078	65.3	3.006	65.4	2.9979
	66.3	2.8736	65.3	3.0078	65.4	3.006	65.4	2.9982
	66.3	2.873	65.4	3.0078	65.4	3.0063	65.5	2.9985
	66.4	2.8733	65.4	3.0081	65.5	3.0063	65.5	2.9982
	66.4	2.8723	65.5	3.0087	65.5	3.0066	65.6	2.9982
	66.5	2.873	65.5	3.0087	65.6	3.0069	65.6	2.9985
	66.5	2.8717	65.6	3.0091	65.7	3.0069	65.7	2.9988
	66.6	2.8711	65.6	3.0091	65.7	3.0069	65.7	2.9985
	66.6	2.8711	65.7	3.0097	65.8	3.0072	65.8	2.9988
	66.7	2.8711	65.8	3.0097	65.8	3.0075	65.8	2.9991
	66.7	2.8711	65.8	3.01	65.9	3.0078	65.9	2.9994
	66.8	2.8711	65.9	3.0103	65.9	3.0075	65.9	2.9994
	66.8	2.8717	65.9	3.01	66	3.0078	66	2.9998
	66.9	2.8714	66	3.01	66	3.0078	66	2.9998
	66.9	2.8714	66	3.01	66.1	3.0084	66.1	3.0004
	67	2.8708	66.1	3.01	66.1	3.0084	66.1	3.0004
	67	2.8708	66.1	3.0097	66.2	3.0084	66.2	3.0004
	67.1	2.8708	66.2	3.01	66.2	3.0087	66.2	3.001
	67.2	2.8708	66.2	3.0103	66.3	3.0091	66.3	3.001
	67.2	2.8702	66.3	3.0106	66.3	3.0091	66.3	3.0019
	67.3	2.8702	66.3	3.0106	66.4	3.0097	66.4	3.0019
	67.3	2.8705	66.4	3.0109	66.4	3.01	66.5	3.0013
	67.4	2.8699	66.4	3.0106	66.5	3.01	66.5	3.0019
	67.4	2.8702	66.5	3.0115	66.5	3.01	66.6	3.0019
	67.5	2.8705	66.5	3.0112	66.6	3.01	66.6	3.0022
	67.5	2.8699	66.6	3.0118	66.6	3.0106	66.7	3.0022
	67.6	2.868	66.6	3.0118	66.7	3.0103	66.7	3.0022
	67.6	2.8689	66.7	3.0125	66.7	3.0109	66.8	3.0022
	67.7	2.8686	66.7	3.0128	66.8	3.0106	66.8	3.0022
	67.7	2.8674	66.8	3.0134	66.8	3.0106	66.9	3.0022
	67.8	2.8674	66.8	3.0134	66.9	3.0115	66.9	3.0025
	67.8	2.8664	66.9	3.0137	67	3.0106	67	3.0032
	67.9	2.8661	67	3.0137	67	3.0109	67	3.0025
	67.9	2.8664	67	3.0143	67.1	3.0109	67.1	3.0032
	68	2.8668	67.1	3.014	67.1	3.0109	67.1	3.0032
	68.1	2.8664	67.1	3.0143	67.2	3.0109	67.2	3.0035
	68.1	2.8661	67.2	3.0143	67.2	3.0115	67.2	3.0041
	68.2	2.8661	67.2	3.0143	67.3	3.0115	67.3	3.0038
	68.2	2.8661	67.3	3.0146	67.3	3.0118	67.3	3.0041
	68.3	2.8661	67.3	3.0149	67.4	3.0125	67.4	3.0047
	68.3	2.8658	67.4	3.0149	67.4	3.0131	67.4	3.0047
	68.4	2.8661	67.4	3.0149	67.5	3.0134	67.5	3.0047
	68.4	2.8661	67.5	3.0153	67.5	3.0134	67.5	3.005
	68.5	2.8658	67.5	3.0153	67.6	3.014	67.6	3.005
	68.5	2.8658	67.6	3.0156	67.6	3.014	67.7	3.005
	68.6	2.8658	67.6	3.0162	67.7	3.0143	67.7	3.005
	68.6	2.8652	67.7	3.0162	67.7	3.0143	67.8	3.0053
	68.7	2.8646	67.7	3.0156	67.8	3.0143	67.8	3.0053
	68.7	2.864	67.8	3.0156	67.8	3.0143	67.9	3.0053
	68.8	2.863	67.8	3.0156	67.9	3.0143	67.9	3.0053
	68.8	2.8637	67.9	3.0159	67.9	3.0149	68	3.005
	68.9	2.8633	67.9	3.0162	68	3.0153	68	3.0053
	68.9	2.8627	68	3.0162	68	3.0153	68.1	3.0056
	69	2.8618	68	3.0162	68.1	3.0153	68.1	3.006
	69.1	2.8621	68.1	3.0168	68.2	3.0156	68.2	3.0063
	69.1	2.8615	68.1	3.0168	68.2	3.0159	68.2	3.0063
	69.2	2.8615	68.2	3.0171	68.3	3.0159	68.3	3.006
	69.2	2.8618	68.2	3.0171	68.3	3.0162	68.3	3.006
	69.3	2.8615	68.3	3.0171	68.4	3.0162	68.4	3.006
	69.3	2.8615	68.3	3.0171	68.4	3.0162	68.4	3.0063
	69.4	2.8615	68.4	3.018	68.5	3.0159	68.5	3.006
	69.4	2.8615	68.5	3.0177	68.5	3.0159	68.5	3.0072
	69.5	2.8618	68.5	3.0184	68.6	3.0162	68.6	3.0072
	69.5	2.8615	68.6	3.019	68.6	3.0162	68.6	3.0072
	69.6	2.8615	68.6	3.0187	68.7	3.0162	68.7	3.0069
	69.6	2.8612	68.7	3.019	68.7	3.0162	68.7	3.0078
	69.7	2.8609	68.7	3.019	68.8	3.0165	68.8	3.0078
	69.7	2.8602	68.8	3.0199	68.8	3.0171	68.9	3.0072
	69.8	2.8599	68.8	3.0199	68.9	3.0174	68.9	3.0075
	69.8	2.8606	68.9	3.0199	68.9	3.018	69	3.0078
	69.9	2.8596	68.9	3.0199	69	3.0174	69	3.0084
	70	2.859	69	3.0202	69	3.0184	69.1	3.0081
	70	2.8596	69	3.0208	69.1	3.0187	69.1	3.0084
	70.1	2.8593	69.1	3.0208	69.1	3.019	69.2	3.0087
	70.1	2.8584	69.1	3.0208	69.2	3.019	69.2	3.0094
	70.2	2.8587	69.2	3.0208	69.2	3.0199	69.3	3.0097
	70.2	2.8587	69.2	3.0208	69.3	3.0196	69.3	3.0094
	70.3	2.8575	69.3	3.0208	69.3	3.0199	69.4	3.0094
	70.3	2.8568	69.3	3.0208	69.4	3.0199	69.4	3.0097
	70.4	2.8578	69.4	3.0208	69.5	3.0202	69.5	3.01
	70.4	2.8568	69.4	3.0208	69.5	3.0199	69.5	3.0103
	70.5	2.8571	69.5	3.0211	69.6	3.0205	69.6	3.0106
	70.5	2.8568	69.6	3.0211	69.6	3.0205	69.6	3.0106
	70.6	2.8568	69.6	3.0215	69.7	3.0208	69.7	3.0106
	70.6	2.8568	69.7	3.0221	69.7	3.0208	69.7	3.0106
	70.7	2.8568	69.7	3.0224	69.8	3.0208	69.8	3.0109
	70.7	2.8565	69.8	3.0218	69.8	3.0208	69.8	3.0106
	70.8	2.8565	69.8	3.023	69.9	3.0208	69.9	3.0106
	70.9	2.8559	69.9	3.0227	69.9	3.0208	70	3.0112
	70.9	2.8556	69.9	3.023	70	3.0208	70	3.0106
	71	2.8556	70	3.0236	70	3.0208	70.1	3.0109
	71	2.8556	70	3.0239	70.1	3.0208	70.1	3.0112
	71.1	2.8556	70.1	3.0246	70.1	3.0208	70.2	3.0115
	71.1	2.8559	70.1	3.0246	70.2	3.0208	70.2	3.0115
	71.2	2.854	70.2	3.0246	70.2	3.0208	70.3	3.0118
	71.2	2.8547	70.2	3.0252	70.3	3.0208	70.3	3.0125
	71.3	2.8537	70.3	3.0252	70.3	3.0215	70.4	3.0131
	71.3	2.8537	70.3	3.0255	70.4	3.0218	70.4	3.0131
	71.4	2.8544	70.4	3.0255	70.4	3.023	70.5	3.0134
	71.4	2.8537	70.4	3.0255	70.5	3.0236	70.5	3.0134
	71.5	2.8537	70.5	3.0255	70.5	3.0236	70.6	3.0137
	71.5	2.8525	70.5	3.0255	70.6	3.0236	70.6	3.0137
	71.6	2.8528	70.6	3.0255	70.6	3.0239	70.7	3.0137
	71.6	2.8519	70.6	3.0255	70.7	3.0242	70.7	3.0143
	71.7	2.8519	70.7	3.0255	70.7	3.0242	70.8	3.0143
	71.7	2.8519	70.8	3.0255	70.8	3.0246	70.8	3.0143
	71.8	2.8516	70.8	3.0261	70.9	3.0252	70.9	3.0146
	71.9	2.8513	70.9	3.0264	70.9	3.0255	70.9	3.0153
	71.9	2.8513	70.9	3.0264	71	3.0255	71	3.0153
	72	2.8513	71	3.0267	71	3.0255	71	3.0156
	72	2.8506	71	3.0267	71.1	3.0255	71.1	3.0159
	72.1	2.8509	71.1	3.0267	71.1	3.0255	71.2	3.0159
	72.1	2.8506	71.1	3.027	71.2	3.0258	71.2	3.0156
	72.2	2.8503	71.2	3.0267	71.2	3.0261	71.3	3.0162
	72.2	2.8503	71.2	3.0277	71.3	3.0264	71.3	3.0162
	72.3	2.85	71.3	3.0283	71.3	3.0264	71.4	3.0162
	72.3	2.8497	71.3	3.0277	71.4	3.0258	71.4	3.0162
	72.4	2.85	71.4	3.0277	71.4	3.0261	71.5	3.0162
	72.4	2.85	71.4	3.0283	71.5	3.0264	71.5	3.0162
	72.5	2.85	71.5	3.028	71.5	3.0261	71.6	3.0162
	72.5	2.8494	71.5	3.0283	71.6	3.0264	71.6	3.0162
	72.6	2.8494	71.6	3.0292	71.6	3.0267	71.7	3.0162
	72.6	2.8491	71.6	3.0292	71.7	3.0264	71.7	3.0162
	72.7	2.8482	71.7	3.0292	71.7	3.0267	71.8	3.0168
	72.7	2.8472	71.8	3.0295	71.8	3.0273	71.8	3.0171
	72.8	2.8469	71.8	3.0295	71.8	3.0277	71.9	3.0171
	72.9	2.8469	71.9	3.0301	71.9	3.0277	71.9	3.018
	72.9	2.8469	71.9	3.0304	71.9	3.0283	72	3.018
	73	2.8469	72	3.0308	72	3.0277	72	3.0187
	73	2.846	72	3.0301	72	3.0283	72.1	3.019
	73.1	2.8463	72.1	3.0304	72.1	3.0289	72.1	3.019
	73.1	2.846	72.1	3.0301	72.1	3.0283	72.2	3.0199
	73.2	2.8457	72.2	3.0304	72.2	3.0292	72.2	3.0199
	73.2	2.846	72.2	3.0304	72.3	3.0295	72.3	3.0199
	73.3	2.8457	72.3	3.0311	72.3	3.0289	72.3	3.0199
	73.3	2.8457	72.3	3.0314	72.4	3.0298	72.4	3.0199
	73.4	2.8457	72.4	3.032	72.4	3.0298	72.4	3.0202
	73.4	2.846	72.4	3.032	72.5	3.0304	72.5	3.0205
	73.5	2.8454	72.5	3.032	72.5	3.0304	72.6	3.0208
	73.5	2.846	72.5	3.032	72.6	3.0308	72.6	3.0208
	73.6	2.8457	72.6	3.0323	72.6	3.0311	72.7	3.0208
	73.6	2.8435	72.6	3.0323	72.7	3.0311	72.7	3.0208
	73.7	2.8444	72.7	3.0329	72.7	3.0311	72.8	3.0208
	73.7	2.8435	72.7	3.0326	72.8	3.0311	72.8	3.0208
	73.8	2.8438	72.8	3.0329	72.8	3.0311	72.9	3.0208
	73.9	2.8429	72.8	3.0329	72.9	3.0311	72.9	3.0208
	73.9	2.8416	72.9	3.0329	72.9	3.0311	73	3.0208
	74	2.8416	73	3.0335	73	3.0317	73	3.0208
	74	2.8416	73	3.0339	73	3.032	73.1	3.0208
	74.1	2.841	73.1	3.0348	73.1	3.0323	73.1	3.0208
	74.1	2.841	73.1	3.0345	73.1	3.0323	73.2	3.0208
	74.2	2.8407	73.2	3.0348	73.2	3.0326	73.2	3.0208
	74.2	2.8404	73.2	3.0351	73.2	3.0323	73.3	3.0211
	74.3	2.8407	73.3	3.0357	73.3	3.0332	73.3	3.0218
	74.3	2.8407	73.3	3.0357	73.3	3.0335	73.4	3.023
	74.4	2.8404	73.4	3.0357	73.4	3.0335	73.4	3.0236
	74.4	2.8401	73.4	3.0357	73.4	3.0342	73.5	3.0236
	74.5	2.8404	73.5	3.0357	73.5	3.0348	73.5	3.0239
	74.5	2.8404	73.5	3.0357	73.6	3.0348	73.6	3.0239
	74.6	2.8395	73.6	3.0357	73.6	3.0348	73.6	3.0242
	74.6	2.8395	73.6	3.0357	73.7	3.0348	73.7	3.0239
	74.7	2.8389	73.7	3.0357	73.7	3.0348	73.7	3.0246
	74.8	2.8382	73.7	3.0357	73.8	3.0351	73.8	3.0252
	74.8	2.8382	73.8	3.036	73.8	3.0357	73.8	3.0252
	74.9	2.837	73.8	3.036	73.9	3.0357	73.9	3.0255
	74.9	2.8373	73.9	3.036	73.9	3.0357	74	3.0255
	75	2.8367	73.9	3.0366	74	3.0357	74	3.0255
	75	2.8367	74	3.0366	74	3.0357	74.1	3.0258
	75.1	2.8367	74	3.0373	74.1	3.0357	74.1	3.0261
	75.1	2.8364	74.1	3.0373	74.1	3.0357	74.2	3.0264
	75.2	2.8364	74.2	3.0376	74.2	3.0357	74.2	3.0264
	75.2	2.8364	74.2	3.0379	74.2	3.036	74.3	3.0261
	75.3	2.8364	74.3	3.0385	74.3	3.0366	74.3	3.0264
	75.3	2.8361	74.3	3.0388	74.3	3.0366	74.4	3.0264
	75.4	2.8354	74.4	3.0394	74.4	3.0366	74.4	3.0264
	75.4	2.8364	74.4	3.0394	74.4	3.0366	74.5	3.0264
	75.5	2.8364	74.5	3.0394	74.5	3.0366	74.5	3.0264
	75.5	2.8358	74.5	3.0397	74.5	3.0366	74.6	3.0267
	75.6	2.8358	74.6	3.0407	74.6	3.0366	74.6	3.0264
	75.7	2.8358	74.6	3.0404	74.7	3.037	74.7	3.027
	75.7	2.8358	74.7	3.0404	74.7	3.037	74.7	3.027
	75.8	2.8354	74.7	3.0404	74.8	3.0376	74.8	3.0273
	75.8	2.8348	74.8	3.0407	74.8	3.0376	74.8	3.028
	75.9	2.8351	74.8	3.041	74.9	3.0376	74.9	3.028
	75.9	2.8342	74.9	3.041	74.9	3.0379	74.9	3.0286
	76	2.8342	74.9	3.0413	75	3.0385	75	3.0292
	76	2.8342	75	3.041	75	3.0385	75	3.0292
	76.1	2.8336	75	3.0407	75.1	3.0394	75.1	3.0292
	76.1	2.8327	75.1	3.0413	75.1	3.0394	75.1	3.0286
	76.2	2.833	75.1	3.0413	75.2	3.0401	75.2	3.0292
	76.2	2.832	75.2	3.0416	75.2	3.0404	75.3	3.0304
	76.3	2.8308	75.2	3.0416	75.3	3.0404	75.3	3.0298
	76.3	2.8308	75.3	3.0419	75.3	3.0404	75.4	3.0308
	76.4	2.8308	75.4	3.0425	75.4	3.041	75.4	3.0304
	76.4	2.8308	75.4	3.0425	75.4	3.041	75.5	3.0308
	76.5	2.8308	75.5	3.0422	75.5	3.0413	75.5	3.0311
	76.6	2.8305	75.5	3.0432	75.5	3.041	75.6	3.0311
	76.6	2.8305	75.6	3.0435	75.6	3.0413	75.6	3.0304
	76.7	2.8305	75.6	3.0438	75.6	3.0413	75.7	3.0311
	76.7	2.8302	75.7	3.0438	75.7	3.0413	75.7	3.0311
	76.8	2.8302	75.7	3.0444	75.7	3.0413	75.8	3.0311
	76.8	2.8299	75.8	3.0444	75.8	3.0413	75.8	3.0311
	76.9	2.8299	75.8	3.045	75.8	3.0413	75.9	3.0317
	76.9	2.8299	75.9	3.0453	75.9	3.0413	75.9	3.032
	77	2.8292	75.9	3.0453	76	3.0422	76	3.032
	77	2.8296	76	3.0456	76	3.0422	76	3.032
	77.1	2.8286	76	3.0459	76.1	3.0425	76.1	3.0326
	77.1	2.8283	76.1	3.0459	76.1	3.0422	76.1	3.0332
	77.2	2.8286	76.1	3.0459	76.2	3.0422	76.2	3.0335
	77.2	2.828	76.2	3.0459	76.2	3.0438	76.2	3.0335
	77.3	2.8277	76.2	3.0459	76.3	3.0432	76.3	3.0335
	77.3	2.8271	76.3	3.0459	76.3	3.045	76.3	3.0335
	77.4	2.8261	76.3	3.0459	76.4	3.0441	76.4	3.0342
	77.4	2.8265	76.4	3.0459	76.4	3.045	76.4	3.0342
	77.5	2.8261	76.4	3.0463	76.5	3.045	76.5	3.0345
	77.6	2.8261	76.5	3.0463	76.5	3.0456	76.6	3.0348
	77.6	2.8258	76.5	3.0469	76.6	3.0453	76.6	3.0354
	77.7	2.8258	76.6	3.0472	76.6	3.0463	76.7	3.0357
	77.7	2.8258	76.7	3.0475	76.7	3.0463	76.7	3.0357
	77.8	2.8261	76.7	3.0481	76.7	3.0459	76.8	3.0357
	77.8	2.8258	76.8	3.0497	76.8	3.0463	76.8	3.0357
	77.9	2.8258	76.8	3.049	76.8	3.0466	76.9	3.0357
	77.9	2.8252	76.9	3.049	76.9	3.0469	76.9	3.0357
	78	2.8249	76.9	3.0494	76.9	3.0466	77	3.0357
	78	2.8246	77	3.049	77	3.0469	77	3.0357
	78.1	2.8252	77	3.049	77.1	3.0469	77.1	3.036
	78.1	2.8243	77.1	3.0497	77.1	3.0469	77.1	3.036
	78.2	2.8227	77.1	3.0497	77.2	3.0469	77.2	3.0366
	78.2	2.8237	77.2	3.0497	77.2	3.0475	77.2	3.0366
	78.3	2.8218	77.2	3.0497	77.3	3.0481	77.3	3.0366
	78.3	2.8224	77.3	3.0497	77.3	3.0478	77.3	3.037
	78.4	2.8224	77.3	3.05	77.4	3.0481	77.4	3.037
	78.5	2.8212	77.4	3.0503	77.4	3.0494	77.4	3.0366
	78.5	2.8215	77.4	3.0506	77.5	3.0494	77.5	3.0376
	78.6	2.8212	77.5	3.0506	77.5	3.0494	77.5	3.0376
	78.6	2.8212	77.5	3.0506	77.6	3.0497	77.6	3.0376
	78.7	2.8212	77.6	3.0506	77.6	3.0497	77.6	3.0385
	78.7	2.8212	77.6	3.0515	77.7	3.0497	77.7	3.0385
	78.8	2.8209	77.7	3.0515	77.7	3.0497	77.8	3.0391
	78.8	2.8212	77.7	3.0518	77.8	3.0497	77.8	3.0394
	78.9	2.8206	77.8	3.0518	77.8	3.0503	77.9	3.0397
	78.9	2.8206	77.9	3.0521	77.9	3.0506	77.9	3.0401
	79	2.8199	77.9	3.0528	77.9	3.0506	78	3.0404
	79	2.8199	78	3.0531	78	3.0509	78	3.0404
	79.1	2.8199	78	3.0531	78	3.0509	78.1	3.041
	79.1	2.8196	78.1	3.0531	78.1	3.0509	78.1	3.041
	79.2	2.8193	78.1	3.0537	78.1	3.0509	78.2	3.041
	79.2	2.8193	78.2	3.054	78.2	3.0509	78.2	3.041
	79.3	2.8184	78.2	3.0549	78.3	3.0515	78.3	3.0413
	79.3	2.8187	78.3	3.0546	78.3	3.0515	78.3	3.0413
	79.4	2.8178	78.3	3.0552	78.4	3.0518	78.4	3.0413
	79.5	2.8175	78.4	3.0552	78.4	3.0518	78.4	3.0413
	79.5	2.8175	78.4	3.0559	78.5	3.0525	78.5	3.0413
	79.6	2.8172	78.5	3.0552	78.5	3.0528	78.5	3.0413
	79.6	2.8168	78.5	3.0559	78.6	3.0528	78.6	3.0416
	79.7	2.8162	78.6	3.0552	78.6	3.0531	78.6	3.0425
	79.7	2.8165	78.6	3.0552	78.7	3.0531	78.7	3.0425
	79.8	2.8162	78.7	3.0562	78.7	3.054	78.7	3.0432
	79.8	2.8165	78.7	3.0562	78.8	3.054	78.8	3.0432
	79.9	2.8165	78.8	3.0562	78.8	3.054	78.8	3.0432
	79.9	2.8162	78.8	3.0568	78.9	3.0552	78.9	3.0432
	80	2.8153	78.9	3.0571	78.9	3.0552	78.9	3.0438
	80	2.8156	78.9	3.0571	79	3.0556	79	3.0447
	80.1	2.8159	79	3.0571	79	3.0552	79	3.045
	80.1	2.8153	79.1	3.0571	79.1	3.0559	79.1	3.0456
	80.2	2.8147	79.1	3.0574	79.1	3.0556	79.2	3.0456
	80.2	2.815	79.2	3.0577	79.2	3.0559	79.2	3.0459
	80.3	2.8144	79.2	3.0587	79.2	3.0559	79.3	3.0459
	80.3	2.8141	79.3	3.0593	79.3	3.0562	79.3	3.0463
	80.4	2.8137	79.3	3.0593	79.3	3.0562	79.4	3.0463
	80.5	2.8137	79.4	3.0596	79.4	3.0565	79.4	3.0466
	80.5	2.8128	79.4	3.0599	79.4	3.0571	79.5	3.0463
	80.6	2.8122	79.5	3.0602	79.5	3.0568	79.5	3.0466
	80.6	2.8119	79.5	3.0602	79.6	3.0565	79.6	3.0469
	80.7	2.8122	79.6	3.0605	79.6	3.0574	79.6	3.0469
	80.7	2.8116	79.6	3.0608	79.7	3.058	79.7	3.0472
	80.8	2.8113	79.7	3.0614	79.7	3.0577	79.7	3.0478
	80.8	2.8113	79.7	3.0611	79.8	3.0587	79.8	3.0478
	80.9	2.8106	79.8	3.0614	79.8	3.059	79.8	3.0481
	80.9	2.8109	79.8	3.0618	79.9	3.059	79.9	3.0487
	81	2.8109	79.9	3.0618	79.9	3.059	79.9	3.0484
	81	2.8106	79.9	3.0618	80	3.0599	80	3.0487
	81.1	2.8106	80	3.0618	80	3.0605	80	3.0494
	81.1	2.8106	80	3.0618	80.1	3.0608	80.1	3.0497
	81.2	2.81	80.1	3.0618	80.1	3.0611	80.1	3.0497
	81.2	2.81	80.2	3.0621	80.2	3.0618	80.2	3.0497
	81.3	2.8097	80.2	3.0621	80.2	3.0618	80.2	3.0497
	81.3	2.8085	80.3	3.063	80.3	3.0618	80.3	3.0506
	81.4	2.8082	80.3	3.0633	80.3	3.0618	80.3	3.0506
	81.5	2.8078	80.4	3.0639	80.4	3.0618	80.4	3.0506
	81.5	2.8082	80.4	3.0642	80.4	3.0618	80.5	3.0506
	81.6	2.8078	80.5	3.0649	80.5	3.0618	80.5	3.0509
	81.6	2.8075	80.5	3.0645	80.5	3.0618	80.6	3.0506
	81.7	2.8072	80.6	3.0645	80.6	3.0618	80.6	3.0515
	81.7	2.806	80.6	3.0655	80.6	3.0618	80.7	3.0515
	81.8	2.8066	80.7	3.0658	80.7	3.0621	80.7	3.0518
	81.8	2.806	80.7	3.0658	80.8	3.0624	80.8	3.0521
	81.9	2.806	80.8	3.0658	80.8	3.0624	80.8	3.0525
	81.9	2.806	80.8	3.0664	80.9	3.063	80.9	3.0528
	82	2.806	80.9	3.0664	80.9	3.0633	80.9	3.0531
	82	2.8054	80.9	3.0664	81	3.0636	81	3.0534
	82.1	2.8057	81	3.0664	81	3.0645	81	3.0534
	82.1	2.8047	81	3.0664	81.1	3.0645	81.1	3.0528
	82.2	2.8047	81.1	3.0664	81.1	3.0649	81.1	3.054
	82.3	2.8044	81.1	3.067	81.2	3.0655	81.2	3.0543
	82.3	2.8041	81.2	3.067	81.2	3.0655	81.2	3.0543
	82.4	2.8035	81.2	3.0683	81.3	3.0661	81.3	3.0546
	82.4	2.8035	81.3	3.0683	81.3	3.0664	81.3	3.0552
	82.5	2.8032	81.3	3.0686	81.4	3.0667	81.4	3.0552
	82.5	2.8032	81.4	3.0689	81.4	3.0667	81.4	3.0559
	82.6	2.8026	81.5	3.0689	81.5	3.0664	81.5	3.0559
	82.6	2.8023	81.5	3.0698	81.5	3.067	81.5	3.0562
	82.7	2.8023	81.6	3.0701	81.6	3.067	81.6	3.0559
	82.7	2.8016	81.6	3.0704	81.6	3.0673	81.7	3.0562
	82.8	2.8013	81.7	3.0707	81.7	3.067	81.7	3.0565
	82.8	2.801	81.7	3.0711	81.7	3.067	81.8	3.0571
	82.9	2.801	81.8	3.0711	81.8	3.0673	81.8	3.0571
	82.9	2.801	81.8	3.0711	81.8	3.068	81.9	3.0574
	83	2.8004	81.9	3.0711	81.9	3.0683	81.9	3.0574
	83	2.8001	81.9	3.0714	82	3.0683	82	3.0577
	83.1	2.8001	82	3.0726	82	3.0692	82	3.058
	83.1	2.8001	82	3.0729	82.1	3.0698	82.1	3.059
	83.2	2.7998	82.1	3.0729	82.1	3.0707	82.1	3.059
	83.3	2.7992	82.1	3.0732	82.2	3.0711	82.2	3.0596
	83.3	2.7989	82.2	3.0735	82.2	3.0711	82.2	3.0599
	83.4	2.7985	82.2	3.0738	82.3	3.0714	82.3	3.0599
	83.4	2.7979	82.3	3.0738	82.3	3.0714	82.3	3.0611
	83.5	2.7973	82.3	3.0738	82.4	3.0714	82.4	3.0618
	83.5	2.797	82.4	3.0738	82.4	3.0717	82.4	3.0618
	83.6	2.7964	82.4	3.0745	82.5	3.0717	82.5	3.0618
	83.6	2.7964	82.5	3.0738	82.5	3.0717	82.5	3.0618
	83.7	2.7954	82.5	3.0748	82.6	3.072	82.6	3.0618
	83.7	2.7958	82.6	3.0748	82.6	3.0723	82.6	3.0618
	83.8	2.7958	82.6	3.0751	82.7	3.0732	82.7	3.0621
	83.8	2.7954	82.7	3.0754	82.7	3.0735	82.7	3.0618
	83.9	2.7954	82.8	3.0763	82.8	3.0738	82.8	3.0618
	83.9	2.7958	82.8	3.0766	82.8	3.0738	82.8	3.0621
	84	2.7954	82.9	3.0766	82.9	3.0745	82.9	3.0627
	84	2.7954	82.9	3.0766	82.9	3.0745	82.9	3.0633
	84.1	2.7954	83	3.0766	83	3.0745	83	3.0633
	84.1	2.7951	83	3.0766	83	3.0748	83.1	3.0642
	84.2	2.7945	83.1	3.0776	83.1	3.0748	83.1	3.0649
	84.3	2.7939	83.1	3.0776	83.1	3.0754	83.2	3.0655
	84.3	2.7939	83.2	3.0779	83.2	3.0757	83.2	3.0655
	84.4	2.7933	83.2	3.0788	83.3	3.0763	83.3	3.0664
	84.4	2.793	83.3	3.0788	83.3	3.0766	83.3	3.0664
	84.5	2.793	83.3	3.0794	83.4	3.0766	83.4	3.0664
	84.5	2.7923	83.4	3.0797	83.4	3.0766	83.4	3.0664
	84.6	2.7923	83.4	3.0804	83.5	3.0773	83.5	3.0664
	84.6	2.7914	83.5	3.0804	83.5	3.0776	83.5	3.067
	84.7	2.7911	83.5	3.0813	83.6	3.0766	83.6	3.067
	84.7	2.7908	83.6	3.0813	83.6	3.0776	83.6	3.0673
	84.8	2.7908	83.6	3.081	83.7	3.0779	83.7	3.0673
	84.8	2.7905	83.7	3.0813	83.7	3.0782	83.7	3.0676
	84.9	2.7902	83.7	3.0813	83.8	3.0785	83.8	3.0683
	84.9	2.7899	83.8	3.0813	83.8	3.0794	83.8	3.0695
	85	2.7899	83.9	3.0819	83.9	3.0797	83.9	3.0701
	85.1	2.7899	83.9	3.0822	83.9	3.0804	83.9	3.0701
	85.1	2.7896	84	3.0825	84	3.0807	84	3.0701
	85.2	2.7896	84	3.0828	84	3.081	84	3.0711
	85.2	2.7892	84.1	3.0828	84.1	3.0816	84.1	3.0711
	85.3	2.7886	84.1	3.0835	84.1	3.0816	84.1	3.0714
	85.3	2.7883	84.2	3.0835	84.2	3.0816	84.2	3.072
	85.4	2.788	84.2	3.0835	84.2	3.0822	84.2	3.072
	85.4	2.7874	84.3	3.0841	84.3	3.0819	84.3	3.072
	85.5	2.7868	84.3	3.0847	84.3	3.0816	84.4	3.0723
	85.5	2.7868	84.4	3.0847	84.4	3.0822	84.4	3.0732
	85.6	2.7871	84.4	3.085	84.4	3.0825	84.5	3.0738
	85.6	2.7865	84.5	3.0859	84.5	3.0825	84.5	3.0738
	85.7	2.7865	84.5	3.0862	84.6	3.0838	84.6	3.0738
	85.7	2.7868	84.6	3.0862	84.6	3.0838	84.6	3.0745
	85.8	2.7868	84.6	3.0869	84.7	3.0838	84.7	3.0745
	85.8	2.7865	84.7	3.0869	84.7	3.0841	84.7	3.0748
	85.9	2.7861	84.7	3.0869	84.8	3.0853	84.8	3.0748
	86	2.7855	84.8	3.0869	84.8	3.0856	84.8	3.0754
	86	2.7849	84.8	3.0872	84.9	3.0859	84.9	3.076
	86.1	2.7843	84.9	3.0872	84.9	3.0856	84.9	3.0766
	86.1	2.7843	84.9	3.0878	85	3.0862	85	3.0766
	86.2	2.7843	85	3.0881	85	3.0869	85	3.0766
	86.2	2.7834	85	3.0887	85.1	3.0869	85.1	3.0766
	86.3	2.784	85.1	3.0893	85.1	3.0869	85.1	3.0766
	86.3	2.7834	85.2	3.089	85.2	3.0869	85.2	3.0769
	86.4	2.7827	85.2	3.0897	85.2	3.0872	85.2	3.0776
	86.4	2.7827	85.3	3.0909	85.3	3.0875	85.3	3.0788
	86.5	2.7812	85.3	3.0915	85.3	3.0878	85.3	3.0794
	86.5	2.7812	85.4	3.0915	85.4	3.0878	85.4	3.0794
	86.6	2.7812	85.4	3.0918	85.4	3.0887	85.4	3.0807
	86.6	2.7806	85.5	3.0921	85.5	3.089	85.5	3.081
	86.7	2.7806	85.5	3.0915	85.5	3.0897	85.5	3.0819
	86.7	2.7806	85.6	3.0915	85.6	3.0903	85.6	3.0819
	86.8	2.7799	85.6	3.0918	85.7	3.0912	85.6	3.0819
	86.9	2.7796	85.7	3.0924	85.7	3.0918	85.7	3.0822
	86.9	2.7793	85.7	3.0924	85.8	3.0918	85.7	3.0822
	87	2.779	85.8	3.0924	85.8	3.0924	85.8	3.0822
	87	2.779	85.8	3.0937	85.9	3.0924	85.9	3.0828
	87.1	2.779	85.9	3.0943	85.9	3.0918	85.9	3.0835
	87.1	2.7787	85.9	3.0943	86	3.0918	86	3.0835
	87.2	2.7778	86	3.0952	86	3.0924	86	3.0844
	87.2	2.7775	86	3.0962	86.1	3.0924	86.1	3.085
	87.3	2.7768	86.1	3.0965	86.1	3.0928	86.1	3.0856
	87.3	2.7768	86.1	3.0965	86.2	3.0931	86.2	3.0859
	87.4	2.7762	86.2	3.0965	86.2	3.0943	86.2	3.0859
	87.4	2.7759	86.2	3.0971	86.3	3.0952	86.3	3.0869
	87.5	2.7759	86.3	3.0971	86.3	3.0955	86.3	3.0869
	87.5	2.7765	86.3	3.098	86.4	3.0959	86.4	3.0872
	87.6	2.7762	86.4	3.0977	86.4	3.0965	86.4	3.0872
	87.6	2.7756	86.5	3.0986	86.5	3.0971	86.5	3.0869
	87.7	2.7756	86.5	3.098	86.5	3.0968	86.5	3.0875
	87.7	2.7747	86.6	3.0986	86.6	3.0971	86.6	3.0881
	87.8	2.7744	86.6	3.0996	86.6	3.0971	86.6	3.0887
	87.9	2.7744	86.7	3.1002	86.7	3.098	86.7	3.0897
	87.9	2.7737	86.7	3.1002	86.7	3.098	86.7	3.0906
	88	2.7737	86.8	3.1008	86.8	3.0986	86.8	3.0915
	88	2.7734	86.8	3.1008	86.9	3.099	86.8	3.0918
	88.1	2.7734	86.9	3.1011	86.9	3.0986	86.9	3.0921
	88.1	2.7719	86.9	3.1021	87	3.0996	86.9	3.0918
	88.2	2.7719	87	3.1027	87	3.1002	87	3.0924
	88.2	2.771	87	3.1024	87.1	3.1008	87	3.0924
	88.3	2.771	87.1	3.1027	87.1	3.1008	87.1	3.0924
	88.3	2.771	87.1	3.1027	87.2	3.1011	87.2	3.0924
	88.4	2.7703	87.2	3.1033	87.2	3.1017	87.2	3.0937
	88.4	2.77	87.2	3.1036	87.3	3.1017	87.3	3.0949
	88.5	2.7697	87.3	3.1045	87.3	3.1021	87.3	3.0959
	88.5	2.7694	87.3	3.1048	87.4	3.1024	87.4	3.0962
	88.6	2.7697	87.4	3.1045	87.4	3.1027	87.4	3.0968
	88.6	2.7688	87.4	3.1064	87.5	3.1033	87.5	3.0968
	88.7	2.7679	87.5	3.1061	87.5	3.1033	87.5	3.0971
	88.7	2.7679	87.5	3.1061	87.6	3.1045	87.6	3.0971
	88.8	2.7672	87.6	3.107	87.6	3.1048	87.6	3.0974
	88.9	2.7663	87.6	3.1073	87.7	3.1055	87.7	3.098
	88.9	2.7663	87.7	3.1076	87.7	3.1055	87.7	3.0983
	89	2.7657	87.7	3.1079	87.8	3.1061	87.8	3.0993
	89	2.7654	87.8	3.1083	87.8	3.1067	87.8	3.1005
	89.1	2.7648	87.9	3.1083	87.9	3.1073	87.9	3.1014
	89.1	2.7648	87.9	3.1089	87.9	3.1073	87.9	3.1017
	89.2	2.7648	88	3.1092	88	3.1073	88	3.1017
	89.2	2.7651	88	3.1101	88	3.1083	88	3.1017
	89.3	2.7644	88.1	3.1107	88.1	3.1079	88.1	3.1017
	89.3	2.7644	88.1	3.112	88.2	3.1083	88.1	3.1024
	89.4	2.7641	88.2	3.112	88.2	3.1095	88.2	3.1027
	89.4	2.7629	88.2	3.1126	88.3	3.1095	88.2	3.1036
	89.5	2.7623	88.3	3.1129	88.3	3.1114	88.3	3.1045
	89.5	2.762	88.3	3.1126	88.4	3.112	88.3	3.1058
	89.6	2.762	88.4	3.1138	88.4	3.112	88.4	3.1064
	89.6	2.761	88.4	3.1138	88.5	3.1126	88.4	3.1067
[truncated: 3,993 more rows]
