# Supplementary material for: Lithiated Prussian blue analogues as positive electrode active materials for stable non-aqueous lithium-ion batteries
Source: Nat Commun. 2022 Dec 16;13:7790. doi: 10.1038/s41467-022-35376-1 (PMC9758126; doi:10.1038/s41467-022-35376-1)
Supplement: Supplementary file 2 — Source Data [file 41467_2022_35376_MOESM2_ESM.zip › Source Data/Figure5.xlsx]

## Sheet: Figure5a
3.051	-0.0005682	4.3	0.01546	4.3	0.01251	4.3	0.02735	4.3	0.04612	4.3	0.06495
3.05	-0.00123	4.299	0.01144	4.299	0.01228	4.299	0.0268	4.299	0.04511	4.299	0.06342
3.049	-0.00186	4.298	0.01015	4.298	0.01205	4.298	0.02631	4.298	0.04425	4.298	0.06225
3.048	-0.00249	4.297	0.00946	4.297	0.01191	4.297	0.02588	4.297	0.04345	4.297	0.06108
3.047	-0.00309	4.296	0.00901	4.296	0.01173	4.296	0.02538	4.296	0.04262	4.296	0.05992
3.046	-0.00369	4.295	0.00868	4.295	0.01154	4.295	0.02499	4.295	0.04191	4.295	0.05887
3.045	-0.00427	4.294	0.00847	4.294	0.01139	4.294	0.02459	4.294	0.04111	4.294	0.0578
3.044	-0.00484	4.293	0.00827	4.293	0.01121	4.293	0.02419	4.293	0.04041	4.293	0.05681
3.043	-0.0054	4.292	0.00802	4.292	0.01112	4.292	0.02385	4.292	0.03973	4.292	0.05583
3.042	-0.00593	4.291	0.00794	4.291	0.01092	4.291	0.02333	4.291	0.03909	4.291	0.05482
3.041	-0.00646	4.29	0.00775	4.29	0.01076	4.29	0.02299	4.29	0.03838	4.29	0.05396
3.04	-0.00699	4.289	0.00766	4.289	0.01062	4.289	0.02265	4.289	0.03773	4.289	0.05303
3.039	-0.00749	4.288	0.00751	4.288	0.01051	4.288	0.02228	4.288	0.03715	4.288	0.05202
3.038	-0.008	4.287	0.00739	4.287	0.0104	4.287	0.02194	4.287	0.03648	4.287	0.05119
3.037	-0.00849	4.286	0.00733	4.286	0.01026	4.286	0.02158	4.286	0.03592	4.286	0.0503
3.036	-0.00897	4.285	0.00725	4.285	0.01009	4.285	0.0213	4.285	0.03531	4.285	0.0495
3.035	-0.00945	4.284	0.00709	4.284	0.01	4.284	0.02096	4.284	0.03482	4.284	0.04879
3.034	-0.00992	4.283	0.00701	4.283	0.00987	4.283	0.02068	4.283	0.03426	4.283	0.04787
3.033	-0.01037	4.282	0.00694	4.282	0.00972	4.282	0.02032	4.282	0.03368	4.282	0.04707
3.032	-0.01083	4.281	0.0068	4.281	0.0096	4.281	0.02004	4.281	0.03316	4.281	0.0464
3.031	-0.01128	4.28	0.00675	4.28	0.00945	4.28	0.01976	4.28	0.03264	4.28	0.0456
3.03	-0.01173	4.279	0.00676	4.279	0.00943	4.279	0.01939	4.279	0.03208	4.279	0.04489
3.029	-0.01216	4.278	0.00668	4.278	0.00929	4.278	0.01915	4.278	0.03159	4.278	0.04419
3.028	-0.01259	4.277	0.00658	4.277	0.00912	4.277	0.01887	4.277	0.03104	4.277	0.04348
3.027	-0.01301	4.276	0.00654	4.276	0.00905	4.276	0.01863	4.276	0.03058	4.276	0.04274
3.026	-0.01343	4.275	0.00643	4.275	0.00898	4.275	0.01838	4.275	0.03018	4.275	0.04213
3.025	-0.01384	4.274	0.00636	4.274	0.00885	4.274	0.01807	4.274	0.02962	4.274	0.04142
3.024	-0.01425	4.273	0.00629	4.273	0.00875	4.273	0.01783	4.273	0.02919	4.273	0.04075
3.023	-0.01465	4.272	0.00623	4.272	0.00858	4.272	0.01752	4.272	0.02873	4.272	0.0401
3.022	-0.01506	4.271	0.00618	4.271	0.00851	4.271	0.01731	4.271	0.02833	4.271	0.03949
3.021	-0.01546	4.27	0.00614	4.27	0.00841	4.27	0.017	4.27	0.02787	4.27	0.03887
3.02	-0.01584	4.269	0.00614	4.269	0.00834	4.269	0.01681	4.269	0.02754	4.269	0.03829
3.019	-0.01624	4.268	0.00603	4.268	0.00822	4.268	0.0166	4.268	0.02704	4.268	0.03767
3.018	-0.01662	4.267	0.00591	4.267	0.00818	4.267	0.01635	4.267	0.02664	4.267	0.03715
3.017	-0.01699	4.266	0.00588	4.266	0.00801	4.266	0.01608	4.266	0.02625	4.266	0.03648
3.016	-0.01737	4.265	0.0058	4.265	0.00798	4.265	0.01589	4.265	0.02585	4.265	0.03595
3.015	-0.01774	4.264	0.00583	4.264	0.00781	4.264	0.01568	4.264	0.02542	4.264	0.03537
3.014	-0.01811	4.263	0.00574	4.263	0.00776	4.263	0.0154	4.263	0.02508	4.263	0.03482
3.013	-0.01848	4.262	0.00568	4.262	0.00767	4.262	0.01519	4.262	0.02468	4.262	0.03429
3.012	-0.01885	4.261	0.00565	4.261	0.00752	4.261	0.015	4.261	0.02431	4.261	0.03374
3.011	-0.01921	4.26	0.00561	4.26	0.00745	4.26	0.01479	4.26	0.02397	4.26	0.03328
3.01	-0.01956	4.259	0.00556	4.259	0.0074	4.259	0.01457	4.259	0.0236	4.259	0.03276
3.009	-0.01991	4.258	0.00549	4.258	0.00728	4.258	0.01436	4.258	0.0232	4.258	0.03224
3.008	-0.02027	4.257	0.00544	4.257	0.0073	4.257	0.01414	4.257	0.02287	4.257	0.03177
3.007	-0.02061	4.256	0.00538	4.256	0.00716	4.256	0.01396	4.256	0.02253	4.256	0.03122
3.006	-0.02097	4.255	0.00535	4.255	0.00705	4.255	0.01374	4.255	0.02219	4.255	0.03082
3.005	-0.02133	4.254	0.00526	4.254	0.00695	4.254	0.01356	4.254	0.02188	4.254	0.03033
3.004	-0.02166	4.253	0.00528	4.253	0.00695	4.253	0.01334	4.253	0.02145	4.253	0.02984
3.003	-0.02201	4.252	0.00521	4.252	0.00682	4.252	0.01324	4.252	0.02124	4.252	0.02935
3.002	-0.02235	4.251	0.00514	4.251	0.00674	4.251	0.01301	4.251	0.02093	4.251	0.02898
3.001	-0.02269	4.25	0.00515	4.25	0.00662	4.25	0.01284	4.25	0.02053	4.25	0.02849
3	-0.02304	4.249	0.00513	4.249	0.00657	4.249	0.01267	4.249	0.02029	4.249	0.02806
2.999	-0.02337	4.248	0.00507	4.248	0.00649	4.248	0.01247	4.248	0.01992	4.248	0.0276
2.998	-0.02371	4.247	0.00497	4.247	0.00641	4.247	0.01232	4.247	0.01967	4.247	0.02723
2.997	-0.02404	4.246	0.00493	4.246	0.00635	4.246	0.01215	4.246	0.01939	4.246	0.02683
2.996	-0.02438	4.245	0.00491	4.245	0.00628	4.245	0.01197	4.245	0.01909	4.245	0.0264
2.995	-0.02471	4.244	0.00486	4.244	0.00626	4.244	0.01175	4.244	0.01881	4.244	0.026
2.994	-0.02503	4.243	0.00484	4.243	0.00617	4.243	0.01164	4.243	0.0185	4.243	0.02563
2.993	-0.02537	4.242	0.00479	4.242	0.00607	4.242	0.01146	4.242	0.01826	4.242	0.02526
2.992	-0.02569	4.241	0.00478	4.241	0.00601	4.241	0.01131	4.241	0.01795	4.241	0.02483
2.991	-0.02601	4.24	0.00471	4.24	0.00595	4.24	0.01112	4.24	0.01767	4.24	0.02443
2.99	-0.02633	4.239	0.00468	4.239	0.00589	4.239	0.01096	4.239	0.01746	4.239	0.02409
2.989	-0.02666	4.238	0.00468	4.238	0.00578	4.238	0.0108	4.238	0.01721	4.238	0.0237
2.988	-0.02698	4.237	0.00455	4.237	0.00574	4.237	0.01072	4.237	0.01691	4.237	0.02336
2.987	-0.02728	4.236	0.00458	4.236	0.00565	4.236	0.01054	4.236	0.01669	4.236	0.02302
2.986	-0.0276	4.235	0.00457	4.235	0.00561	4.235	0.01042	4.235	0.01645	4.235	0.02262
2.985	-0.02791	4.234	0.00447	4.234	0.00553	4.234	0.01023	4.234	0.0162	4.234	0.02231
2.984	-0.02822	4.233	0.0045	4.233	0.00548	4.233	0.01006	4.233	0.01592	4.233	0.02194
2.983	-0.02852	4.232	0.00439	4.232	0.00537	4.232	0.00999	4.232	0.01562	4.232	0.02161
2.982	-0.02882	4.231	0.0044	4.231	0.0053	4.231	0.00981	4.231	0.01543	4.231	0.02124
2.981	-0.02913	4.23	0.00439	4.23	0.00523	4.23	0.00971	4.23	0.01522	4.23	0.02099
2.98	-0.02943	4.229	0.00431	4.229	0.00519	4.229	0.00952	4.229	0.01497	4.229	0.02056
2.979	-0.02975	4.228	0.00428	4.228	0.00516	4.228	0.00936	4.228	0.01472	4.228	0.02032
2.978	-0.03005	4.227	0.00425	4.227	0.00513	4.227	0.00923	4.227	0.01451	4.227	0.02004
2.977	-0.03036	4.226	0.00426	4.226	0.00501	4.226	0.00913	4.226	0.01433	4.226	0.01967
2.976	-0.03068	4.225	0.00414	4.225	0.00499	4.225	0.00898	4.225	0.01402	4.225	0.01939
2.975	-0.03099	4.224	0.00416	4.224	0.00493	4.224	0.00885	4.224	0.01386	4.224	0.01912
2.974	-0.0313	4.223	0.00408	4.223	0.00483	4.223	0.00873	4.223	0.01365	4.223	0.01875
2.973	-0.0316	4.222	0.00409	4.222	0.00477	4.222	0.00859	4.222	0.01347	4.222	0.01853
2.972	-0.03188	4.221	0.00406	4.221	0.00471	4.221	0.00846	4.221	0.01325	4.221	0.01823
2.971	-0.03219	4.22	0.00404	4.22	0.00469	4.22	0.00829	4.22	0.01307	4.22	0.01792
2.97	-0.03249	4.219	0.00396	4.219	0.00457	4.219	0.00822	4.219	0.01286	4.219	0.01764
2.969	-0.0328	4.218	0.00404	4.218	0.00457	4.218	0.00809	4.218	0.01264	4.218	0.01727
2.968	-0.03311	4.217	0.00392	4.217	0.00447	4.217	0.00801	4.217	0.01248	4.217	0.01715
2.967	-0.03338	4.216	0.00393	4.216	0.00445	4.216	0.00781	4.216	0.01227	4.216	0.01681
2.966	-0.03369	4.215	0.0039	4.215	0.00437	4.215	0.00776	4.215	0.01205	4.215	0.01654
2.965	-0.03397	4.214	0.0039	4.214	0.00435	4.214	0.00762	4.214	0.01186	4.214	0.01635
2.964	-0.03424	4.213	0.00383	4.213	0.00426	4.213	0.00752	4.213	0.01167	4.213	0.01598
2.963	-0.03458	4.212	0.00379	4.212	0.00422	4.212	0.00741	4.212	0.0115	4.212	0.01577
2.962	-0.03486	4.211	0.00376	4.211	0.00414	4.211	0.00726	4.211	0.01134	4.211	0.01552
2.961	-0.03517	4.21	0.00373	4.21	0.00403	4.21	0.00719	4.21	0.01107	4.21	0.01519
2.96	-0.03547	4.209	0.00371	4.209	0.00404	4.209	0.00708	4.209	0.011	4.209	0.015
2.959	-0.03575	4.208	0.00368	4.208	0.00399	4.208	0.00697	4.208	0.01085	4.208	0.01476
2.958	-0.03606	4.207	0.00363	4.207	0.00391	4.207	0.00687	4.207	0.01057	4.207	0.01451
2.957	-0.03633	4.206	0.0037	4.206	0.00386	4.206	0.00674	4.206	0.01043	4.206	0.01433
2.956	-0.03661	4.205	0.00357	4.205	0.00387	4.205	0.00664	4.205	0.01027	4.205	0.01405
2.955	-0.03695	4.204	0.00356	4.204	0.00379	4.204	0.00649	4.204	0.01012	4.204	0.01383
2.954	-0.03722	4.203	0.00358	4.203	0.00373	4.203	0.00644	4.203	0.00997	4.203	0.01359
2.953	-0.0375	4.202	0.0035	4.202	0.00365	4.202	0.00637	4.202	0.00976	4.202	0.0134
2.952	-0.03781	4.201	0.00351	4.201	0.00365	4.201	0.00624	4.201	0.00963	4.201	0.01316
2.951	-0.03808	4.2	0.0034	4.2	0.0036	4.2	0.0061	4.2	0.00942	4.2	0.01296
2.95	-0.03836	4.199	0.00345	4.199	0.00352	4.199	0.006	4.199	0.00925	4.199	0.01269
2.949	-0.03864	4.198	0.0034	4.198	0.00345	4.198	0.0059	4.198	0.00912	4.198	0.01247
2.948	-0.03894	4.197	0.00341	4.197	0.00343	4.197	0.00581	4.197	0.00898	4.197	0.01224
2.947	-0.03925	4.196	0.0033	4.196	0.0034	4.196	0.00573	4.196	0.00882	4.196	0.0121
2.946	-0.03953	4.195	0.00331	4.195	0.00334	4.195	0.00564	4.195	0.00873	4.195	0.01191
2.945	-0.0398	4.194	0.00334	4.194	0.0033	4.194	0.00552	4.194	0.00855	4.194	0.01168
2.944	-0.04014	4.193	0.00328	4.193	0.00325	4.193	0.00544	4.193	0.00837	4.193	0.01143
2.943	-0.04042	4.192	0.00323	4.192	0.00315	4.192	0.00531	4.192	0.00826	4.192	0.01124
2.942	-0.04073	4.191	0.00327	4.191	0.00316	4.191	0.00523	4.191	0.0081	4.191	0.01119
2.941	-0.041	4.19	0.00322	4.19	0.0031	4.19	0.00517	4.19	0.00793	4.19	0.01088
2.94	-0.04128	4.189	0.00317	4.189	0.00306	4.189	0.00505	4.189	0.00777	4.189	0.01065
2.939	-0.04159	4.188	0.00311	4.188	0.00301	4.188	0.00501	4.188	0.00767	4.188	0.01049
2.938	-0.04186	4.187	0.00312	4.187	0.00294	4.187	0.00494	4.187	0.00753	4.187	0.0103
2.937	-0.04217	4.186	0.00309	4.186	0.00292	4.186	0.00483	4.186	0.00741	4.186	0.01013
2.936	-0.04245	4.185	0.0031	4.185	0.00292	4.185	0.00475	4.185	0.00722	4.185	0.00991
2.935	-0.04275	4.184	0.00304	4.184	0.00285	4.184	0.00458	4.184	0.00709	4.184	0.00976
2.934	-0.04303	4.183	0.00306	4.183	0.00279	4.183	0.00454	4.183	0.0069	4.183	0.00953
2.933	-0.04334	4.182	0.00302	4.182	0.00274	4.182	0.00451	4.182	0.00689	4.182	0.00936
2.932	-0.04361	4.181	0.003	4.181	0.00269	4.181	0.00432	4.181	0.0067	4.181	0.00918
2.931	-0.04389	4.18	0.003	4.18	0.00268	4.18	0.00434	4.18	0.00662	4.18	0.00899
2.93	-0.04417	4.179	0.00295	4.179	0.00266	4.179	0.00418	4.179	0.00648	4.179	0.00886
2.929	-0.04444	4.178	0.00295	4.178	0.00259	4.178	0.00416	4.178	0.0063	4.178	0.0086
2.928	-0.04475	4.177	0.00296	4.177	0.00255	4.177	0.00405	4.177	0.00621	4.177	0.00852
2.927	-0.04503	4.176	0.00291	4.176	0.00245	4.176	0.00398	4.176	0.00608	4.176	0.00835
2.926	-0.0453	4.175	0.00278	4.175	0.00244	4.175	0.00391	4.175	0.00596	4.175	0.00809
2.925	-0.04558	4.174	0.00287	4.174	0.00242	4.174	0.00385	4.174	0.0058	4.174	0.00796
2.924	-0.04586	4.173	0.00278	4.173	0.00237	4.173	0.00375	4.173	0.00569	4.173	0.00783
2.923	-0.04613	4.172	0.00282	4.172	0.00236	4.172	0.0037	4.172	0.00561	4.172	0.00768
2.922	-0.04641	4.171	0.00278	4.171	0.00231	4.171	0.00361	4.171	0.00549	4.171	0.00749
2.921	-0.04672	4.17	0.00274	4.17	0.00223	4.17	0.00355	4.17	0.00537	4.17	0.00727
2.92	-0.04696	4.169	0.0028	4.169	0.00222	4.169	0.00347	4.169	0.00523	4.169	0.00716
2.919	-0.04724	4.168	0.00273	4.168	0.00219	4.168	0.00339	4.168	0.00511	4.168	0.00703
2.918	-0.04752	4.167	0.00267	4.167	0.00212	4.167	0.00333	4.167	0.00503	4.167	0.00693
2.917	-0.04779	4.166	0.00271	4.166	0.00212	4.166	0.00328	4.166	0.00492	4.166	0.00678
2.916	-0.04807	4.165	0.00264	4.165	0.00206	4.165	0.00316	4.165	0.00476	4.165	0.00654
2.915	-0.04838	4.164	0.00264	4.164	0.002	4.164	0.00309	4.164	0.00471	4.164	0.00638
2.914	-0.04865	4.163	0.00258	4.163	0.00198	4.163	0.00298	4.163	0.00459	4.163	0.00625
2.913	-0.04896	4.162	0.00259	4.162	0.00193	4.162	0.00286	4.162	0.00444	4.162	0.00616
2.912	-0.04927	4.161	0.00263	4.161	0.00193	4.161	0.00287	4.161	0.00438	4.161	0.00597
2.911	-0.04954	4.16	0.00263	4.16	0.00185	4.16	0.00281	4.16	0.00422	4.16	0.00579
2.91	-0.04982	4.159	0.00256	4.159	0.00186	4.159	0.00274	4.159	0.00417	4.159	0.00572
2.909	-0.0501	4.158	0.00251	4.158	0.0018	4.158	0.0027	4.158	0.0041	4.158	0.00557
2.908	-0.05037	4.157	0.00247	4.157	0.00177	4.157	0.00257	4.157	0.00392	4.157	0.00544
2.907	-0.05065	4.156	0.00252	4.156	0.00174	4.156	0.00255	4.156	0.00385	4.156	0.00524
2.906	-0.0509	4.155	0.00248	4.155	0.0017	4.155	0.00246	4.155	0.00369	4.155	0.00515
2.905	-0.05114	4.154	0.00252	4.154	0.00166	4.154	0.00236	4.154	0.00364	4.154	0.00495
2.904	-0.05139	4.153	0.00249	4.153	0.00162	4.153	0.00234	4.153	0.00358	4.153	0.0049
2.903	-0.05166	4.152	0.00248	4.152	0.00156	4.152	0.00227	4.152	0.00341	4.152	0.00472
2.902	-0.05191	4.151	0.00246	4.151	0.00158	4.151	0.00222	4.151	0.00334	4.151	0.00459
2.901	-0.05215	4.15	0.00241	4.15	0.0015	4.15	0.00216	4.15	0.00327	4.15	0.00448
2.9	-0.05237	4.149	0.00239	4.149	0.00149	4.149	0.00208	4.149	0.00317	4.149	0.00432
2.899	-0.05265	4.148	0.00234	4.148	0.00138	4.148	0.00204	4.148	0.00309	4.148	0.00422
2.898	-0.05286	4.147	0.00238	4.147	0.00145	4.147	0.00198	4.147	0.00291	4.147	0.00404
2.897	-0.05314	4.146	0.00237	4.146	0.00135	4.146	0.00187	4.146	0.00286	4.146	0.00399
2.896	-0.05338	4.145	0.00231	4.145	0.00139	4.145	0.00185	4.145	0.00282	4.145	0.00387
2.895	-0.0536	4.144	0.0023	4.144	0.00134	4.144	0.00178	4.144	0.00265	4.144	0.00369
2.894	-0.05384	4.143	0.0023	4.143	0.00129	4.143	0.00172	4.143	0.00259	4.143	0.00354
2.893	-0.05409	4.142	0.00231	4.142	0.00125	4.142	0.00164	4.142	0.00254	4.142	0.00353
2.892	-0.05431	4.141	0.00223	4.141	0.00126	4.141	0.00163	4.141	0.00239	4.141	0.00334
2.891	-0.05455	4.14	0.00225	4.14	0.00121	4.14	0.00153	4.14	0.00234	4.14	0.00319
2.89	-0.05477	4.139	0.00223	4.139	0.00116	4.139	0.00152	4.139	0.00224	4.139	0.00311
2.889	-0.05498	4.138	0.00219	4.138	0.00119	4.138	0.00145	4.138	0.00214	4.138	0.00302
2.888	-0.0552	4.137	0.00226	4.137	0.00115	4.137	0.00139	4.137	0.00209	4.137	0.00287
2.887	-0.05544	4.136	0.00227	4.136	0.00112	4.136	0.00129	4.136	0.00202	4.136	0.0027
2.886	-0.05566	4.135	0.00219	4.135	0.00108	4.135	0.00128	4.135	0.00192	4.135	0.00263
2.885	-0.0559	4.134	0.00228	4.134	0.00108	4.134	0.00127	4.134	0.00183	4.134	0.00255
2.884	-0.05609	4.133	0.00222	4.133	0.00104	4.133	0.00116	4.133	0.00176	4.133	0.0024
2.883	-0.05633	4.132	0.00221	4.132	0.00101	4.132	0.0011	4.132	0.00165	4.132	0.00231
2.882	-0.05655	4.131	0.0022	4.131	0.001	4.131	0.00103	4.131	0.00156	4.131	0.00218
2.881	-0.05676	4.13	0.00214	4.13	0.000941	4.13	0.00101	4.13	0.00148	4.13	0.00209
2.88	-0.05698	4.129	0.00215	4.129	0.0009574	4.129	0.0009748	4.129	0.00137	4.129	0.00192
2.879	-0.05719	4.128	0.00222	4.128	0.0008932	4.128	0.0009256	4.128	0.00137	4.128	0.00189
2.878	-0.05741	4.127	0.00215	4.127	0.0009018	4.127	0.0008396	4.127	0.00125	4.127	0.00182
2.877	-0.05762	4.126	0.00212	4.126	0.0008621	4.126	0.0008501	4.126	0.0012	4.126	0.00167
2.876	-0.05784	4.125	0.0021	4.125	0.0008566	4.125	0.0007217	4.125	0.00108	4.125	0.00153
2.875	-0.05808	4.124	0.00214	4.124	0.0007841	4.124	0.000742	4.124	0.00102	4.124	0.00148
2.874	-0.0583	4.123	0.00209	4.123	0.0007509	4.123	0.000695	4.123	0.0009902	4.123	0.00135
2.873	-0.05851	4.122	0.00206	4.122	0.0007786	4.122	0.0006376	4.122	0.0009134	4.122	0.00119
2.872	-0.05873	4.121	0.0021	4.121	0.0007733	4.121	0.0005847	4.121	0.0007874	4.121	0.00112
2.871	-0.05894	4.12	0.00208	4.12	0.000726	4.12	0.0005224	4.12	0.0007438	4.12	0.0009902
2.87	-0.05913	4.119	0.00204	4.119	0.000718	4.119	0.0004889	4.119	0.0006191	4.119	0.0009349
2.869	-0.05931	4.118	0.00204	4.118	0.000672	4.118	0.0004683	4.118	0.000569	4.118	0.0008181
2.868	-0.0595	4.117	0.00204	4.117	0.0006778	4.117	0.000433	4.117	0.0004926	4.117	0.0006981
2.867	-0.05968	4.116	0.002	4.116	0.0006317	4.116	0.0003506	4.116	0.0004455	4.116	0.0006836
2.866	-0.05983	4.115	0.00205	4.115	0.0006434	4.115	0.0003045	4.115	0.0003841	4.115	0.000518
2.865	-0.06002	4.114	0.00207	4.114	0.0006382	4.114	0.0002158	4.114	0.0002606	4.114	0.0004102
2.864	-0.06017	4.113	0.00203	4.113	0.0006124	4.113	0.0001933	4.113	0.0001939	4.113	0.0003171
2.863	-0.06033	4.112	0.00205	4.112	0.0006176	4.112	0.0001841	4.112	0.0001528	4.112	0.0002403
2.862	-0.06048	4.111	0.00203	4.111	0.000569	4.111	0.0001119	4.111	8.304e-05	4.111	8.765e-05
2.861	-0.06063	4.11	0.00203	4.11	0.0005248	4.11	0.0001082	4.11	7.775e-06	4.11	0.0001009
2.86	-0.06079	4.109	0.002	4.109	0.0005319	4.109	8.212e-05	4.109	-6.165e-05	4.109	-0.0001007
2.859	-0.06094	4.108	0.00198	4.108	0.0005165	4.108	3.082e-05	4.108	-0.00012	4.108	-0.0001173
2.858	-0.06109	4.107	0.00201	4.107	0.0005365	4.107	-2.125e-07	4.107	-0.0001689	4.107	-0.0002223
2.857	-0.06122	4.106	0.00191	4.106	0.0005045	4.106	-9.115e-05	4.106	-0.0002503	4.106	-0.0002758
2.856	-0.06134	4.105	0.00197	4.105	0.0004735	4.105	-2.11e-05	4.105	-0.0003212	4.105	-0.0004048
2.855	-0.06146	4.104	0.00194	4.104	0.0004591	4.104	-0.0001157	4.104	-0.0004023	4.104	-0.0005513
2.854	-0.06156	4.103	0.00197	4.103	0.0004753	4.103	-0.0002057	4.103	-0.0004527	4.103	-0.0006186
2.853	-0.06168	4.102	0.002	4.102	0.0004517	4.102	-0.0001781	4.102	-0.0004887	4.102	-0.0006638
2.852	-0.06177	4.101	0.002	4.101	0.0004299	4.101	-0.0002718	4.101	-0.000571	4.101	-0.0008518
2.851	-0.06189	4.1	0.00197	4.1	0.0004366	4.1	-0.0002444	4.1	-0.0006079	4.1	-0.0008481
2.85	-0.06195	4.099	0.00195	4.099	0.0004102	4.099	-0.0003255	4.099	-0.0006745	4.099	-0.0009188
2.849	-0.06205	4.098	0.00192	4.098	0.0003942	4.098	-0.0003722	4.098	-0.0007412	4.098	-0.00108
2.848	-0.06211	4.097	0.00193	4.097	0.0003777	4.097	-0.000403	4.097	-0.0007993	4.097	-0.00112
2.847	-0.06217	4.096	0.00195	4.096	0.0003555	4.096	-0.0004116	4.096	-0.0009096	4.096	-0.00124
2.846	-0.06226	4.095	0.00194	4.095	0.0003863	4.095	-0.0004819	4.095	-0.0009421	4.095	-0.00128
2.845	-0.06232	4.094	0.00197	4.094	0.0003651	4.094	-0.0004355	4.094	-0.0009731	4.094	-0.00137
2.844	-0.06238	4.093	0.00189	4.093	0.0003168	4.093	-0.0005474	4.093	-0.00103	4.093	-0.00148
2.843	-0.06245	4.092	0.00192	4.092	0.00033	4.092	-0.0005335	4.092	-0.0011	4.092	-0.00162
2.842	-0.06248	4.091	0.00186	4.091	0.0003211	4.091	-0.0005796	4.091	-0.00118	4.091	-0.00161
2.841	-0.06254	4.09	0.00188	4.09	0.0003423	4.09	-0.0006269	4.09	-0.00128	4.09	-0.00176
2.84	-0.06257	4.089	0.00193	4.089	0.0003328	4.089	-0.0006709	4.089	-0.00125	4.089	-0.00181
2.839	-0.0626	4.088	0.00188	4.088	0.0003635	4.088	-0.0007243	4.088	-0.00137	4.088	-0.00191
2.838	-0.06263	4.087	0.00184	4.087	0.000338	4.087	-0.0007292	4.087	-0.00141	4.087	-0.002
2.837	-0.06266	4.086	0.00183	4.086	0.000331	4.086	-0.0007	4.086	-0.00147	4.086	-0.00202
2.836	-0.06266	4.085	0.00184	4.085	0.0002941	4.085	-0.0007931	4.085	-0.00152	4.085	-0.00216
2.835	-0.06269	4.084	0.0018	4.084	0.000322	4.084	-0.0008011	4.084	-0.00162	4.084	-0.00222
2.834	-0.06269	4.083	0.00185	4.083	0.0003331	4.083	-0.0008036	4.083	-0.00163	4.083	-0.00234
2.833	-0.06272	4.082	0.00187	4.082	0.0002867	4.082	-0.0008672	4.082	-0.00174	4.082	-0.00241
2.832	-0.06269	4.081	0.00181	4.081	0.0002886	4.081	-0.0008973	4.081	-0.00177	4.081	-0.00249
2.831	-0.06269	4.08	0.00177	4.08	0.0002575	4.08	-0.0009068	4.08	-0.00184	4.08	-0.00258
2.83	-0.06266	4.079	0.00183	4.079	0.0002975	4.079	-0.0009873	4.079	-0.0019	4.079	-0.00264
2.829	-0.06266	4.078	0.00179	4.078	0.0002873	4.078	-0.0009483	4.078	-0.00196	4.078	-0.00272
2.828	-0.0626	4.077	0.00179	4.077	0.0002769	4.077	-0.00103	4.077	-0.00205	4.077	-0.00279
2.827	-0.06257	4.076	0.00174	4.076	0.0003128	4.076	-0.00102	4.076	-0.00208	4.076	-0.00289
2.826	-0.06254	4.075	0.00176	4.075	0.000264	4.075	-0.00107	4.075	-0.00204	4.075	-0.00298
2.825	-0.06248	4.074	0.00172	4.074	0.0002625	4.074	-0.00111	4.074	-0.00212	4.074	-0.00306
2.824	-0.06242	4.073	0.00177	4.073	0.0002631	4.073	-0.00115	4.073	-0.0022	4.073	-0.00316
2.823	-0.06235	4.072	0.00171	4.072	0.0002511	4.072	-0.00113	4.072	-0.00231	4.072	-0.00319
2.822	-0.06229	4.071	0.00171	4.071	0.0002588	4.071	-0.0012	4.071	-0.0023	4.071	-0.0033
2.821	-0.06226	4.07	0.00164	4.07	0.0003018	4.07	-0.00126	4.07	-0.00236	4.07	-0.00331
2.82	-0.06217	4.069	0.00168	4.069	0.0002327	4.069	-0.00124	4.069	-0.00242	4.069	-0.0035
2.819	-0.06214	4.068	0.00165	4.068	0.000236	4.068	-0.00124	4.068	-0.00246	4.068	-0.0035
2.818	-0.06205	4.067	0.00163	4.067	0.0002102	4.067	-0.00129	4.067	-0.00246	4.067	-0.00357
2.817	-0.06195	4.066	0.00165	4.066	0.0002059	4.066	-0.00136	4.066	-0.00257	4.066	-0.00371
2.816	-0.06189	4.065	0.00164	4.065	0.000181	4.065	-0.00129	4.065	-0.00261	4.065	-0.00375
2.815	-0.0618	4.064	0.00158	4.064	0.0002194	4.064	-0.00135	4.064	-0.00268	4.064	-0.00385
2.814	-0.06168	4.063	0.0016	4.063	0.0001869	4.063	-0.00139	4.063	-0.00271	4.063	-0.00395
2.813	-0.06159	4.062	0.00162	4.062	0.0001979	4.062	-0.00138	4.062	-0.00281	4.062	-0.00402
2.812	-0.06146	4.061	0.0016	4.061	0.0002038	4.061	-0.00142	4.061	-0.00288	4.061	-0.00411
2.811	-0.06134	4.06	0.00154	4.06	0.0002044	4.06	-0.00147	4.06	-0.00292	4.06	-0.00421
2.81	-0.06122	4.059	0.00151	4.059	0.0001813	4.059	-0.00146	4.059	-0.00294	4.059	-0.0043
2.809	-0.06106	4.058	0.00155	4.058	0.0001457	4.058	-0.00153	4.058	-0.00303	4.058	-0.00432
2.808	-0.06094	4.057	0.00149	4.057	0.0001208	4.057	-0.00152	4.057	-0.00309	4.057	-0.00443
2.807	-0.06079	4.056	0.00149	4.056	0.0001583	4.056	-0.00156	4.056	-0.00311	4.056	-0.00454
2.806	-0.06063	4.055	0.00151	4.055	0.0001168	4.055	-0.00158	4.055	-0.00314	4.055	-0.00464
2.805	-0.06048	4.054	0.00145	4.054	0.0001433	4.054	-0.00158	4.054	-0.00321	4.054	-0.00472
2.804	-0.0603	4.053	0.00144	4.053	0.0001061	4.053	-0.00164	4.053	-0.00332	4.053	-0.00473
2.803	-0.06014	4.052	0.0014	4.052	6.522e-05	4.052	-0.00167	4.052	-0.00332	4.052	-0.00488
2.802	-0.05996	4.051	0.00136	4.051	0.0001187	4.051	-0.00171	4.051	-0.00342	4.051	-0.00495
2.801	-0.05977	4.05	0.0014	4.05	8.796e-05	4.05	-0.00177	4.05	-0.00348	4.05	-0.00504
2.8	-0.05959	4.049	0.00139	4.049	4.464e-05	4.049	-0.00178	4.049	-0.00356	4.049	-0.00511
2.799	-0.0594	4.048	0.00133	4.048	6.799e-05	4.048	-0.00181	4.048	-0.00362	4.048	-0.00526
2.798	-0.05925	4.047	0.00134	4.047	1.668e-05	4.047	-0.00183	4.047	-0.00365	4.047	-0.00529
2.797	-0.05907	4.046	0.0013	4.046	-1.096e-05	4.046	-0.00189	4.046	-0.0037	4.046	-0.00536
2.796	-0.05885	4.045	0.00125	4.045	7.16e-06	4.045	-0.0019	4.045	-0.00378	4.045	-0.00546
2.795	-0.05864	4.044	0.00133	4.044	-2.018e-05	4.044	-0.00192	4.044	-0.00382	4.044	-0.00554
2.794	-0.05845	4.043	0.00126	4.043	-7.579e-05	4.043	-0.00194	4.043	-0.00389	4.043	-0.00564
2.793	-0.05824	4.042	0.00129	4.042	-2.448e-05	4.042	-0.00203	4.042	-0.00397	4.042	-0.00576
2.792	-0.05802	4.041	0.00121	4.041	-9.299e-05	4.041	-0.00209	4.041	-0.00407	4.041	-0.00583
2.791	-0.05781	4.04	0.00122	4.04	-3.032e-05	4.04	-0.00209	4.04	-0.00404	4.04	-0.00597
2.79	-0.05759	4.039	0.00118	4.039	-9.821e-05	4.039	-0.00215	4.039	-0.00418	4.039	-0.00605
2.789	-0.05735	4.038	0.00115	4.038	-0.0001117	4.038	-0.00217	4.038	-0.00418	4.038	-0.00615
2.788	-0.05713	4.037	0.00113	4.037	-0.0001673	4.037	-0.00224	4.037	-0.00429	4.037	-0.0062
2.787	-0.05692	4.036	0.0011	4.036	-0.000218	4.036	-0.00228	4.036	-0.00437	4.036	-0.00633
2.786	-0.05664	4.035	0.00106	4.035	-0.0001928	4.035	-0.00228	4.035	-0.00438	4.035	-0.00641
2.785	-0.05642	4.034	0.00109	4.034	-0.0002294	4.034	-0.00233	4.034	-0.00453	4.034	-0.00656
2.784	-0.05618	4.033	0.00107	4.033	-0.0002733	4.033	-0.00242	4.033	-0.00456	4.033	-0.00663
2.783	-0.0559	4.032	0.00104	4.032	-0.000289	4.032	-0.00246	4.032	-0.00466	4.032	-0.0067
2.782	-0.05566	4.031	0.0009994	4.031	-0.0003375	4.031	-0.00249	4.031	-0.00474	4.031	-0.00683
2.781	-0.05538	4.03	0.00102	4.03	-0.0003083	4.03	-0.00253	4.03	-0.00476	4.03	-0.00692
2.78	-0.0551	4.029	0.0009552	4.029	-0.0003544	4.029	-0.00257	4.029	-0.0049	4.029	-0.00702
2.779	-0.05483	4.028	0.0009709	4.028	-0.0003636	4.028	-0.00262	4.028	-0.00493	4.028	-0.00711
2.778	-0.05455	4.027	0.000895	4.027	-0.0003996	4.027	-0.00266	4.027	-0.00505	4.027	-0.00724
2.777	-0.05424	4.026	0.0009137	4.026	-0.0004583	4.026	-0.00274	4.026	-0.00509	4.026	-0.00737
2.776	-0.05397	4.025	0.0008824	4.025	-0.0004733	4.025	-0.00282	4.025	-0.00517	4.025	-0.0074
2.775	-0.05369	4.024	0.0008382	4.024	-0.0005068	4.024	-0.00287	4.024	-0.00522	4.024	-0.00753
2.774	-0.05338	4.023	0.0008302	4.023	-0.0005467	4.023	-0.00291	4.023	-0.00533	4.023	-0.00769
2.773	-0.05308	4.022	0.0007743	4.022	-0.0005603	4.022	-0.00295	4.022	-0.00537	4.022	-0.00773
2.772	-0.05277	4.021	0.0007743	4.021	-0.0006017	4.021	-0.00303	4.021	-0.0055	4.021	-0.00788
2.771	-0.05246	4.02	0.0007712	4.02	-0.0006472	4.02	-0.00307	4.02	-0.00555	4.02	-0.008
2.77	-0.05215	4.019	0.0007306	4.019	-0.0006893	4.019	-0.00312	4.019	-0.00564	4.019	-0.00809
2.769	-0.05185	4.018	0.0006925	4.018	-0.0007341	4.018	-0.00317	4.018	-0.00576	4.018	-0.00821
2.768	-0.05151	4.017	0.0006683	4.017	-0.0007842	4.017	-0.00329	4.017	-0.00584	4.017	-0.00835
2.767	-0.05117	4.016	0.000629	4.016	-0.0007974	4.016	-0.0033	4.016	-0.00593	4.016	-0.00844
2.766	-0.05086	4.015	0.0006922	4.015	-0.000845	4.015	-0.00338	4.015	-0.00608	4.015	-0.00853
2.765	-0.05053	4.014	0.0006259	4.014	-0.0008841	4.014	-0.00343	4.014	-0.00613	4.014	-0.00872
2.764	-0.05022	4.013	0.0005263	4.013	-0.0009406	4.013	-0.00351	4.013	-0.00619	4.013	-0.00886
2.763	-0.04985	4.012	0.0005128	4.012	-0.0009547	4.012	-0.00358	4.012	-0.00632	4.012	-0.00892
2.762	-0.04951	4.011	0.0004339	4.011	-0.0009989	4.011	-0.00366	4.011	-0.00647	4.011	-0.0091
2.761	-0.04914	4.01	0.0004695	4.01	-0.00106	4.01	-0.0037	4.01	-0.00659	4.01	-0.00925
2.76	-0.04881	4.009	0.0004059	4.009	-0.00114	4.009	-0.00383	4.009	-0.00664	4.009	-0.00938
2.759	-0.04844	4.008	0.0004369	4.008	-0.00115	4.008	-0.0039	4.008	-0.00673	4.008	-0.00956
2.758	-0.04807	4.007	0.0003368	4.007	-0.00121	4.007	-0.00398	4.007	-0.00687	4.007	-0.0096
2.757	-0.0477	4.006	0.0002929	4.006	-0.00126	4.006	-0.00402	4.006	-0.00689	4.006	-0.00974
2.756	-0.04733	4.005	0.0003147	4.005	-0.00132	4.005	-0.00416	4.005	-0.0071	4.005	-0.00995
2.755	-0.04696	4.004	0.0002535	4.004	-0.00135	4.004	-0.00416	4.004	-0.00718	4.004	-0.01004
2.754	-0.04659	4.003	0.0002148	4.003	-0.0014	4.003	-0.00427	4.003	-0.00728	4.003	-0.01015
2.753	-0.04619	4.002	0.0002121	4.002	-0.00149	4.002	-0.00434	4.002	-0.00744	4.002	-0.01038
2.752	-0.04586	4.001	0.0001789	4.001	-0.00151	4.001	-0.00444	4.001	-0.00751	4.001	-0.01051
2.751	-0.04546	4	0.0001718	4	-0.00159	4	-0.00451	4	-0.00769	4	-0.01065
2.75	-0.04506	3.999	9.349e-05	3.999	-0.00161	3.999	-0.00461	3.999	-0.00778	3.999	-0.01079
2.749	-0.04466	3.998	9.349e-05	3.998	-0.00168	3.998	-0.0047	3.998	-0.00793	3.998	-0.01094
2.748	-0.04426	3.997	2.252e-05	3.997	-0.00176	3.997	-0.0048	3.997	-0.00805	3.997	-0.0111
2.747	-0.04389	3.996	-3.063e-05	3.996	-0.00179	3.996	-0.00489	3.996	-0.00813	3.996	-0.01124
2.746	-0.04346	3.995	-6.749e-05	3.995	-0.00183	3.995	-0.00498	3.995	-0.00831	3.995	-0.01139
2.745	-0.04306	3.994	-0.0001117	3.994	-0.00188	3.994	-0.00507	3.994	-0.00843	3.994	-0.01157
2.744	-0.04266	3.993	-7.824e-05	3.993	-0.00196	3.993	-0.00515	3.993	-0.00857	3.993	-0.01173
2.743	-0.04223	3.992	-0.0001732	3.992	-0.00204	3.992	-0.00529	3.992	-0.0087	3.992	-0.01195
2.742	-0.04183	3.991	-0.0002177	3.991	-0.0021	3.991	-0.00537	3.991	-0.00887	3.991	-0.01208
2.741	-0.04137	3.99	-0.000234	3.99	-0.00216	3.99	-0.00546	3.99	-0.00898	3.99	-0.01225
2.74	-0.04094	3.989	-0.0003176	3.989	-0.00218	3.989	-0.0056	3.989	-0.00915	3.989	-0.01241
2.739	-0.04054	3.988	-0.0003409	3.988	-0.0023	3.988	-0.00568	3.988	-0.00926	3.988	-0.0126
2.738	-0.04008	3.987	-0.0004217	3.987	-0.00235	3.987	-0.00578	3.987	-0.0094	3.987	-0.01281
2.737	-0.03962	3.986	-0.000383	3.986	-0.00242	3.986	-0.0059	3.986	-0.00958	3.986	-0.01294
2.736	-0.03919	3.985	-0.0004466	3.985	-0.00248	3.985	-0.00601	3.985	-0.00974	3.985	-0.01309
2.735	-0.03873	3.984	-0.0005191	3.984	-0.00255	3.984	-0.0061	3.984	-0.00989	3.984	-0.01334
2.734	-0.0383	3.983	-0.0005461	3.983	-0.00262	3.983	-0.00627	3.983	-0.01004	3.983	-0.01348
2.733	-0.03784	3.982	-0.0006131	3.982	-0.00271	3.982	-0.00636	3.982	-0.0102	3.982	-0.01376
2.732	-0.03738	3.981	-0.0006466	3.981	-0.00279	3.981	-0.00652	3.981	-0.01037	3.981	-0.01389
2.731	-0.03692	3.98	-0.0007059	3.98	-0.0029	3.98	-0.00654	3.98	-0.01049	3.98	-0.01408
2.73	-0.03646	3.979	-0.0006982	3.979	-0.00294	3.979	-0.00672	3.979	-0.01069	3.979	-0.01425
2.729	-0.036	3.978	-0.0008057	3.978	-0.003	3.978	-0.00682	3.978	-0.01087	3.978	-0.01444
2.728	-0.03553	3.977	-0.0008168	3.977	-0.00308	3.977	-0.00698	3.977	-0.01097	3.977	-0.01468
2.727	-0.03504	3.976	-0.0009108	3.976	-0.00321	3.976	-0.00712	3.976	-0.01114	3.976	-0.01488
2.726	-0.03458	3.975	-0.0009427	3.975	-0.00326	3.975	-0.00725	3.975	-0.01133	3.975	-0.01505
2.725	-0.03412	3.974	-0.0009676	3.974	-0.00333	3.974	-0.00734	3.974	-0.01146	3.974	-0.01526
2.724	-0.03363	3.973	-0.00105	3.973	-0.00344	3.973	-0.00751	3.973	-0.01167	3.973	-0.01549
2.723	-0.03317	3.972	-0.00108	3.972	-0.00349	3.972	-0.00762	3.972	-0.01181	3.972	-0.01566
2.722	-0.03268	3.971	-0.00111	3.971	-0.00355	3.971	-0.00775	3.971	-0.01202	3.971	-0.0159
2.721	-0.03219	3.97	-0.00123	3.97	-0.00369	3.97	-0.00789	3.97	-0.0122	3.97	-0.01615
2.72	-0.03169	3.969	-0.00129	3.969	-0.00374	3.969	-0.00807	3.969	-0.01236	3.969	-0.01634
2.719	-0.0312	3.968	-0.00135	3.968	-0.00387	3.968	-0.00817	3.968	-0.01255	3.968	-0.01651
2.718	-0.03074	3.967	-0.00141	3.967	-0.00395	3.967	-0.0083	3.967	-0.01274	3.967	-0.01673
2.717	-0.03022	3.966	-0.00143	3.966	-0.00407	3.966	-0.00846	3.966	-0.01298	3.966	-0.01698
2.716	-0.02976	3.965	-0.00155	3.965	-0.0041	3.965	-0.00864	3.965	-0.01313	3.965	-0.01718
2.715	-0.02927	3.964	-0.0016	3.964	-0.00421	3.964	-0.00878	3.964	-0.01328	3.964	-0.01735
2.714	-0.02878	3.963	-0.00168	3.963	-0.00434	3.963	-0.00891	3.963	-0.01358	3.963	-0.01759
2.713	-0.02832	3.962	-0.00174	3.962	-0.00444	3.962	-0.00908	3.962	-0.01376	3.962	-0.01788
2.712	-0.02782	3.961	-0.00174	3.961	-0.00451	3.961	-0.0092	3.961	-0.01392	3.961	-0.0181
2.711	-0.02733	3.96	-0.0019	3.96	-0.00465	3.96	-0.00938	3.96	-0.01413	3.96	-0.01833
2.71	-0.02687	3.959	-0.00186	3.959	-0.00479	3.959	-0.00953	3.959	-0.01433	3.959	-0.01857
2.709	-0.02638	3.958	-0.00198	3.958	-0.00485	3.958	-0.00968	3.958	-0.01451	3.958	-0.01878
2.708	-0.02589	3.957	-0.00204	3.957	-0.00495	3.957	-0.00987	3.957	-0.01479	3.957	-0.01898
2.707	-0.02543	3.956	-0.00216	3.956	-0.00508	3.956	-0.01001	3.956	-0.01497	3.956	-0.01921
2.706	-0.02494	3.955	-0.00219	3.955	-0.00519	3.955	-0.01022	3.955	-0.01517	3.955	-0.0195
2.705	-0.02448	3.954	-0.00231	3.954	-0.00531	3.954	-0.01037	3.954	-0.01539	3.954	-0.01981
2.704	-0.02398	3.953	-0.00233	3.953	-0.0054	3.953	-0.0105	3.953	-0.01559	3.953	-0.02003
2.703	-0.02352	3.952	-0.00239	3.952	-0.00552	3.952	-0.01073	3.952	-0.01584	3.952	-0.02026
2.702	-0.02303	3.951	-0.00246	3.951	-0.0056	3.951	-0.01091	3.951	-0.01604	3.951	-0.02055
2.701	-0.02257	3.95	-0.0026	3.95	-0.00571	3.95	-0.01106	3.95	-0.01626	3.95	-0.0208
2.7	-0.02214	3.949	-0.00263	3.949	-0.00589	3.949	-0.01125	3.949	-0.01651	3.949	-0.02106
2.699	-0.02168	3.948	-0.00275	3.948	-0.006	3.948	-0.01142	3.948	-0.01668	3.948	-0.02127
2.698	-0.02122	3.947	-0.00284	3.947	-0.00617	3.947	-0.01165	3.947	-0.01694	3.947	-0.02152
2.697	-0.02079	3.946	-0.00292	3.946	-0.00626	3.946	-0.01178	3.946	-0.01718	3.946	-0.02184
2.696	-0.02033	3.945	-0.00299	3.945	-0.0064	3.945	-0.01202	3.945	-0.0174	3.945	-0.02206
2.695	-0.0199	3.944	-0.00306	3.944	-0.00653	3.944	-0.0122	3.944	-0.01763	3.944	-0.02236
2.694	-0.01947	3.943	-0.00317	3.943	-0.00665	3.943	-0.0124	3.943	-0.0179	3.943	-0.02262
2.693	-0.01904	3.942	-0.00321	3.942	-0.00679	3.942	-0.01256	3.942	-0.0181	3.942	-0.02286
2.692	-0.01861	3.941	-0.00336	3.941	-0.00693	3.941	-0.01283	3.941	-0.01837	3.941	-0.02318
2.691	-0.01821	3.94	-0.00342	3.94	-0.00709	3.94	-0.01295	3.94	-0.01858	3.94	-0.02345
2.69	-0.01781	3.939	-0.0035	3.939	-0.00719	3.939	-0.01317	3.939	-0.01884	3.939	-0.02369
2.689	-0.01738	3.938	-0.00364	3.938	-0.00736	3.938	-0.01335	3.938	-0.0191	3.938	-0.02404
2.688	-0.01701	3.937	-0.0037	3.937	-0.00749	3.937	-0.01359	3.937	-0.01933	3.937	-0.02427
2.687	-0.01661	3.936	-0.00381	3.936	-0.00762	3.936	-0.01379	3.936	-0.0196	3.936	-0.02458
2.686	-0.01621	3.935	-0.00395	3.935	-0.00777	3.935	-0.01399	3.935	-0.01988	3.935	-0.02487
2.685	-0.01584	3.934	-0.00397	3.934	-0.00795	3.934	-0.01424	3.934	-0.02015	3.934	-0.02516
2.684	-0.01547	3.933	-0.00412	3.933	-0.00808	3.933	-0.01445	3.933	-0.02041	3.933	-0.02547
2.683	-0.01509	3.932	-0.00413	3.932	-0.00826	3.932	-0.01465	3.932	-0.02066	3.932	-0.02577
2.682	-0.01474	3.931	-0.00428	3.931	-0.00839	3.931	-0.01494	3.931	-0.02092	3.931	-0.02602
2.681	-0.01439	3.93	-0.00442	3.93	-0.00857	3.93	-0.01509	3.93	-0.02119	3.93	-0.02636
2.68	-0.01406	3.929	-0.00447	3.929	-0.00872	3.929	-0.01529	3.929	-0.02149	3.929	-0.02662
2.679	-0.01373	3.928	-0.00466	3.928	-0.00889	3.928	-0.01558	3.928	-0.02175	3.928	-0.02697
2.678	-0.0134	3.927	-0.00476	3.927	-0.00901	3.927	-0.01578	3.927	-0.02204	3.927	-0.02727
2.677	-0.01309	3.926	-0.00485	3.926	-0.00921	3.926	-0.01604	3.926	-0.02228	3.926	-0.02759
2.676	-0.01276	3.925	-0.00497	3.925	-0.0094	3.925	-0.01624	3.925	-0.02253	3.925	-0.0279
2.675	-0.01247	3.924	-0.00507	3.924	-0.00957	3.924	-0.01655	3.924	-0.02284	3.924	-0.02821
2.674	-0.01217	3.923	-0.00517	3.923	-0.00972	3.923	-0.0167	3.923	-0.02317	3.923	-0.02847
2.673	-0.01188	3.922	-0.00528	3.922	-0.00991	3.922	-0.017	3.922	-0.02346	3.922	-0.02883
2.672	-0.01159	3.921	-0.0054	3.921	-0.01009	3.921	-0.01719	3.921	-0.02369	3.921	-0.02912
2.671	-0.01132	3.92	-0.00554	3.92	-0.01026	3.92	-0.01746	3.92	-0.02406	3.92	-0.02952
2.67	-0.01105	3.919	-0.00567	3.919	-0.01047	3.919	-0.0177	3.919	-0.0243	3.919	-0.02974
2.669	-0.01079	3.918	-0.00579	3.918	-0.01063	3.918	-0.01798	3.918	-0.0246	3.918	-0.03016
2.668	-0.01054	3.917	-0.00591	3.917	-0.0108	3.917	-0.01825	3.917	-0.02491	3.917	-0.03053
2.667	-0.01028	3.916	-0.00604	3.916	-0.01098	3.916	-0.01844	3.916	-0.02523	3.916	-0.03083
2.666	-0.01004	3.915	-0.00617	3.915	-0.01118	3.915	-0.01875	3.915	-0.02553	3.915	-0.0312
2.665	-0.00981	3.914	-0.00634	3.914	-0.01144	3.914	-0.01901	3.914	-0.02584	3.914	-0.03154
2.664	-0.00958	3.913	-0.00642	3.913	-0.01155	3.913	-0.01926	3.913	-0.02614	3.913	-0.03182
2.663	-0.00937	3.912	-0.00657	3.912	-0.01181	3.912	-0.01952	3.912	-0.02648	3.912	-0.03225
2.662	-0.00914	3.911	-0.0067	3.911	-0.01198	3.911	-0.01983	3.911	-0.02682	3.911	-0.03249
2.661	-0.00894	3.91	-0.00681	3.91	-0.01222	3.91	-0.02005	3.91	-0.02708	3.91	-0.03286
2.66	-0.00873	3.909	-0.00698	3.909	-0.01241	3.909	-0.02033	3.909	-0.02744	3.909	-0.03326
2.659	-0.00855	3.908	-0.0071	3.908	-0.0126	3.908	-0.02057	3.908	-0.02775	3.908	-0.0336
2.658	-0.00835	3.907	-0.00732	3.907	-0.01283	3.907	-0.02091	3.907	-0.02805	3.907	-0.03394
2.657	-0.00816	3.906	-0.0074	3.906	-0.01304	3.906	-0.02116	3.906	-0.02837	3.906	-0.03437
2.656	-0.00798	3.905	-0.00755	3.905	-0.01326	3.905	-0.02143	3.905	-0.02869	3.905	-0.03461
2.655	-0.0078	3.904	-0.00772	3.904	-0.01348	3.904	-0.02177	3.904	-0.02909	3.904	-0.03501
2.654	-0.00764	3.903	-0.00784	3.903	-0.0137	3.903	-0.02204	3.903	-0.02941	3.903	-0.03538
2.653	-0.00747	3.902	-0.00801	3.902	-0.01393	3.902	-0.02237	3.902	-0.02965	3.902	-0.03572
2.652	-0.00731	3.901	-0.00819	3.901	-0.01416	3.901	-0.02263	3.901	-0.03006	3.901	-0.03615
2.651	-0.00715	3.9	-0.00833	3.9	-0.0144	3.9	-0.02292	3.9	-0.03043	3.9	-0.03649
2.65	-0.00701	3.899	-0.00848	3.899	-0.01463	3.899	-0.02319	3.899	-0.03074	3.899	-0.03689
2.649	-0.00687	3.898	-0.00863	3.898	-0.01484	3.898	-0.0235	3.898	-0.03114	3.898	-0.03722
2.648	-0.00672	3.897	-0.0088	3.897	-0.01508	3.897	-0.02378	3.897	-0.03145	3.897	-0.03762
2.647	-0.00658	3.896	-0.00899	3.896	-0.0153	3.896	-0.02413	3.896	-0.03185	3.896	-0.03805
2.646	-0.00646	3.895	-0.00912	3.895	-0.01554	3.895	-0.02444	3.895	-0.03219	3.895	-0.03839
2.645	-0.00632	3.894	-0.00923	3.894	-0.0158	3.894	-0.02475	3.894	-0.03255	3.894	-0.03879
2.644	-0.0062	3.893	-0.00942	3.893	-0.01602	3.893	-0.02508	3.893	-0.03292	3.893	-0.03919
2.643	-0.00608	3.892	-0.00956	3.892	-0.01626	3.892	-0.02534	3.892	-0.03323	3.892	-0.03956
2.642	-0.00596	3.891	-0.00977	3.891	-0.01655	3.891	-0.02568	3.891	-0.03366	3.891	-0.04002
2.641	-0.00585	3.89	-0.00992	3.89	-0.01678	3.89	-0.02603	3.89	-0.03397	3.89	-0.04042
2.64	-0.00573	3.889	-0.01003	3.889	-0.01702	3.889	-0.02633	3.889	-0.03437	3.889	-0.04082
2.639	-0.00563	3.888	-0.01024	3.888	-0.01734	3.888	-0.02668	3.888	-0.03477	3.888	-0.04125
2.638	-0.00552	3.887	-0.01042	3.887	-0.01754	3.887	-0.027	3.887	-0.03514	3.887	-0.04156
2.637	-0.00543	3.886	-0.01056	3.886	-0.01781	3.886	-0.0273	3.886	-0.0355	3.886	-0.04199
2.636	-0.00533	3.885	-0.01072	3.885	-0.01808	3.885	-0.02765	3.885	-0.03587	3.885	-0.04245
2.635	-0.00523	3.884	-0.01089	3.884	-0.01835	3.884	-0.028	3.884	-0.03627	3.884	-0.04285
2.634	-0.00513	3.883	-0.01109	3.883	-0.01859	3.883	-0.02834	3.883	-0.03661	3.883	-0.04318
2.633	-0.00505	3.882	-0.01126	3.882	-0.01885	3.882	-0.02863	3.882	-0.03701	3.882	-0.04361
2.632	-0.00496	3.881	-0.01144	3.881	-0.0191	3.881	-0.02896	3.881	-0.03735	3.881	-0.04401
2.631	-0.00488	3.88	-0.01157	3.88	-0.01948	3.88	-0.02932	3.88	-0.03781	3.88	-0.04447
2.63	-0.0048	3.879	-0.01178	3.879	-0.01965	3.879	-0.02968	3.879	-0.03821	3.879	-0.0449
2.629	-0.00472	3.878	-0.01191	3.878	-0.01994	3.878	-0.03	3.878	-0.03851	3.878	-0.04527
2.628	-0.00464	3.877	-0.01216	3.877	-0.02025	3.877	-0.03037	3.877	-0.03898	3.877	-0.04576
2.627	-0.00457	3.876	-0.01238	3.876	-0.0205	3.876	-0.03071	3.876	-0.03931	3.876	-0.04616
2.626	-0.0045	3.875	-0.01251	3.875	-0.0208	3.875	-0.03105	3.875	-0.03971	3.875	-0.04656
2.625	-0.00442	3.874	-0.01265	3.874	-0.02109	3.874	-0.03142	3.874	-0.04014	3.874	-0.04702
2.624	-0.00436	3.873	-0.01285	3.873	-0.02135	3.873	-0.03176	3.873	-0.04054	3.873	-0.04739
2.623	-0.00429	3.872	-0.01301	3.872	-0.02165	3.872	-0.03209	3.872	-0.04094	3.872	-0.04788
2.622	-0.00423	3.871	-0.01322	3.871	-0.0219	3.871	-0.03246	3.871	-0.04137	3.871	-0.04828
2.621	-0.00417	3.87	-0.01338	3.87	-0.02221	3.87	-0.03283	3.87	-0.04174	3.87	-0.04878
2.62	-0.00411	3.869	-0.01362	3.869	-0.02248	3.869	-0.0332	3.869	-0.0422	3.869	-0.04924
2.619	-0.00405	3.868	-0.01371	3.868	-0.02277	3.868	-0.03357	3.868	-0.04257	3.868	-0.04957
2.618	-0.004	3.867	-0.01395	3.867	-0.02306	3.867	-0.03394	3.867	-0.04297	3.867	-0.05007
2.617	-0.00394	3.866	-0.0141	3.866	-0.02339	3.866	-0.03428	3.866	-0.04337	3.866	-0.05059
2.616	-0.00388	3.865	-0.01431	3.865	-0.02365	3.865	-0.03461	3.865	-0.04377	3.865	-0.05096
2.615	-0.00383	3.864	-0.01448	3.864	-0.02398	3.864	-0.03501	3.864	-0.0442	3.864	-0.05139
2.614	-0.00378	3.863	-0.01467	3.863	-0.02425	3.863	-0.03538	3.863	-0.04457	3.863	-0.05188
2.613	-0.00373	3.862	-0.01487	3.862	-0.02456	3.862	-0.03575	3.862	-0.04503	3.862	-0.05231
2.612	-0.0037	3.861	-0.01507	3.861	-0.02486	3.861	-0.03612	3.861	-0.04543	3.861	-0.0528
2.611	-0.00363	3.86	-0.01523	3.86	-0.02516	3.86	-0.03649	3.86	-0.04583	3.86	-0.0532
2.61	-0.00359	3.859	-0.01539	3.859	-0.02544	3.859	-0.03689	3.859	-0.04626	3.859	-0.0536
2.609	-0.00355	3.858	-0.0156	3.858	-0.02576	3.858	-0.03722	3.858	-0.04672	3.858	-0.05421
2.608	-0.0035	3.857	-0.0157	3.857	-0.02605	3.857	-0.03759	3.857	-0.04705	3.857	-0.05461
2.607	-0.00346	3.856	-0.01594	3.856	-0.02641	3.856	-0.03799	3.856	-0.04755	3.856	-0.0551
2.606	-0.00342	3.855	-0.01609	3.855	-0.02667	3.855	-0.03833	3.855	-0.04792	3.855	-0.05553
2.605	-0.00338	3.854	-0.01627	3.854	-0.02698	3.854	-0.03873	3.854	-0.04838	3.854	-0.05596
2.604	-0.00334	3.853	-0.01646	3.853	-0.0273	3.853	-0.0391	3.853	-0.04881	3.853	-0.05649
2.603	-0.0033	3.852	-0.01659	3.852	-0.02757	3.852	-0.03944	3.852	-0.04924	3.852	-0.05689
2.602	-0.00326	3.851	-0.01678	3.851	-0.02786	3.851	-0.03984	3.851	-0.04967	3.851	-0.05738
2.601	-0.00323	3.85	-0.01699	3.85	-0.02818	3.85	-0.04023	3.85	-0.0501	3.85	-0.0579
2.6	-0.00319	3.849	-0.0171	3.849	-0.02843	3.849	-0.0406	3.849	-0.0505	3.849	-0.0583
2.599	-0.00315	3.848	-0.01726	3.848	-0.02879	3.848	-0.04097	3.848	-0.05093	3.848	-0.05879
2.598	-0.00312	3.847	-0.0174	3.847	-0.02909	3.847	-0.04134	3.847	-0.05142	3.847	-0.05925
2.597	-0.00309	3.846	-0.0176	3.846	-0.02937	3.846	-0.04174	3.846	-0.05182	3.846	-0.05965
2.596	-0.00306	3.845	-0.01776	3.845	-0.02971	3.845	-0.04217	3.845	-0.05228	3.845	-0.06014
2.595	-0.00302	3.844	-0.01792	3.844	-0.03	3.844	-0.04248	3.844	-0.05262	3.844	-0.0607
2.594	-0.00299	3.843	-0.01806	3.843	-0.03034	3.843	-0.04288	3.843	-0.05311	3.843	-0.06109
2.593	-0.00297	3.842	-0.01824	3.842	-0.03062	3.842	-0.04325	3.842	-0.05354	3.842	-0.06159
2.592	-0.00294	3.841	-0.01842	3.841	-0.0309	3.841	-0.04361	3.841	-0.05394	3.841	-0.06205
2.591	-0.0029	3.84	-0.01853	3.84	-0.0313	3.84	-0.04404	3.84	-0.05443	3.84	-0.0626
2.59	-0.00288	3.839	-0.01866	3.839	-0.03157	3.839	-0.04441	3.839	-0.05486	3.839	-0.06309
2.589	-0.00285	3.838	-0.01876	3.838	-0.03182	3.838	-0.04472	3.838	-0.05529	3.838	-0.06349
2.588	-0.00282	3.837	-0.01895	3.837	-0.03212	3.837	-0.04512	3.837	-0.05575	3.837	-0.06407
2.587	-0.00279	3.836	-0.01903	3.836	-0.03243	3.836	-0.04552	3.836	-0.05609	3.836	-0.06444
2.586	-0.00277	3.835	-0.01917	3.835	-0.03268	3.835	-0.04586	3.835	-0.05661	3.835	-0.065
2.585	-0.00274	3.834	-0.01928	3.834	-0.03298	3.834	-0.04626	3.834	-0.05701	3.834	-0.06546
2.584	-0.00272	3.833	-0.0194	3.833	-0.03332	3.833	-0.04659	3.833	-0.05747	3.833	-0.06601
2.583	-0.00269	3.832	-0.01958	3.832	-0.03363	3.832	-0.04696	3.832	-0.0579	3.832	-0.06641
2.582	-0.00267	3.831	-0.01962	3.831	-0.03384	3.831	-0.04739	3.831	-0.05836	3.831	-0.06687
2.581	-0.00264	3.83	-0.01978	3.83	-0.03412	3.83	-0.04773	3.83	-0.05873	3.83	-0.0673
2.58	-0.00262	3.829	-0.01984	3.829	-0.03446	3.829	-0.04813	3.829	-0.05922	3.829	-0.06782
2.579	-0.0026	3.828	-0.02	3.828	-0.03477	3.828	-0.04847	3.828	-0.05956	3.828	-0.06828
2.578	-0.00258	3.827	-0.02004	3.827	-0.03498	3.827	-0.04884	3.827	-0.06002	3.827	-0.06874
2.577	-0.00256	3.826	-0.0202	3.826	-0.03526	3.826	-0.04917	3.826	-0.06045	3.826	-0.06924
2.576	-0.00252	3.825	-0.02024	3.825	-0.03557	3.825	-0.04957	3.825	-0.06088	3.825	-0.06973
2.575	-0.00252	3.824	-0.02031	3.824	-0.03584	3.824	-0.04994	3.824	-0.06131	3.824	-0.07022
2.574	-0.00249	3.823	-0.02046	3.823	-0.03609	3.823	-0.05028	3.823	-0.06171	3.823	-0.07068
2.573	-0.00247	3.822	-0.02055	3.822	-0.03633	3.822	-0.05065	3.822	-0.06217	3.822	-0.07111
2.572	-0.00245	3.821	-0.02058	3.821	-0.03661	3.821	-0.05102	3.821	-0.06257	3.821	-0.07163
2.571	-0.00243	3.82	-0.02067	3.82	-0.03689	3.82	-0.05133	3.82	-0.06294	3.82	-0.07212
2.57	-0.00241	3.819	-0.02075	3.819	-0.03713	3.819	-0.05166	3.819	-0.0634	3.819	-0.07261
2.569	-0.00239	3.818	-0.02082	3.818	-0.03744	3.818	-0.05206	3.818	-0.0638	3.818	-0.07301
2.568	-0.00237	3.817	-0.02087	3.817	-0.03762	3.817	-0.05237	3.817	-0.06423	3.817	-0.07354
2.567	-0.00235	3.816	-0.02094	3.816	-0.0379	3.816	-0.05274	3.816	-0.06463	3.816	-0.07403
2.566	-0.00233	3.815	-0.02098	3.815	-0.03815	3.815	-0.05305	3.815	-0.06503	3.815	-0.07443
2.565	-0.00232	3.814	-0.02104	3.814	-0.03833	3.814	-0.05338	3.814	-0.06546	3.814	-0.07492
2.564	-0.0023	3.813	-0.02108	3.813	-0.03861	3.813	-0.05372	3.813	-0.06586	3.813	-0.07535
2.563	-0.00228	3.812	-0.02111	3.812	-0.03882	3.812	-0.05409	3.812	-0.06626	3.812	-0.07587
2.562	-0.00227	3.811	-0.02114	3.811	-0.03907	3.811	-0.0544	3.811	-0.06665	3.811	-0.07627
2.561	-0.00225	3.81	-0.02127	3.81	-0.03931	3.81	-0.05477	3.81	-0.06705	3.81	-0.07673
2.56	-0.00223	3.809	-0.02124	3.809	-0.03956	3.809	-0.05504	3.809	-0.06745	3.809	-0.07722
2.559	-0.00221	3.808	-0.0213	3.808	-0.03977	3.808	-0.05532	3.808	-0.06782	3.808	-0.07768
2.558	-0.00221	3.807	-0.02132	3.807	-0.0399	3.807	-0.05566	3.807	-0.06822	3.807	-0.07818
2.557	-0.00218	3.806	-0.02137	3.806	-0.04014	3.806	-0.05599	3.806	-0.06868	3.806	-0.07861
2.556	-0.00216	3.805	-0.02135	3.805	-0.04033	3.805	-0.05627	3.805	-0.06905	3.805	-0.0791
2.555	-0.00214	3.804	-0.0214	3.804	-0.04057	3.804	-0.05658	3.804	-0.06939	3.804	-0.07947
2.554	-0.00214	3.803	-0.02142	3.803	-0.04073	3.803	-0.05689	3.803	-0.06979	3.803	-0.08002
2.553	-0.00212	3.802	-0.02146	3.802	-0.04094	3.802	-0.05716	3.802	-0.07019	3.802	-0.08039
2.552	-0.00211	3.801	-0.02142	3.801	-0.04116	3.801	-0.05744	3.801	-0.0705	3.801	-0.08085
2.551	-0.00209	3.8	-0.02146	3.8	-0.04131	3.8	-0.05775	3.8	-0.07089	3.8	-0.08128
2.55	-0.00209	3.799	-0.02147	3.799	-0.04146	3.799	-0.05802	3.799	-0.07126	3.799	-0.08165
2.549	-0.00206	3.798	-0.02149	3.798	-0.04168	3.798	-0.05833	3.798	-0.0716	3.798	-0.08211
2.548	-0.00205	3.797	-0.02144	3.797	-0.04183	3.797	-0.05858	3.797	-0.072	3.797	-0.08257
2.547	-0.00204	3.796	-0.02148	3.796	-0.04196	3.796	-0.05885	3.796	-0.07234	3.796	-0.08294
2.546	-0.00202	3.795	-0.02144	3.795	-0.04211	3.795	-0.0591	3.795	-0.07268	3.795	-0.08343
2.545	-0.00201	3.794	-0.02143	3.794	-0.04226	3.794	-0.05934	3.794	-0.07301	3.794	-0.08377
2.544	-0.002	3.793	-0.02143	3.793	-0.04239	3.793	-0.05962	3.793	-0.07335	3.793	-0.0842
2.543	-0.00199	3.792	-0.02145	3.792	-0.04254	3.792	-0.0599	3.792	-0.07372	3.792	-0.08466
2.542	-0.00197	3.791	-0.02143	3.791	-0.04269	3.791	-0.06014	3.791	-0.07403	3.791	-0.08503
2.541	-0.00196	3.79	-0.02136	3.79	-0.04282	3.79	-0.06039	3.79	-0.0744	3.79	-0.08546
2.54	-0.00194	3.789	-0.02138	3.789	-0.04294	3.789	-0.06063	3.789	-0.07467	3.789	-0.08579
2.539	-0.00193	3.788	-0.02135	3.788	-0.04306	3.788	-0.06088	3.788	-0.07501	3.788	-0.08629
2.538	-0.00192	3.787	-0.02137	3.787	-0.04315	3.787	-0.06106	3.787	-0.07535	3.787	-0.08659
2.537	-0.00191	3.786	-0.02129	3.786	-0.04325	3.786	-0.06128	3.786	-0.07563	3.786	-0.08708
2.536	-0.0019	3.785	-0.02136	3.785	-0.04337	3.785	-0.06149	3.785	-0.0759	3.785	-0.08739
2.535	-0.00188	3.784	-0.02131	3.784	-0.04352	3.784	-0.06174	3.784	-0.07618	3.784	-0.08779
2.534	-0.00186	3.783	-0.02127	3.783	-0.04355	3.783	-0.06189	3.783	-0.07652	3.783	-0.08816
2.533	-0.00186	3.782	-0.02123	3.782	-0.04364	3.782	-0.06211	3.782	-0.07682	3.782	-0.08853
2.532	-0.00184	3.781	-0.02116	3.781	-0.04377	3.781	-0.06229	3.781	-0.0771	3.781	-0.08887
2.531	-0.00183	3.78	-0.0212	3.78	-0.0438	3.78	-0.06254	3.78	-0.07735	3.78	-0.0892
2.53	-0.00182	3.779	-0.02117	3.779	-0.04389	3.779	-0.06266	3.779	-0.07759	3.779	-0.08957
2.529	-0.00181	3.778	-0.02109	3.778	-0.04395	3.778	-0.06285	3.778	-0.07796	3.778	-0.08991
2.528	-0.0018	3.777	-0.02107	3.777	-0.04401	3.777	-0.063	3.777	-0.07821	3.777	-0.09025
2.527	-0.00179	3.776	-0.02108	3.776	-0.04411	3.776	-0.06321	3.776	-0.07845	3.776	-0.09065
2.526	-0.00179	3.775	-0.02103	3.775	-0.04411	3.775	-0.06337	3.775	-0.07867	3.775	-0.09092
2.525	-0.00176	3.774	-0.02098	3.774	-0.0442	3.774	-0.06355	3.774	-0.07891	3.774	-0.09126
2.524	-0.00176	3.773	-0.02092	3.773	-0.0442	3.773	-0.06371	3.773	-0.07916	3.773	-0.09157
2.523	-0.00175	3.772	-0.0209	3.772	-0.04426	3.772	-0.0638	3.772	-0.07934	3.772	-0.09188
2.522	-0.00174	3.771	-0.02093	3.771	-0.04429	3.771	-0.06398	3.771	-0.07968	3.771	-0.09225
2.521	-0.00173	3.77	-0.02087	3.77	-0.04438	3.77	-0.06414	3.77	-0.07983	3.77	-0.09252
2.52	-0.00172	3.769	-0.02088	3.769	-0.04438	3.769	-0.06423	3.769	-0.08008	3.769	-0.0928
2.519	-0.0017	3.768	-0.02089	3.768	-0.04444	3.768	-0.06438	3.768	-0.0803	3.768	-0.09314
2.518	-0.0017	3.767	-0.02082	3.767	-0.04444	3.767	-0.06447	3.767	-0.08054	3.767	-0.09335
2.517	-0.00169	3.766	-0.02082	3.766	-0.04444	3.766	-0.0646	3.766	-0.08073	3.766	-0.09363
2.516	-0.00169	3.765	-0.02074	3.765	-0.04451	3.765	-0.06475	3.765	-0.08094	3.765	-0.094
2.515	-0.00167	3.764	-0.02071	3.764	-0.04454	3.764	-0.06484	3.764	-0.08109	3.764	-0.09418
2.514	-0.00166	3.763	-0.02074	3.763	-0.04447	3.763	-0.065	3.763	-0.08134	3.763	-0.09449
2.513	-0.00165	3.762	-0.02066	3.762	-0.04454	3.762	-0.06509	3.762	-0.08152	3.762	-0.09476
2.512	-0.00164	3.761	-0.02066	3.761	-0.04451	3.761	-0.06515	3.761	-0.08165	3.761	-0.09501
2.511	-0.00163	3.76	-0.02064	3.76	-0.04454	3.76	-0.06527	3.76	-0.08183	3.76	-0.09532
2.51	-0.00162	3.759	-0.02065	3.759	-0.04454	3.759	-0.06533	3.759	-0.08208	3.759	-0.0955
2.509	-0.00162	3.758	-0.02062	3.758	-0.04457	3.758	-0.0654	3.758	-0.08217	3.758	-0.09578
2.508	-0.00161	3.757	-0.02057	3.757	-0.04454	3.757	-0.06549	3.757	-0.08238	3.757	-0.09599
2.507	-0.00159	3.756	-0.0206	3.756	-0.04457	3.756	-0.06558	3.756	-0.08251	3.756	-0.09624
2.506	-0.00159	3.755	-0.02052	3.755	-0.04454	3.755	-0.06564	3.755	-0.08269	3.755	-0.09645
2.505	-0.00158	3.754	-0.02062	3.754	-0.04454	3.754	-0.06573	3.754	-0.08281	3.754	-0.0967
2.504	-0.00157	3.753	-0.02052	3.753	-0.04457	3.753	-0.06583	3.753	-0.08294	3.753	-0.09688
2.503	-0.00156	3.752	-0.02054	3.752	-0.04457	3.752	-0.06592	3.752	-0.08315	3.752	-0.09713
2.502	-0.00156	3.751	-0.02055	3.751	-0.04454	3.751	-0.06598	3.751	-0.08327	3.751	-0.09731
2.501	-0.00155	3.75	-0.02048	3.75	-0.04454	3.75	-0.06604	3.75	-0.08337	3.75	-0.0975
2.5	-0.00155	3.749	-0.02053	3.749	-0.04454	3.749	-0.06607	3.749	-0.08355	3.749	-0.09774
2.499	-0.00154	3.748	-0.02052	3.748	-0.04454	3.748	-0.06616	3.748	-0.08361	3.748	-0.09793
2.498	-0.00153	3.747	-0.02051	3.747	-0.04454	3.747	-0.06616	3.747	-0.08377	3.747	-0.09808
2.497	-0.00152	3.746	-0.02049	3.746	-0.04454	3.746	-0.06629	3.746	-0.08389	3.746	-0.09824
2.496	-0.00151	3.745	-0.02054	3.745	-0.04451	3.745	-0.06626	3.745	-0.08401	3.745	-0.09845
2.495	-0.0015	3.744	-0.02058	3.744	-0.04454	3.744	-0.06635	3.744	-0.0842	3.744	-0.0987
2.494	-0.0015	3.743	-0.02059	3.743	-0.04454	3.743	-0.06638	3.743	-0.0842	3.743	-0.09882
2.493	-0.00149	3.742	-0.02056	3.742	-0.04447	3.742	-0.06641	3.742	-0.08432	3.742	-0.099
2.492	-0.00148	3.741	-0.02061	3.741	-0.04454	3.741	-0.06644	3.741	-0.08444	3.741	-0.09922
2.491	-0.00147	3.74	-0.02063	3.74	-0.04447	3.74	-0.0665	3.74	-0.08457	3.74	-0.09934
2.49	-0.00146	3.739	-0.02062	3.739	-0.04447	3.739	-0.06653	3.739	-0.08463	3.739	-0.09956
2.489	-0.00146	3.738	-0.02066	3.738	-0.04447	3.738	-0.06659	3.738	-0.08475	3.738	-0.09968
2.488	-0.00145	3.737	-0.02066	3.737	-0.04447	3.737	-0.06656	3.737	-0.08484	3.737	-0.0998
2.487	-0.00145	3.736	-0.02069	3.736	-0.04447	3.736	-0.06665	3.736	-0.08496	3.736	-0.1
2.486	-0.00143	3.735	-0.02068	3.735	-0.04444	3.735	-0.06662	3.735	-0.08503	3.735	-0.1002
2.485	-0.00142	3.734	-0.02071	3.734	-0.04447	3.734	-0.06672	3.734	-0.08512	3.734	-0.1003
2.484	-0.00142	3.733	-0.02074	3.733	-0.04444	3.733	-0.06672	3.733	-0.08518	3.733	-0.1004
2.483	-0.00142	3.732	-0.02076	3.732	-0.04444	3.732	-0.06675	3.732	-0.08533	3.732	-0.1006
2.482	-0.00141	3.731	-0.02084	3.731	-0.04447	3.731	-0.06678	3.731	-0.08536	3.731	-0.1008
2.481	-0.0014	3.73	-0.02088	3.73	-0.04447	3.73	-0.06687	3.73	-0.08546	3.73	-0.1008
2.48	-0.0014	3.729	-0.02085	3.729	-0.04447	3.729	-0.0669	3.729	-0.08546	3.729	-0.101
2.479	-0.00139	3.728	-0.02094	3.728	-0.04451	3.728	-0.06696	3.728	-0.08564	3.728	-0.1012
2.478	-0.00138	3.727	-0.02092	3.727	-0.04454	3.727	-0.06693	3.727	-0.0857	3.727	-0.1013
2.477	-0.00138	3.726	-0.02097	3.726	-0.04454	3.726	-0.06699	3.726	-0.08579	3.726	-0.1014
2.476	-0.00137	3.725	-0.02102	3.725	-0.04454	3.725	-0.06699	3.725	-0.08586	3.725	-0.1016
2.475	-0.00137	3.724	-0.02105	3.724	-0.04454	3.724	-0.06699	3.724	-0.08582	3.724	-0.1017
2.474	-0.00136	3.723	-0.0211	3.723	-0.04454	3.723	-0.06709	3.723	-0.08598	3.723	-0.1018
2.473	-0.00135	3.722	-0.02114	3.722	-0.0446	3.722	-0.06712	3.722	-0.0861	3.722	-0.1019
2.472	-0.00135	3.721	-0.02118	3.721	-0.04457	3.721	-0.06715	3.721	-0.0861	3.721	-0.1021
2.471	-0.00134	3.72	-0.0213	3.72	-0.04463	3.72	-0.06715	3.72	-0.08625	3.72	-0.1022
2.47	-0.00133	3.719	-0.0213	3.719	-0.04466	3.719	-0.06721	3.719	-0.08632	3.719	-0.1023
2.469	-0.00133	3.718	-0.02135	3.718	-0.04466	3.718	-0.06727	3.718	-0.08635	3.718	-0.1024
2.468	-0.00132	3.717	-0.0214	3.717	-0.04469	3.717	-0.0673	3.717	-0.08656	3.717	-0.1026
2.467	-0.00132	3.716	-0.02151	3.716	-0.04475	3.716	-0.06736	3.716	-0.0865	3.716	-0.1027
2.466	-0.00132	3.715	-0.02158	3.715	-0.04475	3.715	-0.06739	3.715	-0.08659	3.715	-0.1028
2.465	-0.00131	3.714	-0.02158	3.714	-0.04481	3.714	-0.06745	3.714	-0.08675	3.714	-0.103
2.464	-0.00131	3.713	-0.02161	3.713	-0.04484	3.713	-0.06752	3.713	-0.08681	3.713	-0.1031
2.463	-0.0013	3.712	-0.02169	3.712	-0.0449	3.712	-0.06758	3.712	-0.08687	3.712	-0.1033
2.462	-0.00129	3.711	-0.0218	3.711	-0.0449	3.711	-0.06755	3.711	-0.0869	3.711	-0.1033
2.461	-0.00129	3.71	-0.02188	3.71	-0.045	3.71	-0.06764	3.71	-0.08705	3.71	-0.1036
2.46	-0.00129	3.709	-0.02193	3.709	-0.04497	3.709	-0.06773	3.709	-0.08712	3.709	-0.1036
2.459	-0.00128	3.708	-0.0219	3.708	-0.04506	3.708	-0.0677	3.708	-0.08718	3.708	-0.1037
2.458	-0.00128	3.707	-0.02201	3.707	-0.04515	3.707	-0.06779	3.707	-0.0873	3.707	-0.1038
2.457	-0.00126	3.706	-0.02206	3.706	-0.04518	3.706	-0.06785	3.706	-0.08742	3.706	-0.104
2.456	-0.00127	3.705	-0.02217	3.705	-0.04524	3.705	-0.06788	3.705	-0.08748	3.705	-0.1041
2.455	-0.00127	3.704	-0.02222	3.704	-0.0453	3.704	-0.06801	3.704	-0.08758	3.704	-0.1043
2.454	-0.00125	3.703	-0.02227	3.703	-0.0454	3.703	-0.0681	3.703	-0.0877	3.703	-0.1045
2.453	-0.00125	3.702	-0.02237	3.702	-0.04543	3.702	-0.0681	3.702	-0.08773	3.702	-0.1045
2.452	-0.00124	3.701	-0.02247	3.701	-0.04555	3.701	-0.06819	3.701	-0.08788	3.701	-0.1047
2.451	-0.00124	3.7	-0.02249	3.7	-0.04558	3.7	-0.06825	3.7	-0.08798	3.7	-0.1048
2.45	-0.00124	3.699	-0.02256	3.699	-0.04564	3.699	-0.06834	3.699	-0.08804	3.699	-0.1049
2.449	-0.00123	3.698	-0.02263	3.698	-0.04573	3.698	-0.06844	3.698	-0.08819	3.698	-0.1051
2.448	-0.00123	3.697	-0.02273	3.697	-0.0458	3.697	-0.0685	3.697	-0.08831	3.697	-0.1052
2.447	-0.00122	3.696	-0.02281	3.696	-0.04592	3.696	-0.06865	3.696	-0.08844	3.696	-0.1054
2.446	-0.00122	3.695	-0.02286	3.695	-0.04595	3.695	-0.06868	3.695	-0.0885	3.695	-0.1055
2.445	-0.00122	3.694	-0.02296	3.694	-0.04607	3.694	-0.06877	3.694	-0.08862	3.694	-0.1057
2.444	-0.00122	3.693	-0.02303	3.693	-0.04619	3.693	-0.0689	3.693	-0.08874	3.693	-0.1059
2.443	-0.0012	3.692	-0.02305	3.692	-0.04623	3.692	-0.06902	3.692	-0.0889	3.692	-0.106
2.442	-0.0012	3.691	-0.02312	3.691	-0.04635	3.691	-0.06914	3.691	-0.08899	3.691	-0.1062
2.441	-0.00119	3.69	-0.02318	3.69	-0.04641	3.69	-0.06917	3.69	-0.08914	3.69	-0.1063
2.44	-0.00119	3.689	-0.02324	3.689	-0.0465	3.689	-0.0693	3.689	-0.08927	3.689	-0.1063
2.439	-0.00119	3.688	-0.0233	3.688	-0.04662	3.688	-0.06945	3.688	-0.08942	3.688	-0.1067
2.438	-0.00119	3.687	-0.02339	3.687	-0.04678	3.687	-0.06954	3.687	-0.08954	3.687	-0.1068
2.437	-0.00118	3.686	-0.02342	3.686	-0.04687	3.686	-0.06963	3.686	-0.0897	3.686	-0.107
2.436	-0.00118	3.685	-0.02348	3.685	-0.04693	3.685	-0.06979	3.685	-0.08982	3.685	-0.1072
2.435	-0.00118	3.684	-0.02349	3.684	-0.04702	3.684	-0.06988	3.684	-0.08991	3.684	-0.1073
2.434	-0.00117	3.683	-0.02356	3.683	-0.04715	3.683	-0.07	3.683	-0.09016	3.683	-0.1075
2.433	-0.00116	3.682	-0.02365	3.682	-0.04727	3.682	-0.07016	3.682	-0.09028	3.682	-0.1077
2.432	-0.00117	3.681	-0.02363	3.681	-0.04736	3.681	-0.07028	3.681	-0.09046	3.681	-0.1079
2.431	-0.00116	3.68	-0.02374	3.68	-0.04749	3.68	-0.07043	3.68	-0.09062	3.68	-0.1081
2.43	-0.00115	3.679	-0.02378	3.679	-0.04761	3.679	-0.07059	3.679	-0.09074	3.679	-0.1083
2.429	-0.00115	3.678	-0.02386	3.678	-0.0477	3.678	-0.07068	3.678	-0.09092	3.678	-0.1084
2.428	-0.00115	3.677	-0.02383	3.677	-0.04779	3.677	-0.07086	3.677	-0.09111	3.677	-0.1086
2.427	-0.00115	3.676	-0.02384	3.676	-0.04788	3.676	-0.07093	3.676	-0.0912	3.676	-0.1088
2.426	-0.00114	3.675	-0.0239	3.675	-0.04804	3.675	-0.07114	3.675	-0.09142	3.675	-0.1091
2.425	-0.00114	3.674	-0.02395	3.674	-0.04816	3.674	-0.07129	3.674	-0.0916	3.674	-0.1093
2.424	-0.00113	3.673	-0.024	3.673	-0.04819	3.673	-0.07142	3.673	-0.09175	3.673	-0.1095
2.423	-0.00113	3.672	-0.02399	3.672	-0.04835	3.672	-0.0716	3.672	-0.09194	3.672	-0.1097
2.422	-0.00113	3.671	-0.02411	3.671	-0.04847	3.671	-0.07175	3.671	-0.09212	3.671	-0.1099
2.421	-0.00113	3.67	-0.024	3.67	-0.04859	3.67	-0.07188	3.67	-0.09234	3.67	-0.1102
2.42	-0.00112	3.669	-0.02407	3.669	-0.04871	3.669	-0.07209	3.669	-0.09249	3.669	-0.1104
2.419	-0.00112	3.668	-0.02408	3.668	-0.04881	3.668	-0.07218	3.668	-0.09274	3.668	-0.1106
2.418	-0.00112	3.667	-0.02405	3.667	-0.04896	3.667	-0.0724	3.667	-0.09292	3.667	-0.1109
2.417	-0.00111	3.666	-0.02405	3.666	-0.04899	3.666	-0.07249	3.666	-0.09314	3.666	-0.1111
2.416	-0.00112	3.665	-0.0241	3.665	-0.04911	3.665	-0.07274	3.665	-0.09338	3.665	-0.1113
2.415	-0.00111	3.664	-0.02409	3.664	-0.04921	3.664	-0.07286	3.664	-0.0936	3.664	-0.1117
2.414	-0.00111	3.663	-0.02407	3.663	-0.04927	3.663	-0.07301	3.663	-0.09378	3.663	-0.1119
2.413	-0.0011	3.662	-0.02409	3.662	-0.04942	3.662	-0.0732	3.662	-0.0939	3.662	-0.1121
2.412	-0.0011	3.661	-0.02405	3.661	-0.04954	3.661	-0.07332	3.661	-0.09421	3.661	-0.1124
2.411	-0.00109	3.66	-0.02403	3.66	-0.04951	3.66	-0.07351	3.66	-0.0944	3.66	-0.1127
2.41	-0.0011	3.659	-0.02401	3.659	-0.0497	3.659	-0.07366	3.659	-0.09464	3.659	-0.113
2.409	-0.00109	3.658	-0.02403	3.658	-0.04973	3.658	-0.07384	3.658	-0.09483	3.658	-0.1132
2.408	-0.00109	3.657	-0.02397	3.657	-0.04985	3.657	-0.07397	3.657	-0.09501	3.657	-0.1134
2.407	-0.00109	3.656	-0.02396	3.656	-0.04991	3.656	-0.07421	3.656	-0.09532	3.656	-0.1138
2.406	-0.00109	3.655	-0.02393	3.655	-0.05	3.655	-0.07437	3.655	-0.09556	3.655	-0.114
2.405	-0.00108	3.654	-0.02388	3.654	-0.05007	3.654	-0.07446	3.654	-0.09572	3.654	-0.1143
2.404	-0.00108	3.653	-0.02385	3.653	-0.05016	3.653	-0.07464	3.653	-0.09596	3.653	-0.1146
2.403	-0.00108	3.652	-0.02382	3.652	-0.05019	3.652	-0.07483	3.652	-0.09621	3.652	-0.1148
2.402	-0.00108	3.651	-0.02379	3.651	-0.05025	3.651	-0.07498	3.651	-0.09648	3.651	-0.1152
2.401	-0.00107	3.65	-0.0237	3.65	-0.05034	3.65	-0.07507	3.65	-0.0967	3.65	-0.1155
2.4	-0.00107	3.649	-0.0237	3.649	-0.05037	3.649	-0.07523	3.649	-0.09698	3.649	-0.1158
2.399	-0.00107	3.648	-0.02367	3.648	-0.05047	3.648	-0.07538	3.648	-0.09722	3.648	-0.1162
2.398	-0.00107	3.647	-0.0236	3.647	-0.0505	3.647	-0.07553	3.647	-0.09738	3.647	-0.1163
2.397	-0.00106	3.646	-0.02355	3.646	-0.05053	3.646	-0.07566	3.646	-0.09762	3.646	-0.1168
2.396	-0.00106	3.645	-0.02345	3.645	-0.05062	3.645	-0.07581	3.645	-0.09787	3.645	-0.1171
2.395	-0.00106	3.644	-0.02337	3.644	-0.05062	3.644	-0.07593	3.644	-0.09811	3.644	-0.1174
2.394	-0.00106	3.643	-0.02333	3.643	-0.05065	3.643	-0.07612	3.643	-0.09839	3.643	-0.1177
2.393	-0.00106	3.642	-0.02328	3.642	-0.05065	3.642	-0.07624	3.642	-0.09864	3.642	-0.1181
2.392	-0.00105	3.641	-0.02316	3.641	-0.05068	3.641	-0.07636	3.641	-0.09882	3.641	-0.1183
2.391	-0.00107	3.64	-0.02315	3.64	-0.05071	3.64	-0.07649	3.64	-0.0991	3.64	-0.1186
2.39	-0.00105	3.639	-0.02308	3.639	-0.05071	3.639	-0.07661	3.639	-0.09931	3.639	-0.119
2.389	-0.00106	3.638	-0.02301	3.638	-0.05071	3.638	-0.07673	3.638	-0.09956	3.638	-0.1193
2.388	-0.00104	3.637	-0.02289	3.637	-0.05068	3.637	-0.07689	3.637	-0.0998	3.637	-0.1196
2.387	-0.00105	3.636	-0.02282	3.636	-0.05065	3.636	-0.07695	3.636	-0.1	3.636	-0.12
2.386	-0.00104	3.635	-0.02276	3.635	-0.05071	3.635	-0.07707	3.635	-0.1003	3.635	-0.1204
2.385	-0.00103	3.634	-0.02266	3.634	-0.05068	3.634	-0.07722	3.634	-0.1005	3.634	-0.1206
2.384	-0.00104	3.633	-0.02254	3.633	-0.05065	3.633	-0.07725	3.633	-0.1007	3.633	-0.121
2.383	-0.00104	3.632	-0.02249	3.632	-0.05065	3.632	-0.07741	3.632	-0.101	3.632	-0.1214
2.382	-0.00103	3.631	-0.02239	3.631	-0.05059	3.631	-0.07744	3.631	-0.1011	3.631	-0.1216
2.381	-0.00103	3.63	-0.02228	3.63	-0.05053	3.63	-0.0775	3.63	-0.1013	3.63	-0.122
2.38	-0.00103	3.629	-0.02221	3.629	-0.05053	3.629	-0.07759	3.629	-0.1016	3.629	-0.1223
2.379	-0.00103	3.628	-0.0221	3.628	-0.05047	3.628	-0.07768	3.628	-0.1018	3.628	-0.1227
2.378	-0.00103	3.627	-0.022	3.627	-0.05047	3.627	-0.07771	3.627	-0.102	3.627	-0.1229
2.377	-0.00102	3.626	-0.02193	3.626	-0.05037	3.626	-0.07775	3.626	-0.1022	3.626	-0.1234
2.376	-0.00103	3.625	-0.02176	3.625	-0.05028	3.625	-0.07781	3.625	-0.1024	3.625	-0.1236
2.375	-0.00101	3.624	-0.02163	3.624	-0.05031	3.624	-0.07784	3.624	-0.1026	3.624	-0.124
2.374	-0.00103	3.623	-0.02151	3.623	-0.05016	3.623	-0.0779	3.623	-0.1028	3.623	-0.1243
2.373	-0.00102	3.622	-0.02146	3.622	-0.0501	3.622	-0.07796	3.622	-0.103	3.622	-0.1246
2.372	-0.00102	3.621	-0.02132	3.621	-0.05003	3.621	-0.07796	3.621	-0.1032	3.621	-0.125
2.371	-0.00102	3.62	-0.02118	3.62	-0.04988	3.62	-0.07796	3.62	-0.1034	3.62	-0.1252
2.37	-0.00101	3.619	-0.02107	3.619	-0.04985	3.619	-0.07796	3.619	-0.1034	3.619	-0.1256
2.369	-0.00102	3.618	-0.02096	3.618	-0.04976	3.618	-0.07799	3.618	-0.1037	3.618	-0.1259
2.368	-0.00101	3.617	-0.02084	3.617	-0.04964	3.617	-0.07799	3.617	-0.1038	3.617	-0.1262
2.367	-0.00101	3.616	-0.02075	3.616	-0.04957	3.616	-0.07799	3.616	-0.104	3.616	-0.1266
2.366	-0.00101	3.615	-0.02065	3.615	-0.04945	3.615	-0.07799	3.615	-0.1041	3.615	-0.1269
2.365	-0.00102	3.614	-0.02051	3.614	-0.04933	3.614	-0.07799	3.614	-0.1043	3.614	-0.1272
2.364	-0.00101	3.613	-0.02036	3.613	-0.04921	3.613	-0.07793	3.613	-0.1044	3.613	-0.1274
2.363	-0.00101	3.612	-0.02029	3.612	-0.04908	3.612	-0.07787	3.612	-0.1044	3.612	-0.1278
2.362	-0.001	3.611	-0.02013	3.611	-0.04896	3.611	-0.07784	3.611	-0.1046	3.611	-0.128
2.361	-0.00101	3.61	-0.02004	3.61	-0.04887	3.61	-0.07784	3.61	-0.1048	3.61	-0.1283
2.36	-0.00101	3.609	-0.01985	3.609	-0.04871	3.609	-0.07768	3.609	-0.1047	3.609	-0.1286
2.359	-0.001	3.608	-0.01977	3.608	-0.04853	3.608	-0.07765	3.608	-0.1049	3.608	-0.1289
2.358	-0.00101	3.607	-0.01961	3.607	-0.04838	3.607	-0.07759	3.607	-0.105	3.607	-0.1291
2.357	-0.00101	3.606	-0.01942	3.606	-0.04825	3.606	-0.07747	3.606	-0.105	3.606	-0.1294
2.356	-0.0009989	3.605	-0.01935	3.605	-0.0481	3.605	-0.07738	3.605	-0.1052	3.605	-0.1296
2.355	-0.001	3.604	-0.01923	3.604	-0.04788	3.604	-0.07728	3.604	-0.1052	3.604	-0.1299
2.354	-0.00101	3.603	-0.01912	3.603	-0.04776	3.603	-0.07722	3.603	-0.1053	3.603	-0.1302
2.353	-0.001	3.602	-0.019	3.602	-0.04764	3.602	-0.07713	3.602	-0.1052	3.602	-0.1304
2.352	-0.001	3.601	-0.01882	3.601	-0.04742	3.601	-0.07698	3.601	-0.1054	3.601	-0.1307
2.351	-0.001	3.6	-0.01876	3.6	-0.0473	3.6	-0.07692	3.6	-0.1054	3.6	-0.1309
2.35	-0.0009999	3.599	-0.01857	3.599	-0.04712	3.599	-0.07679	3.599	-0.1053	3.599	-0.131
2.349	-0.0009968	3.598	-0.01847	3.598	-0.04693	3.598	-0.07652	3.598	-0.1054	3.598	-0.1313
2.348	-0.001	3.597	-0.01838	3.597	-0.04678	3.597	-0.07652	3.597	-0.1054	3.597	-0.1314
2.347	-0.001	3.596	-0.01822	3.596	-0.0465	3.596	-0.07621	3.596	-0.1053	3.596	-0.1317
2.346	-0.001	3.595	-0.01812	3.595	-0.04644	3.595	-0.07618	3.595	-0.1053	3.595	-0.1318
2.345	-0.00101	3.594	-0.018	3.594	-0.04616	3.594	-0.07602	3.594	-0.1053	3.594	-0.1321
2.344	-0.001	3.593	-0.01786	3.593	-0.04595	3.593	-0.07578	3.593	-0.1052	3.593	-0.1321
2.343	-0.0009993	3.592	-0.01775	3.592	-0.04576	3.592	-0.07566	3.592	-0.1053	3.592	-0.1323
2.342	-0.00101	3.591	-0.01762	3.591	-0.04561	3.591	-0.07553	3.591	-0.1051	3.591	-0.1325
2.341	-0.0009971	3.59	-0.01751	3.59	-0.0454	3.59	-0.07526	3.59	-0.1051	3.59	-0.1326
2.34	-0.0009996	3.589	-0.0174	3.589	-0.04518	3.589	-0.07507	3.589	-0.105	3.589	-0.1327
2.339	-0.0009968	3.588	-0.01727	3.588	-0.04497	3.588	-0.07489	3.588	-0.1049	3.588	-0.1328
2.338	-0.001	3.587	-0.01718	3.587	-0.04478	3.587	-0.07473	3.587	-0.1048	3.587	-0.133
2.337	-0.000998	3.586	-0.01703	3.586	-0.04457	3.586	-0.07452	3.586	-0.1047	3.586	-0.1331
2.336	-0.0009946	3.585	-0.01689	3.585	-0.04438	3.585	-0.07424	3.585	-0.1046	3.585	-0.1331
2.335	-0.0009925	3.584	-0.01683	3.584	-0.04417	3.584	-0.07406	3.584	-0.1044	3.584	-0.1332
2.334	-0.0009943	3.583	-0.01673	3.583	-0.04404	3.583	-0.07384	3.583	-0.1044	3.583	-0.1333
2.333	-0.0009931	3.582	-0.01652	3.582	-0.04377	3.582	-0.07366	3.582	-0.1043	3.582	-0.1333
2.332	-0.0009983	3.581	-0.01644	3.581	-0.04355	3.581	-0.07335	3.581	-0.1041	3.581	-0.1334
2.331	-0.0009956	3.58	-0.0163	3.58	-0.04328	3.58	-0.07304	3.58	-0.1039	3.58	-0.1333
2.33	-0.001	3.579	-0.0162	3.579	-0.04312	3.579	-0.07283	3.579	-0.1037	3.579	-0.1334
2.329	-0.0009965	3.578	-0.0161	3.578	-0.04288	3.578	-0.07261	3.578	-0.1036	3.578	-0.1334
2.328	-0.0009996	3.577	-0.01599	3.577	-0.04263	3.577	-0.07228	3.577	-0.1033	3.577	-0.1333
2.327	-0.0009894	3.576	-0.01589	3.576	-0.04245	3.576	-0.072	3.576	-0.1032	3.576	-0.1333
2.326	-0.0009916	3.575	-0.01572	3.575	-0.0422	3.575	-0.07172	3.575	-0.1029	3.575	-0.1333
2.325	-0.0009903	3.574	-0.01562	3.574	-0.04199	3.574	-0.07148	3.574	-0.1027	3.574	-0.1333
2.324	-0.0009934	3.573	-0.01555	3.573	-0.04171	3.573	-0.0712	3.573	-0.1025	3.573	-0.1332
2.323	-0.0009989	3.572	-0.01548	3.572	-0.04153	3.572	-0.07093	3.572	-0.1022	3.572	-0.1331
2.322	-0.0009873	3.571	-0.01535	3.571	-0.04131	3.571	-0.07053	3.571	-0.102	3.571	-0.133
2.321	-0.0009897	3.57	-0.01523	3.57	-0.04106	3.57	-0.07031	3.57	-0.1017	3.57	-0.1329
2.32	-0.0009962	3.569	-0.01513	3.569	-0.04082	3.569	-0.07	3.569	-0.1014	3.569	-0.1328
2.319	-0.0009894	3.568	-0.01505	3.568	-0.04063	3.568	-0.06967	3.568	-0.1012	3.568	-0.1327
2.318	-0.0009919	3.567	-0.01493	3.567	-0.04036	3.567	-0.06933	3.567	-0.1008	3.567	-0.1325
2.317	-0.0009965	3.566	-0.01483	3.566	-0.04011	3.566	-0.06914	3.566	-0.1006	3.566	-0.1323
2.316	-0.0009922	3.565	-0.0147	3.565	-0.03996	3.565	-0.06881	3.565	-0.1003	3.565	-0.1322
2.315	-0.000986	3.564	-0.0146	3.564	-0.03965	3.564	-0.06853	3.564	-0.09996	3.564	-0.132
2.314	-0.0009943	3.563	-0.01455	3.563	-0.03944	3.563	-0.06813	3.563	-0.09971	3.563	-0.1318
2.313	-0.0009968	3.562	-0.01443	3.562	-0.03922	3.562	-0.06788	3.562	-0.0994	3.562	-0.1316
2.312	-0.000998	3.561	-0.0143	3.561	-0.03901	3.561	-0.06752	3.561	-0.09894	3.561	-0.1314
2.311	-0.0009977	3.56	-0.01425	3.56	-0.03876	3.56	-0.06727	3.56	-0.09876	3.56	-0.1312
2.31	-0.0009897	3.559	-0.0141	3.559	-0.03855	3.559	-0.06681	3.559	-0.09839	3.559	-0.131
2.309	-0.0009864	3.558	-0.01409	3.558	-0.0383	3.558	-0.06656	3.558	-0.09796	3.558	-0.1307
2.308	-0.0009864	3.557	-0.01396	3.557	-0.03808	3.557	-0.06619	3.557	-0.09771	3.557	-0.1305
2.307	-0.0009882	3.556	-0.01385	3.556	-0.03784	3.556	-0.06583	3.556	-0.09725	3.556	-0.1302
2.306	-0.0009882	3.555	-0.01378	3.555	-0.03775	3.555	-0.06561	3.555	-0.09698	3.555	-0.1299
2.305	-0.001	3.554	-0.01371	3.554	-0.03735	3.554	-0.06524	3.554	-0.09655	3.554	-0.1296
2.304	-0.000994	3.553	-0.01362	3.553	-0.03726	3.553	-0.06484	3.553	-0.09618	3.553	-0.1294
2.303	-0.0009937	3.552	-0.01353	3.552	-0.03698	3.552	-0.06457	3.552	-0.09578	3.552	-0.1291
2.302	-0.0009974	3.551	-0.01342	3.551	-0.03682	3.551	-0.06426	3.551	-0.09538	3.551	-0.1287
2.301	-0.0009937	3.55	-0.01337	3.55	-0.03658	3.55	-0.06386	3.55	-0.0951	3.55	-0.1284
2.3	-0.001	3.549	-0.0133	3.549	-0.03633	3.549	-0.06358	3.549	-0.09464	3.549	-0.1281
2.299	-0.0009996	3.548	-0.01318	3.548	-0.03612	3.548	-0.06321	3.548	-0.09415	3.548	-0.1277
2.298	-0.001	3.547	-0.01314	3.547	-0.03596	3.547	-0.06288	3.547	-0.09387	3.547	-0.1274
2.297	-0.001	3.546	-0.01306	3.546	-0.03575	3.546	-0.06245	3.546	-0.09351	3.546	-0.127
2.296	-0.00101	3.545	-0.01293	3.545	-0.03553	3.545	-0.06223	3.545	-0.09304	3.545	-0.1267
2.295	-0.0009959	3.544	-0.01292	3.544	-0.03535	3.544	-0.06186	3.544	-0.09255	3.544	-0.1263
2.294	-0.001	3.543	-0.0128	3.543	-0.0351	3.543	-0.06146	3.543	-0.09228	3.543	-0.1259
2.293	-0.001	3.542	-0.01274	3.542	-0.03498	3.542	-0.06122	3.542	-0.09172	3.542	-0.1254
2.292	-0.00101	3.541	-0.0127	3.541	-0.03474	3.541	-0.06091	3.541	-0.09139	3.541	-0.1251
2.291	-0.001	3.54	-0.01255	3.54	-0.03452	3.54	-0.06054	3.54	-0.09089	3.54	-0.1246
2.29	-0.001	3.539	-0.01254	3.539	-0.03434	3.539	-0.06023	3.539	-0.09046	3.539	-0.1243
2.289	-0.00101	3.538	-0.01247	3.538	-0.03418	3.538	-0.05987	3.538	-0.09019	3.538	-0.1237
2.288	-0.00101	3.537	-0.0124	3.537	-0.03397	3.537	-0.05965	3.537	-0.08963	3.537	-0.1232
2.287	-0.00101	3.536	-0.01236	3.536	-0.03381	3.536	-0.05931	3.536	-0.08927	3.536	-0.1229
2.286	-0.00101	3.535	-0.0123	3.535	-0.0336	3.535	-0.05894	3.535	-0.0888	3.535	-0.1224
2.285	-0.00101	3.534	-0.01215	3.534	-0.03345	3.534	-0.05861	3.534	-0.08844	3.534	-0.122
2.284	-0.00102	3.533	-0.01208	3.533	-0.03326	3.533	-0.05845	3.533	-0.08804	3.533	-0.1216
2.283	-0.00102	3.532	-0.01211	3.532	-0.03308	3.532	-0.05799	3.532	-0.08755	3.532	-0.1212
2.282	-0.00102	3.531	-0.01196	3.531	-0.03292	3.531	-0.05775	3.531	-0.08724	3.531	-0.1207
2.281	-0.00102	3.53	-0.01191	3.53	-0.03274	3.53	-0.05738	3.53	-0.08659	3.53	-0.1201
2.28	-0.00102	3.529	-0.01186	3.529	-0.03249	3.529	-0.05707	3.529	-0.08622	3.529	-0.1196
2.279	-0.00102	3.528	-0.01177	3.528	-0.03231	3.528	-0.05682	3.528	-0.08589	3.528	-0.1192
2.278	-0.00102	3.527	-0.01176	3.527	-0.03219	3.527	-0.05646	3.527	-0.08539	3.527	-0.1187
2.277	-0.00103	3.526	-0.01174	3.526	-0.03206	3.526	-0.05606	3.526	-0.08496	3.526	-0.1181
2.276	-0.00103	3.525	-0.01164	3.525	-0.03182	3.525	-0.05593	3.525	-0.08457	3.525	-0.1177
2.275	-0.00103	3.524	-0.01161	3.524	-0.03163	3.524	-0.05547	3.524	-0.08407	3.524	-0.1172
2.274	-0.00103	3.523	-0.01152	3.523	-0.03151	3.523	-0.05532	3.523	-0.08371	3.523	-0.1167
2.273	-0.00104	3.522	-0.01153	3.522	-0.03126	3.522	-0.05492	3.522	-0.08331	3.522	-0.1162
2.272	-0.00103	3.521	-0.01147	3.521	-0.03117	3.521	-0.05461	3.521	-0.08281	3.521	-0.1157
2.271	-0.00104	3.52	-0.01144	3.52	-0.03108	3.52	-0.05443	3.52	-0.08241	3.52	-0.1152
2.27	-0.00104	3.519	-0.01136	3.519	-0.03077	3.519	-0.05412	3.519	-0.08202	3.519	-0.1145
2.269	-0.00105	3.518	-0.01126	3.518	-0.03071	3.518	-0.05381	3.518	-0.08159	3.518	-0.1141
2.268	-0.00104	3.517	-0.01125	3.517	-0.03059	3.517	-0.05354	3.517	-0.08112	3.517	-0.1135
2.267	-0.00105	3.516	-0.01118	3.516	-0.03034	3.516	-0.05314	3.516	-0.08069	3.516	-0.1131
2.266	-0.00104	3.515	-0.01117	3.515	-0.03031	3.515	-0.05298	3.515	-0.0803	3.515	-0.1126
2.265	-0.00104	3.514	-0.01114	3.514	-0.03007	3.514	-0.0528	3.514	-0.07993	3.514	-0.1119
2.264	-0.00105	3.513	-0.01109	3.513	-0.02997	3.513	-0.05249	3.513	-0.07956	3.513	-0.1115
2.263	-0.00104	3.512	-0.01104	3.512	-0.02979	3.512	-0.05219	3.512	-0.07916	3.512	-0.1111
2.262	-0.00104	3.511	-0.01098	3.511	-0.02973	3.511	-0.05191	3.511	-0.07867	3.511	-0.1105
2.261	-0.00106	3.51	-0.01097	3.51	-0.02957	3.51	-0.05169	3.51	-0.07839	3.51	-0.1098
2.26	-0.00106	3.509	-0.01094	3.509	-0.02939	3.509	-0.05136	3.509	-0.07784	3.509	-0.1094
2.259	-0.00106	3.508	-0.01087	3.508	-0.02921	3.508	-0.05117	3.508	-0.07747	3.508	-0.1088
2.258	-0.00106	3.507	-0.01079	3.507	-0.02911	3.507	-0.0509	3.507	-0.07707	3.507	-0.1083
2.257	-0.00106	3.506	-0.01074	3.506	-0.02896	3.506	-0.05065	3.506	-0.07676	3.506	-0.1078
2.256	-0.00106	3.505	-0.01073	3.505	-0.02884	3.505	-0.05034	3.505	-0.07627	3.505	-0.1073
2.255	-0.00106	3.504	-0.01075	3.504	-0.02878	3.504	-0.05016	3.504	-0.07599	3.504	-0.1067
2.254	-0.00107	3.503	-0.01067	3.503	-0.02865	3.503	-0.04988	3.503	-0.0755	3.503	-0.1062
2.253	-0.00107	3.502	-0.01064	3.502	-0.02844	3.502	-0.04964	3.502	-0.07513	3.502	-0.1057
2.252	-0.00107	3.501	-0.01065	3.501	-0.02841	3.501	-0.04936	3.501	-0.0747	3.501	-0.1051
2.251	-0.00107	3.5	-0.0106	3.5	-0.02816	3.5	-0.04911	3.5	-0.07424	3.5	-0.1046
2.25	-0.00107	3.499	-0.01054	3.499	-0.02816	3.499	-0.0489	3.499	-0.074	3.499	-0.1042
2.249	-0.00108	3.498	-0.01052	3.498	-0.02801	3.498	-0.04871	3.498	-0.0736	3.498	-0.1036
2.248	-0.00108	3.497	-0.01044	3.497	-0.02785	3.497	-0.0485	3.497	-0.0732	3.497	-0.1031
2.247	-0.00109	3.496	-0.01048	3.496	-0.02779	3.496	-0.04813	3.496	-0.07289	3.496	-0.1024
2.246	-0.00108	3.495	-0.01035	3.495	-0.0277	3.495	-0.04804	3.495	-0.07243	3.495	-0.102
2.245	-0.00108	3.494	-0.01039	3.494	-0.02749	3.494	-0.04776	3.494	-0.07206	3.494	-0.1014
2.244	-0.00108	3.493	-0.01034	3.493	-0.02746	3.493	-0.04758	3.493	-0.07175	3.493	-0.1009
2.243	-0.00109	3.492	-0.01039	3.492	-0.02733	3.492	-0.04727	3.492	-0.07136	3.492	-0.1004
2.242	-0.0011	3.491	-0.01029	3.491	-0.02721	3.491	-0.04715	3.491	-0.07099	3.491	-0.09999
2.241	-0.0011	3.49	-0.01032	3.49	-0.02709	3.49	-0.04681	3.49	-0.07059	3.49	-0.09925
2.24	-0.0011	3.489	-0.01026	3.489	-0.02702	3.489	-0.04675	3.489	-0.07025	3.489	-0.09891
2.239	-0.0011	3.488	-0.01026	3.488	-0.02693	3.488	-0.04644	3.488	-0.06991	3.488	-0.09839
2.238	-0.0011	3.487	-0.01024	3.487	-0.02678	3.487	-0.04616	3.487	-0.06954	3.487	-0.09781
2.237	-0.0011	3.486	-0.01024	3.486	-0.02672	3.486	-0.04592	3.486	-0.06917	3.486	-0.09722
2.236	-0.00111	3.485	-0.01022	3.485	-0.02659	3.485	-0.04576	3.485	-0.06899	3.485	-0.09679
2.235	-0.00111	3.484	-0.01018	3.484	-0.02647	3.484	-0.04549	3.484	-0.06853	3.484	-0.09621
2.234	-0.00111	3.483	-0.01016	3.483	-0.02644	3.483	-0.04533	3.483	-0.06804	3.483	-0.09578
2.233	-0.0011	3.482	-0.01012	3.482	-0.02635	3.482	-0.04524	3.482	-0.06782	3.482	-0.09538
2.232	-0.00111	3.481	-0.01017	3.481	-0.02629	3.481	-0.04497	3.481	-0.06761	3.481	-0.09473
2.231	-0.00112	3.48	-0.01012	3.48	-0.02623	3.48	-0.04481	3.48	-0.0673	3.48	-0.09424
2.23	-0.00111	3.479	-0.01017	3.479	-0.02601	3.479	-0.04457	3.479	-0.06662	3.479	-0.09372
2.229	-0.00112	3.478	-0.01008	3.478	-0.02595	3.478	-0.04432	3.478	-0.06644	3.478	-0.09332
2.228	-0.00111	3.477	-0.01009	3.477	-0.02586	3.477	-0.04423	3.477	-0.06616	3.477	-0.09271
2.227	-0.00112	3.476	-0.01007	3.476	-0.02573	3.476	-0.04389	3.476	-0.06583	3.476	-0.09231
2.226	-0.00112	3.475	-0.00997	3.475	-0.02577	3.475	-0.04377	3.475	-0.0654	3.475	-0.09154
2.225	-0.00112	3.474	-0.01	3.474	-0.02555	3.474	-0.04361	3.474	-0.06515	3.474	-0.09123
2.224	-0.00112	3.473	-0.00998	3.473	-0.02549	3.473	-0.04334	3.473	-0.06457	3.473	-0.09062
2.223	-0.00112	3.472	-0.00998	3.472	-0.02546	3.472	-0.04318	3.472	-0.0646	3.472	-0.09013
2.222	-0.00113	3.471	-0.01	3.471	-0.02527	3.471	-0.04291	3.471	-0.06401	3.471	-0.08954
2.221	-0.00112	3.47	-0.00998	3.47	-0.0253	3.47	-0.04278	3.47	-0.06374	3.47	-0.08914
2.22	-0.00113	3.469	-0.01	3.469	-0.02518	3.469	-0.0426	3.469	-0.06334	3.469	-0.08865
2.219	-0.00113	3.468	-0.00993	3.468	-0.02503	3.468	-0.04239	3.468	-0.06306	3.468	-0.08804
2.218	-0.00113	3.467	-0.0099	3.467	-0.02497	3.467	-0.0422	3.467	-0.06275	3.467	-0.08761
2.217	-0.00113	3.466	-0.00995	3.466	-0.02494	3.466	-0.04205	3.466	-0.06235	3.466	-0.08702
2.216	-0.00113	3.465	-0.00993	3.465	-0.02475	3.465	-0.04189	3.465	-0.06205	3.465	-0.08659
2.215	-0.00113	3.464	-0.00989	3.464	-0.02478	3.464	-0.04165	3.464	-0.0618	3.464	-0.08607
2.214	-0.00113	3.463	-0.00986	3.463	-0.02466	3.463	-0.04143	3.463	-0.0614	3.463	-0.08546
2.213	-0.00113	3.462	-0.00989	3.462	-0.0246	3.462	-0.04125	3.462	-0.06113	3.462	-0.08503
2.212	-0.00113	3.461	-0.00987	3.461	-0.02457	3.461	-0.04113	3.461	-0.06085	3.461	-0.0845
2.211	-0.00113	3.46	-0.00987	3.46	-0.02444	3.46	-0.04091	3.46	-0.06042	3.46	-0.08404
2.21	-0.00113	3.459	-0.00987	3.459	-0.02438	3.459	-0.04073	3.459	-0.06014	3.459	-0.08352
2.209	-0.00114	3.458	-0.00989	3.458	-0.02429	3.458	-0.04057	3.458	-0.05987	3.458	-0.08321
2.208	-0.00113	3.457	-0.00989	3.457	-0.02423	3.457	-0.04036	3.457	-0.0594	3.457	-0.08251
2.207	-0.00113	3.456	-0.00991	3.456	-0.02417	3.456	-0.04023	3.456	-0.05928	3.456	-0.08205
2.206	-0.00113	3.455	-0.00985	3.455	-0.02408	3.455	-0.03999	3.455	-0.05882	3.455	-0.0814
2.205	-0.00114	3.454	-0.00984	3.454	-0.02392	3.454	-0.03987	3.454	-0.05851	3.454	-0.08109
2.204	-0.00114	3.453	-0.0099	3.453	-0.02395	3.453	-0.03968	3.453	-0.05833	3.453	-0.0806
2.203	-0.00114	3.452	-0.00984	3.452	-0.02383	3.452	-0.03944	3.452	-0.05768	3.452	-0.07996
2.202	-0.00113	3.451	-0.00988	3.451	-0.02374	3.451	-0.03931	3.451	-0.05768	3.451	-0.07956
2.201	-0.00113	3.45	-0.00983	3.45	-0.02374	3.45	-0.03913	3.45	-0.05725	3.45	-0.079
2.2	-0.00113	3.449	-0.00975	3.449	-0.02365	3.449	-0.03894	3.449	-0.05685	3.449	-0.07848
2.199	-0.00114	3.448	-0.00979	3.448	-0.02361	3.448	-0.03888	3.448	-0.05667	3.448	-0.07811
2.198	-0.00113	3.447	-0.00982	3.447	-0.02346	3.447	-0.03867	3.447	-0.05627	3.447	-0.07756
2.197	-0.00112	3.446	-0.00982	3.446	-0.02346	3.446	-0.03842	3.446	-0.05606	3.446	-0.07716
2.196	-0.00112	3.445	-0.00983	3.445	-0.0234	3.445	-0.03821	3.445	-0.05575	3.445	-0.07655
2.195	-0.00113	3.444	-0.00974	3.444	-0.02328	3.444	-0.03815	3.444	-0.05529	3.444	-0.07609
2.194	-0.00113	3.443	-0.00979	3.443	-0.02322	3.443	-0.03802	3.443	-0.05517	3.443	-0.07559
2.193	-0.00112	3.442	-0.00977	3.442	-0.02306	3.442	-0.03772	3.442	-0.0547	3.442	-0.07504
2.192	-0.00113	3.441	-0.0098	3.441	-0.02309	3.441	-0.03747	3.441	-0.05437	3.441	-0.07455
2.191	-0.00113	3.44	-0.00979	3.44	-0.02297	3.44	-0.03741	3.44	-0.05412	3.44	-0.07403
2.19	-0.00112	3.439	-0.00977	3.439	-0.02294	3.439	-0.03716	3.439	-0.05375	3.439	-0.07351
2.189	-0.00112	3.438	-0.00973	3.438	-0.02282	3.438	-0.03704	3.438	-0.05341	3.438	-0.07311
2.188	-0.00111	3.437	-0.0098	3.437	-0.02288	3.437	-0.03686	3.437	-0.05317	3.437	-0.07252
2.187	-0.00111	3.436	-0.00971	3.436	-0.02266	3.436	-0.03667	3.436	-0.05283	3.436	-0.07206
2.186	-0.00112	3.435	-0.00978	3.435	-0.02263	3.435	-0.03655	3.435	-0.05252	3.435	-0.07154
2.185	-0.00111	3.434	-0.0097	3.434	-0.0226	3.434	-0.03639	3.434	-0.05219	3.434	-0.07114
2.184	-0.00111	3.433	-0.0097	3.433	-0.02254	3.433	-0.036	3.433	-0.05185	3.433	-0.07062
2.183	-0.00111	3.432	-0.00973	3.432	-0.02242	3.432	-0.03609	3.432	-0.0516	3.432	-0.07022
2.182	-0.0011	3.431	-0.00972	3.431	-0.02229	3.431	-0.03575	3.431	-0.05114	3.431	-0.0696
2.181	-0.0011	3.43	-0.00971	3.43	-0.02223	3.43	-0.0356	3.43	-0.05096	3.43	-0.06908
2.18	-0.0011	3.429	-0.00969	3.429	-0.02223	3.429	-0.03541	3.429	-0.05065	3.429	-0.06859
2.179	-0.00109	3.428	-0.00967	3.428	-0.02202	3.428	-0.03526	3.428	-0.05016	3.428	-0.06804
2.178	-0.0011	3.427	-0.00966	3.427	-0.02199	3.427	-0.03504	3.427	-0.04997	3.427	-0.06761
2.177	-0.0011	3.426	-0.0096	3.426	-0.02196	3.426	-0.03486	3.426	-0.0497	3.426	-0.06715
2.176	-0.00109	3.425	-0.00966	3.425	-0.02183	3.425	-0.03458	3.425	-0.04933	3.425	-0.0665
2.175	-0.00109	3.424	-0.00956	3.424	-0.0218	3.424	-0.03449	3.424	-0.04908	3.424	-0.06613
2.174	-0.00108	3.423	-0.00955	3.423	-0.02162	3.423	-0.03431	3.423	-0.04865	3.423	-0.06561
2.173	-0.00109	3.422	-0.00956	3.422	-0.02156	3.422	-0.03415	3.422	-0.04838	3.422	-0.06509
2.172	-0.00108	3.421	-0.00954	3.421	-0.02153	3.421	-0.03406	3.421	-0.04807	3.421	-0.06469
2.171	-0.00108	3.42	-0.00947	3.42	-0.02143	3.42	-0.03372	3.42	-0.04767	3.42	-0.06407
2.17	-0.00107	3.419	-0.00948	3.419	-0.02137	3.419	-0.03363	3.419	-0.04752	3.419	-0.06355
2.169	-0.00107	3.418	-0.00954	3.418	-0.02128	3.418	-0.03338	3.418	-0.04705	3.418	-0.06328
2.168	-0.00107	3.417	-0.00942	3.417	-0.02116	3.417	-0.0332	3.417	-0.04669	3.417	-0.06257
2.167	-0.00107	3.416	-0.00945	3.416	-0.02113	3.416	-0.03311	3.416	-0.04659	3.416	-0.06226
2.166	-0.00107	3.415	-0.00939	3.415	-0.02094	3.415	-0.03277	3.415	-0.04613	3.415	-0.06152
2.165	-0.00107	3.414	-0.00935	3.414	-0.02088	3.414	-0.03252	3.414	-0.0458	3.414	-0.06106
2.164	-0.00106	3.413	-0.00931	3.413	-0.02079	3.413	-0.03246	3.413	-0.04555	3.413	-0.06063
2.163	-0.00106	3.412	-0.00926	3.412	-0.0207	3.412	-0.03225	3.412	-0.04509	3.412	-0.06026
2.162	-0.00106	3.411	-0.00928	3.411	-0.02057	3.411	-0.03206	3.411	-0.04481	3.411	-0.05959
2.161	-0.00106	3.41	-0.0093	3.41	-0.02054	3.41	-0.03182	3.41	-0.04451	3.41	-0.05916
2.16	-0.00105	3.409	-0.00916	3.409	-0.02033	3.409	-0.03157	3.409	-0.04417	3.409	-0.0587
2.159	-0.00106	3.408	-0.00919	3.408	-0.0203	3.408	-0.03151	3.408	-0.04389	3.408	-0.05818
2.158	-0.00105	3.407	-0.00916	3.407	-0.02011	3.407	-0.0312	3.407	-0.04349	3.407	-0.05756
2.157	-0.00105	3.406	-0.00907	3.406	-0.02014	3.406	-0.03099	3.406	-0.04318	3.406	-0.05719
2.156	-0.00105	3.405	-0.00906	3.405	-0.01996	3.405	-0.03096	3.405	-0.04291	3.405	-0.05676
2.155	-0.00105	3.404	-0.00897	3.404	-0.0199	3.404	-0.03059	3.404	-0.04245	3.404	-0.05606
2.154	-0.00105	3.403	-0.00894	3.403	-0.01974	3.403	-0.03037	3.403	-0.04223	3.403	-0.05578
2.153	-0.00105	3.402	-0.00884	3.402	-0.01962	3.402	-0.03022	3.402	-0.04186	3.402	-0.05526
2.152	-0.00105	3.401	-0.0089	3.401	-0.01953	3.401	-0.02997	3.401	-0.04153	3.401	-0.05467
2.151	-0.00105	3.4	-0.00886	3.4	-0.01947	3.4	-0.02979	3.4	-0.04122	3.4	-0.05424
2.15	-0.00104	3.399	-0.00876	3.399	-0.01931	3.399	-0.02961	3.399	-0.04085	3.399	-0.05378
2.149	-0.00105	3.398	-0.00872	3.398	-0.01919	3.398	-0.02939	3.398	-0.04054	3.398	-0.05329
2.148	-0.00104	3.397	-0.00868	3.397	-0.01904	3.397	-0.02921	3.397	-0.0403	3.397	-0.0528
2.147	-0.00104	3.396	-0.00862	3.396	-0.01895	3.396	-0.02902	3.396	-0.03987	3.396	-0.05225
2.146	-0.00103	3.395	-0.00858	3.395	-0.01891	3.395	-0.02881	3.395	-0.03965	3.395	-0.05188
2.145	-0.00103	3.394	-0.0085	3.394	-0.01873	3.394	-0.02856	3.394	-0.03931	3.394	-0.05142
2.144	-0.00103	3.393	-0.00844	3.393	-0.01861	3.393	-0.02835	3.393	-0.03891	3.393	-0.05096
2.143	-0.00102	3.392	-0.00851	3.392	-0.01852	3.392	-0.02822	3.392	-0.03864	3.392	-0.05043
2.142	-0.00103	3.391	-0.00834	3.391	-0.01836	3.391	-0.02792	3.391	-0.03836	3.391	-0.04994
2.141	-0.00102	3.39	-0.00832	3.39	-0.01821	3.39	-0.02785	3.39	-0.03796	3.39	-0.04945
2.14	-0.00102	3.389	-0.00822	3.389	-0.01815	3.389	-0.02752	3.389	-0.03772	3.389	-0.04914
2.139	-0.00102	3.388	-0.00816	3.388	-0.01796	3.388	-0.02736	3.388	-0.03729	3.388	-0.04853
2.138	-0.00102	3.387	-0.00816	3.387	-0.01793	3.387	-0.02718	3.387	-0.0371	3.387	-0.04819
2.137	-0.00101	3.386	-0.00805	3.386	-0.01778	3.386	-0.02699	3.386	-0.03676	3.386	-0.04764
2.136	-0.00101	3.385	-0.00802	3.385	-0.01766	3.385	-0.02672	3.385	-0.03639	3.385	-0.04736
2.135	-0.00102	3.384	-0.00797	3.384	-0.01756	3.384	-0.02653	3.384	-0.03615	3.384	-0.04681
2.134	-0.00101	3.383	-0.00791	3.383	-0.01747	3.383	-0.02635	3.383	-0.03575	3.383	-0.04641
2.133	-0.001	3.382	-0.00785	3.382	-0.01732	3.382	-0.02613	3.382	-0.0356	3.382	-0.04595
2.132	-0.00101	3.381	-0.00782	3.381	-0.01719	3.381	-0.02604	3.381	-0.03523	3.381	-0.04549
2.131	-0.0009968	3.38	-0.00775	3.38	-0.01716	3.38	-0.0258	3.38	-0.03492	3.38	-0.04509
2.13	-0.0009974	3.379	-0.00772	3.379	-0.01704	3.379	-0.02561	3.379	-0.03461	3.379	-0.04469
2.129	-0.0009959	3.378	-0.00761	3.378	-0.01692	3.378	-0.02546	3.378	-0.0344	3.378	-0.04423
2.128	-0.0009971	3.377	-0.0076	3.377	-0.01683	3.377	-0.02518	3.377	-0.03409	3.377	-0.04392
2.127	-0.0009977	3.376	-0.00755	3.376	-0.01667	3.376	-0.02512	3.376	-0.03378	3.376	-0.04349
2.126	-0.0009974	3.375	-0.00747	3.375	-0.01655	3.375	-0.02481	3.375	-0.03357	3.375	-0.04309
2.125	-0.0009931	3.374	-0.00745	3.374	-0.01649	3.374	-0.02469	3.374	-0.0332	3.374	-0.0426
2.124	-0.0009897	3.373	-0.00743	3.373	-0.01636	3.373	-0.02451	3.373	-0.03295	3.373	-0.04232
2.123	-0.0009857	3.372	-0.0073	3.372	-0.01624	3.372	-0.02429	3.372	-0.03268	3.372	-0.04186
2.122	-0.0009817	3.371	-0.0073	3.371	-0.01618	3.371	-0.02417	3.371	-0.03252	3.371	-0.04146
2.121	-0.0009808	3.37	-0.00724	3.37	-0.01606	3.37	-0.02395	3.37	-0.03212	3.37	-0.04113
2.12	-0.0009885	3.369	-0.00722	3.369	-0.01597	3.369	-0.02386	3.369	-0.03188	3.369	-0.0407
2.119	-0.0009848	3.368	-0.00723	3.368	-0.01584	3.368	-0.02371	3.368	-0.03169	3.368	-0.04039
2.118	-0.0009808	3.367	-0.00711	3.367	-0.01581	3.367	-0.02349	3.367	-0.03139	3.367	-0.04002
2.117	-0.0009817	3.366	-0.0071	3.366	-0.01569	3.366	-0.02334	3.366	-0.03114	3.366	-0.03968
2.116	-0.0009765	3.365	-0.00708	3.365	-0.01566	3.365	-0.02322	3.365	-0.03099	3.365	-0.03931
2.115	-0.0009692	3.364	-0.00704	3.364	-0.0155	3.364	-0.02306	3.364	-0.03065	3.364	-0.03898
2.114	-0.0009716	3.363	-0.00703	3.363	-0.01546	3.363	-0.02288	3.363	-0.03053	3.363	-0.03864
2.113	-0.0009741	3.362	-0.00697	3.362	-0.01538	3.362	-0.02282	3.362	-0.03022	3.362	-0.03827
2.112	-0.0009753	3.361	-0.00695	3.361	-0.01532	3.361	-0.02266	3.361	-0.03007	3.361	-0.03805
2.111	-0.0009704	3.36	-0.00697	3.36	-0.01525	3.36	-0.02254	3.36	-0.02982	3.36	-0.03769
2.11	-0.0009673	3.359	-0.00695	3.359	-0.01522	3.359	-0.02245	3.359	-0.02961	3.359	-0.03738
2.109	-0.0009716	3.358	-0.00689	3.358	-0.01512	3.358	-0.02226	3.358	-0.02948	3.358	-0.03713
2.108	-0.0009692	3.357	-0.00692	3.357	-0.01514	3.357	-0.0222	3.357	-0.02927	3.357	-0.03686
2.107	-0.0009575	3.356	-0.00683	3.356	-0.01498	3.356	-0.02205	3.356	-0.02905	3.356	-0.03649
2.106	-0.0009648	3.355	-0.00683	3.355	-0.01498	3.355	-0.02196	3.355	-0.0289	3.355	-0.03624
2.105	-0.000963	3.354	-0.00687	3.354	-0.01488	3.354	-0.02193	3.354	-0.02878	3.354	-0.03609
2.104	-0.0009578	3.353	-0.00676	3.353	-0.01482	3.353	-0.02171	3.353	-0.02847	3.353	-0.03572
2.103	-0.0009609	3.352	-0.00676	3.352	-0.0148	3.352	-0.02168	3.352	-0.02841	3.352	-0.0355
2.102	-0.0009624	3.351	-0.00678	3.351	-0.0148	3.351	-0.02156	3.351	-0.02819	3.351	-0.03526
2.101	-0.000955	3.35	-0.00678	3.35	-0.01471	3.35	-0.02143	3.35	-0.02807	3.35	-0.03495
2.1	-0.0009621	3.349	-0.00677	3.349	-0.01469	3.349	-0.02137	3.349	-0.02795	3.349	-0.03477
2.099	-0.0009572	3.348	-0.00675	3.348	-0.01462	3.348	-0.02125	3.348	-0.02779	3.348	-0.03452
2.098	-0.0009618	3.347	-0.00677	3.347	-0.01464	3.347	-0.02131	3.347	-0.02761	3.347	-0.03431
2.097	-0.0009569	3.346	-0.00679	3.346	-0.01467	3.346	-0.02116	3.346	-0.02752	3.346	-0.03403
2.096	-0.0009569	3.345	-0.00679	3.345	-0.01459	3.345	-0.0211	3.345	-0.0273	3.345	-0.03388
2.095	-0.0009495	3.344	-0.00682	3.344	-0.01461	3.344	-0.0211	3.344	-0.02736	3.344	-0.03375
2.094	-0.0009562	3.343	-0.00681	3.343	-0.01457	3.343	-0.02097	3.343	-0.02709	3.343	-0.03351
2.093	-0.0009562	3.342	-0.00678	3.342	-0.01454	3.342	-0.02094	3.342	-0.02706	3.342	-0.03341
2.092	-0.0009541	3.341	-0.00677	3.341	-0.01452	3.341	-0.02088	3.341	-0.0269	3.341	-0.03314
2.091	-0.0009578	3.34	-0.00677	3.34	-0.01453	3.34	-0.02082	3.34	-0.02684	3.34	-0.03292
2.09	-0.0009449	3.339	-0.00689	3.339	-0.01455	3.339	-0.02082	3.339	-0.02681	3.339	-0.03286
2.089	-0.0009486	3.338	-0.00686	3.338	-0.01456	3.338	-0.02076	3.338	-0.02666	3.338	-0.03268
2.088	-0.0009483	3.337	-0.00688	3.337	-0.01448	3.337	-0.02073	3.337	-0.0265	3.337	-0.03252
2.087	-0.0009452	3.336	-0.00692	3.336	-0.01456	3.336	-0.02073	3.336	-0.02653	3.336	-0.03234
2.086	-0.0009412	3.335	-0.00692	3.335	-0.01455	3.335	-0.0207	3.335	-0.02638	3.335	-0.03222
2.085	-0.0009455	3.334	-0.00694	3.334	-0.01457	3.334	-0.02063	3.334	-0.02635	3.334	-0.03203
2.084	-0.000943	3.333	-0.007	3.333	-0.01456	3.333	-0.02063	3.333	-0.02635	3.333	-0.032
2.083	-0.000943	3.332	-0.00702	3.332	-0.01455	3.332	-0.02057	3.332	-0.0262	3.332	-0.03179
2.082	-0.0009354	3.331	-0.00711	3.331	-0.01467	3.331	-0.02063	3.331	-0.02613	3.331	-0.03173
2.081	-0.0009424	3.33	-0.00711	3.33	-0.0146	3.33	-0.0206	3.33	-0.0261	3.33	-0.03154
2.08	-0.00094	3.329	-0.00711	3.329	-0.01467	3.329	-0.0206	3.329	-0.02601	3.329	-0.03151
2.079	-0.0009384	3.328	-0.00721	3.328	-0.01476	3.328	-0.0206	3.328	-0.02604	3.328	-0.03145
2.078	-0.0009341	3.327	-0.00719	3.327	-0.01471	3.327	-0.0206	3.327	-0.02589	3.327	-0.03123
2.077	-0.0009311	3.326	-0.00724	3.326	-0.01475	3.326	-0.02054	3.326	-0.02586	3.326	-0.03117
2.076	-0.0009326	3.325	-0.00731	3.325	-0.01482	3.325	-0.02067	3.325	-0.02592	3.325	-0.03111
2.075	-0.000932	3.324	-0.0073	3.324	-0.01482	3.324	-0.0206	3.324	-0.02583	3.324	-0.03105
2.074	-0.0009301	3.323	-0.00735	3.323	-0.01486	3.323	-0.0206	3.323	-0.02589	3.323	-0.03099
2.073	-0.0009347	3.322	-0.00741	3.322	-0.01489	3.322	-0.02063	3.322	-0.0258	3.322	-0.03083
2.072	-0.0009357	3.321	-0.00747	3.321	-0.01492	3.321	-0.0207	3.321	-0.0258	3.321	-0.03077
2.071	-0.0009307	3.32	-0.00747	3.32	-0.01501	3.32	-0.02073	3.32	-0.0258	3.32	-0.03083
2.07	-0.000928	3.319	-0.00755	3.319	-0.01503	3.319	-0.02073	3.319	-0.0258	3.319	-0.03071
2.069	-0.0009277	3.318	-0.00762	3.318	-0.01507	3.318	-0.02073	3.318	-0.02573	3.318	-0.03062
2.068	-0.0009182	3.317	-0.00766	3.317	-0.01514	3.317	-0.02076	3.317	-0.0258	3.317	-0.03062
2.067	-0.00092	3.316	-0.00771	3.316	-0.01517	3.316	-0.02082	3.316	-0.02577	3.316	-0.03059
2.066	-0.0009228	3.315	-0.00777	3.315	-0.01526	3.315	-0.02082	3.315	-0.02577	3.315	-0.0305
2.065	-0.0009185	3.314	-0.00778	3.314	-0.01531	3.314	-0.02088	3.314	-0.0258	3.314	-0.0305
2.064	-0.0009172	3.313	-0.00786	3.313	-0.01536	3.313	-0.02094	3.313	-0.02577	3.313	-0.0304
2.063	-0.0009178	3.312	-0.00797	3.312	-0.01545	3.312	-0.021	3.312	-0.02583	3.312	-0.0304
2.062	-0.0009145	3.311	-0.00801	3.311	-0.01547	3.311	-0.02103	3.311	-0.02577	3.311	-0.03043
2.061	-0.0009132	3.31	-0.00806	3.31	-0.01556	3.31	-0.02103	3.31	-0.02583	3.31	-0.03031
2.06	-0.0009123	3.309	-0.00817	3.309	-0.01567	3.309	-0.02116	3.309	-0.02583	3.309	-0.03031
2.059	-0.0009046	3.308	-0.0082	3.308	-0.01569	3.308	-0.02116	3.308	-0.02586	3.308	-0.03031
2.058	-0.0009092	3.307	-0.00829	3.307	-0.0158	3.307	-0.02119	3.307	-0.02595	3.307	-0.03031
2.057	-0.0009175	3.306	-0.00833	3.306	-0.01584	3.306	-0.02125	3.306	-0.02592	3.306	-0.03031
2.056	-0.0009194	3.305	-0.00836	3.305	-0.01592	3.305	-0.02134	3.305	-0.02592	3.305	-0.03031
2.055	-0.0009065	3.304	-0.00847	3.304	-0.01602	3.304	-0.02137	3.304	-0.02598	3.304	-0.03028
2.054	-0.0009105	3.303	-0.00853	3.303	-0.01609	3.303	-0.0215	3.303	-0.02598	3.303	-0.03034
2.053	-0.0009077	3.302	-0.0086	3.302	-0.01612	3.302	-0.0215	3.302	-0.02604	3.302	-0.03022
2.052	-0.0009022	3.301	-0.00868	3.301	-0.01622	3.301	-0.02156	3.301	-0.02604	3.301	-0.03037
2.051	-0.000904	3.3	-0.00872	3.3	-0.01626	3.3	-0.02162	3.3	-0.0261	3.3	-0.03028
2.05	-0.0008985	3.299	-0.00876	3.299	-0.01639	3.299	-0.02168	3.299	-0.02616	3.299	-0.03028
2.049	-0.0008954	3.298	-0.00886	3.298	-0.01643	3.298	-0.02174	3.298	-0.02623	3.298	-0.03034
2.048	-0.0008954	3.297	-0.00893	3.297	-0.01651	3.297	-0.02186	3.297	-0.02623	3.297	-0.03028
2.047	-0.0008973	3.296	-0.00901	3.296	-0.01659	3.296	-0.02193	3.296	-0.02632	3.296	-0.03037
2.046	-0.000896	3.295	-0.00905	3.295	-0.0167	3.295	-0.02196	3.295	-0.02638	3.295	-0.0304
2.045	-0.0009	3.294	-0.00915	3.294	-0.01677	3.294	-0.02202	3.294	-0.02638	3.294	-0.03034
2.044	-0.0008905	3.293	-0.00922	3.293	-0.0169	3.293	-0.02211	3.293	-0.02647	3.293	-0.03037
2.043	-0.0009006	3.292	-0.00924	3.292	-0.01688	3.292	-0.0222	3.292	-0.02647	3.292	-0.03037
2.042	-0.0008927	3.291	-0.00936	3.291	-0.017	3.291	-0.02223	3.291	-0.02659	3.291	-0.03043
2.041	-0.000892	3.29	-0.00941	3.29	-0.01709	3.29	-0.02236	3.29	-0.02656	3.29	-0.03043
2.04	-0.0008927	3.289	-0.00944	3.289	-0.01717	3.289	-0.02239	3.289	-0.02659	3.289	-0.0305
2.039	-0.0008868	3.288	-0.00953	3.288	-0.01722	3.288	-0.02251	3.288	-0.02672	3.288	-0.0305
2.038	-0.0008868	3.287	-0.00961	3.287	-0.01736	3.287	-0.02257	3.287	-0.02675	3.287	-0.03053
2.037	-0.0008948	3.286	-0.00969	3.286	-0.0174	3.286	-0.0226	3.286	-0.02678	3.286	-0.03053
2.036	-0.0008822	3.285	-0.00975	3.285	-0.01746	3.285	-0.02272	3.285	-0.02687	3.285	-0.03062
2.035	-0.0008804	3.284	-0.0098	3.284	-0.01757	3.284	-0.02275	3.284	-0.0269	3.284	-0.03059
2.034	-0.0008813	3.283	-0.00989	3.283	-0.01765	3.283	-0.02285	3.283	-0.02702	3.283	-0.03071
2.033	-0.0008862	3.282	-0.00998	3.282	-0.01771	3.282	-0.02288	3.282	-0.02702	3.282	-0.03071
2.032	-0.0008798	3.281	-0.01003	3.281	-0.01776	3.281	-0.02294	3.281	-0.02712	3.281	-0.03074
2.031	-0.0008801	3.28	-0.01008	3.28	-0.01789	3.28	-0.02309	3.28	-0.02715	3.28	-0.0308
2.03	-0.000885	3.279	-0.01015	3.279	-0.01794	3.279	-0.02306	3.279	-0.02721	3.279	-0.0308
2.029	-0.0008828	3.278	-0.0102	3.278	-0.01803	3.278	-0.02318	3.278	-0.02727	3.278	-0.03087
2.028	-0.0008813	3.277	-0.0103	3.277	-0.01813	3.277	-0.02328	3.277	-0.02733	3.277	-0.03087
2.027	-0.0008727	3.276	-0.0103	3.276	-0.01817	3.276	-0.02334	3.276	-0.02736	3.276	-0.03093
2.026	-0.0008745	3.275	-0.01042	3.275	-0.01824	3.275	-0.02346	3.275	-0.02742	3.275	-0.03096
2.025	-0.0008736	3.274	-0.01044	3.274	-0.01831	3.274	-0.02346	3.274	-0.02752	3.274	-0.03102
2.024	-0.0008767	3.273	-0.0105	3.273	-0.01834	3.273	-0.02352	3.273	-0.02755	3.273	-0.03099
2.023	-0.0008696	3.272	-0.01056	3.272	-0.01845	3.272	-0.02361	3.272	-0.02764	3.272	-0.03108
2.022	-0.0008807	3.271	-0.0106	3.271	-0.01851	3.271	-0.02371	3.271	-0.02767	3.271	-0.03111
2.021	-0.0008804	3.27	-0.01068	3.27	-0.01861	3.27	-0.02374	3.27	-0.02773	3.27	-0.03117
2.02	-0.0008721	3.269	-0.01072	3.269	-0.01865	3.269	-0.02383	3.269	-0.02776	3.269	-0.0312
2.019	-0.0008718	3.268	-0.01077	3.268	-0.01873	3.268	-0.02389	3.268	-0.02782	3.268	-0.03123
2.018	-0.0008776	3.267	-0.01083	3.267	-0.01881	3.267	-0.02392	3.267	-0.02789	3.267	-0.03123
2.017	-0.0008678	3.266	-0.01092	3.266	-0.01886	3.266	-0.02398	3.266	-0.02795	3.266	-0.03133
2.016	-0.0008668	3.265	-0.01091	3.265	-0.01891	3.265	-0.02408	3.265	-0.02804	3.265	-0.03133
2.015	-0.0008708	3.264	-0.011	3.264	-0.01897	3.264	-0.02417	3.264	-0.02807	3.264	-0.03142
2.014	-0.0008696	3.263	-0.01102	3.263	-0.01904	3.263	-0.0242	3.263	-0.02807	3.263	-0.03139
2.013	-0.0008748	3.262	-0.01109	3.262	-0.01908	3.262	-0.02426	3.262	-0.02813	3.262	-0.03148
2.012	-0.0008715	3.261	-0.01114	3.261	-0.01917	3.261	-0.02432	3.261	-0.02822	3.261	-0.03151
2.011	-0.0008742	3.26	-0.01116	3.26	-0.01921	3.26	-0.02432	3.26	-0.02825	3.26	-0.03148
2.01	-0.0008804	3.259	-0.01122	3.259	-0.01928	3.259	-0.02441	3.259	-0.02832	3.259	-0.03157
2.009	-0.0008656	3.258	-0.01132	3.258	-0.01933	3.258	-0.02448	3.258	-0.02835	3.258	-0.0316
2.008	-0.0008702	3.257	-0.01132	3.257	-0.01936	3.257	-0.02454	3.257	-0.02841	3.257	-0.03166
2.007	-0.0008629	3.256	-0.01134	3.256	-0.01941	3.256	-0.02463	3.256	-0.02847	3.256	-0.03173
2.006	-0.0008739	3.255	-0.01142	3.255	-0.01947	3.255	-0.02466	3.255	-0.02853	3.255	-0.03176
2.005	-0.0008647	3.254	-0.01147	3.254	-0.01952	3.254	-0.02469	3.254	-0.02856	3.254	-0.03179
2.004	-0.0008579	3.253	-0.01149	3.253	-0.01958	3.253	-0.02475	3.253	-0.02862	3.253	-0.03182
2.003	-0.0008613	3.252	-0.01153	3.252	-0.0196	3.252	-0.02478	3.252	-0.02865	3.252	-0.03185
2.002	-0.0008672	3.251	-0.01159	3.251	-0.01966	3.251	-0.02491	3.251	-0.02868	3.251	-0.03194
2.001	-0.0008641	3.25	-0.01162	3.25	-0.0197	3.25	-0.02491	3.25	-0.02871	3.25	-0.03191
2	-0.000783	3.249	-0.01166	3.249	-0.01976	3.249	-0.02491	3.249	-0.02878	3.249	-0.03197
2.001	-0.0007415	3.248	-0.01167	3.248	-0.01983	3.248	-0.02503	3.248	-0.02887	3.248	-0.032
2.002	-0.0007228	3.247	-0.01174	3.247	-0.01983	3.247	-0.02503	3.247	-0.0289	3.247	-0.03203
2.003	-0.0007105	3.246	-0.01177	3.246	-0.01985	3.246	-0.02506	3.246	-0.0289	3.246	-0.03212
2.004	-0.0006834	3.245	-0.01177	3.245	-0.01991	3.245	-0.02515	3.245	-0.02896	3.245	-0.03212
2.005	-0.0006709	3.244	-0.0118	3.244	-0.01993	3.244	-0.02515	3.244	-0.02902	3.244	-0.03216
2.006	-0.0006604	3.243	-0.01185	3.243	-0.02	3.243	-0.02518	3.243	-0.02905	3.243	-0.03222
2.007	-0.0006398	3.242	-0.01188	3.242	-0.01998	3.242	-0.02524	3.242	-0.02911	3.242	-0.03225
2.008	-0.00063	3.241	-0.01193	3.241	-0.02005	3.241	-0.02527	3.241	-0.02905	3.241	-0.03228
2.009	-0.0006119	3.24	-0.01197	3.24	-0.0201	3.24	-0.02537	3.24	-0.02918	3.24	-0.03231
2.01	-0.000606	3.239	-0.01197	3.239	-0.02011	3.239	-0.02537	3.239	-0.02921	3.239	-0.03234
2.011	-0.000595	3.238	-0.01202	3.238	-0.02015	3.238	-0.02537	3.238	-0.02921	3.238	-0.03237
2.012	-0.0005836	3.237	-0.01204	3.237	-0.02018	3.237	-0.02543	3.237	-0.02927	3.237	-0.03243
2.013	-0.0005725	3.236	-0.01207	3.236	-0.02019	3.236	-0.02543	3.236	-0.0293	3.236	-0.03243
2.014	-0.0005581	3.235	-0.01212	3.235	-0.02025	3.235	-0.02549	3.235	-0.02936	3.235	-0.03252
2.015	-0.0005578	3.234	-0.01216	3.234	-0.02029	3.234	-0.02552	3.234	-0.02939	3.234	-0.03255
2.016	-0.0005434	3.233	-0.01216	3.233	-0.02029	3.233	-0.02555	3.233	-0.02942	3.233	-0.03255
2.017	-0.0005301	3.232	-0.01219	3.232	-0.02033	3.232	-0.02561	3.232	-0.02948	3.232	-0.03268
2.018	-0.0005237	3.231	-0.0122	3.231	-0.02033	3.231	-0.02561	3.231	-0.02948	3.231	-0.03262
2.019	-0.0005191	3.23	-0.01229	3.23	-0.02037	3.23	-0.02561	3.23	-0.02951	3.23	-0.03268
2.02	-0.0005108	3.229	-0.01224	3.229	-0.02038	3.229	-0.02567	3.229	-0.02957	3.229	-0.03268
2.021	-0.000501	3.228	-0.01224	3.228	-0.02039	3.228	-0.0257	3.228	-0.02961	3.228	-0.03277
2.022	-0.0004911	3.227	-0.01234	3.227	-0.02043	3.227	-0.0257	3.227	-0.02961	3.227	-0.0328
2.023	-0.0004924	3.226	-0.01236	3.226	-0.02048	3.226	-0.02577	3.226	-0.02967	3.226	-0.03283
2.024	-0.0004801	3.225	-0.01232	3.225	-0.02046	3.225	-0.02573	3.225	-0.0297	3.225	-0.03286
2.025	-0.0004709	3.224	-0.0124	3.224	-0.02048	3.224	-0.0258	3.224	-0.02973	3.224	-0.03289
2.026	-0.0004696	3.223	-0.01237	3.223	-0.02051	3.223	-0.02583	3.223	-0.02976	3.223	-0.03289
2.027	-0.000457	3.222	-0.01239	3.222	-0.02049	3.222	-0.0258	3.222	-0.02982	3.222	-0.03292
2.028	-0.0004506	3.221	-0.01244	3.221	-0.02052	3.221	-0.02586	3.221	-0.02982	3.221	-0.03298
2.029	-0.0004509	3.22	-0.01244	3.22	-0.02056	3.22	-0.02586	3.22	-0.02985	3.22	-0.03305
2.03	-0.0004447	3.219	-0.01251	3.219	-0.02059	3.219	-0.02592	3.219	-0.02988	3.219	-0.03308
2.031	-0.000434	3.218	-0.01251	3.218	-0.02059	3.218	-0.02589	3.218	-0.02994	3.218	-0.03311
2.032	-0.0004325	3.217	-0.01252	3.217	-0.0206	3.217	-0.02595	3.217	-0.02994	3.217	-0.03311
2.033	-0.0004297	3.216	-0.01254	3.216	-0.02065	3.216	-0.02601	3.216	-0.03004	3.216	-0.03323
2.034	-0.0004242	3.215	-0.01258	3.215	-0.02062	3.215	-0.02601	3.215	-0.03	3.215	-0.03317
2.035	-0.0004171	3.214	-0.01254	3.214	-0.02066	3.214	-0.02601	3.214	-0.03004	3.214	-0.03326
2.036	-0.0004186	3.213	-0.01259	3.213	-0.02068	3.213	-0.02604	3.213	-0.0301	3.213	-0.03329
2.037	-0.0004033	3.212	-0.01263	3.212	-0.02067	3.212	-0.02607	3.212	-0.03013	3.212	-0.03332
2.038	-0.0004014	3.211	-0.01264	3.211	-0.02065	3.211	-0.02607	3.211	-0.03016	3.211	-0.03338
2.039	-0.0004036	3.21	-0.01264	3.21	-0.0207	3.21	-0.0261	3.21	-0.03019	3.21	-0.03341
2.04	-0.0003925	3.209	-0.01267	3.209	-0.02073	3.209	-0.02613	3.209	-0.03016	3.209	-0.03351
2.041	-0.0003873	3.208	-0.01269	3.208	-0.02074	3.208	-0.02616	3.208	-0.03031	3.208	-0.03351
2.042	-0.0003876	3.207	-0.01267	3.207	-0.02074	3.207	-0.02616	3.207	-0.03031	3.207	-0.03354
2.043	-0.0003827	3.206	-0.01274	3.206	-0.02074	3.206	-0.0262	3.206	-0.03031	3.206	-0.03357
2.044	-0.0003793	3.205	-0.01275	3.205	-0.02077	3.205	-0.02623	3.205	-0.03037	3.205	-0.03363
2.045	-0.0003713	3.204	-0.01277	3.204	-0.02078	3.204	-0.02623	3.204	-0.03037	3.204	-0.03369
2.046	-0.0003735	3.203	-0.01277	3.203	-0.02079	3.203	-0.02626	3.203	-0.03043	3.203	-0.03369
2.047	-0.000367	3.202	-0.01279	3.202	-0.0208	3.202	-0.02629	3.202	-0.03047	3.202	-0.03375
2.048	-0.0003615	3.201	-0.01283	3.201	-0.0208	3.201	-0.02632	3.201	-0.0305	3.201	-0.03378
2.049	-0.0003633	3.2	-0.01286	3.2	-0.02081	3.2	-0.02635	3.2	-0.03059	3.2	-0.03388
2.05	-0.000355	3.199	-0.01288	3.199	-0.02084	3.199	-0.02635	3.199	-0.03056	3.199	-0.03391
2.051	-0.0003529	3.198	-0.01286	3.198	-0.02085	3.198	-0.02638	3.198	-0.03059	3.198	-0.03394
2.052	-0.0003498	3.197	-0.01291	3.197	-0.02088	3.197	-0.02641	3.197	-0.03068	3.197	-0.03397
2.053	-0.0003501	3.196	-0.01291	3.196	-0.02088	3.196	-0.02641	3.196	-0.03065	3.196	-0.03406
2.054	-0.0003418	3.195	-0.01293	3.195	-0.0209	3.195	-0.02644	3.195	-0.03077	3.195	-0.03409
2.055	-0.0003366	3.194	-0.01294	3.194	-0.02089	3.194	-0.02647	3.194	-0.0308	3.194	-0.03415
2.056	-0.0003345	3.193	-0.01298	3.193	-0.02095	3.193	-0.0265	3.193	-0.0308	3.193	-0.03418
2.057	-0.0003292	3.192	-0.01299	3.192	-0.02094	3.192	-0.02653	3.192	-0.0309	3.192	-0.03431
2.058	-0.0003246	3.191	-0.013	3.191	-0.02096	3.191	-0.02659	3.191	-0.03093	3.191	-0.03434
2.059	-0.0003298	3.19	-0.01306	3.19	-0.02096	3.19	-0.02659	3.19	-0.03096	3.19	-0.03437
2.06	-0.0003262	3.189	-0.01304	3.189	-0.02099	3.189	-0.02663	3.189	-0.03102	3.189	-0.03446
2.061	-0.0003228	3.188	-0.01305	3.188	-0.021	3.188	-0.02669	3.188	-0.03108	3.188	-0.03452
2.062	-0.0003142	3.187	-0.01308	3.187	-0.021	3.187	-0.02669	3.187	-0.03111	3.187	-0.03455
2.063	-0.0003182	3.186	-0.01313	3.186	-0.02104	3.186	-0.02675	3.186	-0.03114	3.186	-0.03464
2.064	-0.0003197	3.185	-0.0131	3.185	-0.02102	3.185	-0.02672	3.185	-0.0312	3.185	-0.03471
2.065	-0.0003148	3.184	-0.01315	3.184	-0.02107	3.184	-0.02678	3.184	-0.0313	3.184	-0.03477
2.066	-0.0003062	3.183	-0.01318	3.183	-0.02108	3.183	-0.02681	3.183	-0.03133	3.183	-0.03486
2.067	-0.0002985	3.182	-0.01316	3.182	-0.02109	3.182	-0.02684	3.182	-0.03139	3.182	-0.03489
2.068	-0.0002985	3.181	-0.01319	3.181	-0.02112	3.181	-0.0269	3.181	-0.03145	3.181	-0.03501
2.069	-0.0002976	3.18	-0.01321	3.18	-0.02112	3.18	-0.02693	3.18	-0.03148	3.18	-0.03507
2.07	-0.0002884	3.179	-0.01321	3.179	-0.02117	3.179	-0.02696	3.179	-0.03154	3.179	-0.03517
2.071	-0.0002902	3.178	-0.0133	3.178	-0.02119	3.178	-0.02699	3.178	-0.0316	3.178	-0.03523
2.072	-0.0002945	3.177	-0.01329	3.177	-0.0212	3.177	-0.02706	3.177	-0.03169	3.177	-0.03529
2.073	-0.0002927	3.176	-0.01327	3.176	-0.02127	3.176	-0.02715	3.176	-0.03176	3.176	-0.03541
2.074	-0.0002816	3.175	-0.01329	3.175	-0.02128	3.175	-0.02715	3.175	-0.03185	3.175	-0.03547
2.075	-0.0002871	3.174	-0.01335	3.174	-0.0213	3.174	-0.02718	3.174	-0.03191	3.174	-0.03557
2.076	-0.0002767	3.173	-0.01342	3.173	-0.02132	3.173	-0.0273	3.173	-0.03197	3.173	-0.03572
2.077	-0.0002816	3.172	-0.01344	3.172	-0.02136	3.172	-0.02727	3.172	-0.03206	3.172	-0.03575
2.078	-0.0002718	3.171	-0.01346	3.171	-0.02142	3.171	-0.02736	3.171	-0.03209	3.171	-0.03587
2.079	-0.0002752	3.17	-0.01348	3.17	-0.02142	3.17	-0.02739	3.17	-0.03222	3.17	-0.036
2.08	-0.0002733	3.169	-0.0135	3.169	-0.02145	3.169	-0.02746	3.169	-0.03228	3.169	-0.03603
2.081	-0.0002641	3.168	-0.01353	3.168	-0.02146	3.168	-0.02755	3.168	-0.03237	3.168	-0.03615
2.082	-0.000262	3.167	-0.01356	3.167	-0.02151	3.167	-0.02758	3.167	-0.03246	3.167	-0.03627
2.083	-0.0002656	3.166	-0.01358	3.166	-0.02156	3.166	-0.02761	3.166	-0.03252	3.166	-0.03636
2.084	-0.0002586	3.165	-0.01361	3.165	-0.02159	3.165	-0.02773	3.165	-0.03262	3.165	-0.03652
2.085	-0.0002598	3.164	-0.01363	3.164	-0.02162	3.164	-0.02776	3.164	-0.03271	3.164	-0.03658
2.086	-0.0002552	3.163	-0.01369	3.163	-0.02163	3.163	-0.02785	3.163	-0.0328	3.163	-0.0367
2.087	-0.0002589	3.162	-0.01371	3.162	-0.02169	3.162	-0.02792	3.162	-0.03295	3.162	-0.03679
2.088	-0.0002515	3.161	-0.01371	3.161	-0.02172	3.161	-0.02798	3.161	-0.03302	3.161	-0.03695
2.089	-0.0002503	3.16	-0.01378	3.16	-0.0218	3.16	-0.02807	3.16	-0.03311	3.16	-0.0371
2.09	-0.0002472	3.159	-0.01382	3.159	-0.02184	3.159	-0.0281	3.159	-0.03317	3.159	-0.03722
2.091	-0.000246	3.158	-0.01387	3.158	-0.0219	3.158	-0.02816	3.158	-0.03335	3.158	-0.03735
2.092	-0.000254	3.157	-0.01389	3.157	-0.02192	3.157	-0.02825	3.157	-0.03345	3.157	-0.03744
2.093	-0.0002414	3.156	-0.01396	3.156	-0.02199	3.156	-0.02835	3.156	-0.03351	3.156	-0.03759
2.094	-0.0002438	3.155	-0.014	3.155	-0.02205	3.155	-0.02847	3.155	-0.03372	3.155	-0.03772
2.095	-0.0002448	3.154	-0.01407	3.154	-0.0221	3.154	-0.02853	3.154	-0.03381	3.154	-0.03787
2.096	-0.0002395	3.153	-0.01413	3.153	-0.02215	3.153	-0.02862	3.153	-0.03391	3.153	-0.03805
2.097	-0.0002389	3.152	-0.0142	3.152	-0.02224	3.152	-0.02871	3.152	-0.03403	3.152	-0.03821
2.098	-0.0002349	3.151	-0.01424	3.151	-0.02229	3.151	-0.02881	3.151	-0.03418	3.151	-0.03836
2.099	-0.0002392	3.15	-0.01424	3.15	-0.02233	3.15	-0.0289	3.15	-0.03431	3.15	-0.03848
2.1	-0.0002361	3.149	-0.0143	3.149	-0.02243	3.149	-0.02902	3.149	-0.03443	3.149	-0.0387
2.101	-0.0002343	3.148	-0.01436	3.148	-0.02247	3.148	-0.02911	3.148	-0.03458	3.148	-0.03885
2.102	-0.0002309	3.147	-0.01443	3.147	-0.0226	3.147	-0.02921	3.147	-0.03471	3.147	-0.03904
2.103	-0.0002288	3.146	-0.01447	3.146	-0.0226	3.146	-0.0293	3.146	-0.03489	3.146	-0.03919
2.104	-0.0002297	3.145	-0.01449	3.145	-0.02264	3.145	-0.02939	3.145	-0.03498	3.145	-0.03937
2.105	-0.0002229	3.144	-0.01459	3.144	-0.02278	3.144	-0.02957	3.144	-0.03517	3.144	-0.03956
2.106	-0.0002279	3.143	-0.01467	3.143	-0.02287	3.143	-0.02967	3.143	-0.03535	3.143	-0.03977
2.107	-0.0002309	3.142	-0.01473	3.142	-0.02292	3.142	-0.02979	3.142	-0.0355	3.142	-0.03993
2.108	-0.0002288	3.141	-0.01478	3.141	-0.02303	3.141	-0.02994	3.141	-0.03563	3.141	-0.04014
2.109	-0.0002214	3.14	-0.01481	3.14	-0.02311	3.14	-0.03004	3.14	-0.03581	3.14	-0.04033
2.11	-0.0002205	3.139	-0.01493	3.139	-0.02321	3.139	-0.03022	3.139	-0.03596	3.139	-0.04054
2.111	-0.0002189	3.138	-0.01505	3.138	-0.0233	3.138	-0.03031	3.138	-0.03618	3.138	-0.04076
2.112	-0.0002107	3.137	-0.01507	3.137	-0.0234	3.137	-0.03047	3.137	-0.03636	3.137	-0.04097
2.113	-0.0002183	3.136	-0.01516	3.136	-0.02349	3.136	-0.03059	3.136	-0.03655	3.136	-0.04119
2.114	-0.0002143	3.135	-0.01526	3.135	-0.0236	3.135	-0.03077	3.135	-0.03673	3.135	-0.04143
2.115	-0.0002168	3.134	-0.01533	3.134	-0.02371	3.134	-0.0309	3.134	-0.03692	3.134	-0.04165
2.116	-0.0002045	3.133	-0.01543	3.133	-0.02384	3.133	-0.03108	3.133	-0.03713	3.133	-0.04189
2.117	-0.0002063	3.132	-0.01552	3.132	-0.02394	3.132	-0.03123	3.132	-0.03732	3.132	-0.04214
2.118	-0.0002079	3.131	-0.01559	3.131	-0.02403	3.131	-0.03139	3.131	-0.03756	3.131	-0.04239
2.119	-0.0002088	3.13	-0.01571	3.13	-0.02415	3.13	-0.03157	3.13	-0.03778	3.13	-0.04263
2.12	-0.000207	3.129	-0.01579	3.129	-0.02429	3.129	-0.03173	3.129	-0.03799	3.129	-0.04288
2.121	-0.0002039	3.128	-0.01589	3.128	-0.02441	3.128	-0.03191	3.128	-0.03821	3.128	-0.04315
2.122	-0.0002039	3.127	-0.01599	3.127	-0.02452	3.127	-0.03212	3.127	-0.03845	3.127	-0.04343
2.123	-0.0002011	3.126	-0.01607	3.126	-0.02464	3.126	-0.03228	3.126	-0.03867	3.126	-0.04368
2.124	-0.0001962	3.125	-0.0162	3.125	-0.02482	3.125	-0.03246	3.125	-0.03891	3.125	-0.04392
2.125	-0.0001996	3.124	-0.01632	3.124	-0.02494	3.124	-0.03268	3.124	-0.03916	3.124	-0.04426
2.126	-0.0001925	3.123	-0.01642	3.123	-0.02509	3.123	-0.03286	3.123	-0.03941	3.123	-0.04451
2.127	-0.0001971	3.122	-0.01654	3.122	-0.02522	3.122	-0.03308	3.122	-0.03968	3.122	-0.04481
2.128	-0.0001941	3.121	-0.01667	3.121	-0.02539	3.121	-0.03329	3.121	-0.03993	3.121	-0.04515
2.129	-0.0001928	3.12	-0.01684	3.12	-0.02556	3.12	-0.03354	3.12	-0.0402	3.12	-0.04543
2.13	-0.0001891	3.119	-0.01697	3.119	-0.0257	3.119	-0.03372	3.119	-0.04051	3.119	-0.04576
2.131	-0.0001901	3.118	-0.01708	3.118	-0.02587	3.118	-0.03397	3.118	-0.04079	3.118	-0.0461
2.132	-0.0001861	3.117	-0.01718	3.117	-0.02605	3.117	-0.03418	3.117	-0.04106	3.117	-0.04644
2.133	-0.0001965	3.116	-0.01733	3.116	-0.02621	3.116	-0.0344	3.116	-0.04134	3.116	-0.04672
2.134	-0.0001904	3.115	-0.01748	3.115	-0.02636	3.115	-0.03464	3.115	-0.04168	3.115	-0.04709
2.135	-0.0001864	3.114	-0.01761	3.114	-0.02655	3.114	-0.03492	3.114	-0.04196	3.114	-0.04745
2.136	-0.0001845	3.113	-0.01775	3.113	-0.02674	3.113	-0.03514	3.113	-0.04229	3.113	-0.04779
2.137	-0.0001796	3.112	-0.01795	3.112	-0.02696	3.112	-0.03541	3.112	-0.04257	3.112	-0.04819
2.138	-0.0001815	3.111	-0.01808	3.111	-0.02714	3.111	-0.03569	3.111	-0.04291	3.111	-0.04853
2.139	-0.0001861	3.11	-0.01825	3.11	-0.02734	3.11	-0.03593	3.11	-0.04328	3.11	-0.04896
2.14	-0.0001796	3.109	-0.01842	3.109	-0.02754	3.109	-0.03624	3.109	-0.04358	3.109	-0.04933
2.141	-0.0001787	3.108	-0.01858	3.108	-0.02775	3.108	-0.03652	3.108	-0.04389	3.108	-0.04967
2.142	-0.0001766	3.107	-0.01874	3.107	-0.02798	3.107	-0.03679	3.107	-0.04426	3.107	-0.0501
2.143	-0.0001833	3.106	-0.01895	3.106	-0.0282	3.106	-0.0371	3.106	-0.04463	3.106	-0.05053
2.144	-0.0001722	3.105	-0.0191	3.105	-0.02839	3.105	-0.03741	3.105	-0.045	3.105	-0.05093
2.145	-0.0001732	3.104	-0.01927	3.104	-0.02865	3.104	-0.03772	3.104	-0.0454	3.104	-0.05136
2.146	-0.0001655	3.103	-0.01952	3.103	-0.02889	3.103	-0.03802	3.103	-0.04573	3.103	-0.05182
2.147	-0.0001667	3.102	-0.01968	3.102	-0.02914	3.102	-0.03833	3.102	-0.04613	3.102	-0.05225
2.148	-0.0001636	3.101	-0.01992	3.101	-0.02941	3.101	-0.03867	3.101	-0.04656	3.101	-0.05274
2.149	-0.0001679	3.1	-0.02011	3.1	-0.02964	3.1	-0.03904	3.1	-0.04696	3.1	-0.05314
2.15	-0.000167	3.099	-0.02031	3.099	-0.02989	3.099	-0.03937	3.099	-0.04736	3.099	-0.05363
2.151	-0.0001701	3.098	-0.02053	3.098	-0.03018	3.098	-0.03971	3.098	-0.04779	3.098	-0.05412
2.152	-0.0001624	3.097	-0.02078	3.097	-0.03047	3.097	-0.04005	3.097	-0.04822	3.097	-0.05458
2.153	-0.0001667	3.096	-0.02102	3.096	-0.03074	3.096	-0.04045	3.096	-0.04865	3.096	-0.0551
2.154	-0.000163	3.095	-0.02124	3.095	-0.03102	3.095	-0.04085	3.095	-0.04908	3.095	-0.05563
2.155	-0.0001664	3.094	-0.02148	3.094	-0.03133	3.094	-0.04122	3.094	-0.04954	3.094	-0.05612
2.156	-0.000156	3.093	-0.02173	3.093	-0.03163	3.093	-0.04162	3.093	-0.05003	3.093	-0.05664
2.157	-0.0001621	3.092	-0.02195	3.092	-0.03197	3.092	-0.04199	3.092	-0.0505	3.092	-0.05716
2.158	-0.0001538	3.091	-0.02225	3.091	-0.03225	3.091	-0.04239	3.091	-0.05099	3.091	-0.05775
2.159	-0.00016	3.09	-0.02249	3.09	-0.03255	3.09	-0.04285	3.09	-0.05148	3.09	-0.05827
2.16	-0.0001621	3.089	-0.02275	3.089	-0.03289	3.089	-0.04325	3.089	-0.05194	3.089	-0.05879
2.161	-0.000155	3.088	-0.02309	3.088	-0.03323	3.088	-0.04368	3.088	-0.05249	3.088	-0.0594
2.162	-0.0001578	3.087	-0.02335	3.087	-0.03357	3.087	-0.04408	3.087	-0.05301	3.087	-0.05996
2.163	-0.0001474	3.086	-0.0236	3.086	-0.03394	3.086	-0.04451	3.086	-0.05354	3.086	-0.06054
2.164	-0.0001492	3.085	-0.02392	3.085	-0.03428	3.085	-0.04497	3.085	-0.05409	3.085	-0.06116
2.165	-0.0001532	3.084	-0.02425	3.084	-0.03464	3.084	-0.04546	3.084	-0.05461	3.084	-0.06174
2.166	-0.0001492	3.083	-0.02452	3.083	-0.03501	3.083	-0.04592	3.083	-0.05513	3.083	-0.06238
2.167	-0.000152	3.082	-0.02479	3.082	-0.03541	3.082	-0.04638	3.082	-0.05575	3.082	-0.063
2.168	-0.0001483	3.081	-0.02513	3.081	-0.03578	3.081	-0.04687	3.081	-0.05627	3.081	-0.06364
2.169	-0.0001425	3.08	-0.02552	3.08	-0.03618	3.08	-0.04739	3.08	-0.05695	3.08	-0.06435
2.17	-0.0001434	3.079	-0.02586	3.079	-0.03655	3.079	-0.04788	3.079	-0.05753	3.079	-0.065
2.171	-0.0001468	3.078	-0.02611	3.078	-0.03701	3.078	-0.04844	3.078	-0.05811	3.078	-0.06564
2.172	-0.0001458	3.077	-0.02648	3.077	-0.03744	3.077	-0.04899	3.077	-0.05876	3.077	-0.06635
2.173	-0.0001409	3.076	-0.02685	3.076	-0.03787	3.076	-0.04948	3.076	-0.05934	3.076	-0.06705
2.174	-0.0001437	3.075	-0.02719	3.075	-0.03833	3.075	-0.05007	3.075	-0.05999	3.075	-0.06776
2.175	-0.0001514	3.074	-0.02759	3.074	-0.03876	3.074	-0.05062	3.074	-0.0607	3.074	-0.06847
2.176	-0.0001415	3.073	-0.02796	3.073	-0.03919	3.073	-0.05117	3.073	-0.06131	3.073	-0.0692
2.177	-0.0001415	3.072	-0.02831	3.072	-0.03968	3.072	-0.05179	3.072	-0.06202	3.072	-0.07003
2.178	-0.0001397	3.071	-0.02871	3.071	-0.0402	3.071	-0.0524	3.071	-0.06269	3.071	-0.07074
2.179	-0.0001302	3.07	-0.02909	3.07	-0.0407	3.07	-0.05295	3.07	-0.06343	3.07	-0.07151
2.18	-0.0001348	3.069	-0.0295	3.069	-0.04116	3.069	-0.0536	3.069	-0.06414	3.069	-0.07234
2.181	-0.0001434	3.068	-0.02989	3.068	-0.04168	3.068	-0.05421	3.068	-0.06484	3.068	-0.07311
2.182	-0.0001326	3.067	-0.03027	3.067	-0.04217	3.067	-0.05486	3.067	-0.06558	3.067	-0.07387
2.183	-0.0001345	3.066	-0.03074	3.066	-0.04269	3.066	-0.05547	3.066	-0.06629	3.066	-0.07473
2.184	-0.0001354	3.065	-0.03117	3.065	-0.04321	3.065	-0.05612	3.065	-0.06709	3.065	-0.07556
2.185	-0.0001345	3.064	-0.03157	3.064	-0.0438	3.064	-0.05679	3.064	-0.06782	3.064	-0.07639
2.186	-0.0001317	3.063	-0.03203	3.063	-0.04432	3.063	-0.05747	3.063	-0.06859	3.063	-0.07728
2.187	-0.0001329	3.062	-0.03249	3.062	-0.04487	3.062	-0.05815	3.062	-0.06939	3.062	-0.07811
2.188	-0.0001412	3.061	-0.03298	3.061	-0.04546	3.061	-0.05888	3.061	-0.07022	3.061	-0.079
2.189	-0.0001388	3.06	-0.03341	3.06	-0.04604	3.06	-0.05956	3.06	-0.07102	3.06	-0.0799
2.19	-0.0001311	3.059	-0.03388	3.059	-0.04662	3.059	-0.0603	3.059	-0.07185	3.059	-0.08088
2.191	-0.0001268	3.058	-0.03437	3.058	-0.04718	3.058	-0.061	3.058	-0.07274	3.058	-0.08174
2.192	-0.0001231	3.057	-0.0348	3.057	-0.04782	3.057	-0.06177	3.057	-0.07354	3.057	-0.08263
2.193	-0.0001314	3.056	-0.03535	3.056	-0.04847	3.056	-0.06251	3.056	-0.07446	3.056	-0.08367
2.194	-0.0001329	3.055	-0.03581	3.055	-0.04908	3.055	-0.06328	3.055	-0.07532	3.055	-0.0846
2.195	-0.0001228	3.054	-0.03633	3.054	-0.0497	3.054	-0.06404	3.054	-0.07618	3.054	-0.08555
2.196	-0.0001311	3.053	-0.03686	3.053	-0.05037	3.053	-0.06484	3.053	-0.0771	3.053	-0.08659
2.197	-0.0001234	3.052	-0.03732	3.052	-0.05099	3.052	-0.06564	3.052	-0.07799	3.052	-0.08755
2.198	-0.0001206	3.051	-0.03793	3.051	-0.05169	3.051	-0.06653	3.051	-0.07894	3.051	-0.08859
2.199	-0.0001206	3.05	-0.03845	3.05	-0.05234	3.05	-0.0673	3.05	-0.07986	3.05	-0.0896
2.2	-0.0001259	3.049	-0.03894	3.049	-0.05305	3.049	-0.06813	3.049	-0.08085	3.049	-0.09068
2.201	-0.0001292	3.048	-0.03953	3.048	-0.05378	3.048	-0.06902	3.048	-0.0818	3.048	-0.09175
2.202	-0.0001302	3.047	-0.04005	3.047	-0.05449	3.047	-0.06982	3.047	-0.08284	3.047	-0.0928
2.203	-0.00012	3.046	-0.04067	3.046	-0.0552	3.046	-0.07071	3.046	-0.08377	3.046	-0.0939
2.204	-0.0001231	3.045	-0.04119	3.045	-0.05593	3.045	-0.07163	3.045	-0.08484	3.045	-0.09498
2.205	-0.0001176	3.044	-0.04177	3.044	-0.0567	3.044	-0.07249	3.044	-0.08586	3.044	-0.09609
2.206	-0.0001231	3.043	-0.04239	3.043	-0.05744	3.043	-0.07341	3.043	-0.08687	3.043	-0.09722
2.207	-0.0001157	3.042	-0.043	3.042	-0.05818	3.042	-0.07437	3.042	-0.08801	3.042	-0.09839
2.208	-0.0001209	3.041	-0.04355	3.041	-0.05897	3.041	-0.07526	3.041	-0.08902	3.041	-0.09956
2.209	-0.0001139	3.04	-0.04414	3.04	-0.05977	3.04	-0.07624	3.04	-0.09006	3.04	-0.1008
2.21	-0.000113	3.039	-0.04475	3.039	-0.06054	3.039	-0.07719	3.039	-0.0912	3.039	-0.1019
2.211	-0.0001179	3.038	-0.0454	3.038	-0.06134	3.038	-0.07814	3.038	-0.09221	3.038	-0.1031
2.212	-0.000116	3.037	-0.04607	3.037	-0.0622	3.037	-0.07916	3.037	-0.09341	3.037	-0.1044
2.213	-0.0001142	3.036	-0.04666	3.036	-0.06297	3.036	-0.08014	3.036	-0.09455	3.036	-0.1056
2.214	-0.0001166	3.035	-0.0473	3.035	-0.06383	3.035	-0.08119	3.035	-0.09569	3.035	-0.1068
2.215	-0.0001194	3.034	-0.04798	3.034	-0.06475	3.034	-0.0822	3.034	-0.09688	3.034	-0.1081
2.216	-0.0001111	3.033	-0.04865	3.033	-0.06555	3.033	-0.08324	3.033	-0.09802	3.033	-0.1094
2.217	-0.0001065	3.032	-0.0493	3.032	-0.06641	3.032	-0.08432	3.032	-0.09925	3.032	-0.1107
2.218	-0.0001093	3.031	-0.04994	3.031	-0.0673	3.031	-0.08533	3.031	-0.1004	3.031	-0.112
2.219	-0.0001096	3.03	-0.05059	3.03	-0.06819	3.03	-0.08641	3.03	-0.1016	3.03	-0.1134
2.22	-0.0001065	3.029	-0.05126	3.029	-0.06911	3.029	-0.08755	3.029	-0.1029	3.029	-0.1146
2.221	-0.000113	3.028	-0.05194	3.028	-0.07	3.028	-0.08859	3.028	-0.1041	3.028	-0.1161
2.222	-0.0001102	3.027	-0.05268	3.027	-0.07093	3.027	-0.08973	3.027	-0.1054	3.027	-0.1175
2.223	-0.0001016	3.026	-0.05335	3.026	-0.07188	3.026	-0.09089	3.026	-0.1067	3.026	-0.1188
2.224	-0.0001111	3.025	-0.05406	3.025	-0.07277	3.025	-0.092	3.025	-0.108	3.025	-0.1203
2.225	-0.0001001	3.024	-0.05477	3.024	-0.07375	3.024	-0.09314	3.024	-0.1093	3.024	-0.1217
2.226	-0.0001031	3.023	-0.0555	3.023	-0.0747	3.023	-0.0943	3.023	-0.1106	3.023	-0.1231
2.227	-0.0001031	3.022	-0.05627	3.022	-0.07569	3.022	-0.0955	3.022	-0.112	3.022	-0.1245
2.228	-0.0001034	3.021	-0.05698	3.021	-0.0767	3.021	-0.09673	3.021	-0.1133	3.021	-0.1261
2.229	-9.821e-05	3.02	-0.05772	3.02	-0.07768	3.02	-0.09793	3.02	-0.1146	3.02	-0.1275
2.23	-0.0001087	3.019	-0.05842	3.019	-0.07873	3.019	-0.0991	3.019	-0.1161	3.019	-0.129
2.231	-0.0001065	3.018	-0.05919	3.018	-0.07971	3.018	-0.1003	3.018	-0.1175	3.018	-0.1305
2.232	-0.000104	3.017	-0.0599	3.017	-0.08069	3.017	-0.1016	3.017	-0.1188	3.017	-0.1321
2.233	-0.000105	3.016	-0.0607	3.016	-0.08177	3.016	-0.1028	3.016	-0.1203	3.016	-0.1337
2.234	-9.791e-05	3.015	-0.06143	3.015	-0.08281	3.015	-0.104	3.015	-0.1217	3.015	-0.1352
2.235	-9.883e-05	3.014	-0.0622	3.014	-0.08386	3.014	-0.1054	3.014	-0.1232	3.014	-0.1367
2.236	-9.637e-05	3.013	-0.063	3.013	-0.0849	3.013	-0.1067	3.013	-0.1246	3.013	-0.1384
2.237	-9.606e-05	3.012	-0.06374	3.012	-0.08595	3.012	-0.1079	3.012	-0.126	3.012	-0.1399
2.238	-9.514e-05	3.011	-0.06454	3.011	-0.08705	3.011	-0.1092	3.011	-0.1276	3.011	-0.1416
2.239	-9.606e-05	3.01	-0.06536	3.01	-0.08816	3.01	-0.1106	3.01	-0.129	3.01	-0.1432
2.24	-0.0001019	3.009	-0.06616	3.009	-0.08923	3.009	-0.1119	3.009	-0.1306	3.009	-0.1449
2.241	-9.36e-05	3.008	-0.06699	3.008	-0.09037	3.008	-0.1132	3.008	-0.1322	3.008	-0.1465
2.242	-9.76e-05	3.007	-0.06779	3.007	-0.09145	3.007	-0.1146	3.007	-0.1336	3.007	-0.1482
2.243	-9.422e-05	3.006	-0.06862	3.006	-0.09255	3.006	-0.116	3.006	-0.1352	3.006	-0.1499
2.244	-9.606e-05	3.005	-0.06948	3.005	-0.09366	3.005	-0.1173	3.005	-0.1368	3.005	-0.1516
2.245	-9.545e-05	3.004	-0.07034	3.004	-0.09483	3.004	-0.1187	3.004	-0.1383	3.004	-0.1533
2.246	-9.791e-05	3.003	-0.07117	3.003	-0.09593	3.003	-0.1201	3.003	-0.1399	3.003	-0.1551
2.247	-9.391e-05	3.002	-0.072	3.002	-0.09713	3.002	-0.1216	3.002	-0.1416	3.002	-0.1569
2.248	-9.176e-05	3.001	-0.07283	3.001	-0.09827	3.001	-0.1229	3.001	-0.1432	3.001	-0.1586
2.249	-9.729e-05	3	-0.07372	3	-0.09946	3	-0.1244	3	-0.1448	3	-0.1604
2.25	-9.268e-05	2.999	-0.07455	2.999	-0.1006	2.999	-0.1258	2.999	-0.1465	2.999	-0.1622
2.251	-9.207e-05	2.998	-0.07538	2.998	-0.1018	2.998	-0.1272	2.998	-0.1482	2.998	-0.1641
2.252	-8.685e-05	2.997	-0.07627	2.997	-0.103	2.997	-0.1287	2.997	-0.1498	2.997	-0.1658
2.253	-8.377e-05	2.996	-0.0771	2.996	-0.1043	2.996	-0.1302	2.996	-0.1515	2.996	-0.1677
2.254	-9.176e-05	2.995	-0.07799	2.995	-0.1055	2.995	-0.1317	2.995	-0.1531	2.995	-0.1695
2.255	-8.316e-05	2.994	-0.07882	2.994	-0.1066	2.994	-0.1331	2.994	-0.1549	2.994	-0.1714
2.256	-9.207e-05	2.993	-0.07968	2.993	-0.1078	2.993	-0.1346	2.993	-0.1566	2.993	-0.1733
2.257	-8.592e-05	2.992	-0.08054	2.992	-0.109	2.992	-0.1362	2.992	-0.1583	2.992	-0.1752
2.258	-8.807e-05	2.991	-0.0814	2.991	-0.1103	2.991	-0.1377	2.991	-0.16	2.991	-0.1771
2.259	-8.838e-05	2.99	-0.08226	2.99	-0.1115	2.99	-0.1392	2.99	-0.1618	2.99	-0.179
2.26	-8.93e-05	2.989	-0.08309	2.989	-0.1128	2.989	-0.1407	2.989	-0.1637	2.989	-0.181
2.261	-8.838e-05	2.988	-0.08398	2.988	-0.114	2.988	-0.1423	2.988	-0.1654	2.988	-0.1829
2.262	-7.394e-05	2.987	-0.08481	2.987	-0.1153	2.987	-0.1438	2.987	-0.1671	2.987	-0.1849
2.263	-8.377e-05	2.986	-0.0857	2.986	-0.1166	2.986	-0.1454	2.986	-0.169	2.986	-0.1868
2.264	-8.5e-05	2.985	-0.08656	2.985	-0.1178	2.985	-0.147	2.985	-0.1707	2.985	-0.1887
2.265	-8.193e-05	2.984	-0.08745	2.984	-0.1192	2.984	-0.1486	2.984	-0.1725	2.984	-0.1908
2.266	-8.5e-05	2.983	-0.08828	2.983	-0.1204	2.983	-0.1502	2.983	-0.1744	2.983	-0.1928
2.267	-8.5e-05	2.982	-0.08917	2.982	-0.1217	2.982	-0.1518	2.982	-0.1762	2.982	-0.1948
2.268	-7.701e-05	2.981	-0.09006	2.981	-0.123	2.981	-0.1534	2.981	-0.178	2.981	-0.1969
2.269	-8.316e-05	2.98	-0.09089	2.98	-0.1243	2.98	-0.1549	2.98	-0.1799	2.98	-0.1989
2.27	-8.254e-05	2.979	-0.09166	2.979	-0.1256	2.979	-0.1566	2.979	-0.1818	2.979	-0.201
2.271	-8.285e-05	2.978	-0.09255	2.978	-0.127	2.978	-0.1582	2.978	-0.1837	2.978	-0.203
2.272	-7.701e-05	2.977	-0.09344	2.977	-0.1283	2.977	-0.1599	2.977	-0.1855	2.977	-0.2051
2.273	-7.763e-05	2.976	-0.09433	2.976	-0.1296	2.976	-0.1616	2.976	-0.1874	2.976	-0.2072
2.274	-7.302e-05	2.975	-0.09516	2.975	-0.1309	2.975	-0.1632	2.975	-0.1893	2.975	-0.2093
2.275	-7.701e-05	2.974	-0.09609	2.974	-0.1322	2.974	-0.1648	2.974	-0.1912	2.974	-0.2114
2.276	-8.132e-05	2.973	-0.09692	2.973	-0.1336	2.973	-0.1665	2.973	-0.1932	2.973	-0.2136
2.277	-8.254e-05	2.972	-0.09778	2.972	-0.1349	2.972	-0.1681	2.972	-0.1951	2.972	-0.2156
2.278	-7.855e-05	2.971	-0.09867	2.971	-0.1363	2.971	-0.1698	2.971	-0.1971	2.971	-0.2178
2.279	-7.302e-05	2.97	-0.09953	2.97	-0.1376	2.97	-0.1715	2.97	-0.1991	2.97	-0.22
2.28	-7.886e-05	2.969	-0.1004	2.969	-0.1389	2.969	-0.1732	2.969	-0.201	2.969	-0.2222
2.281	-7.364e-05	2.968	-0.1013	2.968	-0.1403	2.968	-0.1749	2.968	-0.203	2.968	-0.2244
2.282	-7.609e-05	2.967	-0.1021	2.967	-0.1417	2.967	-0.1767	2.967	-0.2049	2.967	-0.2266
2.283	-7.517e-05	2.966	-0.103	2.966	-0.143	2.966	-0.1783	2.966	-0.2069	2.966	-0.2287
2.284	-7.824e-05	2.965	-0.1038	2.965	-0.1445	2.965	-0.18	2.965	-0.2089	2.965	-0.2309
2.285	-7.302e-05	2.964	-0.1047	2.964	-0.1457	2.964	-0.1818	2.964	-0.2108	2.964	-0.233
2.286	-7.64e-05	2.963	-0.1055	2.963	-0.1471	2.963	-0.1835	2.963	-0.2129	2.963	-0.2353
2.287	-8.162e-05	2.962	-0.1064	2.962	-0.1485	2.962	-0.1851	2.962	-0.2149	2.962	-0.2376
2.288	-7.517e-05	2.961	-0.1072	2.961	-0.1498	2.961	-0.1869	2.961	-0.2169	2.961	-0.2397
2.289	-6.657e-05	2.96	-0.108	2.96	-0.1513	2.96	-0.1886	2.96	-0.2189	2.96	-0.242
2.29	-6.811e-05	2.959	-0.1089	2.959	-0.1526	2.959	-0.1904	2.959	-0.2208	2.959	-0.2442
2.291	-7.149e-05	2.958	-0.1098	2.958	-0.154	2.958	-0.1921	2.958	-0.2229	2.958	-0.2465
2.292	-6.933e-05	2.957	-0.1106	2.957	-0.1554	2.957	-0.1938	2.957	-0.225	2.957	-0.2487
2.293	-7.302e-05	2.956	-0.1115	2.956	-0.1567	2.956	-0.1955	2.956	-0.2269	2.956	-0.251
2.294	-7.026e-05	2.955	-0.1123	2.955	-0.1581	2.955	-0.1973	2.955	-0.229	2.955	-0.2533
2.295	-7.149e-05	2.954	-0.1132	2.954	-0.1595	2.954	-0.1991	2.954	-0.231	2.954	-0.2556
2.296	-7.026e-05	2.953	-0.114	2.953	-0.1608	2.953	-0.2008	2.953	-0.233	2.953	-0.2578
2.297	-7.548e-05	2.952	-0.1149	2.952	-0.1623	2.952	-0.2026	2.952	-0.2351	2.952	-0.2601
2.298	-7.486e-05	2.951	-0.1157	2.951	-0.1636	2.951	-0.2043	2.951	-0.2371	2.951	-0.2624
2.299	-6.196e-05	2.95	-0.1165	2.95	-0.165	2.95	-0.2061	2.95	-0.2392	2.95	-0.2647
2.3	-6.565e-05	2.949	-0.1173	2.949	-0.1664	2.949	-0.2078	2.949	-0.2413	2.949	-0.2671
2.301	-6.35e-05	2.948	-0.1181	2.948	-0.1678	2.948	-0.2096	2.948	-0.2433	2.948	-0.2694
2.302	-6.411e-05	2.947	-0.119	2.947	-0.1692	2.947	-0.2114	2.947	-0.2454	2.947	-0.2717
2.303	-7.425e-05	2.946	-0.1197	2.946	-0.1705	2.946	-0.2132	2.946	-0.2475	2.946	-0.2739
2.304	-6.78e-05	2.945	-0.1205	2.945	-0.1719	2.945	-0.2149	2.945	-0.2495	2.945	-0.2763
2.305	-6.473e-05	2.944	-0.1214	2.944	-0.1733	2.944	-0.2167	2.944	-0.2515	2.944	-0.2787
2.306	-6.288e-05	2.943	-0.1221	2.943	-0.1747	2.943	-0.2184	2.943	-0.2537	2.943	-0.2809
2.307	-6.35e-05	2.942	-0.1229	2.942	-0.1761	2.942	-0.2202	2.942	-0.2557	2.942	-0.2832
2.308	-6.319e-05	2.941	-0.1238	2.941	-0.1775	2.941	-0.2219	2.941	-0.2579	2.941	-0.2856
2.309	-6.596e-05	2.94	-0.1245	2.94	-0.1788	2.94	-0.2237	2.94	-0.2598	2.94	-0.2879
2.31	-7.118e-05	2.939	-0.1253	2.939	-0.1802	2.939	-0.2255	2.939	-0.262	2.939	-0.2903
2.311	-6.626e-05	2.938	-0.126	2.938	-0.1816	2.938	-0.2273	2.938	-0.264	2.938	-0.2926
2.312	-5.889e-05	2.937	-0.1268	2.937	-0.1829	2.937	-0.229	2.937	-0.2661	2.937	-0.295
2.313	-5.674e-05	2.936	-0.1275	2.936	-0.1843	2.936	-0.2308	2.936	-0.2682	2.936	-0.2973
2.314	-6.043e-05	2.935	-0.1283	2.935	-0.1856	2.935	-0.2325	2.935	-0.2702	2.935	-0.2997
2.315	-6.104e-05	2.934	-0.129	2.934	-0.187	2.934	-0.2342	2.934	-0.2723	2.934	-0.302
2.316	-6.565e-05	2.933	-0.1298	2.933	-0.1884	2.933	-0.236	2.933	-0.2745	2.933	-0.3047
2.317	-5.828e-05	2.932	-0.1304	2.932	-0.1897	2.932	-0.2377	2.932	-0.2765	2.932	-0.3068
2.318	-6.196e-05	2.931	-0.131	2.931	-0.1911	2.931	-0.2395	2.931	-0.2785	2.931	-0.3093
2.319	-6.596e-05	2.93	-0.1317	2.93	-0.1924	2.93	-0.2412	2.93	-0.2806	2.93	-0.3117
2.32	-5.981e-05	2.929	-0.1323	2.929	-0.1937	2.929	-0.243	2.929	-0.2827	2.929	-0.3139
2.321	-6.288e-05	2.928	-0.133	2.928	-0.1951	2.928	-0.2447	2.928	-0.2846	2.928	-0.3163
2.322	-6.319e-05	2.927	-0.1336	2.927	-0.1964	2.927	-0.2464	2.927	-0.2868	2.927	-0.3188
2.323	-5.766e-05	2.926	-0.1343	2.926	-0.1978	2.926	-0.2482	2.926	-0.2888	2.926	-0.3209
2.324	-5.797e-05	2.925	-0.1349	2.925	-0.1991	2.925	-0.2499	2.925	-0.2909	2.925	-0.3234
2.325	-5.735e-05	2.924	-0.1355	2.924	-0.2004	2.924	-0.2516	2.924	-0.2928	2.924	-0.3259
2.326	-5.797e-05	2.923	-0.1361	2.923	-0.2017	2.923	-0.2533	2.923	-0.295	2.923	-0.328
2.327	-5.643e-05	2.922	-0.1367	2.922	-0.203	2.922	-0.255	2.922	-0.2969	2.922	-0.3305
2.328	-5.059e-05	2.921	-0.1373	2.921	-0.2043	2.921	-0.2567	2.921	-0.299	2.921	-0.3329
2.329	-4.783e-05	2.92	-0.1378	2.92	-0.2057	2.92	-0.2584	2.92	-0.3011	2.92	-0.3351
2.33	-5.582e-05	2.919	-0.1383	2.919	-0.2069	2.919	-0.26	2.919	-0.3031	2.919	-0.3375
2.331	-5.643e-05	2.918	-0.1389	2.918	-0.2082	2.918	-0.2617	2.918	-0.3053	2.918	-0.3397
2.332	-5.459e-05	2.917	-0.1393	2.917	-0.2094	2.917	-0.2634	2.917	-0.3074	2.917	-0.3421
2.333	-5.797e-05	2.916	-0.1399	2.916	-0.2106	2.916	-0.2651	2.916	-0.3093	2.916	-0.3443
2.334	-5.152e-05	2.915	-0.1403	2.915	-0.2119	2.915	-0.2668	2.915	-0.3114	2.915	-0.3467
2.335	-4.906e-05	2.914	-0.1407	2.914	-0.2131	2.914	-0.2684	2.914	-0.3133	2.914	-0.3492
2.336	-5.305e-05	2.913	-0.1412	2.913	-0.2143	2.913	-0.27	2.913	-0.3151	2.913	-0.3514
2.337	-4.783e-05	2.912	-0.1417	2.912	-0.2156	2.912	-0.2717	2.912	-0.3173	2.912	-0.3535
2.338	-5.397e-05	2.911	-0.142	2.911	-0.2168	2.911	-0.2733	2.911	-0.3191	2.911	-0.356
2.339	-4.537e-05	2.91	-0.1425	2.91	-0.218	2.91	-0.2749	2.91	-0.3212	2.91	-0.3581
2.34	-4.629e-05	2.909	-0.1428	2.909	-0.2192	2.909	-0.2765	2.909	-0.3231	2.909	-0.3603
2.341	-4.783e-05	2.908	-0.1432	2.908	-0.2203	2.908	-0.2781	2.908	-0.3249	2.908	-0.3627
2.342	-5.029e-05	2.907	-0.1436	2.907	-0.2216	2.907	-0.2796	2.907	-0.3271	2.907	-0.3649
2.343	-4.291e-05	2.906	-0.1439	2.906	-0.2227	2.906	-0.2812	2.906	-0.3289	2.906	-0.3673
2.344	-4.169e-05	2.905	-0.1442	2.905	-0.2239	2.905	-0.2827	2.905	-0.3308	2.905	-0.3695
2.345	-4.199e-05	2.904	-0.1445	2.904	-0.225	2.904	-0.2843	2.904	-0.3326	2.904	-0.3716
2.346	-4.507e-05	2.903	-0.1448	2.903	-0.2262	2.903	-0.2859	2.903	-0.3345	2.903	-0.3738
2.347	-4.875e-05	2.902	-0.1451	2.902	-0.2272	2.902	-0.2874	2.902	-0.3363	2.902	-0.3762
2.348	-4.722e-05	2.901	-0.1453	2.901	-0.2282	2.901	-0.2889	2.901	-0.3384	2.901	-0.3784
2.349	-4.507e-05	2.9	-0.1455	2.9	-0.2294	2.9	-0.2904	2.9	-0.3403	2.9	-0.3805
2.35	-4.937e-05	2.899	-0.1458	2.899	-0.2305	2.899	-0.2919	2.899	-0.3421	2.899	-0.3827
2.351	-4.076e-05	2.898	-0.146	2.898	-0.2315	2.898	-0.2934	2.898	-0.3437	2.898	-0.3848
2.352	-4.814e-05	2.897	-0.1462	2.897	-0.2325	2.897	-0.2948	2.897	-0.3455	2.897	-0.387
2.353	-4.476e-05	2.896	-0.1464	2.896	-0.2337	2.896	-0.2963	2.896	-0.3474	2.896	-0.3891
2.354	-3.677e-05	2.895	-0.1466	2.895	-0.2346	2.895	-0.2978	2.895	-0.3492	2.895	-0.3913
2.355	-4.414e-05	2.894	-0.1468	2.894	-0.2356	2.894	-0.2992	2.894	-0.351	2.894	-0.3931
2.356	-3.8e-05	2.893	-0.1469	2.893	-0.2366	2.893	-0.3007	2.893	-0.3529	2.893	-0.3956
2.357	-4.814e-05	2.892	-0.147	2.892	-0.2375	2.892	-0.3019	2.892	-0.3544	2.892	-0.3974
2.358	-4.169e-05	2.891	-0.1471	2.891	-0.2384	2.891	-0.3034	2.891	-0.356	2.891	-0.3996
2.359	-4.199e-05	2.89	-0.1472	2.89	-0.2395	2.89	-0.305	2.89	-0.3578	2.89	-0.402
2.36	-4.353e-05	2.889	-0.1472	2.889	-0.2404	2.889	-0.3062	2.889	-0.3596	2.889	-0.4039
2.361	-4.445e-05	2.888	-0.1473	2.888	-0.2413	2.888	-0.3077	2.888	-0.3612	2.888	-0.4057
2.362	-4.138e-05	2.887	-0.1472	2.887	-0.2421	2.887	-0.309	2.887	-0.363	2.887	-0.4079
2.363	-4.261e-05	2.886	-0.1473	2.886	-0.2431	2.886	-0.3102	2.886	-0.3646	2.886	-0.41
2.364	-4.844e-05	2.885	-0.1473	2.885	-0.2439	2.885	-0.3117	2.885	-0.3664	2.885	-0.4119
2.365	-3.554e-05	2.884	-0.1473	2.884	-0.2446	2.884	-0.3126	2.884	-0.3679	2.884	-0.4137
2.366	-4.537e-05	2.883	-0.1473	2.883	-0.2454	2.883	-0.3142	2.883	-0.3695	2.883	-0.4159
2.367	-3.923e-05	2.882	-0.1472	2.882	-0.2462	2.882	-0.3151	2.882	-0.371	2.882	-0.4177
2.368	-4.384e-05	2.881	-0.1471	2.881	-0.247	2.881	-0.3166	2.881	-0.3726	2.881	-0.4196
2.369	-3.831e-05	2.88	-0.1471	2.88	-0.2478	2.88	-0.3179	2.88	-0.3744	2.88	-0.4217
2.37	-3.708e-05	2.879	-0.1469	2.879	-0.2485	2.879	-0.3188	2.879	-0.3756	2.879	-0.4235
2.371	-3.554e-05	2.878	-0.1468	2.878	-0.2492	2.878	-0.32	2.878	-0.3772	2.878	-0.4254
2.372	-3.8e-05	2.877	-0.1466	2.877	-0.2499	2.877	-0.3212	2.877	-0.3787	2.877	-0.4272
2.373	-3.616e-05	2.876	-0.1464	2.876	-0.2506	2.876	-0.3225	2.876	-0.3802	2.876	-0.4288
2.374	-3.493e-05	2.875	-0.1463	2.875	-0.2513	2.875	-0.3237	2.875	-0.3818	2.875	-0.4309
2.375	-3.401e-05	2.874	-0.1461	2.874	-0.252	2.874	-0.3246	2.874	-0.3833	2.874	-0.4325
2.376	-4.261e-05	2.873	-0.1459	2.873	-0.2526	2.873	-0.3259	2.873	-0.3845	2.873	-0.4346
2.377	-3.308e-05	2.872	-0.1456	2.872	-0.2533	2.872	-0.3271	2.872	-0.3861	2.872	-0.4361
2.378	-3.493e-05	2.871	-0.1453	2.871	-0.2539	2.871	-0.328	2.871	-0.3873	2.871	-0.438
2.379	-3.554e-05	2.87	-0.145	2.87	-0.2545	2.87	-0.3289	2.87	-0.3888	2.87	-0.4395
2.38	-3.278e-05	2.869	-0.1448	2.869	-0.2549	2.869	-0.3302	2.869	-0.3901	2.869	-0.4414
2.381	-3.093e-05	2.868	-0.1445	2.868	-0.2555	2.868	-0.3311	2.868	-0.3916	2.868	-0.4429
2.382	-3.677e-05	2.867	-0.1442	2.867	-0.2561	2.867	-0.332	2.867	-0.3928	2.867	-0.4444
2.383	-3.431e-05	2.866	-0.1439	2.866	-0.2565	2.866	-0.3329	2.866	-0.3941	2.866	-0.4463
2.384	-2.417e-05	2.865	-0.1436	2.865	-0.257	2.865	-0.3338	2.865	-0.3953	2.865	-0.4478
2.385	-3.032e-05	2.864	-0.1433	2.864	-0.2574	2.864	-0.3348	2.864	-0.3968	2.864	-0.4494
2.386	-3.278e-05	2.863	-0.1427	2.863	-0.2578	2.863	-0.3357	2.863	-0.3977	2.863	-0.4509
2.387	-3.216e-05	2.862	-0.1424	2.862	-0.2582	2.862	-0.3366	2.862	-0.399	2.862	-0.4527
2.388	-2.909e-05	2.861	-0.142	2.861	-0.2588	2.861	-0.3372	2.861	-0.4002	2.861	-0.4543
2.389	-2.633e-05	2.86	-0.1415	2.86	-0.2593	2.86	-0.3381	2.86	-0.4014	2.86	-0.4555
2.39	-2.755e-05	2.859	-0.1412	2.859	-0.2596	2.859	-0.3388	2.859	-0.4027	2.859	-0.4573
2.391	-2.633e-05	2.858	-0.1406	2.858	-0.2598	2.858	-0.3397	2.858	-0.4036	2.858	-0.4586
2.392	-2.694e-05	2.857	-0.1402	2.857	-0.2601	2.857	-0.3403	2.857	-0.4048	2.857	-0.4601
2.393	-2.172e-05	2.856	-0.1398	2.856	-0.2603	2.856	-0.3412	2.856	-0.406	2.856	-0.4613
2.394	-3.001e-05	2.855	-0.1394	2.855	-0.2606	2.855	-0.3418	2.855	-0.407	2.855	-0.4629
2.395	-2.571e-05	2.854	-0.1388	2.854	-0.2607	2.854	-0.3424	2.854	-0.4079	2.854	-0.4644
2.396	-2.54e-05	2.853	-0.1384	2.853	-0.2608	2.853	-0.3431	2.853	-0.4088	2.853	-0.4656
2.397	-2.694e-05	2.852	-0.1379	2.852	-0.261	2.852	-0.3437	2.852	-0.41	2.852	-0.4672
2.398	-2.233e-05	2.851	-0.1373	2.851	-0.2611	2.851	-0.3443	2.851	-0.411	2.851	-0.4684
2.399	-2.172e-05	2.85	-0.1368	2.85	-0.2613	2.85	-0.3449	2.85	-0.4119	2.85	-0.4696
2.4	-2.417e-05	2.849	-0.1363	2.849	-0.2613	2.849	-0.3455	2.849	-0.4125	2.849	-0.4709
2.401	-2.817e-05	2.848	-0.1355	2.848	-0.2615	2.848	-0.3461	2.848	-0.4137	2.848	-0.4721
2.402	-2.51e-05	2.847	-0.1349	2.847	-0.2614	2.847	-0.3464	2.847	-0.4143	2.847	-0.4733
2.403	-3.462e-05	2.846	-0.1344	2.846	-0.2615	2.846	-0.3471	2.846	-0.4153	2.846	-0.4745
2.404	-2.264e-05	2.845	-0.1337	2.845	-0.2614	2.845	-0.3477	2.845	-0.4162	2.845	-0.4758
2.405	-2.51e-05	2.844	-0.1333	2.844	-0.2611	2.844	-0.3477	2.844	-0.4168	2.844	-0.477
2.406	-2.448e-05	2.843	-0.1327	2.843	-0.2612	2.843	-0.3483	2.843	-0.4177	2.843	-0.4782
2.407	-2.54e-05	2.842	-0.1321	2.842	-0.2611	2.842	-0.3486	2.842	-0.4183	2.842	-0.4792
2.408	-2.387e-05	2.841	-0.1315	2.841	-0.2611	2.841	-0.3489	2.841	-0.4189	2.841	-0.4804
2.409	-1.772e-05	2.84	-0.131	2.84	-0.261	2.84	-0.3495	2.84	-0.4199	2.84	-0.4813
2.41	-1.649e-05	2.839	-0.1303	2.839	-0.2607	2.839	-0.3495	2.839	-0.4205	2.839	-0.4822
2.411	-1.957e-05	2.838	-0.1297	2.838	-0.2606	2.838	-0.3498	2.838	-0.4211	2.838	-0.4835
2.412	-2.049e-05	2.837	-0.1291	2.837	-0.2604	2.837	-0.3501	2.837	-0.4214	2.837	-0.4844
2.413	-1.987e-05	2.836	-0.1284	2.836	-0.2601	2.836	-0.3504	2.836	-0.422	2.836	-0.4853
2.414	-1.803e-05	2.835	-0.1277	2.835	-0.2599	2.835	-0.3507	2.835	-0.4229	2.835	-0.4862
2.415	-1.404e-05	2.834	-0.1271	2.834	-0.2596	2.834	-0.3507	2.834	-0.4232	2.834	-0.4871
2.416	-2.08e-05	2.833	-0.1264	2.833	-0.2593	2.833	-0.351	2.833	-0.4239	2.833	-0.4881
2.417	-1.772e-05	2.832	-0.1257	2.832	-0.259	2.832	-0.3514	2.832	-0.4245	2.832	-0.489
2.418	-1.987e-05	2.831	-0.1249	2.831	-0.2587	2.831	-0.3514	2.831	-0.4248	2.831	-0.4896
2.419	-1.496e-05	2.83	-0.1242	2.83	-0.2582	2.83	-0.3514	2.83	-0.4254	2.83	-0.4902
2.42	-2.202e-05	2.829	-0.1235	2.829	-0.2579	2.829	-0.3514	2.829	-0.4257	2.829	-0.4911
2.421	-2.233e-05	2.828	-0.1227	2.828	-0.2573	2.828	-0.3514	2.828	-0.426	2.828	-0.4921
2.422	-1.25e-05	2.827	-0.122	2.827	-0.257	2.827	-0.3514	2.827	-0.4266	2.827	-0.4927
2.423	-2.11e-05	2.826	-0.1213	2.826	-0.2564	2.826	-0.3514	2.826	-0.4266	2.826	-0.4933
2.424	-1.588e-05	2.825	-0.1205	2.825	-0.2558	2.825	-0.3514	2.825	-0.4269	2.825	-0.4939
2.425	-1.895e-05	2.824	-0.12	2.824	-0.2554	2.824	-0.3514	2.824	-0.4272	2.824	-0.4948
2.426	-1.68e-05	2.823	-0.1192	2.823	-0.2548	2.823	-0.351	2.823	-0.4275	2.823	-0.4954
2.427	-1.649e-05	2.822	-0.1185	2.822	-0.2542	2.822	-0.351	2.822	-0.4278	2.822	-0.4957
2.428	-1.496e-05	2.821	-0.1178	2.821	-0.2536	2.821	-0.3507	2.821	-0.4278	2.821	-0.4964
2.429	-1.557e-05	2.82	-0.1172	2.82	-0.253	2.82	-0.3507	2.82	-0.4282	2.82	-0.497
2.43	-5.128e-06	2.819	-0.1165	2.819	-0.2525	2.819	-0.3504	2.819	-0.4285	2.819	-0.4973
2.431	-1.312e-05	2.818	-0.1157	2.818	-0.2517	2.818	-0.3504	2.818	-0.4285	2.818	-0.4979
2.432	-2.11e-05	2.817	-0.1151	2.817	-0.2509	2.817	-0.3501	2.817	-0.4285	2.817	-0.4985
2.433	-1.281e-05	2.816	-0.1145	2.816	-0.2502	2.816	-0.3498	2.816	-0.4285	2.816	-0.4988
2.434	-1.158e-05	2.815	-0.1137	2.815	-0.2495	2.815	-0.3495	2.815	-0.4285	2.815	-0.4991
2.435	-5.435e-06	2.814	-0.1128	2.814	-0.2487	2.814	-0.3492	2.814	-0.4288	2.814	-0.4994
2.436	-1.066e-05	2.813	-0.1119	2.813	-0.248	2.813	-0.3486	2.813	-0.4288	2.813	-0.4997
2.437	-9.736e-06	2.812	-0.1113	2.812	-0.2473	2.812	-0.3483	2.812	-0.4285	2.812	-0.5
2.438	-1.434e-05	2.811	-0.1105	2.811	-0.2466	2.811	-0.348	2.811	-0.4288	2.811	-0.5
2.439	-9.736e-06	2.81	-0.1097	2.81	-0.2457	2.81	-0.3474	2.81	-0.4285	2.81	-0.5003
2.44	-1.096e-05	2.809	-0.1089	2.809	-0.2449	2.809	-0.3471	2.809	-0.4285	2.809	-0.5007
2.441	-2.172e-05	2.808	-0.1083	2.808	-0.2442	2.808	-0.3464	2.808	-0.4282	2.808	-0.501
2.442	-2.977e-06	2.807	-0.1076	2.807	-0.243	2.807	-0.3461	2.807	-0.4278	2.807	-0.501
2.443	-1.649e-05	2.806	-0.107	2.806	-0.2419	2.806	-0.3455	2.806	-0.4278	2.806	-0.5013
2.444	-5.128e-06	2.805	-0.1063	2.805	-0.2411	2.805	-0.3449	2.805	-0.4275	2.805	-0.5013
2.445	-1.25e-05	2.804	-0.1056	2.804	-0.2402	2.804	-0.3443	2.804	-0.4272	2.804	-0.5013
2.446	-9.429e-06	2.803	-0.1049	2.803	-0.2393	2.803	-0.3437	2.803	-0.4269	2.803	-0.5013
2.447	-5.128e-06	2.802	-0.1043	2.802	-0.2384	2.802	-0.3431	2.802	-0.4266	2.802	-0.5016
2.448	-6.357e-06	2.801	-0.1036	2.801	-0.2375	2.801	-0.3424	2.801	-0.4263	2.801	-0.5016
2.449	-1.404e-05	2.8	-0.1028	2.8	-0.2367	2.8	-0.3415	2.8	-0.426	2.8	-0.5016
2.45	-1.749e-06	2.799	-0.1021	2.799	-0.2357	2.799	-0.3409	2.799	-0.4254	2.799	-0.5013
2.451	-1.527e-05	2.798	-0.1015	2.798	-0.2347	2.798	-0.3403	2.798	-0.4251	2.798	-0.5013
2.452	-7.893e-06	2.797	-0.1008	2.797	-0.2337	2.797	-0.3397	2.797	-0.4248	2.797	-0.5013
2.453	-2.125e-07	2.796	-0.1001	2.796	-0.2326	2.796	-0.3388	2.796	-0.4242	2.796	-0.501
2.454	-1.134e-06	2.795	-0.09937	2.795	-0.2317	2.795	-0.3378	2.795	-0.4239	2.795	-0.5007
2.455	-8.27e-07	2.794	-0.09851	2.794	-0.2308	2.794	-0.3372	2.794	-0.4232	2.794	-0.5007
2.456	7.091e-07	2.793	-0.09768	2.793	-0.2298	2.793	-0.3363	2.793	-0.4226	2.793	-0.5003
2.457	-1.134e-06	2.792	-0.09692	2.792	-0.2286	2.792	-0.3354	2.792	-0.422	2.792	-0.5
2.458	1.016e-06	2.791	-0.09633	2.791	-0.2275	2.791	-0.3345	2.791	-0.4217	2.791	-0.4997
2.459	-3.285e-06	2.79	-0.09569	2.79	-0.2265	2.79	-0.3335	2.79	-0.4208	2.79	-0.4994
2.46	-2.056e-06	2.789	-0.09495	2.789	-0.2255	2.789	-0.3326	2.789	-0.4205	2.789	-0.4991
2.461	5.01e-06	2.788	-0.09421	2.788	-0.2244	2.788	-0.3317	2.788	-0.4196	2.788	-0.4985
2.462	-8.27e-07	2.787	-0.0936	2.787	-0.2233	2.787	-0.3308	2.787	-0.4189	2.787	-0.4979
2.463	-2.125e-07	2.786	-0.09295	2.786	-0.2222	2.786	-0.3295	2.786	-0.4183	2.786	-0.4973
2.464	4.703e-06	2.785	-0.09231	2.785	-0.2211	2.785	-0.3286	2.785	-0.4177	2.785	-0.497
2.465	7.16e-06	2.784	-0.09157	2.784	-0.2201	2.784	-0.3277	2.784	-0.4168	2.784	-0.4964
2.466	9.004e-06	2.783	-0.09096	2.783	-0.2188	2.783	-0.3265	2.783	-0.4159	2.783	-0.4957
2.467	8.389e-06	2.782	-0.0904	2.782	-0.2177	2.782	-0.3255	2.782	-0.4149	2.782	-0.4951
2.468	2.552e-06	2.781	-0.08979	2.781	-0.2167	2.781	-0.3243	2.781	-0.414	2.781	-0.4945
2.469	-1.441e-06	2.78	-0.08908	2.78	-0.2155	2.78	-0.3231	2.78	-0.4131	2.78	-0.4939
2.47	4.088e-06	2.779	-0.08844	2.779	-0.2144	2.779	-0.3219	2.779	-0.4122	2.779	-0.4933
2.471	6.546e-06	2.778	-0.08788	2.778	-0.2133	2.778	-0.3206	2.778	-0.4113	2.778	-0.4927
2.472	6.239e-06	2.777	-0.08727	2.777	-0.2121	2.777	-0.3194	2.777	-0.4103	2.777	-0.4917
2.473	9.004e-06	2.776	-0.08665	2.776	-0.211	2.776	-0.3182	2.776	-0.4094	2.776	-0.4911
2.474	4.703e-06	2.775	-0.08586	2.775	-0.2098	2.775	-0.3173	2.775	-0.4085	2.775	-0.4902
2.475	1.023e-05	2.774	-0.08521	2.774	-0.2086	2.774	-0.316	2.774	-0.4073	2.774	-0.4896
2.476	-1.441e-06	2.773	-0.08463	2.773	-0.2074	2.773	-0.3148	2.773	-0.4063	2.773	-0.4887
2.477	3.474e-06	2.772	-0.08395	2.772	-0.206	2.772	-0.3133	2.772	-0.4051	2.772	-0.4878
2.478	2.068e-05	2.771	-0.08337	2.771	-0.2047	2.771	-0.312	2.771	-0.4042	2.771	-0.4868
2.479	9.618e-06	2.77	-0.08284	2.77	-0.2035	2.77	-0.3108	2.77	-0.403	2.77	-0.4859
2.48	1.576e-05	2.769	-0.08229	2.769	-0.2021	2.769	-0.3096	2.769	-0.4017	2.769	-0.485
2.481	2.245e-06	2.768	-0.08146	2.768	-0.2008	2.768	-0.3083	2.768	-0.4005	2.768	-0.4838
2.482	1.546e-05	2.767	-0.08091	2.767	-0.1997	2.767	-0.3068	2.767	-0.3993	2.767	-0.4828
2.483	2.344e-05	2.766	-0.08042	2.766	-0.1985	2.766	-0.3056	2.766	-0.398	2.766	-0.4819
2.484	1.853e-05	2.765	-0.0799	2.765	-0.1973	2.765	-0.304	2.765	-0.3968	2.765	-0.4807
2.485	1.546e-05	2.764	-0.0794	2.764	-0.1961	2.764	-0.3031	2.764	-0.3953	2.764	-0.4798
2.486	2.006e-05	2.763	-0.07879	2.763	-0.195	2.763	-0.3016	2.763	-0.3941	2.763	-0.4785
2.487	2.283e-05	2.762	-0.0783	2.762	-0.1937	2.762	-0.3004	2.762	-0.3925	2.762	-0.4773
2.488	2.006e-05	2.761	-0.07778	2.761	-0.1923	2.761	-0.2988	2.761	-0.3913	2.761	-0.4764
2.489	1.238e-05	2.76	-0.07719	2.76	-0.1912	2.76	-0.2976	2.76	-0.3898	2.76	-0.4752
2.49	2.406e-05	2.759	-0.07667	2.759	-0.1899	2.759	-0.2961	2.759	-0.3882	2.759	-0.4739
2.491	1.976e-05	2.758	-0.07609	2.758	-0.1887	2.758	-0.2945	2.758	-0.3867	2.758	-0.4724
2.492	2.191e-05	2.757	-0.0755	2.757	-0.1875	2.757	-0.2933	2.757	-0.3855	2.757	-0.4709
2.493	2.774e-05	2.756	-0.07498	2.756	-0.1862	2.756	-0.2918	2.756	-0.3839	2.756	-0.4696
2.494	2.16e-05	2.755	-0.07449	2.755	-0.1849	2.755	-0.2905	2.755	-0.3824	2.755	-0.4684
2.495	2.283e-05	2.754	-0.07387	2.754	-0.1837	2.754	-0.289	2.754	-0.3812	2.754	-0.4669
2.496	3.297e-05	2.753	-0.07338	2.753	-0.1823	2.753	-0.2878	2.753	-0.3793	2.753	-0.4656
2.497	2.897e-05	2.752	-0.07283	2.752	-0.1812	2.752	-0.2862	2.752	-0.3781	2.752	-0.4644
2.498	3.02e-05	2.751	-0.07218	2.751	-0.18	2.751	-0.2847	2.751	-0.3765	2.751	-0.4626
2.499	3.327e-05	2.75	-0.0716	2.75	-0.1788	2.75	-0.2832	2.75	-0.3747	2.75	-0.4613
2.5	2.651e-05	2.749	-0.07077	2.749	-0.1776	2.749	-0.2819	2.749	-0.3729	2.749	-0.4598
2.501	3.512e-05	2.748	-0.07022	2.748	-0.1762	2.748	-0.2804	2.748	-0.3713	2.748	-0.458
2.502	3.174e-05	2.747	-0.06967	2.747	-0.1749	2.747	-0.2789	2.747	-0.3695	2.747	-0.4564
2.503	3.143e-05	2.746	-0.06914	2.746	-0.1736	2.746	-0.2773	2.746	-0.3679	2.746	-0.4546
2.504	3.757e-05	2.745	-0.06865	2.745	-0.1724	2.745	-0.2758	2.745	-0.3664	2.745	-0.453
2.505	3.604e-05	2.744	-0.0681	2.744	-0.1712	2.744	-0.2742	2.744	-0.3649	2.744	-0.4515
2.506	3.788e-05	2.743	-0.06764	2.743	-0.17	2.743	-0.2727	2.743	-0.3627	2.743	-0.4497
2.507	3.757e-05	2.742	-0.06721	2.742	-0.1689	2.742	-0.2715	2.742	-0.3612	2.742	-0.4481
2.508	3.788e-05	2.741	-0.06675	2.741	-0.1678	2.741	-0.2699	2.741	-0.3593	2.741	-0.4463
2.509	4.065e-05	2.74	-0.06629	2.74	-0.1664	2.74	-0.2684	2.74	-0.3575	2.74	-0.4447
2.51	3.972e-05	2.739	-0.06583	2.739	-0.1649	2.739	-0.2666	2.739	-0.356	2.739	-0.4429
2.511	4.556e-05	2.738	-0.06533	2.738	-0.1638	2.738	-0.265	2.738	-0.3541	2.738	-0.4411
2.512	4.433e-05	2.737	-0.06487	2.737	-0.1625	2.737	-0.2635	2.737	-0.3523	2.737	-0.4395
2.513	5.293e-05	2.736	-0.06426	2.736	-0.1612	2.736	-0.262	2.736	-0.3504	2.736	-0.4377
2.514	4.833e-05	2.735	-0.06355	2.735	-0.1599	2.735	-0.2604	2.735	-0.3486	2.735	-0.4361
2.515	4.894e-05	2.734	-0.06312	2.734	-0.1586	2.734	-0.2592	2.734	-0.3471	2.734	-0.4343
2.516	5.263e-05	2.733	-0.06266	2.733	-0.1574	2.733	-0.2577	2.733	-0.3455	2.733	-0.4325
2.517	5.109e-05	2.732	-0.06217	2.732	-0.1562	2.732	-0.2561	2.732	-0.3437	2.732	-0.4306
2.518	4.894e-05	2.731	-0.06174	2.731	-0.1551	2.731	-0.2549	2.731	-0.3418	2.731	-0.4285
2.519	5.386e-05	2.73	-0.06122	2.73	-0.1537	2.73	-0.2534	2.73	-0.3403	2.73	-0.426
2.52	6.061e-05	2.729	-0.06076	2.729	-0.1526	2.729	-0.2518	2.729	-0.3381	2.729	-0.4239
2.521	6.123e-05	2.728	-0.06033	2.728	-0.1515	2.728	-0.2503	2.728	-0.3363	2.728	-0.422
2.522	6.277e-05	2.727	-0.05987	2.727	-0.1505	2.727	-0.2487	2.727	-0.3345	2.727	-0.4196
2.523	6.614e-05	2.726	-0.05937	2.726	-0.1493	2.726	-0.2472	2.726	-0.3326	2.726	-0.4177
2.524	6.461e-05	2.725	-0.05894	2.725	-0.1481	2.725	-0.2457	2.725	-0.3308	2.725	-0.4153
2.525	6.123e-05	2.724	-0.05854	2.724	-0.147	2.724	-0.2441	2.724	-0.3292	2.724	-0.4134
2.526	6.461e-05	2.723	-0.05808	2.723	-0.1459	2.723	-0.2426	2.723	-0.3274	2.723	-0.4116
2.527	6.707e-05	2.722	-0.05765	2.722	-0.1448	2.722	-0.2411	2.722	-0.3255	2.722	-0.4094
2.528	7.659e-05	2.721	-0.05722	2.721	-0.1438	2.721	-0.2392	2.721	-0.3234	2.721	-0.407
2.529	7.014e-05	2.72	-0.05682	2.72	-0.1428	2.72	-0.2377	2.72	-0.3216	2.72	-0.4051
2.53	7.72e-05	2.719	-0.05636	2.719	-0.1417	2.719	-0.2361	2.719	-0.3197	2.719	-0.4033
2.531	8.273e-05	2.718	-0.05596	2.718	-0.1407	2.718	-0.2346	2.718	-0.3179	2.718	-0.4011
2.532	8.611e-05	2.717	-0.05544	2.717	-0.1397	2.717	-0.2334	2.717	-0.316	2.717	-0.3993
2.533	7.813e-05	2.716	-0.05498	2.716	-0.1386	2.716	-0.2318	2.716	-0.3145	2.716	-0.3971
2.534	8.458e-05	2.715	-0.05455	2.715	-0.1376	2.715	-0.2303	2.715	-0.312	2.715	-0.395
2.535	7.751e-05	2.714	-0.05412	2.714	-0.1367	2.714	-0.2285	2.714	-0.3105	2.714	-0.3928
2.536	8.888e-05	2.713	-0.05366	2.713	-0.1359	2.713	-0.2272	2.713	-0.3083	2.713	-0.3898
2.537	8.488e-05	2.712	-0.05323	2.712	-0.1349	2.712	-0.2257	2.712	-0.3065	2.712	-0.3876
2.538	8.888e-05	2.711	-0.05274	2.711	-0.134	2.711	-0.2245	2.711	-0.3047	2.711	-0.3855
2.539	9.226e-05	2.71	-0.05228	2.71	-0.133	2.71	-0.2229	2.71	-0.3028	2.71	-0.3836
2.54	9.564e-05	2.709	-0.05182	2.709	-0.1321	2.709	-0.2214	2.709	-0.301	2.709	-0.3815
2.541	9.41e-05	2.708	-0.05129	2.708	-0.1312	2.708	-0.2199	2.708	-0.2994	2.708	-0.3793
2.542	9.594e-05	2.707	-0.0508	2.707	-0.1301	2.707	-0.2186	2.707	-0.2976	2.707	-0.3772
2.543	9.748e-05	2.706	-0.05031	2.706	-0.1291	2.706	-0.2174	2.706	-0.2961	2.706	-0.375
2.544	9.871e-05	2.705	-0.04985	2.705	-0.1282	2.705	-0.2162	2.705	-0.2942	2.705	-0.3732
2.545	0.0001082	2.704	-0.04933	2.704	-0.1272	2.704	-0.2143	2.704	-0.2924	2.704	-0.3707
2.546	0.0001082	2.703	-0.04878	2.703	-0.1264	2.703	-0.2131	2.703	-0.2905	2.703	-0.3686
2.547	0.0001055	2.702	-0.04828	2.702	-0.1256	2.702	-0.2119	2.702	-0.289	2.702	-0.3667
2.548	0.0001171	2.701	-0.04776	2.701	-0.1248	2.701	-0.2103	2.701	-0.2875	2.701	-0.3639
2.549	0.0001131	2.7	-0.04724	2.7	-0.1238	2.7	-0.2091	2.7	-0.2853	2.7	-0.3618
2.55	0.0001217	2.699	-0.04675	2.699	-0.123	2.699	-0.2076	2.699	-0.2835	2.699	-0.36
2.551	0.0001199	2.698	-0.04619	2.698	-0.1221	2.698	-0.2063	2.698	-0.2819	2.698	-0.3575
2.552	0.0001251	2.697	-0.04567	2.697	-0.1212	2.697	-0.2048	2.697	-0.2804	2.697	-0.3553
2.553	0.0001282	2.696	-0.04512	2.696	-0.1201	2.696	-0.2033	2.696	-0.2785	2.696	-0.3538
2.554	0.0001236	2.695	-0.0446	2.695	-0.119	2.695	-0.2024	2.695	-0.2767	2.695	-0.352
2.555	0.0001291	2.694	-0.04404	2.694	-0.1182	2.694	-0.2014	2.694	-0.2752	2.694	-0.3501
2.556	0.000134	2.693	-0.04352	2.693	-0.1174	2.693	-0.1999	2.693	-0.2739	2.693	-0.3483
2.557	0.000135	2.692	-0.04294	2.692	-0.1164	2.692	-0.199	2.692	-0.2724	2.692	-0.3464
2.558	0.0001383	2.691	-0.04239	2.691	-0.1158	2.691	-0.1977	2.691	-0.2709	2.691	-0.3446
2.559	0.0001396	2.69	-0.04186	2.69	-0.1151	2.69	-0.1962	2.69	-0.2693	2.69	-0.3428
2.56	0.0001512	2.689	-0.04128	2.689	-0.1144	2.689	-0.195	2.689	-0.2681	2.689	-0.3409
2.561	0.0001482	2.688	-0.04076	2.688	-0.1136	2.688	-0.1941	2.688	-0.2666	2.688	-0.3391
2.562	0.000154	2.687	-0.04017	2.687	-0.1129	2.687	-0.1928	2.687	-0.265	2.687	-0.3372
2.563	0.0001605	2.686	-0.03962	2.686	-0.1122	2.686	-0.1916	2.686	-0.2632	2.686	-0.3354
2.564	0.0001558	2.685	-0.03907	2.685	-0.1114	2.685	-0.1907	2.685	-0.262	2.685	-0.3332
2.565	0.0001629	2.684	-0.03851	2.684	-0.1107	2.684	-0.1895	2.684	-0.2607	2.684	-0.3314
2.566	0.0001651	2.683	-0.03796	2.683	-0.11	2.683	-0.1882	2.683	-0.2592	2.683	-0.3295
2.567	0.0001675	2.682	-0.03744	2.682	-0.1094	2.682	-0.187	2.682	-0.2577	2.682	-0.328
2.568	0.0001651	2.681	-0.03689	2.681	-0.1087	2.681	-0.1855	2.681	-0.2564	2.681	-0.3262
2.569	0.0001715	2.68	-0.03633	2.68	-0.1079	2.68	-0.1842	2.68	-0.2546	2.68	-0.3246
2.57	0.0001749	2.679	-0.03581	2.679	-0.1073	2.679	-0.1833	2.679	-0.253	2.679	-0.3228
2.571	0.0001884	2.678	-0.03526	2.678	-0.1066	2.678	-0.1824	2.678	-0.2518	2.678	-0.3212
2.572	0.000177	2.677	-0.03471	2.677	-0.106	2.677	-0.1815	2.677	-0.2506	2.677	-0.32
2.573	0.000189	2.676	-0.03418	2.676	-0.1054	2.676	-0.1805	2.676	-0.2494	2.676	-0.3188
2.574	0.0001936	2.675	-0.03363	2.675	-0.1048	2.675	-0.1793	2.675	-0.2484	2.675	-0.3173
2.575	0.0001976	2.674	-0.03311	2.674	-0.1042	2.674	-0.1778	2.674	-0.2472	2.674	-0.3157
2.576	0.0002001	2.673	-0.03259	2.673	-0.1036	2.673	-0.1766	2.673	-0.246	2.673	-0.3145
2.577	0.0001995	2.672	-0.03203	2.672	-0.1029	2.672	-0.1756	2.672	-0.2444	2.672	-0.3133
2.578	0.0001998	2.671	-0.03151	2.671	-0.1023	2.671	-0.1744	2.671	-0.2435	2.671	-0.3117
2.579	0.0002056	2.67	-0.03099	2.67	-0.1016	2.67	-0.1729	2.67	-0.2423	2.67	-0.3105
2.58	0.0002161	2.669	-0.03047	2.669	-0.1011	2.669	-0.1722	2.669	-0.2414	2.669	-0.309
2.581	0.0002176	2.668	-0.02997	2.668	-0.1004	2.668	-0.1713	2.668	-0.2405	2.668	-0.3077
2.582	0.0002228	2.667	-0.02945	2.667	-0.09974	2.667	-0.1704	2.667	-0.2395	2.667	-0.3062
2.583	0.0002348	2.666	-0.02899	2.666	-0.0991	2.666	-0.1695	2.666	-0.2386	2.666	-0.305
2.584	0.000233	2.665	-0.0285	2.665	-0.09845	2.665	-0.1689	2.665	-0.2374	2.665	-0.3034
2.585	0.0002373	2.664	-0.02801	2.664	-0.09778	2.664	-0.1679	2.664	-0.2365	2.664	-0.3019
2.586	0.0002394	2.663	-0.02755	2.663	-0.0971	2.663	-0.167	2.663	-0.2352	2.663	-0.3007
2.587	0.0002413	2.662	-0.02709	2.662	-0.09605	2.662	-0.1664	2.662	-0.2343	2.662	-0.2994
2.588	0.0002505	2.661	-0.02663	2.661	-0.09544	2.661	-0.1655	2.661	-0.2331	2.661	-0.2976
2.589	0.0002578	2.66	-0.02616	2.66	-0.0948	2.66	-0.1646	2.66	-0.2322	2.66	-0.2964
2.59	0.0002677	2.659	-0.0257	2.659	-0.09415	2.659	-0.1636	2.659	-0.2312	2.659	-0.2954
2.591	0.0002707	2.658	-0.02524	2.658	-0.09338	2.658	-0.163	2.658	-0.2303	2.658	-0.2942
2.592	0.0002677	2.657	-0.02481	2.657	-0.09277	2.657	-0.1621	2.657	-0.2294	2.657	-0.293
2.593	0.0002704	2.656	-0.02438	2.656	-0.09215	2.656	-0.1615	2.656	-0.2285	2.656	-0.2918
2.594	0.0002781	2.655	-0.02395	2.655	-0.09151	2.655	-0.1606	2.655	-0.2275	2.655	-0.2905
2.595	0.0002827	2.654	-0.02355	2.654	-0.09077	2.654	-0.1597	2.654	-0.2263	2.654	-0.2896
2.596	0.0002876	2.653	-0.02315	2.653	-0.09003	2.653	-0.159	2.653	-0.2254	2.653	-0.2884
2.597	0.0002852	2.652	-0.02272	2.652	-0.08911	2.652	-0.1584	2.652	-0.2245	2.652	-0.2878
2.598	0.0003067	2.651	-0.02236	2.651	-0.0885	2.651	-0.1573	2.651	-0.2232	2.651	-0.2865
2.599	0.0003052	2.65	-0.02199	2.65	-0.08788	2.65	-0.1565	2.65	-0.2223	2.65	-0.2853
2.6	0.0003101	2.649	-0.02159	2.649	-0.08724	2.649	-0.1556	2.649	-0.2214	2.649	-0.2844
2.601	0.0003196	2.648	-0.02122	2.648	-0.08659	2.648	-0.1548	2.648	-0.2208	2.648	-0.2832
2.602	0.000327	2.647	-0.02085	2.647	-0.08595	2.647	-0.1538	2.647	-0.2199	2.647	-0.2822
2.603	0.0003267	2.646	-0.02051	2.646	-0.0853	2.646	-0.1531	2.646	-0.2189	2.646	-0.2816
2.604	0.0003396	2.645	-0.02017	2.645	-0.08466	2.645	-0.1522	2.645	-0.2183	2.645	-0.281
2.605	0.0003469	2.644	-0.01984	2.644	-0.08395	2.644	-0.1513	2.644	-0.2177	2.644	-0.2804
2.606	0.0003537	2.643	-0.0195	2.643	-0.08327	2.643	-0.1505	2.643	-0.2168	2.643	-0.2798
2.607	0.0003512	2.642	-0.01919	2.642	-0.0826	2.642	-0.1498	2.642	-0.2162	2.642	-0.2785
2.608	0.0003611	2.641	-0.01885	2.641	-0.08195	2.641	-0.1491	2.641	-0.2153	2.641	-0.2779
2.609	0.0003755	2.64	-0.01855	2.64	-0.08128	2.64	-0.1484	2.64	-0.2146	2.64	-0.277
2.61	0.0003798	2.639	-0.01827	2.639	-0.0806	2.639	-0.1475	2.639	-0.2137	2.639	-0.2758
2.611	0.000389	2.638	-0.01796	2.638	-0.07986	2.638	-0.1468	2.638	-0.2122	2.638	-0.2752
2.612	0.0003958	2.637	-0.01769	2.637	-0.07919	2.637	-0.1458	2.637	-0.2116	2.637	-0.2746
2.613	0.0004081	2.636	-0.01738	2.636	-0.07851	2.636	-0.145	2.636	-0.211	2.636	-0.2739
2.614	0.000405	2.635	-0.0171	2.635	-0.07784	2.635	-0.1442	2.635	-0.2103	2.635	-0.273
2.615	0.0004237	2.634	-0.01686	2.634	-0.07719	2.634	-0.1435	2.634	-0.2094	2.634	-0.2724
2.616	0.0004293	2.633	-0.01658	2.633	-0.07652	2.633	-0.1429	2.633	-0.2088	2.633	-0.2715
2.617	0.000433	2.632	-0.0163	2.632	-0.07581	2.632	-0.1422	2.632	-0.2082	2.632	-0.2709
2.618	0.0004517	2.631	-0.01609	2.631	-0.07513	2.631	-0.1413	2.631	-0.2073	2.631	-0.2699
2.619	0.0004551	2.63	-0.01581	2.63	-0.07446	2.63	-0.1405	2.63	-0.2067	2.63	-0.269
2.62	0.0004671	2.629	-0.0156	2.629	-0.07372	2.629	-0.1399	2.629	-0.2051	2.629	-0.2681
2.621	0.000479	2.628	-0.01534	2.628	-0.07304	2.628	-0.1392	2.628	-0.2045	2.628	-0.2675
2.622	0.0004864	2.627	-0.01511	2.627	-0.07234	2.627	-0.1385	2.627	-0.2039	2.627	-0.2672
2.623	0.0004993	2.626	-0.0149	2.626	-0.07163	2.626	-0.1377	2.626	-0.2033	2.626	-0.2666
2.624	0.0005082	2.625	-0.01467	2.625	-0.07093	2.625	-0.137	2.625	-0.2024	2.625	-0.2656
2.625	0.0005205	2.624	-0.01448	2.624	-0.07025	2.624	-0.1362	2.624	-0.2017	2.624	-0.265
2.626	0.0005282	2.623	-0.01425	2.623	-0.06951	2.623	-0.1355	2.623	-0.2005	2.623	-0.2644
2.627	0.0005426	2.622	-0.01405	2.622	-0.06881	2.622	-0.1347	2.622	-0.1999	2.622	-0.2638
2.628	0.0005577	2.621	-0.01387	2.621	-0.0681	2.621	-0.134	2.621	-0.199	2.621	-0.2629
2.629	0.0005672	2.62	-0.01368	2.62	-0.06742	2.62	-0.1332	2.62	-0.1987	2.62	-0.2623
2.63	0.0005862	2.619	-0.01347	2.619	-0.06681	2.619	-0.1324	2.619	-0.1977	2.619	-0.2616
2.631	0.000605	2.618	-0.01329	2.618	-0.06616	2.618	-0.1315	2.618	-0.1968	2.618	-0.2607
2.632	0.0006071	2.617	-0.01311	2.617	-0.06546	2.617	-0.1308	2.617	-0.1962	2.617	-0.2601
2.633	0.0006225	2.616	-0.01294	2.616	-0.06484	2.616	-0.1301	2.616	-0.1956	2.616	-0.2586
2.634	0.0006357	2.615	-0.01277	2.615	-0.0642	2.615	-0.1293	2.615	-0.1947	2.615	-0.258
2.635	0.0006492	2.614	-0.01259	2.614	-0.06355	2.614	-0.1284	2.614	-0.1938	2.614	-0.257
2.636	0.0006704	2.613	-0.01243	2.613	-0.06291	2.613	-0.1277	2.613	-0.1931	2.613	-0.2567
2.637	0.0006852	2.612	-0.01227	2.612	-0.06229	2.612	-0.1267	2.612	-0.1919	2.612	-0.2555
2.638	0.0006996	2.611	-0.01212	2.611	-0.06165	2.611	-0.1259	2.611	-0.191	2.611	-0.2552
2.639	0.0007193	2.61	-0.01196	2.61	-0.061	2.61	-0.1252	2.61	-0.1904	2.61	-0.2546
2.64	0.0007411	2.609	-0.0118	2.609	-0.06039	2.609	-0.1243	2.609	-0.1898	2.609	-0.254
2.641	0.0007512	2.608	-0.01166	2.608	-0.05977	2.608	-0.1235	2.608	-0.1888	2.608	-0.2534
2.642	0.0007709	2.607	-0.01152	2.607	-0.05919	2.607	-0.1228	2.607	-0.1882	2.607	-0.2524
2.643	0.0007952	2.606	-0.01138	2.606	-0.05858	2.606	-0.122	2.606	-0.1873	2.606	-0.2518
2.644	0.0008065	2.605	-0.01124	2.605	-0.05796	2.605	-0.1213	2.605	-0.1867	2.605	-0.2512
2.645	0.0008385	2.604	-0.0111	2.604	-0.05738	2.604	-0.1205	2.604	-0.1855	2.604	-0.2503
2.646	0.0008492	2.603	-0.01097	2.603	-0.05679	2.603	-0.1198	2.603	-0.1848	2.603	-0.2494
2.647	0.0008799	2.602	-0.01083	2.602	-0.05618	2.602	-0.119	2.602	-0.1839	2.602	-0.2487
2.648	0.0009018	2.601	-0.01071	2.601	-0.0556	2.601	-0.1182	2.601	-0.1836	2.601	-0.2478
2.649	0.0009226	2.6	-0.01059	2.6	-0.05501	2.6	-0.1175	2.6	-0.1827	2.6	-0.2466
2.65	0.000942	2.599	-0.01047	2.599	-0.05446	2.599	-0.1167	2.599	-0.1815	2.599	-0.246
2.651	0.0009718	2.598	-0.01035	2.598	-0.05388	2.598	-0.1159	2.598	-0.1809	2.598	-0.2457
2.652	0.0009856	2.597	-0.01022	2.597	-0.05332	2.597	-0.1151	2.597	-0.1802	2.597	-0.2448
2.653	0.00102	2.596	-0.01011	2.596	-0.05277	2.596	-0.1144	2.596	-0.1796	2.596	-0.2438
2.654	0.00104	2.595	-0.01	2.595	-0.05222	2.595	-0.1136	2.595	-0.179	2.595	-0.2432
2.655	0.00108	2.594	-0.00989	2.594	-0.05166	2.594	-0.1129	2.594	-0.1781	2.594	-0.2426
2.656	0.0011	2.593	-0.00978	2.593	-0.05111	2.593	-0.1121	2.593	-0.1775	2.593	-0.2417
2.657	0.00113	2.592	-0.00967	2.592	-0.05059	2.592	-0.1113	2.592	-0.1769	2.592	-0.2414
2.658	0.00116	2.591	-0.00956	2.591	-0.05007	2.591	-0.1105	2.591	-0.1759	2.591	-0.2405
2.659	0.00119	2.59	-0.00946	2.59	-0.04954	2.59	-0.1097	2.59	-0.1753	2.59	-0.2398
2.66	0.00122	2.589	-0.00936	2.589	-0.04905	2.589	-0.109	2.589	-0.1744	2.589	-0.2392
2.661	0.00125	2.588	-0.00925	2.588	-0.04853	2.588	-0.1082	2.588	-0.1738	2.588	-0.2386
2.662	0.0013	2.587	-0.00916	2.587	-0.04801	2.587	-0.1075	2.587	-0.1732	2.587	-0.2377
2.663	0.00131	2.586	-0.00907	2.586	-0.04752	2.586	-0.1067	2.586	-0.1722	2.586	-0.2371
2.664	0.00136	2.585	-0.00898	2.585	-0.04702	2.585	-0.1059	2.585	-0.1713	2.585	-0.2361
2.665	0.00139	2.584	-0.00888	2.584	-0.04656	2.584	-0.1051	2.584	-0.1707	2.584	-0.2355
2.666	0.00143	2.583	-0.00879	2.583	-0.04607	2.583	-0.1044	2.583	-0.1698	2.583	-0.2346
2.667	0.00147	2.582	-0.00871	2.582	-0.04561	2.582	-0.1036	2.582	-0.1689	2.582	-0.234
2.668	0.0015	2.581	-0.00861	2.581	-0.04515	2.581	-0.1027	2.581	-0.1683	2.581	-0.2331
2.669	0.00154	2.58	-0.00853	2.58	-0.04469	2.58	-0.1018	2.58	-0.1673	2.58	-0.2325
2.67	0.00157	2.579	-0.00844	2.579	-0.04426	2.579	-0.1011	2.579	-0.1667	2.579	-0.2315
2.671	0.00163	2.578	-0.00837	2.578	-0.04383	2.578	-0.1001	2.578	-0.1658	2.578	-0.2309
2.672	0.00167	2.577	-0.00827	2.577	-0.0434	2.577	-0.0994	2.577	-0.1652	2.577	-0.2303
2.673	0.00171	2.576	-0.00821	2.576	-0.04297	2.576	-0.09867	2.576	-0.1643	2.576	-0.2297
2.674	0.00176	2.575	-0.00812	2.575	-0.04254	2.575	-0.09796	2.575	-0.1633	2.575	-0.2288
2.675	0.0018	2.574	-0.00804	2.574	-0.04214	2.574	-0.09722	2.574	-0.1627	2.574	-0.2275
2.676	0.00185	2.573	-0.00797	2.573	-0.04171	2.573	-0.09652	2.573	-0.1618	2.573	-0.2266
2.677	0.00189	2.572	-0.0079	2.572	-0.04131	2.572	-0.09581	2.572	-0.1609	2.572	-0.226
2.678	0.00194	2.571	-0.00781	2.571	-0.04091	2.571	-0.09507	2.571	-0.1603	2.571	-0.2251
2.679	0.002	2.57	-0.00774	2.57	-0.04051	2.57	-0.09433	2.57	-0.1593	2.57	-0.2245
2.68	0.00204	2.569	-0.00767	2.569	-0.04011	2.569	-0.09363	2.569	-0.1584	2.569	-0.2239
2.681	0.0021	2.568	-0.0076	2.568	-0.03974	2.568	-0.09295	2.568	-0.1576	2.568	-0.2229
2.682	0.00215	2.567	-0.00754	2.567	-0.03934	2.567	-0.09225	2.567	-0.1568	2.567	-0.222
2.683	0.00221	2.566	-0.00747	2.566	-0.03898	2.566	-0.09154	2.566	-0.1559	2.566	-0.2214
2.684	0.00226	2.565	-0.00742	2.565	-0.03861	2.565	-0.09083	2.565	-0.1549	2.565	-0.2205
2.685	0.00232	2.564	-0.00733	2.564	-0.03824	2.564	-0.09016	2.564	-0.1541	2.564	-0.2199
2.686	0.00238	2.563	-0.00727	2.563	-0.03787	2.563	-0.08948	2.563	-0.1533	2.563	-0.2186
2.687	0.00244	2.562	-0.00722	2.562	-0.03753	2.562	-0.08874	2.562	-0.1525	2.562	-0.218
2.688	0.00251	2.561	-0.00714	2.561	-0.03719	2.561	-0.08807	2.561	-0.1515	2.561	-0.2174
2.689	0.00257	2.56	-0.00708	2.56	-0.03686	2.56	-0.08739	2.56	-0.1507	2.56	-0.2165
2.69	0.00264	2.559	-0.00703	2.559	-0.03652	2.559	-0.08675	2.559	-0.1498	2.559	-0.2156
2.691	0.0027	2.558	-0.00696	2.558	-0.03615	2.558	-0.08607	2.558	-0.149	2.558	-0.2146
2.692	0.00276	2.557	-0.0069	2.557	-0.03584	2.557	-0.08543	2.557	-0.1482	2.557	-0.2137
2.693	0.00283	2.556	-0.00684	2.556	-0.03547	2.556	-0.08475	2.556	-0.1474	2.556	-0.2122
2.694	0.0029	2.555	-0.00679	2.555	-0.0352	2.555	-0.08414	2.555	-0.1465	2.555	-0.2113
2.695	0.00296	2.554	-0.00673	2.554	-0.03486	2.554	-0.08349	2.554	-0.1457	2.554	-0.21
2.696	0.00305	2.553	-0.00668	2.553	-0.03455	2.553	-0.08284	2.553	-0.1449	2.553	-0.2094
2.697	0.00311	2.552	-0.00663	2.552	-0.03424	2.552	-0.08217	2.552	-0.1441	2.552	-0.2085
2.698	0.0032	2.551	-0.00658	2.551	-0.03394	2.551	-0.08152	2.551	-0.1433	2.551	-0.2076
2.699	0.00327	2.55	-0.00652	2.55	-0.03363	2.55	-0.08091	2.55	-0.1424	2.55	-0.2067
2.7	0.00335	2.549	-0.00647	2.549	-0.03332	2.549	-0.0803	2.549	-0.1416	2.549	-0.2057
2.701	0.00342	2.548	-0.00641	2.548	-0.03305	2.548	-0.07971	2.548	-0.1408	2.548	-0.2045
2.702	0.0035	2.547	-0.00636	2.547	-0.03274	2.547	-0.07907	2.547	-0.14	2.547	-0.2036
2.703	0.00359	2.546	-0.00632	2.546	-0.03243	2.546	-0.07848	2.546	-0.1392	2.546	-0.2027
2.704	0.00368	2.545	-0.00626	2.545	-0.03216	2.545	-0.07787	2.545	-0.1384	2.545	-0.2017
2.705	0.00376	2.544	-0.00622	2.544	-0.03188	2.544	-0.07732	2.544	-0.1376	2.544	-0.2008
2.706	0.00385	2.543	-0.00617	2.543	-0.03157	2.543	-0.07673	2.543	-0.1367	2.543	-0.1999
2.707	0.00393	2.542	-0.00612	2.542	-0.0313	2.542	-0.07615	2.542	-0.1359	2.542	-0.199
2.708	0.00402	2.541	-0.00607	2.541	-0.03105	2.541	-0.07556	2.541	-0.1351	2.541	-0.1981
2.709	0.00411	2.54	-0.00602	2.54	-0.03074	2.54	-0.07498	2.54	-0.1343	2.54	-0.1968
2.71	0.00421	2.539	-0.00599	2.539	-0.0305	2.539	-0.07443	2.539	-0.1335	2.539	-0.1962
2.711	0.0043	2.538	-0.00594	2.538	-0.03022	2.538	-0.07387	2.538	-0.1327	2.538	-0.1953
2.712	0.00441	2.537	-0.00589	2.537	-0.02997	2.537	-0.07329	2.537	-0.1319	2.537	-0.1941
2.713	0.0045	2.536	-0.00585	2.536	-0.02973	2.536	-0.07277	2.536	-0.131	2.536	-0.1928
2.714	0.0046	2.535	-0.00582	2.535	-0.02945	2.535	-0.07222	2.535	-0.1302	2.535	-0.1919
2.715	0.0047	2.534	-0.00577	2.534	-0.02921	2.534	-0.07166	2.534	-0.1294	2.534	-0.191
2.716	0.0048	2.533	-0.00573	2.533	-0.02896	2.533	-0.07111	2.533	-0.1287	2.533	-0.1901
2.717	0.0049	2.532	-0.00569	2.532	-0.02868	2.532	-0.07059	2.532	-0.1279	2.532	-0.1891
2.718	0.00501	2.531	-0.00565	2.531	-0.02847	2.531	-0.07006	2.531	-0.1271	2.531	-0.1882
2.719	0.00512	2.53	-0.00561	2.53	-0.02822	2.53	-0.06954	2.53	-0.1264	2.53	-0.1873
2.72	0.00523	2.529	-0.00557	2.529	-0.02798	2.529	-0.06899	2.529	-0.1256	2.529	-0.1861
2.721	0.00533	2.528	-0.00554	2.528	-0.02773	2.528	-0.06847	2.528	-0.1248	2.528	-0.1855
2.722	0.00545	2.527	-0.0055	2.527	-0.02752	2.527	-0.06798	2.527	-0.124	2.527	-0.1845
2.723	0.00556	2.526	-0.00546	2.526	-0.02727	2.526	-0.06748	2.526	-0.1233	2.526	-0.1836
2.724	0.00567	2.525	-0.00542	2.525	-0.02706	2.525	-0.06696	2.525	-0.1225	2.525	-0.1827
2.725	0.00579	2.524	-0.00538	2.524	-0.02681	2.524	-0.06644	2.524	-0.1218	2.524	-0.1818
2.726	0.0059	2.523	-0.00534	2.523	-0.02659	2.523	-0.06598	2.523	-0.121	2.523	-0.1809
2.727	0.00602	2.522	-0.00531	2.522	-0.02638	2.522	-0.06546	2.522	-0.1203	2.522	-0.1799
2.728	0.00614	2.521	-0.00528	2.521	-0.02616	2.521	-0.06497	2.521	-0.1193	2.521	-0.179
2.729	0.00627	2.52	-0.00524	2.52	-0.02595	2.52	-0.06447	2.52	-0.1187	2.52	-0.1781
2.73	0.00639	2.519	-0.00522	2.519	-0.02573	2.519	-0.06401	2.519	-0.1179	2.519	-0.1772
2.731	0.00651	2.518	-0.00518	2.518	-0.02552	2.518	-0.06352	2.518	-0.1172	2.518	-0.1759
2.732	0.00663	2.517	-0.00515	2.517	-0.0253	2.517	-0.06306	2.517	-0.1165	2.517	-0.175
2.733	0.00677	2.516	-0.00511	2.516	-0.02509	2.516	-0.06254	2.516	-0.1157	2.516	-0.1741
2.734	0.00688	2.515	-0.00508	2.515	-0.02491	2.515	-0.06208	2.515	-0.1151	2.515	-0.1735
2.735	0.00702	2.514	-0.00504	2.514	-0.02469	2.514	-0.06165	2.514	-0.1144	2.514	-0.1726
2.736	0.00715	2.513	-0.00503	2.513	-0.02448	2.513	-0.06119	2.513	-0.1137	2.513	-0.1716
2.737	0.00727	2.512	-0.005	2.512	-0.02429	2.512	-0.06073	2.512	-0.113	2.512	-0.1707
2.738	0.00741	2.511	-0.00496	2.511	-0.02408	2.511	-0.0603	2.511	-0.1123	2.511	-0.1698
2.739	0.00755	2.51	-0.00493	2.51	-0.02389	2.51	-0.05983	2.51	-0.1116	2.51	-0.1689
2.74	0.00769	2.509	-0.00489	2.509	-0.02371	2.509	-0.0594	2.509	-0.1109	2.509	-0.1679
2.741	0.00783	2.508	-0.00488	2.508	-0.02349	2.508	-0.05894	2.508	-0.1102	2.508	-0.1673
2.742	0.00797	2.507	-0.00486	2.507	-0.02331	2.507	-0.05854	2.507	-0.1094	2.507	-0.1658
2.743	0.00811	2.506	-0.00482	2.506	-0.02312	2.506	-0.05811	2.506	-0.1088	2.506	-0.1649
2.744	0.00826	2.505	-0.00479	2.505	-0.02294	2.505	-0.05768	2.505	-0.1081	2.505	-0.1643
2.745	0.0084	2.504	-0.00477	2.504	-0.02275	2.504	-0.05725	2.504	-0.1075	2.504	-0.1633
2.746	0.00854	2.503	-0.00474	2.503	-0.02257	2.503	-0.05685	2.503	-0.1068	2.503	-0.1624
2.747	0.0087	2.502	-0.00471	2.502	-0.02242	2.502	-0.05642	2.502	-0.1061	2.502	-0.1615
2.748	0.00883	2.501	-0.00469	2.501	-0.02223	2.501	-0.05603	2.501	-0.1055	2.501	-0.1606
2.749	0.009	2.5	-0.00467	2.5	-0.02205	2.5	-0.0556	2.5	-0.1048	2.5	-0.16
2.75	0.00914	2.499	-0.00462	2.499	-0.02189	2.499	-0.0552	2.499	-0.1042	2.499	-0.159
2.751	0.00931	2.498	-0.00463	2.498	-0.02171	2.498	-0.0548	2.498	-0.1035	2.498	-0.1581
2.752	0.00945	2.497	-0.00459	2.497	-0.02156	2.497	-0.0544	2.497	-0.1028	2.497	-0.1571
2.753	0.00961	2.496	-0.00457	2.496	-0.0214	2.496	-0.054	2.496	-0.1022	2.496	-0.1563
2.754	0.00976	2.495	-0.00455	2.495	-0.02122	2.495	-0.0536	2.495	-0.1016	2.495	-0.1555
2.755	0.00993	2.494	-0.00452	2.494	-0.02107	2.494	-0.0532	2.494	-0.1009	2.494	-0.1546
2.756	0.01009	2.493	-0.0045	2.493	-0.02091	2.493	-0.05283	2.493	-0.1003	2.493	-0.1538
2.757	0.01026	2.492	-0.00448	2.492	-0.02073	2.492	-0.05243	2.492	-0.09968	2.492	-0.153
2.758	0.01042	2.491	-0.00445	2.491	-0.02057	2.491	-0.05206	2.491	-0.09903	2.491	-0.1522
2.759	0.01058	2.49	-0.00444	2.49	-0.02042	2.49	-0.05169	2.49	-0.09842	2.49	-0.1515
2.76	0.01076	2.489	-0.00441	2.489	-0.02027	2.489	-0.05129	2.489	-0.09781	2.489	-0.1505
2.761	0.01091	2.488	-0.00439	2.488	-0.02011	2.488	-0.05093	2.488	-0.09719	2.488	-0.1496
2.762	0.01109	2.487	-0.00438	2.487	-0.01996	2.487	-0.05056	2.487	-0.09658	2.487	-0.1488
2.763	0.01126	2.486	-0.00436	2.486	-0.01981	2.486	-0.05019	2.486	-0.09596	2.486	-0.148
2.764	0.01143	2.485	-0.00434	2.485	-0.01968	2.485	-0.04985	2.485	-0.09538	2.485	-0.1472
2.765	0.01162	2.484	-0.00432	2.484	-0.01953	2.484	-0.04948	2.484	-0.09473	2.484	-0.1464
2.766	0.01179	2.483	-0.0043	2.483	-0.01938	2.483	-0.04914	2.483	-0.09415	2.483	-0.1456
2.767	0.01196	2.482	-0.00429	2.482	-0.01925	2.482	-0.04878	2.482	-0.09351	2.482	-0.1448
2.768	0.01215	2.481	-0.00426	2.481	-0.0191	2.481	-0.04844	2.481	-0.09295	2.481	-0.144
2.769	0.01233	2.48	-0.00425	2.48	-0.01895	2.48	-0.0481	2.48	-0.09237	2.48	-0.1433
2.77	0.0125	2.479	-0.00423	2.479	-0.01882	2.479	-0.04773	2.479	-0.09178	2.479	-0.1424
2.771	0.0127	2.478	-0.00421	2.478	-0.01867	2.478	-0.04739	2.478	-0.0912	2.478	-0.1417
2.772	0.01288	2.477	-0.0042	2.477	-0.01855	2.477	-0.04705	2.477	-0.09065	2.477	-0.1409
2.773	0.01306	2.476	-0.00418	2.476	-0.01839	2.476	-0.04672	2.476	-0.09006	2.476	-0.1401
2.774	0.01325	2.475	-0.00417	2.475	-0.01827	2.475	-0.04638	2.475	-0.08951	2.475	-0.1394
2.775	0.01343	2.474	-0.00416	2.474	-0.01815	2.474	-0.04607	2.474	-0.08896	2.474	-0.1386
2.776	0.01363	2.473	-0.00413	2.473	-0.01802	2.473	-0.0457	2.473	-0.08841	2.473	-0.1378
2.777	0.0138	2.472	-0.00413	2.472	-0.0179	2.472	-0.0454	2.472	-0.08785	2.472	-0.1371
2.778	0.01401	2.471	-0.0041	2.471	-0.01778	2.471	-0.04509	2.471	-0.0873	2.471	-0.1363
2.779	0.0142	2.47	-0.00409	2.47	-0.01766	2.47	-0.04475	2.47	-0.08672	2.47	-0.1356
2.78	0.01441	2.469	-0.00407	2.469	-0.01753	2.469	-0.04444	2.469	-0.08619	2.469	-0.1348
2.781	0.01459	2.468	-0.00406	2.468	-0.01738	2.468	-0.04411	2.468	-0.08564	2.468	-0.1341
2.782	0.0148	2.467	-0.00405	2.467	-0.01729	2.467	-0.04383	2.467	-0.08509	2.467	-0.1334
2.783	0.015	2.466	-0.00404	2.466	-0.01713	2.466	-0.04352	2.466	-0.08457	2.466	-0.1326
2.784	0.0152	2.465	-0.00403	2.465	-0.01704	2.465	-0.04321	2.465	-0.08404	2.465	-0.1319
2.785	0.0154	2.464	-0.00402	2.464	-0.01692	2.464	-0.04291	2.464	-0.08352	2.464	-0.1311
2.786	0.01561	2.463	-0.004	2.463	-0.01679	2.463	-0.04263	2.463	-0.08297	2.463	-0.1304
2.787	0.01581	2.462	-0.00399	2.462	-0.01667	2.462	-0.04232	2.462	-0.08245	2.462	-0.1297
2.788	0.01602	2.461	-0.00398	2.461	-0.01658	2.461	-0.04202	2.461	-0.08192	2.461	-0.129
2.789	0.01623	2.46	-0.00397	2.46	-0.01646	2.46	-0.04174	2.46	-0.0814	2.46	-0.1283
2.79	0.01642	2.459	-0.00396	2.459	-0.01636	2.459	-0.04146	2.459	-0.08091	2.459	-0.1275
2.791	0.01662	2.458	-0.00396	2.458	-0.01624	2.458	-0.04116	2.458	-0.08039	2.458	-0.1268
2.792	0.01684	2.457	-0.00395	2.457	-0.01612	2.457	-0.04088	2.457	-0.0799	2.457	-0.1261
2.793	0.01705	2.456	-0.00394	2.456	-0.01603	2.456	-0.0406	2.456	-0.07937	2.456	-0.1254
2.794	0.01726	2.455	-0.00393	2.455	-0.0159	2.455	-0.0403	2.455	-0.07888	2.455	-0.1247
2.795	0.01748	2.454	-0.00392	2.454	-0.01581	2.454	-0.04002	2.454	-0.07839	2.454	-0.124
2.796	0.01769	2.453	-0.00392	2.453	-0.01569	2.453	-0.03974	2.453	-0.07787	2.453	-0.1233
2.797	0.01791	2.452	-0.00391	2.452	-0.01559	2.452	-0.03947	2.452	-0.07738	2.452	-0.1226
2.798	0.01813	2.451	-0.00391	2.451	-0.01548	2.451	-0.03919	2.451	-0.07689	2.451	-0.122
2.799	0.01835	2.45	-0.00389	2.45	-0.01538	2.45	-0.03894	2.45	-0.07642	2.45	-0.1212
2.8	0.01857	2.449	-0.00388	2.449	-0.01529	2.449	-0.03867	2.449	-0.07593	2.449	-0.1206
2.801	0.01879	2.448	-0.00388	2.448	-0.01519	2.448	-0.03839	2.448	-0.07547	2.448	-0.1199
2.802	0.019	2.447	-0.00387	2.447	-0.01509	2.447	-0.03815	2.447	-0.07498	2.447	-0.1192
2.803	0.01923	2.446	-0.00387	2.446	-0.015	2.446	-0.0379	2.446	-0.07452	2.446	-0.1185
2.804	0.01946	2.445	-0.00387	2.445	-0.01489	2.445	-0.03762	2.445	-0.07403	2.445	-0.1179
2.805	0.01969	2.444	-0.00387	2.444	-0.01481	2.444	-0.03738	2.444	-0.07357	2.444	-0.1172
2.806	0.01992	2.443	-0.00387	2.443	-0.01471	2.443	-0.0371	2.443	-0.07311	2.443	-0.1165
2.807	0.02015	2.442	-0.00388	2.442	-0.01463	2.442	-0.03689	2.442	-0.07265	2.442	-0.1159
2.808	0.0204	2.441	-0.00387	2.441	-0.01453	2.441	-0.03661	2.441	-0.07218	2.441	-0.1152
2.809	0.02062	2.44	-0.00386	2.44	-0.01444	2.44	-0.03636	2.44	-0.07175	2.44	-0.1146
2.81	0.02087	2.439	-0.00386	2.439	-0.01435	2.439	-0.03612	2.439	-0.07126	2.439	-0.1139
2.811	0.02111	2.438	-0.00386	2.438	-0.01427	2.438	-0.03587	2.438	-0.07083	2.438	-0.1133
2.812	0.02134	2.437	-0.00387	2.437	-0.01418	2.437	-0.03566	2.437	-0.0704	2.437	-0.1127
2.813	0.02159	2.436	-0.00386	2.436	-0.01409	2.436	-0.03541	2.436	-0.06994	2.436	-0.112
2.814	0.02183	2.435	-0.00386	2.435	-0.01401	2.435	-0.03517	2.435	-0.06951	2.435	-0.1114
2.815	0.02208	2.434	-0.00387	2.434	-0.01392	2.434	-0.03492	2.434	-0.06908	2.434	-0.1107
2.816	0.02233	2.433	-0.00386	2.433	-0.01384	2.433	-0.03471	2.433	-0.06865	2.433	-0.1101
2.817	0.02259	2.432	-0.00387	2.432	-0.01377	2.432	-0.03449	2.432	-0.06822	2.432	-0.1095
2.818	0.02286	2.431	-0.00386	2.431	-0.01368	2.431	-0.03424	2.431	-0.06776	2.431	-0.1089
2.819	0.02312	2.43	-0.00389	2.43	-0.0136	2.43	-0.03403	2.43	-0.06733	2.43	-0.1083
2.82	0.02339	2.429	-0.00387	2.429	-0.01353	2.429	-0.03381	2.429	-0.06693	2.429	-0.1076
2.821	0.02365	2.428	-0.00389	2.428	-0.01344	2.428	-0.03357	2.428	-0.0665	2.428	-0.107
2.822	0.02393	2.427	-0.00389	2.427	-0.01337	2.427	-0.03335	2.427	-0.06607	2.427	-0.1064
2.823	0.0242	2.426	-0.0039	2.426	-0.0133	2.426	-0.03314	2.426	-0.06567	2.426	-0.1058
2.824	0.02449	2.425	-0.00389	2.425	-0.01322	2.425	-0.03292	2.425	-0.06524	2.425	-0.1052
2.825	0.02477	2.424	-0.00391	2.424	-0.01315	2.424	-0.03271	2.424	-0.06484	2.424	-0.1046
2.826	0.02507	2.423	-0.00391	2.423	-0.01307	2.423	-0.03249	2.423	-0.06444	2.423	-0.104
2.827	0.02536	2.422	-0.00392	2.422	-0.01299	2.422	-0.03228	2.422	-0.06404	2.422	-0.1034
2.828	0.02566	2.421	-0.00393	2.421	-0.01294	2.421	-0.03206	2.421	-0.06364	2.421	-0.1025
2.829	0.02596	2.42	-0.00394	2.42	-0.01286	2.42	-0.03185	2.42	-0.06321	2.42	-0.1021
2.83	0.02629	2.419	-0.00395	2.419	-0.01279	2.419	-0.03163	2.419	-0.06281	2.419	-0.1015
2.831	0.02658	2.418	-0.00397	2.418	-0.01272	2.418	-0.03145	2.418	-0.06245	2.418	-0.1009
2.832	0.0269	2.417	-0.00397	2.417	-0.01265	2.417	-0.03123	2.417	-0.06205	2.417	-0.1004
2.833	0.02723	2.416	-0.00399	2.416	-0.01259	2.416	-0.03105	2.416	-0.06165	2.416	-0.0998
2.834	0.02756	2.415	-0.00399	2.415	-0.01252	2.415	-0.03083	2.415	-0.06128	2.415	-0.09919
2.835	0.02791	2.414	-0.00401	2.414	-0.01245	2.414	-0.03065	2.414	-0.06088	2.414	-0.09864
2.836	0.02826	2.413	-0.00402	2.413	-0.01239	2.413	-0.03047	2.413	-0.06051	2.413	-0.09811
2.837	0.02863	2.412	-0.00403	2.412	-0.01232	2.412	-0.03025	2.412	-0.06014	2.412	-0.09753
2.838	0.02899	2.411	-0.00405	2.411	-0.01227	2.411	-0.03007	2.411	-0.05974	2.411	-0.09695
2.839	0.02936	2.41	-0.00407	2.41	-0.0122	2.41	-0.02988	2.41	-0.0594	2.41	-0.09642
2.84	0.02976	2.409	-0.00408	2.409	-0.01214	2.409	-0.0297	2.409	-0.05901	2.409	-0.09584
2.841	0.03011	2.408	-0.00409	2.408	-0.01208	2.408	-0.02951	2.408	-0.05867	2.408	-0.09532
2.842	0.03048	2.407	-0.00411	2.407	-0.01202	2.407	-0.02933	2.407	-0.0583	2.407	-0.09476
2.843	0.03088	2.406	-0.00412	2.406	-0.01196	2.406	-0.02914	2.406	-0.05793	2.406	-0.09421
2.844	0.03128	2.405	-0.00414	2.405	-0.01191	2.405	-0.02899	2.405	-0.05759	2.405	-0.09369
2.845	0.03168	2.404	-0.00415	2.404	-0.01185	2.404	-0.02878	2.404	-0.05722	2.404	-0.09314
2.846	0.03211	2.403	-0.00418	2.403	-0.01179	2.403	-0.02862	2.403	-0.05689	2.403	-0.09261
2.847	0.03251	2.402	-0.0042	2.402	-0.01173	2.402	-0.02844	2.402	-0.05652	2.402	-0.09206
2.848	0.03291	2.401	-0.00422	2.401	-0.01169	2.401	-0.02828	2.401	-0.05615	2.401	-0.09154
2.849	0.03331	2.4	-0.00425	2.4	-0.01163	2.4	-0.0281	2.4	-0.05581	2.4	-0.09102
2.85	0.03377	2.399	-0.00426	2.399	-0.01157	2.399	-0.02795	2.399	-0.05544	2.399	-0.09053
2.851	0.0342	2.398	-0.00428	2.398	-0.01153	2.398	-0.02776	2.398	-0.05513	2.398	-0.09
2.852	0.03463	2.397	-0.0043	2.397	-0.01148	2.397	-0.02761	2.397	-0.0548	2.397	-0.08948
2.853	0.03509	2.396	-0.00432	2.396	-0.01143	2.396	-0.02742	2.396	-0.05443	2.396	-0.08896
2.854	0.03549	2.395	-0.00436	2.395	-0.01138	2.395	-0.02727	2.395	-0.05412	2.395	-0.08847
2.855	0.03595	2.394	-0.00438	2.394	-0.01132	2.394	-0.02712	2.394	-0.05378	2.394	-0.08794
2.856	0.03641	2.393	-0.0044	2.393	-0.01127	2.393	-0.02693	2.393	-0.05344	2.393	-0.08745
2.857	0.03684	2.392	-0.00443	2.392	-0.01123	2.392	-0.02681	2.392	-0.05311	2.392	-0.08693
2.858	0.0373	2.391	-0.00444	2.391	-0.01119	2.391	-0.02663	2.391	-0.0528	2.391	-0.08641
2.859	0.03777	2.39	-0.00448	2.39	-0.01114	2.39	-0.02647	2.39	-0.05246	2.39	-0.08595
2.86	0.0382	2.389	-0.00452	2.389	-0.0111	2.389	-0.02632	2.389	-0.05215	2.389	-0.08543
2.861	0.03869	2.388	-0.00454	2.388	-0.01105	2.388	-0.02616	2.388	-0.05182	2.388	-0.08493
2.862	0.03912	2.387	-0.00456	2.387	-0.01101	2.387	-0.02601	2.387	-0.05151	2.387	-0.08447
2.863	0.03955	2.386	-0.00459	2.386	-0.01097	2.386	-0.02589	2.386	-0.0512	2.386	-0.08398
2.864	0.03998	2.385	-0.00462	2.385	-0.01092	2.385	-0.02573	2.385	-0.0509	2.385	-0.08349
2.865	0.04044	2.384	-0.00465	2.384	-0.01089	2.384	-0.02558	2.384	-0.05059	2.384	-0.083
2.866	0.04087	2.383	-0.00469	2.383	-0.01084	2.383	-0.02546	2.383	-0.05028	2.383	-0.08254
2.867	0.04127	2.382	-0.00471	2.382	-0.0108	2.382	-0.0253	2.382	-0.04997	2.382	-0.08205
2.868	0.04167	2.381	-0.00475	2.381	-0.01077	2.381	-0.02515	2.381	-0.04967	2.381	-0.08159
2.869	0.04213	2.38	-0.00477	2.38	-0.01073	2.38	-0.025	2.38	-0.04939	2.38	-0.08112
2.87	0.04253	2.379	-0.0048	2.379	-0.01069	2.379	-0.02487	2.379	-0.04908	2.379	-0.08066
2.871	0.04293	2.378	-0.00484	2.378	-0.01066	2.378	-0.02475	2.378	-0.04881	2.378	-0.0802
2.872	0.04336	2.377	-0.00486	2.377	-0.01061	2.377	-0.0246	2.377	-0.0485	2.377	-0.07971
2.873	0.04369	2.376	-0.00491	2.376	-0.01059	2.376	-0.02448	2.376	-0.04822	2.376	-0.07925
2.874	0.04409	2.375	-0.00492	2.375	-0.01055	2.375	-0.02432	2.375	-0.04792	2.375	-0.07882
2.875	0.04446	2.374	-0.00496	2.374	-0.01051	2.374	-0.0242	2.374	-0.04761	2.374	-0.07836
2.876	0.04486	2.373	-0.00499	2.373	-0.01048	2.373	-0.02408	2.373	-0.04733	2.373	-0.07784
2.877	0.0452	2.372	-0.00502	2.372	-0.01045	2.372	-0.02392	2.372	-0.04705	2.372	-0.07741
2.878	0.04557	2.371	-0.00506	2.371	-0.01041	2.371	-0.0238	2.371	-0.04678	2.371	-0.07701
2.879	0.04588	2.37	-0.0051	2.37	-0.01038	2.37	-0.02368	2.37	-0.0465	2.37	-0.07655
2.88	0.04624	2.369	-0.00511	2.369	-0.01035	2.369	-0.02355	2.369	-0.04623	2.369	-0.07612
2.881	0.04661	2.368	-0.00516	2.368	-0.01032	2.368	-0.02343	2.368	-0.04598	2.368	-0.07569
2.882	0.04698	2.367	-0.00519	2.367	-0.01029	2.367	-0.02331	2.367	-0.04567	2.367	-0.07529
2.883	0.04732	2.366	-0.00523	2.366	-0.01026	2.366	-0.02318	2.366	-0.04543	2.366	-0.07483
2.884	0.04766	2.365	-0.00525	2.365	-0.01024	2.365	-0.02306	2.365	-0.04518	2.365	-0.07443
2.885	0.04796	2.364	-0.00529	2.364	-0.0102	2.364	-0.02294	2.364	-0.0449	2.364	-0.07397
2.886	0.0483	2.363	-0.00533	2.363	-0.01017	2.363	-0.02282	2.363	-0.04466	2.363	-0.07357
2.887	0.04864	2.362	-0.00536	2.362	-0.01016	2.362	-0.02269	2.362	-0.04438	2.362	-0.07317
2.888	0.04898	2.361	-0.00539	2.361	-0.01013	2.361	-0.0226	2.361	-0.04414	2.361	-0.07271
2.889	0.04932	2.36	-0.00542	2.36	-0.01011	2.36	-0.02248	2.36	-0.04389	2.36	-0.07231
2.89	0.04962	2.359	-0.00546	2.359	-0.01008	2.359	-0.02236	2.359	-0.04364	2.359	-0.07191
2.891	0.04987	2.358	-0.00549	2.358	-0.01005	2.358	-0.02226	2.358	-0.0434	2.358	-0.07151
2.892	0.05018	2.357	-0.00551	2.357	-0.01004	2.357	-0.02214	2.357	-0.04315	2.357	-0.07108
2.893	0.05045	2.356	-0.00555	2.356	-0.01	2.356	-0.02205	2.356	-0.04291	2.356	-0.07068
2.894	0.05076	2.355	-0.00558	2.355	-0.00999	2.355	-0.02193	2.355	-0.04266	2.355	-0.07028
2.895	0.05107	2.354	-0.00562	2.354	-0.00997	2.354	-0.02183	2.354	-0.04242	2.354	-0.06988
2.896	0.05141	2.353	-0.00565	2.353	-0.00994	2.353	-0.02171	2.353	-0.04217	2.353	-0.06948
2.897	0.05168	2.352	-0.00569	2.352	-0.00993	2.352	-0.02162	2.352	-0.04196	2.352	-0.06908
2.898	0.05199	2.351	-0.00571	2.351	-0.0099	2.351	-0.0215	2.351	-0.04171	2.351	-0.06871
2.899	0.0523	2.35	-0.00574	2.35	-0.00989	2.35	-0.0214	2.35	-0.04146	2.35	-0.06831
2.9	0.05257	2.349	-0.00577	2.349	-0.00987	2.349	-0.02128	2.349	-0.04125	2.349	-0.06795
2.901	0.05291	2.348	-0.0058	2.348	-0.00985	2.348	-0.02119	2.348	-0.04103	2.348	-0.06755
2.902	0.05319	2.347	-0.00584	2.347	-0.00983	2.347	-0.0211	2.347	-0.04079	2.347	-0.06718
2.903	0.05349	2.346	-0.00585	2.346	-0.00981	2.346	-0.021	2.346	-0.04057	2.346	-0.06681
2.904	0.0538	2.345	-0.00589	2.345	-0.0098	2.345	-0.02088	2.345	-0.04033	2.345	-0.06644
2.905	0.05405	2.344	-0.00593	2.344	-0.00979	2.344	-0.02079	2.344	-0.04011	2.344	-0.06607
2.906	0.05435	2.343	-0.00594	2.343	-0.00977	2.343	-0.0207	2.343	-0.0399	2.343	-0.06567
2.907	0.05463	2.342	-0.00597	2.342	-0.00976	2.342	-0.0206	2.342	-0.03965	2.342	-0.06533
2.908	0.05491	2.341	-0.006	2.341	-0.00975	2.341	-0.02051	2.341	-0.03947	2.341	-0.06497
2.909	0.05518	2.34	-0.00603	2.34	-0.00974	2.34	-0.02042	2.34	-0.03922	2.34	-0.0646
2.91	0.05546	2.339	-0.00604	2.339	-0.00972	2.339	-0.02033	2.339	-0.03901	2.339	-0.06423
2.911	0.05571	2.338	-0.00607	2.338	-0.00972	2.338	-0.02024	2.338	-0.03882	2.338	-0.06389
2.912	0.05604	2.337	-0.00609	2.337	-0.00971	2.337	-0.02014	2.337	-0.03861	2.337	-0.06352
2.913	0.05626	2.336	-0.00613	2.336	-0.0097	2.336	-0.02005	2.336	-0.03842	2.336	-0.06315
2.914	0.05657	2.335	-0.00613	2.335	-0.00969	2.335	-0.01996	2.335	-0.03818	2.335	-0.06281
2.915	0.05681	2.334	-0.00615	2.334	-0.00968	2.334	-0.01987	2.334	-0.03796	2.334	-0.06248
2.916	0.05712	2.333	-0.00618	2.333	-0.00968	2.333	-0.01981	2.333	-0.03778	2.333	-0.06211
2.917	0.0574	2.332	-0.00619	2.332	-0.00967	2.332	-0.01971	2.332	-0.03756	2.332	-0.06177
2.918	0.05767	2.331	-0.00621	2.331	-0.00966	2.331	-0.01962	2.331	-0.03738	2.331	-0.06143
2.919	0.05789	2.33	-0.00622	2.33	-0.00966	2.33	-0.01953	2.33	-0.03716	2.33	-0.06109
2.92	0.05823	2.329	-0.00624	2.329	-0.00965	2.329	-0.01944	2.329	-0.03698	2.329	-0.06076
2.921	0.05844	2.328	-0.00625	2.328	-0.00966	2.328	-0.01938	2.328	-0.03679	2.328	-0.06042
2.922	0.05872	2.327	-0.00627	2.327	-0.00964	2.327	-0.01928	2.327	-0.03658	2.327	-0.06011
2.923	0.05902	2.326	-0.00628	2.326	-0.00963	2.326	-0.01919	2.326	-0.03639	2.326	-0.05977
2.924	0.05927	2.325	-0.00629	2.325	-0.00964	2.325	-0.01913	2.325	-0.03621	2.325	-0.05947
2.925	0.05958	2.324	-0.00629	2.324	-0.00963	2.324	-0.01904	2.324	-0.036	2.324	-0.05913
2.926	0.05982	2.323	-0.0063	2.323	-0.00963	2.323	-0.01895	2.323	-0.03581	2.323	-0.05882
2.927	0.06007	2.322	-0.00631	2.322	-0.00962	2.322	-0.01888	2.322	-0.03563	2.322	-0.05848
2.928	0.06038	2.321	-0.00631	2.321	-0.00962	2.321	-0.01879	2.321	-0.03544	2.321	-0.05818
2.929	0.06059	2.32	-0.00632	2.32	-0.00962	2.32	-0.01873	2.32	-0.03526	2.32	-0.05787
2.93	0.06084	2.319	-0.00631	2.319	-0.00962	2.319	-0.01867	2.319	-0.03507	2.319	-0.05753
2.931	0.06108	2.318	-0.00632	2.318	-0.00961	2.318	-0.01858	2.318	-0.03489	2.318	-0.05725
2.932	0.06133	2.317	-0.00632	2.317	-0.00962	2.317	-0.01848	2.317	-0.03471	2.317	-0.05692
2.933	0.0616	2.316	-0.00632	2.316	-0.00961	2.316	-0.01842	2.316	-0.03452	2.316	-0.05661
2.934	0.06182	2.315	-0.00632	2.315	-0.00962	2.315	-0.01836	2.315	-0.03434	2.315	-0.0563
2.935	0.06207	2.314	-0.00632	2.314	-0.00961	2.314	-0.0183	2.314	-0.03418	2.314	-0.05603
2.936	0.06234	2.313	-0.00632	2.313	-0.00961	2.313	-0.01821	2.313	-0.034	2.313	-0.05569
2.937	0.06259	2.312	-0.00632	2.312	-0.00962	2.312	-0.01815	2.312	-0.03384	2.312	-0.05538
2.938	0.0628	2.311	-0.00631	2.311	-0.00962	2.311	-0.01805	2.311	-0.03366	2.311	-0.0551
2.939	0.06305	2.31	-0.00631	2.31	-0.00962	2.31	-0.01802	2.31	-0.03348	2.31	-0.0548
2.94	0.06323	2.309	-0.00629	2.309	-0.00962	2.309	-0.01793	2.309	-0.03332	2.309	-0.05452
2.941	0.06351	2.308	-0.00628	2.308	-0.00962	2.308	-0.01787	2.308	-0.03314	2.308	-0.05421
2.942	0.06372	2.307	-0.00628	2.307	-0.00962	2.307	-0.01781	2.307	-0.03298	2.307	-0.05394
2.943	0.06397	2.306	-0.00627	2.306	-0.00962	2.306	-0.01775	2.306	-0.03283	2.306	-0.05366
2.944	0.06419	2.305	-0.00625	2.305	-0.00962	2.305	-0.01769	2.305	-0.03265	2.305	-0.05335
2.945	0.0644	2.304	-0.00625	2.304	-0.00963	2.304	-0.01762	2.304	-0.03252	2.304	-0.05308
2.946	0.06462	2.303	-0.00623	2.303	-0.00963	2.303	-0.01753	2.303	-0.03234	2.303	-0.0528
2.947	0.0648	2.302	-0.00623	2.302	-0.00963	2.302	-0.0175	2.302	-0.03219	2.302	-0.05252
2.948	0.06508	2.301	-0.00622	2.301	-0.00964	2.301	-0.01744	2.301	-0.032	2.301	-0.05225
[truncated: 5,951 more rows]

## Sheet: Figure5b
	LiFeHCF-1	LiFeHCF-2	LiFeHCF-3	LiFeHCF-4	LiFeHCF-5
Current (mA g-1)	Specific discharge capacity (mAh g-1)	Specific discharge capacity (mAh g-1)	Specific discharge capacity (mAh g-1)	Specific discharge capacity (mAh g-1)	Specific discharge capacity (mAh g-1)
38	134.5	109.5	121.1	91.5	67.2
95	131.1	107.3	114.4	90.4	59.6
190	128.1	106.2	108.5	86.6	52.5
380	121.7	104.7	103.2	82.9	44.4
950	107.3	99.1	94.5	78.3	36.5
1900	96.8	94	84.7	71.9	30.5

## Sheet: Figure5c
	LiFeHCF-1		LiFeHCF-2		LiFeHCF-3		LiFeHCF-4		LiFeHCF-5
	Cycle number	Specific discharge capacity (mAh g-1)	Cycle number	Specific discharge capacity (mAh g-1)	Cycle number	Specific discharge capacity (mAh g-1)	Cycle number	Specific discharge capacity (mAh g-1)	Cycle number	Specific discharge capacity (mAh g-1)
	1	122.1	1	106.3	1	105.2	1	86.6	1	60.1
	2	121.2	2	106.1	2	102.1	2	84.7	2	59.2
	3	121.4	3	106.3	3	99.5	3	83.8	3	58.8
	4	121.8	4	106.8	4	98.5	4	83.1	4	58.3
	5	122.3	5	107.1	5	97.9	5	82.9	5	58.5
	6	121.6	6	107.5	6	97	6	82.9	6	57.9
	7	122.8	7	107.8	7	96.6	7	82.8	7	57.4
	8	123.1	8	108.1	8	96.2	8	82.7	8	57.1
	9	123.1	9	108.2	9	95.9	9	82.8	9	56.9
	10	122.7	10	108.7	10	95.2	10	82.4	10	56.5
	11	122.4	11	109	11	95.1	11	82.4	11	56.5
	12	122.8	12	109.4	12	94.6	12	82.2	12	57.3
	13	123.5	13	109.9	13	94.3	13	82.1	13	56.7
	14	123.4	14	110.2	14	94	14	82.2	14	56.5
	15	122.4	15	110.3	15	93.8	15	82.1	15	56.2
	16	122.2	16	110.4	16	93.6	16	81.8	16	56.3
	17	122.7	17	110.7	17	93.5	17	81.7	17	55.5
	18	122.6	18	110.8	18	93.5	18	81.8	18	55.6
	19	122.7	19	110.7	19	93.4	19	81.7	19	54.5
	20	122.6	20	111.2	20	93.4	20	81.8	20	54
	21	122.9	21	110.9	21	93	21	81.7	21	53.7
	22	123.4	22	110.9	22	93	22	81.5	22	53.3
	23	123.5	23	111	23	93	23	81.4	23	53.3
	24	123.7	24	111.1	24	92.8	24	81.5	24	53
	25	123.9	25	111.3	25	93	25	81.5	25	52.6
	26	123.8	26	111.2	26	93.2	26	81.2	26	52.7
	27	123.3	27	111.6	27	92.9	27	81.1	27	52.3
	28	123.3	28	111.6	28	93.2	28	81.1	28	52
	29	123.6	29	111.7	29	93.4	29	81.2	29	52.2
	30	123.5	30	111.5	30	93.2	30	81	30	51.8
	31	124.1	31	111.4	31	93.1	31	81.2	31	51.5
	32	123.2	32	111.4	32	93.1	32	81.2	32	51.4
	33	123.1	33	111.9	33	93.4	33	81.2	33	51.1
	34	123	34	111.9	34	93.4	34	81.1	34	51.1
	35	122.9	35	111.9	35	93.3	35	80.9	35	50.8
	36	122.8	36	112	36	93.3	36	80.7	36	50.8
	37	122.8	37	112.2	37	93.6	37	80.7	37	50.7
	38	122.5	38	111.9	38	93.6	38	80.5	38	50.7
	39	122.5	39	112.1	39	93.8	39	80.4	39	51.3
	40	122.5	40	112.1	40	93.7	40	80.2	40	50.7
	41	123.2	41	112.2	41	93.8	41	80.2	41	50.1
	42	123.1	42	112.1	42	93.8	42	80	42	49.8
	43	123	43	112.2	43	93.9	43	80.1	43	49.5
	44	122.8	44	112.2	44	94.3	44	80	44	49.9
	45	123.5	45	112	45	94.2	45	80.2	45	50
	46	123.6	46	112.3	46	94.2	46	80.1	46	50
	47	123.6	47	112.3	47	94.4	47	79.9	47	49.9
	48	123.1	48	112.2	48	94.1	48	79.9	48	49.6
	49	123	49	112.1	49	94.2	49	80	49	50
	50	123	50	112.7	50	94.2	50	80.1	50	49.9
	51	123.1	51	113	51	94.2	51	80.1	51	49.6
	52	123	52	113.5	52	94.2	52	80	52	49.6
	53	122.9	53	114.2	53	94.2	53	79.8	53	49.8
	54	122.9	54	114.4	54	94.5	54	80	54	49.6
	55	121.1	55	114.5	55	94.2	55	80	55	49.2
	56	123	56	114.6	56	94.1	56	79.9	56	48.9
	57	122.9	57	114.8	57	94.5	57	79.8	57	48.7
	58	122.8	58	114.8	58	94.3	58	79.7	58	48.4
	59	123.2	59	114.9	59	94.3	59	79.9	59	48.9
	60	123.6	60	114.7	60	94.3	60	79.3	60	47.5
	61	123.1	61	114.7	61	94.5	61	79.4	61	47.2
	62	123.2	62	114.8	62	94.5	62	79.3	62	47.1
	63	123.1	63	114.8	63	94.2	63	79.3	63	46.9
	64	123.7	64	114.9	64	94.2	64	79.4	64	46.7
	65	124.2	65	114.6	65	93.8	65	79.3	65	46.7
	66	124.2	66	113.6	66	93.6	66	79.2	66	46.5
	67	124.1	67	113.6	67	93.2	67	79.3	67	46.3
	68	124.2	68	113.2	68	92.8	68	79.4	68	46.2
	69	124.1	69	113.1	69	92.2	69	79.2	69	45.9
	70	123.9	70	113	70	91.9	70	79.2	70	45.8
	71	124	71	113	71	91.3	71	79	71	45.8
	72	123.9	72	112.5	72	90.7	72	79.2	72	45.6
	73	123.1	73	112.3	73	90.3	73	79.3	73	45.5
	74	122.8	74	112.4	74	89.9	74	79.6	74	45.4
	75	122.6	75	113.2	75	89.1	75	79.4	75	45.5
	76	122.6	76	113.7	76	89.3	76	79.3	76	45
	77	122.4	77	113.6	77	88.6	77	79.2	77	45.4
	78	122.4	78	113.6	78	88.6	78	79.2	78	45.4
	79	122.3	79	113.6	79	88	79	79.1	79	46.7
	80	122.2	80	113.5	80	87.9	80	79.2	80	46.2
	81	122.2	81	113.4	81	87.4	81	78.9	81	46
	82	122	82	113	82	87.2	82	79	82	45.8
	83	121.9	83	111.8	83	87.1	83	78.7	83	45.7
	84	121.8	84	111.6	84	86.8	84	78.7	84	45.8
	85	121.7	85	111.3	85	86.7	85	78.8	85	45.8
	86	121.6	86	111.3	86	86.5	86	78.8	86	45.9
	87	121.4	87	110.7	87	86.2	87	78.8	87	46.9
	88	121.4	88	110.6	88	86	88	78.9	88	46.1
	89	121.2	89	110.6	89	86	89	78.8	89	46.1
	90	121.3	90	109.6	90	85.7	90	78.5	90	45.7
	91	121.3	91	108.9	91	85.5	91	78.4	91	45.7
	92	121.2	92	108.4	92	85.4	92	78.4	92	45.5
	93	121.2	93	107.8	93	85.1	93	78.2	93	45.5
	94	121.5	94	108.1	94	84.8	94	78.3	94	45.8
	95	121.9	95	109.5	95	84.7	95	78.3	95	45
	96	122.1	96	109.1	96	84.6	96	78.2	96	44.5
	97	120.8	97	109.2	97	84.4	97	78.2	97	44.3
	98	120.3	98	109	98	84.4	98	78.3	98	44.1
	99	121.2	99	108.8	99	84.2	99	78.4	99	43.9
	100	121.4	100	108.7	100	84.1	100	78.6	100	43.9
	101	121.6	101	108.3	101	84.1	101	78.4	101	44.2
	102	121.7	102	108.4	102	83.7	102	78.5	102	44.1
	103	122.6	103	107.8	103	83.6	103	78.5	103	44.2
	104	122.6	104	107.6	104	83.4	104	79	104	44.1
	105	122.4	105	107.5	105	83.3	105	78.8	105	43.5
	106	121.9	106	107.4	106	83.3	106	78.7	106	43.6
	107	121.9	107	107.4	107	83	107	78.7	107	43.8
	108	121.2	108	107.1	108	82.8	108	78.4	108	43.8
	109	121.4	109	107.7	109	82.5	109	78.4	109	43.7
	110	121.2	110	108.4	110	82.6	110	78.4	110	43.6
	111	121.4	111	108.4	111	82.5	111	78.5	111	43.6
	112	121.3	112	107.3	112	82.4	112	78.6	112	43.5
	113	121.4	113	106.4	113	82	113	78.6	113	43.4
	114	119.7	114	106	114	82.3	114	78.2	114	43.4
	115	121.3	115	105.7	115	81.5	115	78.3	115	43.3
	116	121	116	105.6	116	81.9	116	78.4	116	43.3
	117	121.4	117	105.6	117	81.6	117	78.7	117	43.4
	118	121.2	118	105.5	118	81.6	118	78.4	118	43.5
	119	121.2	119	105.5	119	80.8	119	78.3	119	43.7
	120	121	120	105.4	120	81	120	78.3	120	44.1
	121	121.1	121	105.3	121	81.1	121	78.4	121	44.2
	122	120.9	122	105	122	80.5	122	78.6	122	44.1
	123	120.9	123	105.3	123	80.8	123	78.3	123	43.5
	124	121.9	124	105.1	124	80.4	124	78.4	124	43.2
	125	121.8	125	104.8	125	80.3	125	78.4	125	43.3
	126	122.1	126	104.7	126	80.1	126	78.5	126	43.2
	127	122.2	127	104.8	127	80	127	78.5	127	43.3
	128	121.5	128	104.8	128	80.2	128	78.3	128	43.1
	129	121.5	129	104.6	129	79.8	129	78.4	129	43.4
	130	122.4	130	104.7	130	80	130	78.5	130	43.4
	131	121.4	131	104.5	131	79.6	131	78.4	131	42.9
	132	121.8	132	104.5	132	79.3	132	78.3	132	42.2
	133	121.9	133	104.4	133	79.3	133	78.6	133	42.3
	134	121.5	134	104.2	134	79.6	134	78.4	134	42.3
	135	121.3	135	104.1	135	79.2	135	78.3	135	41.8
	136	121.3	136	104	136	78.9	136	78.4	136	41.5
	137	121.2	137	104	137	79.2	137	78.3	137	41.7
	138	121.2	138	103.8	138	78.7	138	78.5	138	41.5
	139	121	139	103.8	139	78.3	139	78.1	139	41.7
	140	120.9	140	103.6	140	78.2	140	78.4	140	41.8
	141	121.4	141	103.5	141	78.6	141	78.2	141	41.9
	142	120.9	142	103.5	142	78.6	142	78.2	142	41.7
	143	120.8	143	103.8	143	78.2	143	78.1	143	41.6
	144	121.1	144	104.7	144	77.8	144	78	144	41.7
	145	120.9	145	104.2	145	77.4	145	78	145	42.5
	146	121.1	146	104.1	146	77.3	146	78.1	146	41.8
	147	121	147	104.1	147	77.8	147	78	147	41.2
	148	121.3	148	104.5	148	77.8	148	78	148	40.9
	149	121.5	149	104	149	77.6	149	78.1	149	40.8
	150	121	150	103.9	150	77.4	150	78	150	40.5
	151	121.6	151	104.2	151	76.9	151	78	151	40.5
	152	122.2	152	103.7	152	76.5	152	78.2	152	40.3
	153	122.2	153	103.7	153	76.5	153	78.4	153	40.2
	154	122	154	104	154	76.7	154	78.5	154	40.2
	155	121.8	155	103.5	155	76.8	155	78.3	155	39.9
	156	121.6	156	103.7	156	76.8	156	78.3	156	40
	157	121.4	157	103.7	157	76.7	157	78.3	157	39.8
	158	121.5	158	103.6	158	76	158	78.3	158	39.7
	159	119.9	159	103.3	159	76	159	78.3	159	39.4
	160	118.7	160	103.2	160	75.7	160	78.3	160	39.5
	161	119.8	161	103.1	161	75.9	161	78.2	161	39.5
	162	121.5	162	103.2	162	76	162	78.3	162	39.3
	163	121	163	103.3	163	76.1	163	78.2	163	39.4
	164	120.9	164	103.2	164	75.8	164	77.8	164	39.5
	165	120.5	165	102.8	165	75.3	165	77.7	165	39.6
	166	120.4	166	103.1	166	75.2	166	77.6	166	39.8
	167	120.3	167	104.1	167	75.1	167	77.6	167	39.9
	168	120.3	168	104.2	168	75	168	77.6	168	40
	169	120.2	169	102.9	169	75.3	169	77.5	169	39.9
	170	120.2	170	102.8	170	74.9	170	77.7	170	40
	171	120.1	171	102.8	171	74.6	171	77.5	171	39.9
	172	121.4	172	102.7	172	74.6	172	77.5	172	39.8
	173	120.9	173	102.6	173	74.6	173	77.5	173	40.2
	174	121	174	102.3	174	74.5	174	77.4	174	40.8
	175	122	175	102.5	175	74.7	175	77.5	175	41.2
	176	121.8	176	102.1	176	74.6	176	77.6	176	41
	177	121.8	177	102.4	177	74.4	177	77.5	177	40.7
	178	122.5	178	102.1	178	74.3	178	77.4	178	40.4
	179	122.5	179	102	179	73.7	179	77.6	179	40.3
	180	122.2	180	102.3	180	73.6	180	77.6	180	41
	181	121	181	101.9	181	74	181	77.8	181	40.1
	182	120.8	182	102.2	182	73.6	182	77.6	182	39.9
	183	120.7	183	102	183	73.2	183	77.6	183	39.6
	184	120.6	184	102.1	184	73.1	184	77.8	184	39.9
	185	120.4	185	101.8	185	73.3	185	78.1	185	39.8
	186	120.3	186	102	186	73.4	186	78	186	39.8
	187	120.2	187	101.8	187	72.9	187	77.9	187	39.8
	188	120.2	188	101.8	188	72.8	188	77.7	188	39.6
	189	120	189	101.8	189	72.7	189	77.5	189	39.5
	190	120.1	190	101.5	190	72.3	190	77.5	190	39.4
	191	120.1	191	102	191	72.4	191	77.8	191	40.5
	192	120.1	192	102.1	192	72.2	192	77.6	192	39.8
	193	120	193	102.4	193	72.2	193	77.4	193	39.1
	194	120.1	194	101.2	194	72	194	77.4	194	38.9
	195	120.1	195	101	195	72	195	77.5	195	38.7
	196	120	196	100.8	196	72.1	196	77.5	196	39
	197	119.9	197	100.9	197	72.1	197	77.4	197	38.6
	198	120	198	100.8	198	72.2	198	77.4	198	38.8
	199	119.9	199	100.8	199	71.7	199	77.3	199	39.6
	200	119.8	200	100.9	200	71.3	200	77.2	200	39.1
	201	119.8	201	101	201	71.4	201	77.3	201	39
	202	119.8	202	100.7	202	71.6	202	77.4	202	38.9
	203	119.7	203	100.5	203	71.4	203	77.2	203	38.8
	204	119.6	204	100.8	204	71.1	204	77.3	204	38.9
	205	119.6	205	100.6	205	71.2	205	77	205	38.8
	206	119.5	206	100.7	206	71.3	206	77.4	206	38.8
	207	119.5	207	100.6	207	70.9	207	77.7	207	38.8
	208	119.4	208	100.7	208	70.6	208	77.8	208	39.1
	209	119.3	209	100.5	209	70.7	209	77.7	209	39.3
	210	119.3	210	100.6	210	70.8	210	77.4	210	38.8
	211	119.5	211	100.5	211	70.4	211	77.3	211	38.7
	212	119.5	212	100.2	212	70.2	212	77.1	212	38.6
	213	119.4	213	99.9	213	70.2	213	77.7	213	38.6
	214	119.5	214	100.1	214	70.5	214	77.8	214	38.6
	215	119.4	215	100.1	215	69.8	215	77.8	215	38.7
	216	119.5	216	99.9	216	69.8	216	77.8	216	38.7
	217	119.5	217	99.7	217	69.8	217	77.9	217	39.3
	218	119.5	218	100.1	218	70	218	77.8	218	39.2
	219	119.3	219	100	219	69.9	219	77.8	219	38.8
	220	119.3	220	99.9	220	69.5	220	77.8	220	38.7
	221	119.4	221	100.1	221	69.3	221	77.8	221	38.9
	222	119.3	222	99.8	222	69.4	222	77.7	222	38.8
	223	119.3	223	100	223	69.5	223	77.4	223	38.8
	224	119.2	224	100.1	224	69.1	224	77.1	224	39
	225	119.4	225	99.9	225	69	225	77.1	225	38.8
	226	119.3	226	99.9	226	68.9	226	77	226	38.7
	227	119.2	227	99.8	227	69.1	227	76.7	227	38.7
	228	119.2	228	99.6	228	69	228	76.8	228	38.5
	229	119.1	229	99.4	229	68.9	229	76.7	229	39.5
	230	119.1	230	99.5	230	68.7	230	76.8	230	38.8
	231	119.2	231	99.3	231	68.3	231	76.6	231	38.7
	232	119	232	99.2	232	68.3	232	76.7	232	38.5
	233	119	233	99.2	233	68.5	233	76.7	233	38.4
	234	119.1	234	99.2	234	68.3	234	76.9	234	38.3
	235	119	235	99.2	235	67.9	235	76.8	235	38.1
	236	119	236	99.1	236	67.7	236	77.1	236	38
	237	118.9	237	98.9	237	67.9	237	77.2	237	38
	238	118.9	238	98.9	238	68.1	238	77.2	238	38.3
	239	118.8	239	98.8	239	67.7	239	77.2	239	38.5
	240	118.8	240	98.8	240	67.6	240	77.3	240	38.1
	241	118.8	241	98.8	241	67.6	241	77.3	241	37.6
	242	118.8	242	98.7	242	67.6	242	77.2	242	37.2
	243	118.7	243	98.7	243	67.3	243	77.3	243	38.4
	244	118.7	244	98.5	244	66.9	244	77.3	244	37.9
	245	118.7	245	98.5	245	66.9	245	77.1	245	37.8
	246	118.7	246	98.4	246	67	246	77.3	246	37.5
	247	121.3	247	98.4	247	67.2	247	77	247	37.5
	248	121.6	248	98.2	248	66.3	248	77.1	248	37.5
	249	121.5	249	98.3	249	66.5	249	76.8	249	37.4
	250	121.5	250	98.4	250	66.6	250	76.9	250	37.3
	251	121.7	251	98.1	251	66.4	251	76.7	251	37.3
	252	121.6	252	98.2	252	66.1	252	76.4	252	37
	253	121.5	253	99.5	253	66	253	76.5	253	37
	254	121.5	254	99.6	254	65.8	254	76.4	254	36.8
	255	121.6	255	99.9	255	65.8	255	76.7	255	36.8
	256	121.4	256	99.8	256	65.8	256	76.2	256	37.9
	257	121.4	257	99.9	257	65.8	257	76.4	257	37.3
	258	121.4	258	100	258	65.7	258	76.5	258	37.1
	259	121.4	259	100	259	65.5	259	76.4	259	37.2
	260	121.4	260	100	260	65.5	260	76.3	260	37
	261	121.6	261	100.1	261	65.6	261	76.1	261	37
	262	121.8	262	99.8	262	65.5	262	76.2	262	37.1
	263	121.9	263	97.9	263	65.4	263	76.2	263	36.9
	264	121.8	264	97.7	264	65.4	264	76.4	264	36.8
	265	121.7	265	97.9	265	65.3	265	76.3	265	36.8
	266	121.7	266	97.5	266	65.2	266	76.3	266	37.1
	267	121.6	267	97.6	267	65.2	267	76.1	267	37.4
	268	121.4	268	97.7	268	64.8	268	76.2	268	37.6
	269	121.4	269	97.6	269	64.6	269	76.1	269	37.9
	270	121.3	270	97.5	270	64.6	270	76.3	270	38
	271	121.3	271	97.7	271	64.5	271	76	271	38
	272	121.3	272	97.5	272	64.4	272	76.1	272	37.9
	273	121	273	97.3	273	64.3	273	76.1	273	37.6
	274	120.9	274	97.4	274	64.3	274	75.9	274	37.8
	275	120.9	275	97.3	275	64.1	275	75.9	275	37.6
	276	120.9	276	97.4	276	63.8	276	76	276	37.3
	277	120.9	277	97.1	277	63.6	277	75.8	277	37.5
	278	121	278	97.3	278	63.6	278	75.9	278	37.6
	279	121.1	279	97.3	279	63.5	279	75.7	279	37.3
	280	121.1	280	97.1	280	64	280	75.7	280	38
	281	121.1	281	97	281	63.9	281	75.6	281	37.6
	282	121.2	282	97	282	63.5	282	75.8	282	37.3
	283	121.2	283	97.3	283	63.1	283	75.8	283	37.1
	284	120.8	284	97.2	284	63	284	75.6	284	37.1
	285	120.7	285	97	285	63.2	285	75.5	285	37
	286	120.6	286	96.9	286	62.9	286	75.6	286	36.9
	287	120.5	287	97	287	62.9	287	75.5	287	37
	288	120.4	288	96.9	288	62.9	288	75.4	288	37.1
	289	120.1	289	96.8	289	63.2	289	75.3	289	37
	290	119.9	290	96.5	290	62.5	290	75.3	290	36.4
	291	120	291	96.8	291	62.4	291	75.4	291	36
	292	119.8	292	96.7	292	62.8	292	75.6	292	35.7
	293	119.6	293	96.7	293	62.5	293	75.4	293	35.6
	294	119.7	294	96.4	294	62	294	75.4	294	35.3
	295	119.6	295	96.5	295	62.2	295	75.7	295	35.3
	296	119.5	296	96.7	296	62.5	296	75.3	296	35.2
	297	119.6	297	96.5	297	62	297	75.7	297	35.3
	298	119.5	298	96.2	298	62	298	75.5	298	35.4
	299	119.4	299	96.4	299	61.4	299	75.3	299	35.3
	300	119.3	300	96.1	300	61.8	300	75	300	35.2
	301	119.4	301	96.6	301	61.3	301	75.5	301	35.1
	302	119.2	302	96.5	302	61.7	302	75.2	302	35
	303	119.1	303	96	303	61.2	303	75.2	303	35.1
	304	119	304	96.3	304	61.5	304	75.1	304	35.4
	305	118.9	305	96.3	305	60.7	305	75	305	35.1
	306	118.9	306	96	306	61.4	306	75	306	34.9
	307	118.8	307	96.1	307	60.9	307	75.1	307	34.6
	308	118.7	308	96	308	61.1	308	75.1	308	34.5
	309	118.6	309	96.1	309	60.6	309	75	309	34.3
	310	118.4	310	96.2	310	60.8	310	74.8	310	34.4
	311	118.4	311	95.9	311	60.5	311	74.9	311	34.3
	312	118.4	312	96	312	60.8	312	74.8	312	34.4
	313	118.4	313	95.8	313	60.2	313	74.9	313	34.2
	314	118.3	314	95.9	314	60.7	314	74.7	314	34.3
	315	118.5	315	95.9	315	60.2	315	75.1	315	34.2
	316	118.5	316	95.7	316	60.2	316	74.8	316	34.3
	317	118.4	317	95.7	317	60.4	317	74.8	317	34.1
	318	118.5	318	95.9	318	60.3	318	74.8	318	34.1
	319	118.2	319	95.5	319	59.9	319	75.3	319	34.1
	320	118.3	320	95.6	320	60.2	320	74.9	320	33.9
	321	118.2	321	95.7	321	59.7	321	75.1	321	34.1
	322	118.2	322	95.6	322	59.8	322	74.9	322	34.1
	323	118	323	95.6	323	59.8	323	75	323	34.3
	324	117.9	324	95.6	324	59.8	324	74.9	324	34.3
	325	117.8	325	95.4	325	59.3	325	74.9	325	34.5
	326	117.9	326	95.5	326	59.6	326	74.6	326	34.5
	327	117.6	327	95.2	327	59.2	327	74.6	327	34.5
	328	117.7	328	95.4	328	59.2	328	74.7	328	34.6
	329	117.5	329	95.1	329	59.3	329	74.5	329	34.4
	330	117.6	330	95.4	330	58.8	330	74.4	330	34.3
	331	117.4	331	95.1	331	59.1	331	74.6	331	34.3
	332	117.4	332	95	332	58.9	332	74.3	332	34.8
	333	117.6	333	94.9	333	58.9	333	74.7	333	35.1
	334	117.6	334	95.3	334	58.5	334	74.3	334	35.1
	335	117.4	335	95.5	335	58.9	335	74.4	335	36
	336	117.5	336	95.1	336	58.3	336	74.2	336	35.4
	337	117.3	337	95	337	58.6	337	74.2	337	35.4
	338	117.2	338	94.8	338	58.6	338	74	338	35.3
	339	117.2	339	95.2	339	58.1	339	74.3	339	35.1
	340	117.1	340	94.9	340	58.1	340	74.2	340	35.1
	341	117.1	341	94.9	341	58	341	74.2	341	35
	342	116.9	342	94.8	342	58.3	342	74	342	34.5
	343	117	343	94.8	343	57.7	343	74.3	343	34.3
	344	116.9	344	94.5	344	58	344	74.3	344	34.3
	345	116.8	345	94.9	345	57.5	345	74.3	345	34.5
	346	116.8	346	94.5	346	57.9	346	74.3	346	34.5
	347	116.8	347	94.5	347	57.5	347	74	347	34.5
	348	116.8	348	94.5	348	57.2	348	74.6	348	34.7
	349	116.8	349	94.3	349	57.5	349	74.2	349	35.4
	350	116.9	350	94.4	350	57.2	350	74.1	350	34.8
	351	117	351	94.5	351	57.2	351	74.1	351	34.5
	352	117.1	352	94.2	352	57	352	74.1	352	34.3
	353	117.1	353	94.3	353	56.8	353	74.3	353	34.3
	354	116.9	354	94.2	354	56.7	354	74	354	34.1
	355	116.9	355	94.3	355	56.6	355	74	355	34.1
	356	116.9	356	94.2	356	56.4	356	73.9	356	34.6
	357	116.8	357	94.2	357	56.8	357	74.1	357	34.6
	358	116.8	358	94.3	358	56	358	74	358	34.2
	359	116.7	359	94.3	359	56.6	359	73.9	359	34.3
	360	116.6	360	94.4	360	56	360	73.7	360	34.2
	361	116.7	361	94	361	56.2	361	73.7	361	34
	362	116.5	362	94.1	362	56.3	362	74.1	362	34.1
	363	116.5	363	94.3	363	56	363	73.8	363	34.6
	364	116.5	364	94.2	364	55.8	364	73.7	364	34.4
	365	116.6	365	93.7	365	55.9	365	73.7	365	34.3
	366	116.6	366	93.5	366	56	366	73.5	366	33.9
	367	116.6	367	94	367	55.9	367	73.5	367	33.8
	368	116.7	368	93.7	368	55.4	368	73.4	368	33.8
	369	116.8	369	93.7	369	55.5	369	73.7	369	33.8
	370	116.9	370	93.7	370	55.4	370	73.3	370	33.7
	371	116.9	371	93.9	371	55.6	371	73.4	371	33.6
	372	116.7	372	93.8	372	55.4	372	73.3	372	33.7
	373	116.6	373	93.7	373	54.7	373	73.5	373	33.6
	374	116.5	374	93.7	374	55.3	374	73.9	374	33.6
	375	116.4	375	93.7	375	55	375	73.9	375	33.6
	376	116.4	376	93.5	376	55.1	376	73.9	376	33.4
	377	116.2	377	93.4	377	54.7	377	73.5	377	33.4
	378	116.2	378	93.8	378	54.7	378	73.3	378	33.6
	379	116	379	93.4	379	54.8	379	73.3	379	33.8
	380	116	380	93.7	380	54.6	380	73.1	380	34.1
	381	115.9	381	93.5	381	54.3	381	73.3	381	34.4
	382	115.7	382	93.3	382	54.2	382	73.2	382	34.5
	383	115.6	383	93.4	383	54.5	383	73.3	383	34.6
	384	115.8	384	93.2	384	54.3	384	73.1	384	34.7
	385	115.8	385	93.6	385	53.9	385	73.5	385	35
	386	115.9	386	93.7	386	54.1	386	73.2	386	35.1
	387	116	387	93.5	387	54.1	387	73.2	387	34.8
	388	116.1	388	93.5	388	53.9	388	73	388	34.2
	389	116	389	93.7	389	53.8	389	72.7	389	33.9
	390	116	390	93.5	390	53.8	390	73.1	390	33.6
	391	115.9	391	93.2	391	53.9	391	73.1	391	33.5
	392	115.8	392	93.2	392	53.5	392	73	392	33.5
	393	115.7	393	93.2	393	53.4	393	72.9	393	33.6
	394	115.7	394	92.8	394	53.5	394	72.8	394	33.9
	395	115.5	395	93.3	395	53.4	395	72.9	395	34.4
	396	115.4	396	93.2	396	53.2	396	72.8	396	34.8
	397	115.4	397	93	397	53.1	397	72.7	397	34.9
	398	115.1	398	93.4	398	53.1	398	72.6	398	35
	399	115	399	93.3	399	53	399	72.6	399	35.2
	400	114.9	400	92.9	400	53	400	72.5	400	35.1
	401	115	401	93.1	401	53.1	401	72.5	401	35.3
	402	115	402	93.2	402	53.1	402	72.6	402	35.3
	403	115	403	93	403	52.5	403	72.5	403	35.4
	404	114.9	404	93.2	404	52.6	404	72.1	404	35.4
	405	114.9	405	93.3	405	52.5	405	72.2	405	35.4
	406	115	406	93	406	52.7	406	72.4	406	35.5
	407	115.1	407	92.9	407	52.4	407	72.4	407	35.2
	408	115	408	92.7	408	52.3	408	72.4	408	35.2
	409	115	409	93	409	52.4	409	72.4	409	35.3
	410	114.8	410	93	410	52.4	410	72.1	410	35.4
	411	114.8	411	92.9	411	52.4	411	72	411	35.3
	412	114.8	412	92.7	412	52	412	72	412	35.2
	413	114.8	413	93.1	413	52	413	71.9	413	35.2
	414	114.6	414	92.8	414	52	414	71.9	414	35
	415	114.6	415	92.8	415	51.8	415	72	415	34.3
	416	114.4	416	93.1	416	51.9	416	71.8	416	34.1
	417	114.4	417	92.8	417	51.7	417	71.7	417	33.9
	418	114.2	418	92.7	418	51.9	418	71.5	418	33.7
	419	114.1	419	92.9	419	51.5	419	71.6	419	33.7
	420	114	420	92.7	420	51.6	420	71.5	420	33.6
	421	114.3	421	92.6	421	51.5	421	71.3	421	33.6
	422	114.2	422	92.5	422	51.5	422	71.3	422	33.5
	423	114.4	423	92.4	423	51.6	423	71.7	423	33.2
	424	114.5	424	92.6	424	51.2	424	71.4	424	33
	425	114.6	425	92.7	425	51.5	425	71.2	425	32.9
	426	114.7	426	92.4	426	51.3	426	71.6	426	32.8
	427	114.7	427	92.5	427	51.1	427	71.2	427	32.6
	428	114.6	428	92.6	428	51.2	428	71.3	428	32.5
	429	114.4	429	92.5	429	51.2	429	71.6	429	32.6
	430	114.5	430	92.2	430	50.9	430	71.2	430	32.3
	431	114.4	431	92.4	431	50.9	431	71.3	431	32.3
	432	114.4	432	92.8	432	51.1	432	71.4	432	32.3
	433	114.2	433	92.7	433	50.8	433	71.8	433	32.3
	434	114.3	434	92.6	434	50.8	434	71.3	434	32.3
	435	114.2	435	92.5	435	50.6	435	71.2	435	32.2
	436	114.1	436	92.4	436	50.9	436	71.1	436	32.2
	437	114	437	92.5	437	50.6	437	70.9	437	32.2
	438	114	438	92.4	438	50.6	438	70.9	438	32.3
	439	114.2	439	92.5	439	50.5	439	71	439	32.4
	440	114.1	440	92.6	440	50.4	440	70.9	440	32.8
	441	113.9	441	92.4	441	50.5	441	70.9	441	32.7
	442	113.9	442	92.4	442	50.3	442	70.8	442	32.8
	443	113.8	443	92.4	443	50.4	443	70.9	443	32.7
	444	113.7	444	92.4	444	50.1	444	70.7	444	32.9
	445	113.8	445	92.2	445	50	445	70.7	445	33
	446	113.8	446	92.2	446	50.2	446	70.6	446	33
	447	113.6	447	92.3	447	50.1	447	70.6	447	33.6
	448	113.6	448	92.3	448	49.9	448	70.5	448	33.7
	449	113.6	449	92.2	449	49.7	449	70.4	449	33.8
	450	113.5	450	92.2	450	49.7	450	70.6	450	33.8
	451	113.5	451	92.2	451	49.6	451	70.2	451	33.9
	452	113.4	452	92.2	452	49.5	452	70.4	452	34.1
	453	113.4	453	92.2	453	49.5	453	70	453	34.2
	454	113.2	454	92	454	49.6	454	70	454	34.4
	455	113.1	455	92.1	455	49.5	455	70	455	34.5
	456	113	456	92.2	456	49.5	456	70.2	456	34.4
	457	113.1	457	92.1	457	49.5	457	69.8	457	34.5
	458	113	458	92.1	458	49.6	458	69.9	458	34.4
	459	113	459	92	459	49.2	459	70	459	34.1
	460	113.1	460	92.2	460	49.6	460	70.2	460	32.2
	461	113.1	461	92.1	461	49.1	461	70	461	28.5
	462	113.1	462	92.2	462	48.9	462	70.5	462	31.6
	463	113	463	92.2	463	49.2	463	70.4	463	32.5
	464	112.9	464	92.1	464	49.1	464	70.3	464	33
	465	112.8	465	92	465	48.8	465	70.1	465	33.5
	466	112.8	466	91.9	466	49.1	466	70	466	33.5
	467	112.7	467	92	467	48.9	467	70.3	467	33.4
	468	112.7	468	91.7	468	48.6	468	70.2	468	33.4
	469	112.3	469	92	469	48.8	469	70.4	469	33.4
	470	112.1	470	91.8	470	49	470	70.4	470	33
	471	111.9	471	91.9	471	48.4	471	70.3	471	33.1
	472	111.7	472	91.7	472	48.8	472	70.4	472	33.1
	473	111.6	473	91.8	473	48.5	473	70.2	473	32.5
	474	111.4	474	91.9	474	48.3	474	70.1	474	32.2
	475	111.4	475	92	475	48.5	475	70.1	475	31.8
	476	111.4	476	91.8	476	48.4	476	70.1	476	32.3
	477	111.3	477	91.9	477	48.2	477	70	477	32.2
	478	111.3	478	92	478	48.1	478	69.9	478	31.6
	479	111.4	479	91.9	479	48.2	479	69.8	479	31.4
	480	111.6	480	91.9	480	48.2	480	69.6	480	31.4
	481	111.6	481	91.7	481	48	481	69.5	481	32.1
	482	111.8	482	91.7	482	48.1	482	69.4	482	31.6
	483	111.6	483	91.6	483	48.1	483	69.2	483	31.3
	484	111.7	484	91.7	484	47.9	484	69.1	484	31.2
	485	111.6	485	91.6	485	47.9	485	69	485	31.1
	486	111.4	486	91.5	486	47.8	486	69.1	486	31.8
	487	111.4	487	91.7	487	47.6	487	68.9	487	31.3
	488	111.3	488	91.6	488	47.8	488	69.2	488	31
	489	111.4	489	91.6	489	47.8	489	69.1	489	30.7
	490	111.1	490	91.3	490	47.7	490	69	490	30.7
	491	110.9	491	91.7	491	47.5	491	69.1	491	30.9
	492	110.7	492	91.8	492	47.6	492	69.3	492	31.8
	493	110.3	493	91.3	493	47.6	493	69.1	493	31.3
	494	110	494	91.8	494	47.6	494	68.9	494	31.1
	495	110.2	495	91.4	495	47.4	495	68.6	495	31.1
	496	109.9	496	91.7	496	47.6	496	68.8	496	31
	497	109.9	497	91.3	497	47.2	497	68.7	497	31
	498	109.8	498	91.6	498	47.1	498	68.7	498	30.9
	499	109.9	499	91.7	499	47.1	499	69	499	30.7
	500	109.8	500	91.3	500	47.1	500	69.2	500	30.6
	501	109.8	501	91.9	501	47.3	501	69.2	501	30.7
	502	109.7	502	91.4	502	47.5	502	69.1	502	30.6
	503	109.8	503	91.4	503	47	503	69.1	503	30.5
	504	109.6	504	92	504	47	504	69.1	504	30.6
	505	109.5	505	91.9	505	47.1	505	68.8	505	30.5
	506	109.4	506	91.5	506	47	506	68.9	506	30.4
	507	109.3	507	91.3	507	46.9	507	68.7	507	30.2
	508	109	508	91.9	508	47	508	68.7	508	30.9
	509	109	509	91.5	509	46.8	509	68.6	509	30.6
	510	108.8	510	91.2	510	46.8	510	68.5	510	30.3
	511	108.7	511	91.4	511	46.8	511	68.1	511	30.3
	512	108.6	512	91.9	512	46.6	512	68.1	512	30.4
	513	108.4	513	91.5	513	47	513	68.2	513	30.2
	514	108.4	514	91.7	514	46.4	514	68	514	30.3
	515	108.3	515	91.6	515	46.9	515	68	515	30.3
	516	108.4	516	91.7	516	46.4	516	68	516	30.1
	517	108.4	517	91.4	517	46.8	517	67.9	517	30
	518	108.2	518	92	518	46.4	518	67.8	518	30.1
	519	108.2	519	91.9	519	46.7	519	67.7	519	30
	520	108.1	520	91.4	520	46.5	520	67.8	520	29.8
	521	107.9	521	91.7	521	46.4	521	68	521	30
	522	107.7	522	91.2	522	46.3	522	68.3	522	30.6
	523	107.6	523	91.5	523	46.6	523	68.5	523	29.9
	524	107.5	524	91.1	524	46.5	524	68.1	524	27.5
	525	107.4	525	91.2	525	46.5	525	68	525	28.9
	526	107.3	526	91.3	526	46.4	526	67.8	526	24.4
	527	107.3	527	91.2	527	46.4	527	67.8	527	25.6
	528	107.3	528	91.5	528	46.3	528	67.6	528	30.4
	529	107.2	529	91.3	529	46.3	529	67.5	529	29.9
	530	107.4	530	91.4	530	45.9	530	67.7	530	30.9
	531	107.3	531	91.1	531	46	531	67.8	531	29.6
	532	107.2	532	91.5	532	46	532	67.7	532	29.4
	533	107	533	91	533	46	533	67.8	533	29.8
	534	107.2	534	91.4	534	46	534	67.6	534	28.9
	535	107.1	535	91.2	535	46	535	67.6	535	29.4
	536	107.3	536	90.9	536	45.9	536	67.7	536	29.7
	537	107.2	537	91.3	537	45.6	537	67.2	537	30.1
	538	107.5	538	91.2	538	45.4	538	67.1	538	29.6
	539	107.5	539	91	539	45.3	539	67.1	539	28.8
	540	107.4	540	91.3	540	45.8	540	67	540	29.8
	541	107.3	541	91.1	541	43.2	541	66.8	541	29.4
	542	107.4	542	90.7	542	44.8	542	66.8	542	29.4
	543	107.2	543	91.3	543	44	543	66.6	543	29
	544	107.3	544	91.3	544	44.3	544	66.5	544	28.8
	545	107.1	545	91.3	545	44.4	545	66.3	545	29.7
	546	107.1	546	91.4	546	44.1	546	66.3	546	29.1
	547	107.1	547	91.1	547	44.1	547	66.2	547	29.1
	548	106.9	548	91.2	548	44.4	548	66.2	548	28.4
	549	106.9	549	91.1	549	44	549	66.2	549	29.4
	550	106.9	550	90.9	550	44	550	66.1	550	29.4
	551	106.8	551	90.7	551	43.9	551	66.1	551	29.9
	552	106.6	552	90.8	552	43.5	552	66.1	552	28.5
	553	106.6	553	90.5	553	43.7	553	66.1	553	29.4
	554	106.7	554	90.4	554	43.8	554	66.1	554	28.6
	555	106.8	555	90.5	555	43.7	555	66	555	29.2
	556	106.8	556	90.3	556	44.2	556	66	556	28.2
	557	107.1	557	90.6	557	43.8	557	65.9	557	29.2
	558	107.3	558	90.8	558	43.7	558	65.7	558	28.1
	559	107.4	559	91	559	43.4	559	65.5	559	29.3
	560	107.4	560	90.7	560	43.3	560	65.4	560	29.2
	561	107.1	561	90.7	561	43.2	561	65.5	561	28.3
	562	107.1	562	90.9	562	43.1	562	65.4	562	29
	563	107	563	90.9	563	43.2	563	65.4	563	27.9
	564	107	564	90.8	564	43	564	65.2	564	28.1
	565	106.8	565	90.4	565	43.1	565	65.3	565	29.1
	566	106.8	566	90.3	566	43	566	65.1	566	29
	567	106.8	567	90.1	567	43.1	567	64.6	567	28.7
	568	106.7	568	90.1	568	43	568	65.3	568	29.1
	569	106.7	569	90.5	569	43.1	569	64.7	569	28
	570	106.5	570	90.6	570	42.7	570	64.8	570	29.1
	571	106.5	571	90.6	571	42.7	571	64.7	571	28.7
	572	106.5	572	90.2	572	42.9	572	64.4	572	28
	573	106.9	573	90	573	42.9	573	64.5	573	29
	574	107.1	574	90.1	574	42.8	574	64.3	574	28
	575	107.3	575	90.2	575	42.6	575	64.5	575	30
	576	107.4	576	90.7	576	42.5	576	64.4	576	29.1
	577	107.5	577	90.2	577	42.6	577	64.1	577	28.9
	578	107.8	578	90	578	42.4	578	64.2	578	23.5
	579	108	579	90	579	42.6	579	64.1	579	29.6
	580	107.6	580	90.4	580	42.5	580	63.9	580	28.6
	581	107.6	581	89.9	581	42.9	581	64.5	581	28.5
	582	107.5	582	90	582	43.2	582	63.9	582	28.1
	583	107.5	583	90.4	583	43.2	583	64.2	583	29.7
	584	107.2	584	90.1	584	43.2	584	64.1	584	28.4
	585	107.1	585	89.8	585	43.1	585	64	585	29.2
	586	107.1	586	89.9	586	43.1	586	64.6	586	28
	587	107.1	587	90.1	587	42.9	587	64	587	28.9
	588	106.8	588	90.1	588	42.6	588	63.9	588	23.8
	589	106.9	589	90.3	589	42.4	589	64.1	589	28.4
	590	106.7	590	90	590	42.2	590	63.8	590	29.4
	591	106.8	591	89.7	591	42.2	591	63.5	591	28.8
	592	106.7	592	89.5	592	42.2	592	63.4	592	29.5
	593	106.8	593	90	593	42.1	593	64	593	27.9
	594	106.6	594	90	594	42	594	63.6	594	29
	595	106.8	595	89.6	595	42.2	595	63.8	595	28.2
	596	107.1	596	89.6	596	42.7	596	63.9	596	28.1
	597	107.2	597	89.5	597	42.9	597	63.7	597	27.4
	598	107.4	598	89.5	598	42.9	598	63.4	598	29.4
	599	107.4	599	89.7	599	42.9	599	63.2	599	27.7
	600	107.5	600	89.6	600	42.8	600	63.1	600	28.7
	601	107.5	601	89.6	601	42.5	601	63	601	28.8
	602	107.4	602	89.7	602	42.6	602	62.8	602	28.3
	603	107.3	603	89.4	603	42.6	603	62.7	603	28.7
	604	107.3	604	89.6	604	42.2	604	62.8	604	28.2
	605	107.4	605	89.2	605	42	605	62.9	605	28.1
	606	107.4	606	89.7	606	42.3	606	62.5	606	28.3
	607	107.3	607	89.4	607	42.3	607	62.4	607	28.7
	608	107.3	608	89.5	608	42.5	608	63	608	28.2
	609	107.2	609	88.9	609	42.2	609	62.3	609	28.1
	610	107.1	610	89.2	610	41.9	610	62.9	610	28.3
	611	107.1	611	89.4	611	41.9	611	62.1	611	28.1
	612	107.3	612	88.9	612	41.7	612	62.3	612	28.9
	613	107.6	613	88.9	613	41.7	613	62	613	28.2
	614	107.9	614	89	614	41.7	614	62.3	614	28.1
	615	108.1	615	89.5	615	41.8	615	61.9	615	27.8
	616	108.4	616	88.8	616	41.5	616	62.2	616	28.8
	617	108.5	617	88.9	617	41.6	617	62.3	617	28.5
	618	108.7	618	89.4	618	41.6	618	62.7	618	28
	619	108.8	619	89	619	41.5	619	62.7	619	27.9
	620	108.9	620	88.8	620	41.5	620	62.4	620	28
	621	108.8	621	89.2	621	41.6	621	62.7	621	27.9
	622	108.7	622	88.9	622	41.6	622	62.6	622	28.5
	623	108.6	623	88.9	623	41.3	623	62.1	623	28
	624	108.6	624	89	624	41.3	624	62.3	624	28
	625	108.5	625	88.9	625	41.2	625	61.9	625	27.4
	626	108.5	626	88.7	626	41.3	626	61.8	626	27.9
	627	108.5	627	89	627	41.4	627	61.9	627	27.8
	628	108.4	628	88.8	628	41.1	628	62	628	28.8
	629	108.3	629	88.8	629	41.3	629	62	629	28.1
	630	108.3	630	88.6	630	41.1	630	62	630	27.8
	631	108.4	631	88.7	631	41.4	631	61.8	631	27.7
	632	108.8	632	88.7	632	41.5	632	61.8	632	28.1
	633	109.2	633	89	633	41.8	633	61.7	633	28
	634	109.1	634	88.9	634	41.2	634	61.4	634	27.9
	635	109.4	635	88.7	635	40.9	635	61.5	635	27.9
	636	109.6	636	88.5	636	41.3	636	61.1	636	28
	637	109.8	637	88.5	637	41.2	637	61.5	637	28.8
	638	109.9	638	88.7	638	41.1	638	61.2	638	28.1
	639	109.7	639	88.7	639	41.3	639	61	639	28
	640	109.7	640	88.4	640	41.1	640	61.3	640	27.7
	641	109.6	641	88.4	641	41.1	641	61.1	641	28.2
	642	109.5	642	88.2	642	40.8	642	60.9	642	29.9
	643	109.6	643	89.2	643	41.4	643	61.1	643	28.7
	644	109.4	644	87.3	644	41.2	644	60.8	644	28.5
	645	109.4	645	87.6	645	41.3	645	60.5	645	28.3
	646	109.3	646	87.4	646	41	646	60.8	646	28
	647	109.1	647	87.3	647	41.4	647	60.5	647	28
	648	109	648	87	648	41.4	648	60.4	648	28.7
	649	109	649	87.1	649	41.3	649	60.8	649	28.5
	650	108.9	650	87.5	650	41.1	650	60.7	--	--

## Sheet: Figure5d
	LiFeHCF-1
	Cycle number	Specific charge capacity (mAh g-1)	Specific discharge capacity (mAh g-1)	coulombic efficiency
	1	110.8	106.4	96.08
	2	107.1	102	95.26
	3	102.5	107.2	104.58
	4	108.7	110.5	101.65
	5	110.4	110.5	100.08
	6	110.8	110.4	99.67
	7	110.8	110.1	99.42
	8	111.3	110.9	99.69
	9	111.1	110.4	99.39
	10	110.7	110.1	99.47
	11	111	111.1	100.14
	12	111.7	111.2	99.55
	13	110.5	109.9	99.48
	14	111.7	110.4	98.81
	15	109.8	109.4	99.65
	16	110.8	110.2	99.5
	17	110.1	108.8	98.83
	18	108.9	108	99.18
	19	107.9	107.4	99.58
	20	108.4	107.7	99.4
	21	108.1	106.9	98.9
	22	103.4	103.5	100.06
	23	103	102.3	99.33
	24	108.1	106.7	98.77
	25	102.7	101.2	98.48
	26	102.5	101.9	99.46
	27	102.3	101.6	99.29
	28	101.2	101.2	100.01
	29	101.6	100.6	99.05
	30	101.6	101.2	99.57
	31	102.1	101.3	99.22
	32	102.7	102.6	99.95
	33	102.6	101.1	98.57
	34	100.9	101.1	100.13
	35	101.9	101.5	99.54
	36	102.8	103.5	100.62
	37	103.3	103.1	99.75
	38	105.3	103.7	98.47
	39	102.1	101.6	99.5
	40	103.3	103.5	100.2
	41	103.5	101.3	97.9
	42	101.6	100.8	99.23
	43	101.1	101.3	100.22
	44	101.3	99.5	98.27
	45	100.5	101.1	100.57
	46	102.4	101.9	99.54
	47	102.6	102.5	99.82
	48	103.5	102.6	99.13
	49	102	101.9	99.84
	50	103.2	102	98.8
	51	102.4	102.4	100.04
	52	103.1	102.7	99.54
	53	103.7	102.5	98.81
	54	101.8	101	99.23
	55	102.2	101.8	99.56
	56	100	99.1	99.15
	57	101	100.3	99.28
	58	102.5	101.8	99.26
	59	101.9	100.7	98.79
	60	100.9	100.6	99.7
	61	101	100.8	99.77
	62	101.3	99.7	98.4
	63	101	101.3	100.3
	64	100.5	99.2	98.65
	65	100.6	100.2	99.56
	66	100.5	99.9	99.38
	67	100.5	99.5	98.98
	68	100.2	99.6	99.44
	69	100.2	100.1	99.91
	70	100.4	99	98.55
	71	100.4	100.5	100.12
	72	101.3	100.3	99.02
	73	100	98.8	98.79
	74	100	99.1	99.11
	75	100	99.5	99.54
	76	99.5	99.2	99.65
	77	100.5	99.3	98.77
	78	99.1	98.3	99.25
	79	99.3	99.4	100.07
	80	100.4	99.4	98.97
	81	99.8	99.1	99.36
	82	99.4	98.4	99.01
	83	99	98.8	99.8
	84	98.9	98.4	99.43
	85	99.4	98.7	99.21
	86	99.4	99.8	100.34
	87	101	100.6	99.6
	88	101	100.1	99.11
	89	100.2	99.5	99.23
	90	99.7	98.5	98.79
	91	99.9	99.2	99.26
	92	99.5	99.1	99.65
	93	99.6	99.3	99.65
	94	100.6	99	98.34
	95	99	98.4	99.46
	96	99.7	99.3	99.55
	97	99.6	98.8	99.23
	98	99.7	99	99.25
	99	99.3	98.4	99.12
	100	99	98.5	99.49
	101	98.3	97.7	99.33
	102	98.7	97.9	99.17
	103	99	98.5	99.52
	104	98.7	97.7	98.97
	105	98	97.9	99.93
	106	98.8	97.6	98.78
	107	97.8	97.5	99.69
	108	98.5	98.1	99.58
	109	98.9	98.1	99.18
	110	98.2	97.5	99.27
	111	98.4	96.9	98.42
	112	98.1	98.1	100
	113	97.8	96.1	98.27
	114	97.1	96.6	99.53
	115	97.4	97.8	100.46
	116	98	96.8	98.75
	117	97.1	96.9	99.77
	118	97.2	96.8	99.58
	119	98.2	96.6	98.37
	120	97	96.2	99.2
	121	96.8	96.9	100.17
	122	97.4	96.5	99.03
	123	97.5	96.8	99.31
	124	97.2	96.1	98.8
	125	97.1	97	99.89
	126	97.1	95.8	98.64
	127	97.3	97.2	99.97
	128	97.4	97	99.57
	129	97.5	96.9	99.37
	130	98	96.8	98.83
	131	97.1	96.2	99.04
	132	96.6	96.7	100.1
	133	98.1	97	98.91
	134	96.5	96.5	100.05
	135	97.7	96.9	99.22
	136	97.9	96.7	98.84
	137	95.9	95.3	99.35
	138	96.8	97	100.24
	139	98	96.6	98.5
	140	96.5	95.3	98.76
	141	97.1	97.2	100.11
	142	97	95.6	98.51
	143	96.2	95.3	99.05
	144	96.8	96.9	100.16
	145	96.8	96.6	99.8
	146	96.9	95.2	98.28
	147	96.6	96.8	100.28
	148	97.9	96.4	98.49
	149	96.3	96.6	100.27
	150	97.9	97.2	99.25
	151	97.7	96.5	98.73
	152	97.1	96.7	99.58
	153	97	96.2	99.09
	154	96.6	95.1	98.48
	155	96.3	96.7	100.36
	156	97.1	96.5	99.38
	157	96.9	95.3	98.31
	158	95.9	95.5	99.6
	159	97	97.3	100.29
	160	97.1	96.4	99.28
	161	97	95.8	98.78
	162	96.3	96	99.61
	163	96.9	95.7	98.76
	164	95.8	95.2	99.38
	165	96.3	96.2	99.93
	166	97.1	96.5	99.36
	167	97	95.5	98.51
	168	95.7	95.4	99.75
	169	97	97.1	100.05
	170	97.1	96	98.82
	171	96	95.2	99.24
	172	96.7	96	99.37
	173	97.1	97.1	99.99
	174	97.3	96.4	99.06
	175	96.7	96.1	99.45
	176	97	95.9	98.91
	177	96.2	95.4	99.16
	178	96.5	95.8	99.24
	179	96	95.6	99.66
	180	96.1	95.6	99.57
	181	96.8	96.4	99.52
	182	96.7	95.4	98.64
	183	96.6	96.5	99.88
	184	97	96.4	99.45
	185	97.2	96.6	99.35
	186	96.6	95.3	98.64
	187	97	96.8	99.82
	188	97.3	96.8	99.48
	189	97.4	96	98.51
	190	96.5	97	100.51
	191	98.2	97.3	99.14
	192	97.1	96.1	98.87
	193	96.6	95.7	99.11
	194	96.8	96.9	100.05
	195	97.1	96.2	99.03
	196	97	96.9	99.87
	197	97.9	96.2	98.25
	198	96.4	96	99.54
	199	96.2	94.9	98.66
	200	95.8	95.8	99.99
	201	96.8	97	100.22
	202	97.2	96.5	99.19
	203	96.7	95.4	98.68
	204	96.3	95.5	99.16
	205	97	96.9	99.94
	206	97.4	96.2	98.74
	207	96.3	96.7	100.4
	208	98.1	97.1	99
	209	97.3	96.4	99.08
	210	97.3	97	99.63
	211	97.2	96.8	99.61
	212	97.5	96.4	98.86
	213	96.8	95.7	98.9
	214	97.1	97	99.96
	215	96.7	96	99.28
	216	96.4	95.6	99.13
	217	97.1	96	98.88
	218	96.8	96.8	99.97
	219	98.3	100.1	101.76
	220	101.1	101.1	100.02
	221	102	100.4	98.44
	222	100.5	100.4	99.87
	223	101.1	99.6	98.56
	224	100	100.2	100.13
	225	100.8	99.1	98.34
	226	100	99.3	99.24
	227	99.4	99.1	99.74
	228	100.6	100.4	99.86
	229	101.3	100.3	99.05
	230	99.7	98.7	98.92
	231	99.6	99.6	99.98
	232	101.4	99.4	98
	233	98.5	98	99.49
	234	99.1	99.3	100.11
	235	99.6	98.9	99.28
	236	100.1	98.6	98.5
	237	99.8	98.8	98.94
	238	98.7	97.9	99.21
	239	98.3	97.8	99.54
	240	99.1	98.1	99.08
	241	98.4	97.6	99.18
	242	97.7	98.2	100.5
	243	100.1	98.6	98.53
	244	99.1	97.9	98.79
	245	98.1	97.9	99.73
	246	98.5	97.8	99.26
	247	99	98.2	99.24
	248	99	98.3	99.38
	249	98	97.7	99.63
	250	98.9	98	99.11
	251	98.8	97.8	99.01
	252	97.5	96.8	99.26
	253	98.3	98.2	99.84
	254	98.8	97.7	98.92
	255	97.7	96.5	98.73
	256	97.2	96.9	99.7
	257	98	97.2	99.18
	258	97.8	96.8	98.89
	259	96.9	96.2	99.21
	260	96.7	97.2	100.59
	261	98.5	97.1	98.62
	262	97.3	96.1	98.79
	263	97.6	98	100.47
	264	98	96.6	98.54
	265	97.5	97.2	99.65
	266	97.2	97	99.78
	267	99.1	98.1	98.94
	268	97.5	96	98.43
	269	97	96.7	99.7
	270	98.3	97.2	98.91
	271	96.8	96.5	99.71
	272	97.5	96.6	99.11
	273	98.1	97.4	99.25
	274	98	96.4	98.42
	275	96.4	95.7	99.28
	276	97.2	96.8	99.59
	277	97	97.1	100.04
	278	97.7	96.9	99.2
	279	97.7	95.7	97.98
	280	95.9	95.5	99.61
	281	96.6	95.8	99.13
	282	96.7	96.7	100
	283	97.2	96	98.76
	284	96.6	96.4	99.8
	285	96.8	96	99.12
	286	97.3	96.8	99.53
	287	96.6	95.3	98.6
	288	96.8	96.3	99.47
	289	97.1	95.9	98.71
	290	95.8	94.9	99.03
	291	95.4	95.9	100.52
	292	97.1	96.3	99.2
	293	96.4	94.5	98.05
	294	96	96.3	100.34
	295	97	96.1	99.03
	296	96.8	96.1	99.2
	297	95.8	95.5	99.64
	298	97.4	97.2	99.84
	299	98.2	97	98.79
	300	96.6	96.3	99.68
	301	97.5	96.1	98.55
	302	97.1	97.5	100.4
	303	97.5	96.2	98.64
	304	97.2	97	99.85
	305	97.7	97.1	99.3
	306	98.3	96.4	98.01
	307	96.4	96.2	99.73
	308	96.3	95.8	99.39
	309	97.1	96.8	99.63
	310	96.9	95.2	98.18
	311	96.3	95.7	99.38
	312	96.5	95.9	99.38
	313	96.9	96.9	100.02
	314	97	95.7	98.69
	315	96.6	95.9	99.31
	316	96.7	96.4	99.65
	317	96.6	95.2	98.54
	318	96.2	95.4	99.2
	319	96	95.1	99.07
	320	96.9	96.2	99.21
	321	96	95.1	99.13
	322	95.7	95.4	99.7
	323	97.1	96	98.88
	324	95.8	94.8	98.92
	325	96	95.6	99.59
	326	95.4	94.8	99.3
	327	95.7	95.7	99.98
	328	96.5	95	98.45
	329	95.8	95	99.21
	330	96	95.4	99.36
	331	95.8	94.9	99.04
	332	96.1	96	99.91
	333	96.4	95.1	98.71
	334	96.4	95	98.55
	335	95.9	96.2	100.35
	336	96.8	96	99.14
	337	96.2	95.4	99.25
	338	97.3	97.2	99.91
	339	97	96.7	99.71
	340	96.9	95.9	98.95
	341	96.7	95.8	99.07
	342	97.2	97.2	100.06
	343	97.7	96.1	98.32
	344	96.2	95.5	99.2
	345	96.2	96	99.73
	346	97.4	95.5	98.08
	347	95.9	96	100.13
	348	96.6	95.9	99.28
	349	97	96.1	99.07
	350	96.5	95.3	98.73
	351	95.5	94.4	98.87
	352	95.8	96.1	100.33
	353	97.3	95.6	98.29
	354	96	95.2	99.1
	355	95.6	95.3	99.78
	356	96.7	96.1	99.37
	357	96.6	94.6	97.96
	358	94.8	94.3	99.52
	359	95.4	95.7	100.38
	360	96.5	95.6	99.06
	361	95.3	94.7	99.42
	362	96.2	94.9	98.65
	363	95.9	95.2	99.28
	364	95.3	94.2	98.76
	365	94.7	94.9	100.23
	366	96	95	98.99
	367	95.2	93.9	98.62
	368	94.9	94.6	99.77
	369	96	94.9	98.83
	370	95.9	95.6	99.66
	371	95.1	94.2	99.07
	372	95.6	95.1	99.47
	373	96.1	95.7	99.58
	374	96.3	95	98.63
	375	94.6	93.6	98.96
	376	94.8	95	100.18
	377	95.9	94.3	98.31
	378	95.1	94.7	99.65
	379	95.6	95.1	99.47
	380	95.9	94.9	98.94
	381	95.2	94.4	99.14
	382	95.4	94.3	98.81
	383	95.1	94.8	99.69
	384	95.3	94	98.57
	385	94.8	94.4	99.62
	386	94.7	94.7	99.95
	387	95.7	94	98.19
	388	94.2	94.1	99.81
	389	94.9	94.6	99.64
	390	94.9	94.1	99.15
	391	94.5	93.9	99.28
	392	94.1	92.9	98.74
	393	93.6	93.8	100.28
	394	95.2	93.9	98.67
	395	94	93.8	99.73
	396	95.3	95.4	100.15
	397	96.1	96	99.84
	398	97.4	96.4	98.97
	399	95.7	94	98.23
	400	94.5	94.3	99.79
	401	95.3	94.8	99.53
	402	96	94.8	98.71
	403	94.6	93.7	99.04
	404	95.2	94.7	99.4
	405	96.1	95.8	99.67
	406	95.3	94.4	99.08
	407	95.5	95	99.5
	408	96	95.1	99.07
	409	94.8	93.1	98.25
	410	94.4	93.8	99.36
	411	95.1	94.9	99.73
	412	95.6	94.1	98.42
	413	93.9	93.3	99.34
	414	94.5	93.9	99.36
	415	94.9	94.2	99.21
	416	94.7	94	99.31
	417	95.2	94.5	99.28
	418	95.7	94.4	98.63
	419	94.5	93.2	98.65
	420	93.5	93.4	99.85
	421	94.4	94.9	100.59
	422	96.1	94.9	98.73
	423	94.7	93.4	98.65
	424	94.3	94	99.67
	425	94.6	94	99.31
	426	94.8	93.8	98.97
	427	94.2	92.7	98.37
	428	93.7	93	99.25
	429	93.5	93.5	100
	430	94.9	94.2	99.21
	431	94.7	93.9	99.13
	432	94	93.5	99.44
	433	94.8	93.3	98.38
	434	93.7	93.7	100.03
	435	94.3	93.7	99.34
	436	95.2	93.8	98.58
	437	94	93.5	99.48
	438	93.8	93.5	99.69
	439	94.9	94	99.08
	440	94.4	92.6	98.15
	441	92.8	92.8	100.06
	442	94.6	93.9	99.34
	443	93.7	93.2	99.45
	444	94.4	92.7	98.18
	445	92.7	92.4	99.68
	446	93.6	93.8	100.26
	447	94.2	92.3	98.02
	448	92.5	91.8	99.25
	449	92.8	93.4	100.65
	450	94.5	93.5	98.91
	451	94.5	93	98.42
	452	93.2	92.7	99.47
	453	93.2	92.6	99.39
	454	93.9	93.4	99.53
	455	93.7	92.7	98.9
	456	92.7	92.4	99.66
	457	94.5	93.9	99.34
	458	93.7	93.3	99.53
	459	94.4	92.6	98.1
	460	92.9	92.3	99.4
	461	93.5	93.7	100.27
	462	94.5	92.9	98.28
	463	92.8	93.1	100.28
	464	94.4	93.6	99.19
	465	94.8	93.1	98.19
	466	93.1	92.8	99.71
	467	93.2	92.8	99.55
	468	93.8	92.7	98.92
	469	93	92.1	99.1
	470	93	93	99.97
	471	94.6	94.1	99.48
	472	94.3	92.7	98.31
	473	92.7	91.9	99.15
	474	93.3	93.6	100.28
	475	94.6	93.8	99.16
	476	94.3	92.4	97.98
	477	92.6	92.4	99.78
	478	93.4	92.6	99.14
	479	93.4	93.2	99.74
	480	93.6	92.5	98.82
	481	92.6	92	99.32
	482	93.7	93.8	100.02
	483	93.5	91.7	98.02
	484	92.4	91.7	99.24
	485	92.8	92.7	99.88
	486	93.7	93.1	99.36
	487	93.5	92.2	98.6
	488	92.3	92.7	100.41
	489	94	92.6	98.59
	490	92.2	91.4	99.14
	491	92.5	92.1	99.64
	492	93.9	92.8	98.86
	493	93.5	92.9	99.36
	494	92.1	91.6	99.41
	495	92.7	92.3	99.53
	496	93.6	92.8	99.15
	497	93.6	91.9	98.23
	498	91.3	90.7	99.33
	499	92	92.3	100.4
	500	93.8	92.6	98.71
	501	92.9	91.5	98.5
	502	91.7	91.9	100.25
	503	93.4	92.8	99.31
	504	93.4	92.7	99.25
	505	92.6	91.4	98.8
	506	93	92.5	99.45
	507	92.5	92.6	100.15
	508	93.2	91.3	98.03
	509	91.8	92	100.22
	510	93.3	92.8	99.52
	511	93.5	92	98.4
	512	92.7	92.2	99.46
	513	93.1	92.6	99.39
	514	93.2	92.4	99.19
	515	93	91.7	98.62
	516	92	91.9	99.97
	517	92.7	91.6	98.82
	518	92.3	91.7	99.3
	519	92.8	92.3	99.49
	520	93.3	92.5	99.16
	521	92.4	92	99.54
	522	92.6	91.6	98.91
	523	91.8	91.4	99.64
	524	93.3	92.8	99.48
	525	93.4	91.9	98.48
	526	91.4	90.6	99.2
	527	92	92.3	100.29
	528	93.7	92.2	98.4
	529	92	91.3	99.18
	530	91.5	91	99.5
	531	92.2	91.8	99.54
	532	92.9	92.5	99.53
	533	91.8	90.7	98.72
	534	92.2	92.4	100.25
	535	92.9	92.6	99.7
	536	93.2	91.7	98.31
	537	91.6	91.1	99.49
	538	92	91.6	99.57
	539	92.5	91.9	99.41
	540	92.6	91.5	98.91
	541	91.8	91.3	99.36
	542	92.6	91.6	98.9
	543	91.6	91.5	99.94
	544	92.8	92.4	99.61
	545	92.9	91.5	98.55
	546	92.7	92.1	99.33
	547	92.6	91.5	98.82
	548	92.4	92	99.59
	549	92.6	92	99.34
	550	92	91.3	99.22
	551	92	91.6	99.48
	552	92.5	91.9	99.39
	553	92.6	91	98.26
	554	91.7	91.4	99.73
	555	92.3	91.2	98.85
	556	91.7	91.5	99.82
	557	92.9	92	98.96
	558	92.6	92.6	100.01
	559	93.7	92.1	98.34
	560	91.6	91.1	99.44
	561	92.1	90.2	97.9
	562	90.4	90.9	100.54
	563	92.6	91.8	99.06
	564	92.5	92.3	99.77
	565	92.4	91.1	98.58
	566	91.3	91.6	100.36
	567	92.9	91.7	98.72
	568	92.1	91.5	99.37
	569	91.5	91.1	99.57
	570	92.5	91.9	99.35
	571	92	91	98.81
	572	91.5	91	99.42
	573	92.5	91.7	99.07
	574	91.5	90.7	99.1
	575	91.7	90.6	98.76
	576	91.4	91.7	100.4
	577	92.7	91.5	98.64
	578	91.8	91.8	100.01
	579	92	91.3	99.24
	580	92.7	91.8	99.07
	581	92.1	90.8	98.61
	582	91.3	91.3	100.02
	583	92.5	91.9	99.33
	584	92.1	90.2	97.9
	585	90.5	90.9	100.43
	586	91.9	91.4	99.45
	587	92.3	91.3	98.87
	588	91.4	90.8	99.35
	589	92.1	91	98.83
	590	91.2	91.7	100.57
	591	92.8	91.7	98.79
	592	91.9	91.4	99.44
	593	92.7	91.5	98.74
	594	91.7	90.9	99.08
	595	91.5	90.9	99.33
	596	91.3	90.5	99.17
	597	91.6	90.6	98.95
	598	90.7	89.5	98.75
	599	90.8	90.3	99.41
	600	91.5	91.5	100.02
	601	91.6	90.4	98.71
	602	91.1	90.7	99.52
	603	91.9	91.3	99.31
	604	91.4	91.2	99.75
	605	91.6	89.7	97.94
	606	90.6	89.7	98.98
	607	91.1	91.7	100.63
	608	92.5	91.5	98.94
	609	91.5	90.6	99.1
	610	90.8	90.4	99.55
	611	92.6	91.6	98.99
	612	91.8	90.9	99.03
	613	90.9	90.4	99.45
	614	91.5	90.8	99.22
	615	91.3	91	99.74
	616	91.7	90.7	98.85
	617	91.6	91.6	100.02
	618	92.6	91.1	98.42
	619	91.4	90.7	99.3
	620	91.5	90.9	99.41
	621	91.8	91.3	99.44
	622	92.3	90.6	98.16
	623	91	90.2	99.03
	624	90.4	90.3	99.97
	625	92.2	91.4	99.13
	626	91.8	90.6	98.78
	627	91.4	90.1	98.52
	628	91	90.7	99.66
	629	91.1	91	99.87
	630	91.9	90	97.93
	631	90.5	90.1	99.57
	632	90.5	91	100.58
	633	91.8	90.8	98.97
	634	91.3	89.8	98.41
	635	90.7	90.2	99.49
	636	90.6	90.8	100.31
	637	91.8	90.5	98.54
	638	91.5	90.4	98.79
	639	90.5	89.6	98.99
	640	90.3	90.5	100.26
	641	90.7	89.5	98.68
	642	90.3	89.6	99.27
	643	90.5	90.3	99.75
	644	90.8	89.7	98.83
	645	90.8	90.2	99.41
	646	90.4	90.3	99.94
	647	91.5	90	98.34
	648	90.6	90.3	99.64
	649	90.6	90.1	99.5
	650	90.7	90.3	99.62
	651	90.5	89.4	98.84
	652	90	89	98.89
	653	90.6	90.3	99.68
	654	90.6	90.2	99.48
	655	90.3	89.5	99.11
	656	90.7	90.5	99.79
	657	90.8	90.3	99.44
	658	90.9	89.4	98.39
	659	89.7	89.4	99.69
	660	91.6	90.6	98.93
	661	91.6	91.3	99.69
	662	91.2	90.1	98.87
	663	90.5	90.2	99.64
	664	91.4	90.4	98.96
	665	91.2	90.2	98.88
	666	91.3	91.4	100.1
	667	91.5	90.3	98.72
	668	91.2	89.8	98.4
	669	91.3	90.4	99.05
	670	91.5	90.3	98.72
	671	90.4	90.4	100
	672	91.6	91.7	100.06
	673	92.8	91.3	98.42
	674	91.2	89.3	97.97
	675	89.9	90.2	100.41
	676	91.9	90.4	98.37
	677	90.2	89.3	99.07
	678	90.1	90.3	100.22
	679	91.5	91.2	99.65
	680	91.7	90.6	98.74
	681	90.4	89.1	98.59
	682	90.3	90.5	100.25
	683	91.9	90.5	98.54
	684	90.2	88.8	98.42
	685	89.8	90.5	100.72
	686	90.5	89.4	98.75
	687	91.2	90	98.74
	688	90.2	90.1	99.87
	689	90.1	89.9	99.74
	690	91.2	90.5	99.17
	691	90.1	89	98.74
	692	89.9	89.7	99.85
	693	90.4	89.8	99.25
	694	91	89.2	98.05
	695	90	90	100.04
	696	90.2	89.6	99.25
	697	91.1	90.7	99.53
	698	90.1	89	98.77
	699	90.2	89.6	99.36
	700	91.3	90.8	99.43
	701	90	89.3	99.16
	702	90	89.3	99.21
	703	91.1	89.9	98.67
	704	90.8	90	99.17
	705	90.1	89.2	99.05
	706	90.2	89.8	99.59
	707	91.1	90.4	99.23
	708	90	89.2	99.12
	709	90	89.4	99.4
	710	91.1	91.2	100.16
	711	91.6	89.9	98.17
	712	90.4	89.1	98.48
	713	89.1	89.7	100.66
	714	91.3	89.8	98.41
	715	89.8	88.6	98.72
	716	90	89	98.86
	717	89.5	89.8	100.4
	718	90.9	90.4	99.45
	719	90.9	89.6	98.52
	720	90.7	90.6	99.89
	721	90.8	90.1	99.16
	722	90.5	89.2	98.52
	723	90.4	89	98.47
	724	88.7	88.5	99.84
	725	90	89.4	99.28
	726	89.7	89.1	99.29
	727	90.1	89.2	99
	728	89.8	90	100.19
	729	90.4	88.5	97.87
	730	88.9	87.5	98.41
	731	88.4	89.1	100.78
	732	91	90.5	99.41
	733	90.3	88.1	97.57
	734	89	88.8	99.74
	735	89.9	89.4	99.37
	736	89.6	89	99.31
	737	88.9	87.7	98.65
	738	89.1	88.8	99.66
	739	89.7	90.1	100.46
	740	91.3	88.9	97.35
	741	89.4	88.7	99.21
	742	88.9	89	100.09
	743	89.7	89.7	99.96
	744	90.4	88.1	97.51
	745	88.9	88.9	100.04
	746	89.6	89.3	99.74
	747	89.9	89.2	99.19
	748	90	88.8	98.68
	749	89.8	88.8	98.87
	750	90	90.6	100.63
	751	90.1	87.2	96.77
	752	87.9	87.7	99.73
	753	89.1	89.4	100.33
	754	89.6	88.1	98.24
	755	89.1	89	99.86
	756	89.8	89.2	99.34
	757	89.7	89	99.25
	758	90.5	88.9	98.28
	759	88.7	87.5	98.68
	760	89.1	89.5	100.4
	761	90.1	88.9	98.7
	762	89	87.3	98.09
	763	87.9	88	100.09
	764	89.5	89.2	99.65
	765	89.6	88.3	98.6
	766	89.1	88.8	99.65
	767	88.7	88.5	99.74
	768	89.9	89.3	99.34
	769	89.3	87.6	98.07
	770	88.1	87.6	99.39
	771	88.5	88.9	100.47
	772	90.1	88.6	98.3
	773	89.2	87.7	98.33
	774	88.1	88	99.89
	775	89.1	89.4	100.33
	776	89.2	87.1	97.67
	777	87.5	87.7	100.31
	778	89.4	89.4	99.95
	779	89.7	87.6	97.72
	780	88.2	87.8	99.48
	781	89.1	89.1	99.99
	782	88.8	88.1	99.15
	783	89.3	88.5	99.11
	784	89	88	98.88
	785	88.8	89.4	100.67
	786	90	88.9	98.72
	787	89	87.9	98.73
	788	88.2	88.3	100.11
	789	90.4	89.3	98.8
	790	89.1	88.1	98.86
	791	89	88.1	98.97
	792	88.4	88.3	99.87
	793	90	88.7	98.55
	794	89.2	87.8	98.49
	795	88	88.3	100.43
	796	89.8	88.2	98.23
	797	88.1	87.5	99.34
	798	88.3	88.1	99.83
	799	89.3	89.2	99.91
	800	89.4	88.1	98.56
	801	89	88	98.87
	802	89.4	89.5	100.14
	803	89.2	87.6	98.16
	804	88	87.4	99.35
	805	88.3	88.2	99.85
	806	88.7	88.7	99.96
	807	89.3	87.7	98.26
	808	88.5	87.7	99.15
	809	88.6	88.5	99.84
	810	89.2	88.4	99.06
	811	87.8	87.7	99.88
	812	88.5	88.2	99.6
	813	89.8	87.9	97.93
	814	87.5	87.2	99.62
	815	88.3	87.8	99.46
	816	89.1	88.1	98.86
	817	88	87.4	99.34
	818	88.1	87.9	99.75
	819	88.8	87.9	99.03
	820	88.4	87.7	99.24
	821	89.1	88.5	99.24
	822	89.6	88.3	98.58
	823	88.6	87.9	99.12
	824	88.1	86.8	98.44
	825	88	87.8	99.75
	826	89	87.8	98.74
	827	87.8	87.6	99.73
	828	88	87.9	99.98
	829	89.8	89	99.03
	830	89.2	87.5	98.08
	831	87.8	88.1	100.26
	832	88.7	88.3	99.59
	833	89	87.8	98.65
	834	88.9	88.1	99.09
	835	89	89.2	100.22
	836	89.8	87.8	97.84
	837	87.8	86.9	99.06
	838	88.3	88.3	99.96
	839	88.6	87.9	99.2
	840	89.3	87.4	97.93
	841	88	88.3	100.39
	842	88.7	88.1	99.35
	843	89.2	87.2	97.85
	844	88.2	87.4	99.06
	845	87.4	88.1	100.81
	846	89.3	87.2	97.65
	847	87.9	87.6	99.59
	848	88.5	88.3	99.78
	849	89.2	88.1	98.71
	850	87.8	86.4	98.34
	851	87	87.2	100.31
	852	88.5	88.4	99.78
	853	89.1	87.5	98.21
	854	88.3	87.7	99.41
	855	88.9	88.5	99.59
	856	88.2	86.3	97.88
	857	87	86.5	99.41
	858	87.6	88.1	100.58
	859	88.3	87.5	99.14
	860	88.9	87.6	98.44
	861	88.3	88.4	100.06
	862	88.5	86.8	98.15
	863	87.5	86.6	98.9
	864	88.1	87.9	99.72
	865	88.4	87.7	99.21
	866	88	86.6	98.39
	867	87	87	100.02
	868	88.7	88.4	99.69
	869	89.1	87.6	98.33
	870	87.9	86.9	98.84
	871	87.4	87.2	99.77
	872	87.6	86.4	98.69
	873	87.9	87	99.02
	874	87.7	88.3	100.61
	875	88.5	86.8	98.11
	876	87.7	86.7	98.85
	877	87.2	88	100.93
	878	88.8	87.7	98.73
	879	87.8	86.7	98.74
	880	87.8	86.9	99.01
	881	87.4	87.5	100.12
	882	88.3	87.3	98.85
	883	88	86.6	98.44
	884	87.3	87	99.73
	885	87.2	86.4	99.06
	886	86.8	85.6	98.65
	887	87.3	88.2	101.11
	888	88.7	86.6	97.71
	889	86.8	86.2	99.34
	890	87.2	88	100.87
	891	88.6	86.5	97.65
	892	87.7	86.4	98.49
	893	87.5	87.8	100.38
	894	88.4	87.9	99.49
	895	87.8	85.9	97.89
	896	86.7	86.7	99.98
	897	87.8	87.1	99.28
	898	87.5	87.1	99.59
	899	88	85.7	97.43
	900	87.1	87.7	100.74
	901	87.7	87.4	99.66
	902	88.1	87.2	98.95
	903	88.5	87.6	98.92
	904	88	86.9	98.79
	905	87.4	86.7	99.24
	906	87.3	87.7	100.38
	907	88.6	88.1	99.44
	908	88.3	86.3	97.73
	909	86.8	86.5	99.62
	910	87.2	86.8	99.53
	911	88.6	87.3	98.56
	912	86.8	86.1	99.15
	913	87.1	87	99.83
	914	87.5	86.3	98.65
	915	86.6	85.3	98.61
	916	87.3	87	99.64
	917	87.4	87.1	99.63
	918	87.2	85.2	97.75
	919	85.8	86.3	100.52
	920	87.3	87.2	99.9
	921	88.4	86.2	97.49
	922	85.7	85.7	100.03
	923	87.3	86.7	99.31
	924	87.3	86.3	98.85
	925	86.4	86	99.59
	926	86.8	86.6	99.8
	927	88.4	87.5	98.95
	928	87.9	86	97.85
	929	86.2	85.4	99.1
	930	87	87.5	100.58
	931	88.4	86.5	97.75
	932	86.7	85.5	98.62
	933	87	87	99.97
	934	87.8	87	99.12
	935	86.5	85.1	98.46
	936	87	86.6	99.57
	937	87.5	87.4	99.9
	938	87.4	85.6	97.92
	939	86.8	85.7	98.73
	940	86	86	99.99
	941	86.7	85.5	98.58
	942	85.6	85.4	99.75
	943	86.8	86.9	100.17
	944	87.4	85.3	97.62
	945	86.5	86.2	99.64
	946	86.8	86.5	99.72
	947	87.5	86.5	98.84
	948	86.7	84.9	97.92
	949	85.7	86.3	100.69
	950	86.4	85.8	99.31
	951	87.3	86.4	98.98
	952	86.5	85.2	98.56
	953	86.1	86.7	100.76
	954	87.8	86.1	98.15
	955	86	85	98.8
	956	86.1	85.7	99.48
	957	86.2	85.6	99.33
	958	86.8	86.1	99.21
	959	86.8	86.3	99.4
	960	86.6	85.7	99.04
	961	86.8	85.2	98.14
	962	86.2	85.1	98.81
	963	85.5	85.4	99.89
	964	86.4	85.8	99.25
	965	86.6	85	98.12
	966	85.8	85.3	99.34
	967	86	86	99.98
	968	86.9	85.1	97.93
	969	85.7	85.5	99.72
	970	86.2	85.9	99.71
	971	86.3	86.1	99.76
	972	86.8	85.3	98.34
	973	85.9	85.8	99.88
	974	86.5	85.6	98.9
	975	85.9	85.3	99.32
	976	85.5	84.3	98.6
	977	85.7	85.9	100.15
	978	86.1	85	98.68
	979	86.5	85.3	98.59
	980	85.4	85.9	100.63
	981	87.1	85.3	97.97
	982	85.3	83.9	98.34
	983	84.7	85.6	100.95
	984	86.2	84.8	98.34
	985	85.5	85.3	99.7
	986	85.5	85.3	99.71
	987	87	85.9	98.72
	988	86.4	85.6	99.02
	989	85.5	84.3	98.54
	990	84.7	84.7	99.94
	991	86.4	85.6	99.04
	992	86.1	85.3	99.09
	993	86	85.7	99.65
	994	86.3	84.4	97.89
	995	85.3	84.9	99.62
	996	85.6	85.9	100.37
	997	86.3	85.3	98.84
	998	86.1	84.6	98.17
	999	84.4	84.1	99.63
	1000	84.8	85.6	101
	1001	86.8	84.7	97.52
	1002	84.2	84.1	99.9
	1003	85.6	85.6	99.96
	1004	86.4	84.7	97.96
	1005	85.1	83.9	98.54
	1006	84.4	84.2	99.75
	1007	85	85	99.96
	1008	85.6	84.6	98.78
	1009	85.2	83.6	98.09
	1010	84.8	85.7	101.05
	1011	86.3	84.5	97.87
	1012	85.3	84	98.51
	1013	84.4	84.3	99.86
	1014	84.9	84.8	99.78
	1015	86.1	85	98.81
	1016	85.4	84.2	98.58
	1017	84.4	84.6	100.32
	1018	85.9	84.6	98.45
	1019	85.6	84.7	98.95
	1020	85.3	84.9	99.58
	1021	85.7	86	100.4
	1022	86	84	97.66
	1023	85.3	83.6	97.98
	1024	84.4	85.5	101.26
	1025	85.9	85.2	99.25
	1026	85.7	83.5	97.47
	1027	84.3	84.8	100.52
	1028	85.8	85.1	99.21
	1029	86	85	98.9
	1030	85.5	84.2	98.45
	1031	84.6	85.5	101.05
	1032	86.3	84.1	97.42
	1033	84.4	84	99.54
	1034	84.8	84.4	99.61
	1035	85.5	84.4	98.71
	1036	84.2	83.6	99.23
	1037	84.3	84.5	100.22
	1038	86.1	84.6	98.3
	1039	84.4	83	98.33
	1040	84.4	83.9	99.45
	1041	84.9	84.6	99.56
	1042	84.3	83.6	99.17
	1043	85	83.7	98.53
	1044	84.6	84.8	100.3
	1045	86	83.9	97.54
	1046	84.4	83.9	99.45
	1047	84.5	84.6	100.14
	1048	85.4	84.4	98.8
	1049	85.1	83.6	98.26
	1050	84.3	84.1	99.69

## Sheet: Figure5e
	LiFeHCF-1	10mg cm-2
	Cycle number	Specific charge capacity (mAh g-1)	Specific discharge capacity (mAh g-1)	coulombic efficiency
	1	--	48.1	--
	2	120.3	83.3	69.2
	3	102.2	84.6	82.74
	4	95.6	85.2	89.1
	5	82.9	79.8	96.32
	6	78.8	77.1	97.83
	7	78.4	76.6	97.64
	8	79.4	77	96.99
	9	80.7	77.9	96.52
	10	80.9	78	96.46
	11	81	78.1	96.38
	12	80.8	78	96.49
	13	80.5	77.6	96.43
	14	80.1	77.4	96.62
	15	79.9	77.2	96.6
	16	79.6	76.9	96.62
	17	79.2	76.6	96.7
	18	78.9	76.6	97.11
	19	78.8	76.3	96.9
	20	78.5	76.3	97.19
	21	78.6	76.2	97.05
	22	78.5	76.2	97.05
	23	78.3	76	97.08
	24	78	75.9	97.24
	25	77.9	75.8	97.37
	26	77.7	75.7	97.41
	27	77.5	75.6	97.59
	28	77.7	75.7	97.46
	29	77.6	75.6	97.31
	30	77.6	75.6	97.37
	31	77.6	75.5	97.41
	32	77.3	75.3	97.41
	33	77.4	75.5	97.52
	34	77.2	75.3	97.53
	35	77	75.2	97.62
	36	77.1	75.3	97.65
	37	77	75.2	97.64
	38	77.1	75.2	97.5
	39	77.1	75.1	97.43
	40	77	75.1	97.46
	41	77	75	97.43
	42	76.9	75	97.56
	43	76.7	75	97.69
	44	76.7	74.8	97.63
	45	76.5	74.8	97.7
	46	76.4	74.7	97.78
	47	76.3	74.7	97.93
	48	76.4	74.8	97.84
	49	76.3	74.6	97.76
	50	76.3	74.7	97.89
	51	76.2	74.6	97.85
	52	76	74.5	97.98
	53	76.1	74.4	97.86
	54	76	74.4	98.01
	55	76	74.4	97.92
	56	76	75	98.6
	57	75.8	74.4	98.11
	58	75.9	74.4	98.03
	59	75.8	74.4	98.07
	60	75.7	74.2	97.96
	61	75.6	74.1	98.03
	62	75.6	74.1	98.03
	63	75.6	74.2	98.06
	64	75.6	74.1	97.99
	65	75.6	74	97.99
	66	75.4	74	98.07
	67	75.4	73.9	98
	68	75.2	73.9	98.26
	69	75.3	73.8	98.02
	70	75.3	73.8	98.01
	71	75.2	73.8	98.16
	72	75.1	73.7	98.14
	73	75	73.6	98.1
	74	75	73.6	98.23
	75	75	73.6	98.2
	76	76	75.6	98.4
	77	74.5	73.5	98.78
	78	74.6	73.6	98.7
	79	83.4	81.1	97.26
	80	100.2	89.1	88.9
	81	91.2	86.6	95.05
	82	87.4	84.5	96.71
	83	83.6	81.4	97.41
	84	79.6	78	98.03
	85	79.1	77.7	98.16
	86	79.4	77.8	97.98
	87	79.7	77.9	97.72
	88	80	78	97.54
	89	80.4	78.2	97.26
	90	80	77.8	97.26
	91	79.9	77.9	97.5
	92	80.2	78.2	97.51
	93	80.6	78.6	97.57
	94	81	79	97.44
	95	81.2	79.2	97.54
	96	81.2	79.2	97.55
	97	81.2	79.3	97.64
	98	81.2	79.3	97.6
	99	81.3	79.2	97.4
	100	81.1	79.3	97.8
	101	81	79.1	97.71
	102	80.9	79.1	97.84
	103	80.9	79.2	97.9
	104	80.8	79	97.82
	105	80.8	79.1	97.88
	106	80.8	79.1	97.92
	107	80.8	79.1	97.86
	108	80.8	79.1	97.94
	109	80.8	79.1	97.94
	110	80.8	79	97.84
	111	80.7	79	97.91
	112	80.6	79	97.95
	113	80.6	79	97.98
	114	80.6	78.9	97.86
	115	80.3	78.7	98.06
	116	80.5	78.8	97.95
	117	80.4	78.7	97.93
	118	79.6	78.1	98.12
	119	80.2	78.7	98.03
	120	80.3	78.7	98.03
	121	80.4	78.8	98
	122	80.4	78.8	98.01
	123	80.4	78.7	97.98
	124	80.4	78.7	97.89
	125	80	78.6	98.21
	126	80.3	78.8	98.08
	127	80.4	78.7	97.97
	128	80.3	78.7	98.03
	129	80.1	78.5	98.04
	130	80.3	78.8	98.14
	131	80.5	78.9	98
	132	80.4	78.8	98.05
	133	80.4	78.7	97.91
	134	80	78.6	98.26
	135	80.4	78.8	98.08
	136	80.4	78.9	98.1
	137	80.4	78.8	98.04
	138	80.4	78.9	98.08
	139	80.5	79	98.09
	140	80.4	78.8	98.08
	141	80.5	78.9	97.99
	142	80.4	78.8	98.04
	143	80.2	78.7	98.16
	144	80.5	78.9	98.08
	145	80.3	78.8	98.14
	146	80.4	78.9	98.23
	147	80.5	78.9	98.04
	148	80.3	78.9	98.25
	149	80.3	78.8	98.13
	150	80.2	78.9	98.35
	151	80.4	79	98.26
	152	80.3	78.9	98.24
	153	80.2	78.8	98.31
	154	80.3	78.8	98.17
	155	80.2	78.9	98.34
	156	80.1	78.8	98.36
	157	80.1	78.8	98.28
	158	79.8	78.5	98.44
	159	80.1	78.8	98.38
	160	80	78.8	98.42
	161	80.1	78.9	98.48
	162	80.2	79	98.41
	163	80.3	78.9	98.25
	164	80.2	78.9	98.43
	165	80.1	78.9	98.49
	166	80	78.8	98.46
	167	80.2	78.7	98.18
	168	79.8	78.7	98.62
	169	79.8	78.6	98.58
	170	79.9	78.7	98.54
	171	79.7	78.6	98.6
	172	79.9	78.8	98.59
	173	80	78.8	98.46
	174	80.1	78.9	98.57
	175	79.9	78.8	98.58
	176	79.9	78.8	98.56
	177	79.9	78.8	98.61
	178	79.9	78.8	98.58
	179	79.9	78.8	98.55
	180	79.9	78.8	98.66
	181	79.9	78.8	98.6
	182	79.8	78.8	98.71
	183	79.8	78.7	98.62
	184	79.9	78.7	98.49
	185	79.5	78.4	98.67
	186	79.3	78.4	98.87
	187	79.8	78.7	98.58
	188	79.8	78.7	98.57
	189	79.8	78.7	98.64
	190	79.8	78.8	98.73
	191	79.8	78.8	98.71
	192	79.9	78.8	98.62
	193	79.7	78.6	98.58
	194	79.6	78.6	98.78
	195	79.7	78.6	98.63
	196	79.3	78.3	98.75
	197	79.6	78.6	98.76
	198	79.6	78.5	98.6
	199	79.6	78.6	98.75
	200	79.8	78.7	98.73
	201	79.8	78.7	98.62
	202	79.6	78.7	98.77
	203	79.6	78.6	98.74
	204	79.8	78.7	98.58
	205	79.7	78.6	98.65
	206	79.6	78.5	98.66
	207	79.2	78.3	98.82
	208	79.5	78.5	98.76
	209	79.5	78.6	98.82
	210	79.5	78.5	98.73
	211	79.5	78.5	98.69
	212	79.5	78.4	98.72
	213	79.5	78.4	98.63
	214	79.4	78.4	98.79
	215	79.5	78.4	98.7
	216	79.4	78.2	98.48
	217	79	78.2	99.04
	218	79.3	78.3	98.77
	219	79.3	78.3	98.78
	220	79.3	78.3	98.8
	221	79.3	78.4	98.77
	222	79.4	78.4	98.76
	223	79.4	78.4	98.69
	224	79.4	78.3	98.68
	225	79.3	78.3	98.76
	226	79.3	78.2	98.58
	227	78.9	78.1	98.96
	228	79.2	78.2	98.78
	229	79.2	78.2	98.72
	230	79.1	78.2	98.8
	231	79.1	78.2	98.84
	232	79.2	78.2	98.76
	233	79.1	78.2	98.81
	234	79.2	78.2	98.75
	235	79.1	78.1	98.75
	236	79	78.1	98.77
	237	79.1	78.1	98.73
	238	78.8	77.8	98.71
	239	78.9	77.9	98.73
	240	79	78	98.78
	241	79	78	98.71
	242	79	78	98.8
	243	79	77.9	98.7
	244	78.8	77.9	98.77
	245	78.8	77.8	98.79
	246	78.7	77.8	98.85
	247	78.7	77.8	98.8
	248	78.7	77.8	98.81
	249	78.7	77.7	98.81
	250	78.7	77.7	98.75
	251	78.7	77.7	98.77
	252	78.7	77.7	98.78
	253	78.7	77.7	98.75
	254	78.6	77.5	98.68
	255	78.5	77.5	98.72
	256	78.4	77.4	98.78
	257	78.4	77.4	98.71
	258	78.3	77.3	98.77
	259	78.2	77.3	98.83
	260	78.2	77.2	98.8
	261	78.1	77.2	98.83
	262	78	77.2	98.92
	263	78	77.1	98.82
	264	78	77.2	98.91
	265	78.1	77.3	98.95
	266	78.1	77.2	98.88
	267	78.2	77.3	98.86
	268	78.1	77.3	98.91
	269	78.2	77.3	98.84
	270	78.1	77.2	98.87
	271	78	77.2	98.87
	272	77.9	77.1	98.9
	273	77.9	76.9	98.71
	274	77.8	77.2	99.19
	275	78.1	77.2	98.87
	276	78	77.2	98.94
	277	78.1	77.2	98.88
	278	78.1	77.2	98.88
	279	77.9	77	98.83
	280	78.1	77.2	98.89
	281	78.1	77.2	98.83
	282	78.1	77.2	98.92
	283	78.1	77.1	98.74
	284	78.1	77.1	98.77
	285	78	77.1	98.83
	286	78.1	77.1	98.79
	287	77.9	77	98.78
	288	77.9	77	98.87
	289	77.8	76.9	98.89
	290	77.9	76.9	98.81
	291	77.7	76.9	98.94
	292	78.1	76.8	98.44
	293	76	70.6	92.93
	294	78.6	77.4	98.45
	295	75.2	77.3	102.74
	296	78.2	77.1	98.58
	297	78	77	98.71
	298	78	76.9	98.49
	299	77.8	76.9	98.78
	300	77.9	76.8	98.63
	301	77.9	76.9	98.74
	302	77.7	76.8	98.77
	303	77.9	76.8	98.6
	304	77.8	76.7	98.54
	305	78.1	76.3	97.7
	306	77.5	76.7	98.97
	307	77.9	76.7	98.49
	308	77.9	76.5	98.2
	309	77.7	76.7	98.73
	310	77.6	76.6	98.62
	311	77.8	76.5	98.41
	312	78.1	76.4	97.84
	313	77.4	76.6	98.97
	314	78.1	76.4	97.84
	315	77.3	76.5	98.89
	316	77.4	76.5	98.78
	317	77.3	76.5	98.91
	318	77.3	76.4	98.93
	319	77.5	76.4	98.56
	320	77.2	76.4	98.91

## Sheet: Figure5f
	LiFeHCF-1	60 ℃
	Cycle number	Specific charge capacity (mAh g-1)	Specific discharge capacity (mAh g-1)	coulombic efficiency
	1	140.7	135.6	96.41
	2	141.3	136.4	96.52
	3	142.2	136.2	95.77
	4	142.5	136.5	95.77
	5	142.9	136.5	95.54
	6	142.9	136.5	95.55
	7	143.1	136.5	95.41
	8	142.3	136.5	95.9
	9	141.8	136.1	96.03
	10	141.6	136.2	96.14
	11	141.3	136.4	96.52
	12	141.6	136	96.01
	13	142.2	136.2	95.77
	14	142.5	136.5	95.77
	15	142.9	136.5	95.54
	16	140.9	136.9	97.15
	17	143.9	137.6	95.43
	18	150.5	139	92.3
	19	140.5	136.3	97.02
	20	140.8	136.1	96.65
	21	140.5	137.6	97.9
	22	140.9	136.9	97.15
	23	141	137	97.17
	24	146.7	137	93.42
	25	141.2	136.9	96.91
	26	141	137	97.15
	27	141.2	137.1	97.05
	28	141.4	137.2	97.07
	29	141.2	137.2	97.19
	30	141	137	97.16
	31	140.7	137.2	97.58
	32	140.9	136.7	97.04
	33	140.9	137.1	97.3
	34	140.5	136.5	97.17
	35	140.5	136.9	97.44
	36	140.7	136.9	97.28
	37	150.5	138.7	92.12
	38	141	136.7	96.91
	39	140.1	136.7	97.54
	40	140.7	137.2	97.54
	41	140.6	136.9	97.31
	42	140.5	136.9	97.44
	43	140.5	137.2	97.69
	44	140.8	137	97.3
	45	141	136.9	97.05
	46	140.3	137	97.68
	47	140.9	136.8	97.15
	48	140.5	137	97.55
	49	140.5	136.8	97.41
	50	140.5	136.5	97.14
	51	140.1	137	97.81
	52	140.3	136.7	97.4
	53	140.5	136.8	97.4
	54	140.1	136.9	97.68
	55	140.1	136.9	97.69
	56	140.4	136.6	97.29
	57	140.1	136.7	97.58
	58	139.7	136.7	97.85
	59	140.1	136.5	97.44
	60	139.7	137	98.07
	61	140.3	136.3	97.16
	62	139.8	136.7	97.79
	63	139.7	136.1	97.43
	64	139.9	136.9	97.82
	65	139.6	136.7	97.94
	66	140.1	136.8	97.67
	67	140.1	136.6	97.53
	68	139.5	136.3	97.65
	69	139.5	136.4	97.77
	70	139.7	136.2	97.52
	71	139.3	136.6	98.06
	72	139.7	136.1	97.42
	73	139.3	136.6	98.04
	74	139.9	136.4	97.52
	75	139.7	136.6	97.82
	76	139.2	136.4	98.03
	77	139.7	136.7	97.83
	78	139.7	136.3	97.54
	79	139.2	136.1	97.78
	80	139.6	136.7	97.92
	81	139.7	136.5	97.66
	82	139	135.8	97.66
	83	139	136.3	98.02
	84	139.5	136.1	97.56
	85	139.2	136.1	97.79
	86	139.2	135.9	97.66
	87	139.4	136.3	97.76
	88	139.3	136.1	97.67
	89	138.8	135.9	97.93
	90	139.4	136.1	97.68
	91	139	136.3	98.05
	92	139.6	136	97.4
	93	138.9	136.3	98.17
	94	139.6	136.8	98.05
	95	139.7	135.9	97.27
	96	138.5	135.9	98.17
	97	139	136.1	97.9
	98	139.2	136.3	97.9
	99	139.4	136.5	97.91
	100	139.4	136.1	97.67
	101	139	135.8	97.67
	102	138.6	136.3	98.32
	103	139.4	136.5	97.9
	104	139.4	136.1	97.67
	105	138.7	136.3	98.28
	106	139.6	136.3	97.68
	107	138.7	135.9	98.03
	108	138.6	135.7	97.91
	109	138.8	135.6	97.64
	110	138.6	136.2	98.28
	111	139.4	136.1	97.64
	112	139.2	136.1	97.78
	113	139	136	97.79
	114	138.7	136.1	98.16
	115	138.9	135.8	97.76
	116	138.9	136.3	98.16
	117	138.5	135.9	98.15
	118	138.5	136.3	98.42
	119	139	135.8	97.64
	120	138.1	135.8	98.33
	121	138.5	135.6	97.89
	122	138.5	136.3	98.43
	123	139.1	136.1	97.89
	124	139.1	136	97.79
	125	138.9	136.2	98.06
	126	139.1	135.8	97.64
	127	138.3	136.3	98.56
	128	138.8	135.6	97.66
	129	138.5	136.1	98.31
	130	138.7	135.8	97.9
	131	138.9	135.8	97.77
	132	138.1	135.8	98.31
	133	139.1	135.8	97.64
	134	138.3	135.6	98.02
	135	138.8	136.1	98.04
	136	138.5	136.1	98.3
	137	138.5	135.6	97.91
	138	138.5	136.1	98.3
	139	138.3	135.6	98.03
	140	138.3	135.4	97.94
	141	138.3	135.9	98.28
	142	138.3	135.6	98.04
	143	138.3	135.7	98.16
	144	138	135.6	98.29
	145	137.9	135.5	98.25
	146	137.7	135.2	98.14
	147	138	135.4	98.16
	148	138.3	135.6	98.06
	149	138.1	135.2	97.91
	150	137.9	135.5	98.24
	151	138.1	135.6	98.16
	152	137.9	135.4	98.15
	153	138.1	135.6	98.15
	154	138.3	135.8	98.17
	155	137.9	135.4	98.17
	156	138.7	136	98.05
	157	138.5	135.8	98.03
	158	138.1	135.6	98.17
	159	138.5	135.6	97.93
	160	138.1	135.6	98.17
	161	138.3	135.4	97.89
	162	138	135.4	98.15
	163	137.9	135.2	98.03
	164	137.6	135.1	98.17
	165	137.4	135.4	98.52
	166	137.9	135.6	98.31
	167	138.1	135.8	98.3
	168	138	135.2	98.02
	169	137.6	135.2	98.29
	170	137.8	135.2	98.15
	171	137.4	134.9	98.14
	172	137.4	134.9	98.16
	173	137.6	136	98.83
	174	138.3	135.6	98.04
	175	137.6	134.9	98.02
	176	137.6	135.4	98.4
	177	137.9	135	97.9
	178	137.4	135	98.3
	179	137.3	135	98.31
	180	137.9	135.6	98.33
	181	137.7	135.4	98.29
	182	137.4	134.7	98.04
	183	137.4	135.2	98.4
	184	137.7	135.2	98.16
	185	137.4	135.2	98.4
	186	137.4	134.8	98.15
	187	137.3	134.6	98.06
	188	137	134.8	98.41
	189	137.2	134.9	98.3
	190	137.6	135	98.15
	191	137.6	135	98.16
	192	137.4	134.8	98.15
	193	137.2	135	98.42
	194	137.2	134.6	98.15
	195	137.2	134.6	98.13
	196	137.2	135.2	98.55
	197	137.4	134.8	98.14
	198	137.2	134.7	98.14
	199	137.4	134.9	98.17
	200	137	134.7	98.28
	201	137.2	134.5	98.02
	202	136.8	134.7	98.43
	203	136.6	134.5	98.41
	204	137.2	134.9	98.29
	205	137	134.7	98.28
	206	137	134.7	98.28
	207	137	134.6	98.27
	208	137.2	134.6	98.13
	209	136.6	134.6	98.53
	210	137	134.6	98.28
	211	136.8	134.3	98.14
	212	136.8	134.6	98.41
	213	136.8	134.5	98.27
	214	137.2	134.7	98.15
	215	137	134.5	98.13
	216	136.8	134.7	98.41
	217	137.2	134.7	98.15
	218	137	134.7	98.29
	219	136.9	134.3	98.14
	220	137	134.7	98.29
	221	137.2	134.5	98.03
	222	136.7	134.5	98.42
	223	136.9	134.1	98.01
	224	136.8	134.1	98
	225	136.8	134.7	98.42
	226	137.2	134.3	97.9
	227	136.5	134.1	98.28
	228	136.8	134.3	98.16
	229	136.3	134.1	98.4
	230	136.8	134.5	98.3
	231	136.8	134.3	98.15
	232	137	134.3	98.03
	233	136.1	134.1	98.53
	234	136.5	134.3	98.43
	235	136.5	134.1	98.27
	236	135.9	134.1	98.68
	237	136.4	134.1	98.31
	238	136.3	133.9	98.28
	239	136.3	133.9	98.29
	240	136.7	134.1	98.11
	241	136.3	133.6	98.01
	242	136.3	134.1	98.41
	243	136.6	134.1	98.15
	244	136.5	133.9	98.14
	245	136.3	134.1	98.4
	246	136.6	134.1	98.16
	247	136.4	134.1	98.29
	248	136.7	134.1	98.13
	249	136.3	133.9	98.29
	250	136.1	133.8	98.3
	251	136.3	134.1	98.43
	252	136.5	134.1	98.28
	253	136.1	134.1	98.54
	254	136.8	134.1	98.02
	255	136.3	134.1	98.39
	256	136.7	133.9	97.99
	257	136.3	133.8	98.15
	258	136.3	134.3	98.53
	259	136.1	133.7	98.27
	260	136.5	133.9	98.12
	261	136.4	133.7	98.04
	262	136.1	133.7	98.25
	263	136.1	134.1	98.53
	264	136.5	133.8	98.01
	265	136.1	133.7	98.28
	266	135.9	133.8	98.41
	267	136.1	133.6	98.12
	268	135.9	133.9	98.54
	269	135.9	133.7	98.38
	270	136.3	133.7	98.12
	271	135.7	133.7	98.52
	272	136.1	133.6	98.15
	273	135.5	133.6	98.55
	274	135.9	133.6	98.28
	275	136.1	133.8	98.27
	276	135.9	133.4	98.13
	277	135.9	133.9	98.55
	278	135.7	133.4	98.27
	279	136.1	133.8	98.27
	280	135.9	133.4	98.14
	281	135.9	133.6	98.26
	282	135.6	133.5	98.52
	283	136.1	133.7	98.26
	284	135.7	133.4	98.27
	285	135.7	133.8	98.53
	286	136.1	133.4	98
	287	135.7	133.4	98.27
	288	135.4	133.2	98.39
	289	135.9	133.4	98.14
	290	135.6	133.6	98.53
	291	135.9	133.2	98.02
	292	135.6	133.4	98.4
	293	135.8	133.4	98.26
	294	135.6	133	98.13
	295	135.5	133.4	98.42
	296	135.9	133.2	98
	297	135.4	133.2	98.39
	298	135.9	133.2	98
	299	135.6	133.2	98.27
	300	135.4	133.2	98.4
	301	135.7	133.4	98.28
	302	135.6	133.2	98.27
	303	135.4	133.4	98.53
	304	135.4	133	98.26
	305	135.4	133	98.27
	306	135.6	133	98.14
	307	135.6	133	98.13
	308	135.2	133	98.39
	309	135.6	133.4	98.4
	310	135.4	132.8	98.13
	311	135.4	133.2	98.38
	312	135.4	133.2	98.39
	313	135.4	133	98.27
	314	135.4	133	98.29
	315	135.6	133	98.13
	316	135.2	132.9	98.28
	317	135.4	132.7	97.98
	318	135	132.9	98.38
	319	135.2	133	98.39
	320	135.4	133	98.27
	321	135.4	133	98.28
	322	135.5	133.4	98.39
	323	135.6	133	98.13
	324	135	132.7	98.27
	325	135.2	132.6	98.12
	326	135	132.7	98.26
	327	135	132.6	98.26
	328	135	132.8	98.39
	329	135.4	132.7	98
	330	135.2	132.6	98.12
	331	134.8	132.5	98.25
	332	135	132.8	98.39
	333	134.8	132.5	98.24
	334	135	132.8	98.39
	335	135.2	132.6	98.11
	336	134.8	132.5	98.24
	337	134.6	132.5	98.39
	338	135	132.9	98.4
	339	135	132.5	98.12
	340	134.6	132.7	98.54
	341	134.8	132.3	98.11
	342	134.8	132.6	98.36
	343	134.8	132.5	98.25
	344	134.8	132.5	98.29
	345	134.7	132.5	98.39
	346	134.7	132.5	98.4
	347	134.9	132.3	98.11
	348	134.8	132.7	98.4
	349	134.8	132.3	98.13
	350	134.7	132.5	98.39
	351	134.5	132.5	98.53
	352	134.9	132.1	97.98
	353	134.7	132.5	98.38
	354	134.7	132.3	98.25
	355	134.8	132.3	98.12
	356	134.7	132.5	98.38
	357	134.7	132.3	98.24
	358	134.7	132.3	98.25
	359	134.3	131.9	98.24
	360	134.1	132.3	98.66
	361	134.6	132.3	98.28
	362	134.8	132.1	97.98
	363	134.1	132.1	98.5
	364	134.7	132.5	98.39
	365	134.7	132.5	98.34
	366	134.3	131.9	98.26
	367	134.3	132.1	98.35
	368	134.7	132.3	98.25
	369	134.3	131.9	98.22
	370	134.3	132.3	98.52
	371	134.1	132	98.39
	372	134.3	132.1	98.39
	373	134.1	132	98.39
	374	134.3	132	98.24
	375	134.3	131.7	98.09
	376	134.3	131.9	98.23
	377	134.1	131.9	98.38
	378	133.9	131.8	98.38
	379	134.1	132	98.38
	380	134.1	132	98.44
	381	134.1	131.8	98.27
	382	134.1	132.1	98.51
	383	134.3	131.9	98.24
	384	134.1	131.7	98.24
	385	133.7	131.7	98.5
	386	133.6	131.2	98.22
	387	134.1	131.6	98.12
	388	133.7	131.8	98.53
	389	133.7	131.6	98.36
	390	134.1	131.9	98.4
	391	133.9	131.6	98.25
	392	133.9	131.8	98.39
	393	134.1	131.8	98.24
	394	134.1	131.6	98.11
	395	133.6	131.4	98.36
	396	133.9	131.4	98.12
	397	133	131	98.49
	398	133.7	131.4	98.24
	399	134.3	131.6	97.99
	400	133.8	131.4	98.24
	401	133.6	131.4	98.37
	402	133.6	131.2	98.25
	403	133.6	131.4	98.37
	404	133.2	131.2	98.48
	405	133.6	131.2	98.24
	406	133.6	131.6	98.52
	407	133.4	131.2	98.37
	408	133.4	131	98.24
	409	133.2	131.4	98.64
	410	133.6	131.2	98.23
	411	133.2	131	98.36
	412	133.2	131.2	98.5
	413	133.4	131	98.23
	414	133.6	131	98.09
	415	133.4	131	98.23
	416	133.2	131	98.37
	417	133.6	131.2	98.25
	418	133.2	131	98.36
	419	133.6	130.8	97.97
	420	133.2	130.8	98.22
	421	133.7	131	97.98
	422	133.3	131	98.27
	423	133.5	130.8	97.95
	424	133.2	130.8	98.22
	425	133.1	130.8	98.26
	426	133.3	130.8	98.11
	427	133.2	130.7	98.13
	428	132.8	130.6	98.33
	429	132.6	130.5	98.39
	430	132.8	130.5	98.22
	431	133.2	130.6	98.1
	432	132.6	130.8	98.65
	433	133.3	130.8	98.11
	434	133	130.6	98.19
	435	133	130.8	98.36
	436	132.8	130.4	98.21
	437	132.8	130.5	98.27
	438	132.6	130.8	98.67
	439	133	130.7	98.25
	440	133	130.5	98.08
	441	132.8	130.5	98.25
	442	132.5	130.3	98.38
	443	132.7	130.7	98.48
	444	133	130.9	98.37
	445	132.7	130.5	98.36
	446	132.9	130.3	98.09
	447	132.7	130.5	98.34
	448	132.5	130.3	98.34
	449	132.5	129.9	98.09
	450	132.7	130.5	98.36
	451	132.8	130.3	98.09
	452	132.3	130.3	98.5
	453	132.7	130.5	98.35
	454	132.8	130.7	98.37
	455	132.7	130.3	98.22
	456	132.7	130.1	98.1
	457	132.3	130.1	98.35
	458	132.1	129.9	98.35
	459	132.3	130.3	98.49
	460	132.5	130.1	98.21
	461	132.5	130.5	98.5
	462	132.3	130.3	98.5
	463	132.3	130.1	98.37
	464	132.1	129.9	98.36
	465	132.1	129.8	98.23
	466	132	129.6	98.2
	467	131.9	129.8	98.38
	468	132.5	130	98.08
	469	132.1	129.9	98.37
	470	132.1	130.1	98.51
	471	132.3	130.1	98.35
	472	132.3	130.1	98.36
	473	131.9	129.8	98.35
	474	132.1	130.1	98.49
	475	132.3	130.3	98.5
	476	132.1	129.7	98.2
	477	131.9	129.7	98.36
	478	131.9	129.4	98.12
	479	131.7	129.7	98.48
	480	132	129.7	98.22
	481	131.9	129.7	98.35
	482	132	129.5	98.1
	483	131.5	129.3	98.35
	484	131.3	129.3	98.47
	485	131.5	129.7	98.66
	486	131.9	129.7	98.36
	487	131.9	129.5	98.18
	488	131.7	129.3	98.22
	489	131.5	129.7	98.66
	490	131.9	129.8	98.36
	491	131.9	129.6	98.2
	492	131.7	129.4	98.23
	493	131.2	129.6	98.76
	494	131.9	129.5	98.2
	495	131.5	129.5	98.49
	496	131.5	129	98.08
	497	130.8	129	98.62
	498	131.5	129	98.08
	499	131	129	98.47
	500	131.5	129.6	98.51
	501	131.4	129.2	98.33
	502	131.4	129.2	98.33
	503	131.6	129	98.08
	504	131.2	129.2	98.48
	505	131.4	129.2	98.36
	506	131	129	98.49
	507	131.4	129.2	98.34
	508	131	128.6	98.17
	509	130.9	129.1	98.62
	510	131.1	129	98.37
	511	131.1	128.7	98.18
	512	130.7	128.6	98.38
	513	130.7	128.7	98.47
	514	130.9	128.7	98.36
	515	131.1	129.3	98.63
	516	131.3	128.7	97.97
	517	130.5	128.5	98.48
	518	130.6	128.8	98.62
	519	130.8	128.8	98.49
	520	130.8	128.8	98.48
	521	131.1	128.7	98.21
	522	130.8	128.6	98.36
	523	130.4	128.2	98.3
	524	130.5	128.4	98.34
	525	130.6	128.4	98.34
	526	130.6	128.6	98.48
	527	130.8	128.5	98.22
	528	130.7	128.5	98.32
	529	130.3	128.5	98.6
	530	130.8	128.6	98.35
	531	130.5	128.6	98.62
	532	130.8	128.5	98.22
	533	130.6	128.6	98.47
	534	130.3	127.9	98.2
	535	130.7	128.6	98.44
	536	130.6	128.2	98.21
	537	130.3	128.3	98.48
	538	130.7	128.3	98.17
	539	130.2	128.3	98.52
	540	130.5	128.4	98.45
	541	130.6	128.2	98.2
	542	130.4	128.1	98.19
	543	130.1	128.1	98.47
	544	130.6	128.1	98.06
	545	129.9	127.9	98.47
	546	129.9	128.1	98.61
	547	130.4	128.2	98.33
	548	130.1	128.1	98.46
	549	130.1	127.9	98.34
	550	130	128.1	98.48
	551	131.4	129.2	98.33
	552	131.4	129.2	98.33
	553	131.6	129	98.08
	554	131.2	129.2	98.48
	555	131.4	129.2	98.36
	556	131	129	98.49
	557	131.4	129.2	98.34
	558	131	128.6	98.17
	559	130.9	129.1	98.62
	560	131.1	129	98.37
	561	131.1	128.7	98.18
	562	130.7	128.6	98.38
	563	130.7	128.7	98.47
	564	130.9	128.7	98.36
	565	131.1	129.3	98.63
	566	131.3	128.7	97.97
	567	130.5	128.5	98.48
	568	130.6	128.8	98.62
	569	130.8	128.8	98.49
	570	130.8	128.8	98.48
	571	131.1	128.7	98.21
	572	130.8	128.6	98.36
	573	130.4	128.2	98.3
	574	130.5	128.4	98.34
	575	130.6	128.4	98.34
	576	130.6	128.6	98.48
	577	130.8	128.5	98.22
	578	130.7	128.5	98.32
	579	130.3	128.5	98.6
	580	130.8	128.6	98.35
	581	130.5	128.6	98.62
	582	130.8	128.5	98.22
	583	130.6	128.6	98.47
	584	130.3	127.9	98.2
	585	130.7	128.6	98.44
	586	130.6	128.2	98.21
	587	130.3	128.3	98.48
	588	130.7	128.3	98.17
	589	130.2	128.3	98.52
	590	130.5	128.4	98.45
	591	130.6	128.2	98.2
	592	130.4	128.1	98.19
	593	130.1	128.1	98.47
	594	130.6	128.1	98.06
	595	129.9	127.9	98.47
	596	129.9	128.1	98.61
	597	130.4	128.2	98.33
	598	130.1	128.1	98.46
	599	130.1	127.9	98.34
	600	130	128.1	98.48
	601	130.2	127.9	98.18
	602	129.6	128.1	98.79
	603	130.4	128.2	98.32
	604	130.1	127.9	98.32
	605	130.2	127.8	98.19
	606	129.5	127.5	98.48
	607	129.9	127.9	98.48
	608	130.2	128.1	98.36
	609	129.7	127.7	98.48
	610	130.1	127.5	98.06
	611	129.3	127.5	98.57
	612	129.8	128	98.6
	613	130	127.4	98.03
	614	129.5	127.7	98.61
	615	130	127.5	98.08
	616	129.5	127.4	98.42
	617	129.4	127.4	98.48
	618	129.4	127.6	98.62
	619	130	127.8	98.33
	620	129.6	127.5	98.33
	621	129.6	127.5	98.34
	622	129.3	127.4	98.59
	623	129.7	127.4	98.2
	624	129	127.3	98.74
	625	129.5	127.1	98.19
	626	129.2	127.2	98.45
	627	129.2	127.1	98.44
	628	129.3	127.2	98.35
	629	129.1	127	98.32
	630	129.1	126.9	98.31
	631	128.7	126.8	98.49
	632	129.1	126.9	98.32
	633	129.1	126.8	98.2
	634	129.1	126.9	98.3
	635	129	127	98.48
	636	128.8	127	98.61
	637	128.8	126.8	98.48
	638	128.8	126.7	98.42
	639	129.1	127	98.32
	640	128.9	126.6	98.18
	641	128.7	126.7	98.47
	642	128.8	126.6	98.3
	643	129	126.8	98.33
	644	128.8	126.6	98.31
	645	128.8	126.8	98.47
	646	128.9	126.8	98.35
	647	128.5	126.6	98.49
	648	128.8	126.4	98.15
	649	128.8	126.6	98.34
	650	128.6	126.6	98.44
	651	128.6	126.6	98.46
	652	128.8	126.8	98.44
	653	128.6	126.4	98.31
	654	128.7	126.5	98.29
	655	128.5	126.6	98.46
	656	128.6	126.5	98.38
	657	128.6	126.4	98.3
	658	128.5	126	98.02
	659	128.2	126.2	98.44
	660	128.4	126.4	98.45
	661	128.2	126.2	98.46
	662	128.2	126	98.3
	663	128.2	126.4	98.62
	664	128.4	126.2	98.25
	665	128	126	98.45
	666	128.3	126	98.15
	667	128	126.3	98.71
	668	128.3	126	98.16
	669	128	126.1	98.57
	670	128.1	126.1	98.43
	671	128	126.2	98.59
	672	128.3	125.9	98.14
	673	127.8	126	98.59
	674	128.2	126	98.31
	675	127.8	125.8	98.44
	676	128	125.8	98.31
	677	127.8	125.8	98.45
	678	127.7	125.9	98.6
	679	128	125.8	98.3
	680	127.8	125.8	98.45
	681	128	125.9	98.34
	682	127.7	125.7	98.46
	683	127.9	125.7	98.3
	684	127.9	125.9	98.42
	685	127.7	125.9	98.59
	686	127.7	125.9	98.59
	687	127.7	125.8	98.58
	688	127.7	125.5	98.26
	689	127.3	125.3	98.46
	690	127.5	125.7	98.59
	691	127.7	125.5	98.29
	692	127.6	125.3	98.19
	693	127.5	125.7	98.59
	694	127.7	125.3	98.12
	695	127.5	125.5	98.41
	696	127.3	125.3	98.45
	697	127.3	125.3	98.46
	698	127.5	125.3	98.33
	699	127.5	125.3	98.27
	700	127.1	125.2	98.45
	701	127.3	125.3	98.43
	702	127.5	125.5	98.43
	703	127.3	125.4	98.47
	704	127.5	125.2	98.13
	705	127.3	125.1	98.3
	706	127.1	125.1	98.44
	707	127.1	125	98.31
	708	127	125.2	98.61
	709	127.2	125	98.3
	710	126.8	125.2	98.71
	711	127.1	125	98.32
	712	127	125	98.46
	713	127.4	125	98.15
	714	126.8	125.2	98.71
	715	127	124.8	98.3
	716	126.6	124.7	98.42
	717	126.8	125	98.58
	718	127.2	125	98.29
	719	127	124.8	98.29
	720	127	125	98.44
	721	126.8	124.6	98.28
	722	126.8	124.8	98.43
	723	126.8	124.4	98.13
	724	126.8	124.8	98.46
	725	126.8	125	98.55
	726	126.6	124.6	98.44
	727	126.8	124.8	98.41
	728	126.6	124.6	98.41
	729	126.6	124.6	98.43
	730	126.8	124.4	98.16
	731	126.6	124.6	98.45
	732	126.4	124.4	98.43
	733	126.6	124.6	98.43
	734	126.4	124.4	98.44
	735	126.4	124.3	98.28
	736	126.4	124.5	98.43
	737	126.3	124.3	98.42
	738	126.4	124.3	98.29
	739	126.4	124.3	98.31
	740	126.4	124.5	98.43
	741	126.4	124.1	98.15
	742	126.3	124.3	98.43
	743	126.3	124.3	98.43
	744	126.4	124.1	98.14
	745	126.1	124.1	98.43
	746	126.2	124.1	98.28
	747	126	124.1	98.42
	748	126.2	124.3	98.44
	749	126.2	124.1	98.29
	750	126.1	124.1	98.43
	751	126.1	124.1	98.43
	752	125.7	124.1	98.71
	753	125.9	123.9	98.4
	754	126.1	124.1	98.42
	755	125.7	124.1	98.74
	756	125.9	124.1	98.56
	757	125.9	123.9	98.41
	758	126.1	124.1	98.43
	759	125.9	123.9	98.42
	760	125.9	123.7	98.28
	761	125.9	123.7	98.28
	762	125.5	123.7	98.56
	763	125.7	123.6	98.27
	764	125.5	123.9	98.69
	765	125.9	123.9	98.44
	766	125.7	123.5	98.26
	767	125.5	123.7	98.59
	768	125.5	123.7	98.52
	769	125.5	123.7	98.56
	770	125.5	123.5	98.41
	771	125.3	123.5	98.55
	772	125.7	123.7	98.41
	773	125.3	123.2	98.3
	774	125.7	123.7	98.41
	775	125.5	123.3	98.26
	776	125.5	123.5	98.43
	777	125.1	123.5	98.71
	778	125.5	123.5	98.39
	779	125.1	123.3	98.56
	780	125.3	123.3	98.39
	781	125.3	123.3	98.42
	782	125.1	123.3	98.56
	783	125.3	123.1	98.27
	784	125.1	123.3	98.56
	785	125.6	123.2	98.11
	786	125.1	123	98.29
	787	125.1	123.2	98.44
	788	125.3	123.1	98.26
	789	124.9	123.2	98.58
	790	125.1	122.8	98.14
	791	125.2	123	98.25
	792	125	123	98.41
	793	125	123	98.41
	794	125.2	122.8	98.11
	795	124.8	122.9	98.42
	796	125	122.8	98.23
	797	125	123	98.43
	798	125	123	98.41
	799	124.8	122.6	98.26
	800	124.8	122.8	98.4
	801	124.6	122.8	98.56
	802	124.8	122.8	98.41
	803	124.4	122.6	98.54
	804	124.8	122.8	98.41
	805	124.7	122.6	98.28
	806	124.6	122.6	98.38
	807	124.2	122.4	98.55
	808	124.4	122.5	98.42
	809	124.6	122.5	98.25
	810	124.6	122.6	98.42
	811	124.3	122.3	98.4
	812	124.4	122.5	98.42
	813	124.5	122.3	98.24
	814	124.3	122.3	98.39
	815	124.3	122.6	98.68
	816	124.3	122.4	98.53
	817	124	122.2	98.52
	818	124	122.4	98.74
	819	124.1	122.2	98.51
	820	123.8	122.2	98.71
	821	124.2	122	98.27
	822	124.4	122.4	98.4
	823	124.1	122.1	98.4
	824	124.1	122.1	98.4
	825	123.9	121.9	98.4
	826	123.9	122.1	98.55
	827	123.9	121.9	98.37
	828	123.9	121.7	98.25
	829	123.9	121.7	98.24
	830	123.7	122.1	98.68
	831	123.8	121.9	98.42
	832	123.7	121.7	98.4
	833	123.7	121.8	98.54
	834	123.8	121.9	98.39
	835	123.7	121.7	98.4
	836	123.5	121.7	98.56
	837	123.7	121.7	98.4
	838	123.7	121.9	98.54
	839	123.7	121.7	98.39
	840	123.7	121.5	98.23
	841	123.3	121.4	98.39
	842	123.5	121.7	98.53
	843	123.3	121.2	98.23
	844	123.3	121.7	98.69
	845	123.7	121.5	98.23
	846	123.3	121.7	98.7
	847	123.4	121.7	98.68
	848	123.7	121.7	98.39
	849	123.4	121.5	98.53
	850	123.4	121.6	98.53
	851	123.5	121.6	98.4
	852	123.2	121.4	98.54
	853	123.2	121.2	98.39
	854	123.2	121.2	98.38
	855	123.2	121.2	98.38
	856	123	121.2	98.53
	857	123	121.2	98.54
	858	123	121.4	98.68
	859	123.2	120.8	98.09
	860	122.8	121	98.52
	861	122.8	121.2	98.66
	862	123.2	121	98.24
	863	123	121	98.38
	864	122.6	120.8	98.54
	865	122.8	120.8	98.37
	866	122.6	121	98.7
	867	123	120.8	98.25
	868	122.8	120.6	98.25
	869	122.4	120.6	98.52
	870	122.6	120.6	98.38
	871	122.6	120.6	98.38
	872	122.6	120.8	98.52
	873	122.6	120.6	98.39
	874	122.3	120.6	98.66
	875	122.8	120.6	98.22
	876	122.6	120.6	98.37
	877	122.6	120.8	98.53
	878	122.6	120.5	98.23
	879	122.6	120.7	98.38
	880	122.3	120.7	98.67
	881	122.4	120.6	98.53
	882	122.3	120.3	98.37
	883	122.5	120.3	98.23
	884	122.3	120.5	98.53
	885	122.5	120.3	98.23
	886	122.1	120.3	98.52
	887	122.3	120.3	98.37
	888	122.3	120.4	98.49
	889	122.4	120.5	98.38
	890	122.5	120.5	98.37
	891	122.3	120.1	98.23
	892	121.9	120.3	98.67
	893	122.3	120.3	98.38
	894	122.1	120.3	98.54
	895	122.1	120.3	98.51
	896	121.9	119.9	98.36
	897	121.7	120.1	98.66
	898	121.9	120.1	98.52
	899	121.9	120.1	98.52
	900	121.9	120.1	98.51
	901	121.9	119.9	98.38
	902	121.7	119.9	98.52
	903	121.9	119.9	98.36
	904	121.7	119.7	98.36
	905	121.4	119.9	98.8
	906	121.7	119.5	98.21
	907	121.5	119.7	98.52
	908	121.7	119.7	98.36
	909	121.4	119.5	98.51
	910	121.5	119.7	98.52
	911	121.7	119.9	98.51
	912	121.5	119.5	98.36
	913	121.4	119.4	98.34
	914	121.3	119.7	98.66
	915	121.5	119.2	98.05
	916	121.2	119.3	98.51
	917	121.1	119.4	98.52
	918	121.2	119.2	98.35
	919	121	119.3	98.66
	920	121.3	119.5	98.53
	921	121.3	119.5	98.54
	922	121.2	119.5	98.64
	923	121.2	119.3	98.5
	924	121.3	119.4	98.38
	925	121	119.1	98.48
	926	121.2	119.2	98.35
	927	121	119.2	98.5
	928	120.9	119.3	98.68
	929	121.1	119	98.21
	930	120.6	118.9	98.62
	931	120.8	118.8	98.32
	932	120.5	119.2	98.85
	933	121	119	98.33
	934	121	118.8	98.18
	935	120.6	119	98.68
	936	121.2	118.9	98.18
	937	120.6	118.8	98.53
	938	120.4	118.8	98.65
	939	120.6	118.8	98.5
	940	120.6	118.6	98.35
	941	120.6	118.8	98.51
	942	120.4	118.6	98.5
	943	120.8	119	98.52
	944	121.2	119.2	98.38
	945	121	118.6	98.06
	946	120.6	119.4	98.96
	947	121.2	118.8	98.07
	948	120.8	118.8	98.32
	949	120.3	118.5	98.5
	950	120.2	118.6	98.67
	951	120.8	118.8	98.34
	952	120.4	118.5	98.35
	953	119.9	118.3	98.66
	954	120.4	118.8	98.66
	955	120.5	118.6	98.47
	956	120.4	118.3	98.24
	957	120.6	118.8	98.5
	958	120.3	118.4	98.49
	959	120.6	118.8	98.52
	960	120.4	118.4	98.36
	961	119.9	118.4	98.78
	962	120.4	118.4	98.34
	963	120.2	118.5	98.53
	964	120	118.2	98.52
	965	120.2	118.2	98.32
	966	119.6	118	98.64
	967	119.8	117.9	98.37
	968	120.2	118.6	98.66
	969	120.4	118.2	98.18
	970	120	118.2	98.48
	971	119.6	118.1	98.68
	972	119.9	117.5	98
	973	119.7	118.2	98.8
	974	119.9	118	98.47
	975	119.9	118.1	98.49
	976	119.7	117.9	98.49
	977	119.3	117.9	98.79
	978	120	117.7	98.04
	979	119.7	117.9	98.49
	980	119.3	117.7	98.66
	981	119.5	117.3	98.13
	982	119.5	117.9	98.62
	983	119.3	117.9	98.82
	984	119.3	117.5	98.5
	985	119.5	117.3	98.18
	986	119.7	118.1	98.66
	987	119.5	117.5	98.32
	988	119.5	117.8	98.59
	989	120	117.9	98.18
	990	119.5	117.7	98.49
	991	119.1	117.1	98.37
	992	119	117.3	98.61
	993	119.3	117.6	98.53
	994	118.8	117.2	98.61
	995	119	117.1	98.46
	996	118.6	117.2	98.78
	997	119.5	117.3	98.16
	998	119.1	117.7	98.82
	999	119	117	98.32
	1000	118.4	117	98.79

## Sheet: Figure5g
	LiFeHCF-1-380 mA g-1		LiFeHCF-1-190 mA g-1
	Cycle number	Specific discharge capacity (mAh g-1)	Cycle number	Specific discharge capacity (mAh g-1)
	1	0.3	1	0.2
	2	99.5	2	81.4
	3	100.7	3	81.7
	4	101.4	4	78.6
	5	101.2	5	79.2
	6	55.6	6	79.6
	7	57.2	7	79.7
	8	57.9	8	79.8
	9	58.2	9	79.8
	10	58.3	10	79.9
	11	58.6	11	79.9
	12	58.6	12	79.8
	13	58.6	13	79.4
	14	59	14	79.3
	15	59.1	15	79.3
	16	59.2	16	79
	17	59.4	17	78.8
	18	59.2	18	78.8
	19	59.3	19	78.8
	20	59.3	20	78.5
	21	59.4	21	78.6
	22	59.6	22	78.5
	23	59.5	23	78.4
	24	59.4	24	78.3
	25	59.6	25	78.1
	26	59.3	26	78.1
	27	59.2	27	77.9
	28	59.3	28	78.1
	29	59.5	29	77.9
	30	59.5	30	77.8
	31	59.2	31	77.7
	32	59.2	32	77.7
	33	59.1	33	77.8
	34	59.4	34	77.7
	35	59.4	35	77.7
	36	59.2	36	77.4
	37	59.2	37	77.2
	38	59.4	38	77.2
	39	59.2	39	77.1
	40	59.4	40	77.2
	41	59.2	41	77.2
	42	59.3	42	77
	43	59.2	43	77
	44	59.3	44	76.9
	45	59.1	45	76.9
	46	59.2	46	77
	47	59.3	47	76.8
	48	59	48	76.7
	49	59.3	49	76.4
	50	59.2	50	76.5
	51	59	51	76.5
	52	58.8	52	76.3
	53	59.3	53	76
	54	58.9	54	76.2
	55	58.5	55	75.9
	56	58.5	56	75.8
	57	58.5	57	75.8
	58	58.8	58	75.7
	59	58.7	59	75.6
	60	58.6	60	75.3
	61	58.6	61	75.6
	62	58.6	62	75.4
	63	58.4	63	75.3
	64	58.4	64	75.2
	65	58.5	65	75.2
	66	57.8	66	75
	67	58.2	67	74.8
	68	62.4	68	74.8
	69	62.7	69	75
	70	57.1	70	54
	71	57.2	71	78.1
	72	57.5	72	74.8
	73	57.2	73	74.5
	74	57.3	74	74.4
	75	57.4	75	74.2
	76	56.8	76	73.8
	77	57.1	77	73.8
	78	56.9	78	73.8
	79	56.9	79	73.6
	80	57.3	80	73.5
	81	57.3	81	73.5
	82	57.3	82	73.4
	83	57.2	83	73.2
	84	59.5	84	73.2
	85	57.2	85	73.1
	86	57.2	86	72.9
	87	56.9	87	72.8
	88	57	88	72.8
	89	56.8	89	72.7
	90	56.6	90	72.7
	91	56.9	91	72.5
	92	56.9	92	72.5
	93	56.8	93	72.4
	94	56.7	94	72.2
	95	56.6	95	71.9
	96	56.8	96	71.9
	97	56.7	97	71.8
	98	57	98	71.5
	99	56.7	99	71.6
	100	56.5	100	71.2
	101	56.6	101	71.2
	102	56.7	102	71.1
	103	56.6	103	71.2
	104	56.5	104	70.9
	105	56.4	105	70.7
	106	56.3	106	70.7
	107	56.5	107	70.6
	108	56.2	108	70.5
	109	56.3	109	70.3
	110	56.2	110	70.2
	111	56	111	70
	112	56	112	70
	113	56.2	113	69.6
	114	56.2	114	69.8
	115	56.4	115	69.6
	116	55.9	116	69.4
	117	56	117	69.4
	118	55.8	118	69.3
	119	55.8	119	69.4
	120	55.7	120	69.5
	121	55.9	121	68.8
	122	56	122	68.8
	123	55.5	123	69
	124	55.5	124	68.9
	125	55.7	125	68.7
	126	55.2	126	68.7
	127	55.8	127	68.5
	128	55.7	128	68.4
	129	55.1	129	68.2
	130	55	130	69.7
	131	54.7	131	68.3
	132	55	132	68.3
	133	54.5	133	68
	134	54.5	134	67.8
	135	55	135	67.9
	136	54.5	136	67.6
	137	54.7	137	68
	138	54.3	138	67.5
	139	54.5	139	67.5
	140	54.6	140	67.6
	141	54.5	141	67.2
	142	54.1	142	67.3
	143	54.2	143	66.9
	144	54.1	144	67.1
	145	54	145	67.1
	146	54.3	146	66.8
	147	53.8	147	66.7
	148	54.4	148	66.8
	149	54	149	66.7
	150	53.7	150	66.8
	151	53.6	151	66.8
	152	53.7	152	66.6
	153	53.9	153	66.5
	154	53.7	154	66.4
	155	53.4	155	66.4
	156	53.5	156	66.1
	157	53.5	157	66.2
	158	53.2	158	66
	159	53.2	159	66
	160	53.3	160	65.9
	161	53.2	161	65.8
	162	52.8	162	65.8
	163	53.1	163	65.7
	164	53.1	164	65.7
	165	53.1	165	65.8
	166	52.9	166	65.9
	167	53	167	65.6
	168	52.7	168	65.5
	169	52.8	169	65.5
	170	52.3	170	65.1
	171	52.6	171	65.7
	172	52.6	172	65.3
	173	52.4	173	65.1
	174	52.5	174	65
	175	52.4	175	64.9
	176	52.7	176	64.9
	177	52	177	65
	178	52.6	178	65
	179	52	179	64.9
	180	52.2	180	64.6
	181	51.7	181	64.9
	182	51.8	182	64.9
	183	51.7	183	64.8
	184	51.9	184	65
	185	51.7	185	64.7
	186	51.5	186	71.6
	187	51.7	187	64.2
	188	51.7	188	64.1
	189	51	189	64.1
	190	50.7	190	64.2
	191	51.3	191	64.3
	192	51	192	64.3
	193	51	193	64.2
	194	51	194	64
	195	51	195	63.9
	196	50.5	196	63.9
	197	50.7	197	64
	198	51.1	198	63.9
	199	50.5	199	63.8
	200	50.6	200	63.7
	201	50.5	201	63.7
	202	51	202	63.5
	203	50.2	203	63.5
	204	50.3	204	63.6
	205	49.8	205	63.3
	206	49.9	206	63.5
	207	49.9	207	63.2
	208	49.9	208	63.3
	209	50.1	209	63.2
	210	49.9	210	63.1
	211	50.2	211	63
	212	49.7	212	63
	213	50.1	213	63
	214	50	214	63
	215	49.7	215	63
	216	50.1	216	63.1
	217	49.6	217	63
	218	49.7	218	62.7
	219	49.8	219	62.8
	220	49.4	220	62.6
	221	49.8	221	62.3
	222	49.4	222	62.4
	223	49.5	223	62.4
	224	49.1	224	62.4
	225	49.8	225	62.1
	226	49.3	226	62.2
	227	49.5	227	62.2
	228	49.1	228	62.1
	229	48.8	229	61.9
	230	48.6	230	61.9
	231	48.4	231	62
	232	48.9	232	61.8
	233	48.8	233	61.9
	234	48.6	234	62
	235	48.6	235	61.9
	236	48.3	236	61.8
	237	48.4	237	61.9
	238	47.9	238	61.8
	239	48.1	239	61.6
	240	48	240	61.7
	241	48.2	241	61.5
	242	48	242	61.6
	243	47.6	243	61.5
	244	47.8	244	61.5
	245	47.9	245	61.6
	246	47.7	246	61.4
	247	47.4	247	61.6
	248	47.6	248	61.3
	249	47.9	249	61.2
	250	47.6	250	61.5
	251	47.3	251	61.5
	252	47.3	252	61.5
	253	47.4	253	61.4
	254	47.7	254	61.4
	255	47.4	255	61.2
	256	47.1	256	61.2
	257	47.2	257	61
	258	47.2	258	60.9
	259	47.4	259	61.1
	260	47.5	260	61
	261	47.1	261	60.8
	262	47.1	262	61
	263	46.8	263	60.9
	264	46.7	264	61.1
	265	46.4	265	60.9
	266	46.7	266	60.9
	267	46.4	267	60.7
	268	46.6	268	60.9
	269	46.6	269	61
	270	46.3	270	60.9
	271	46.6	271	60.9
	272	46.3	272	61
	273	46.6	273	60.9
	274	46.3	274	60.8
	275	46.3	275	60.8
	276	45.9	276	60.7
	277	45.9	277	60.6
	278	45.9	278	60.5
	279	45.9	279	60.5
	280	45.7	280	60.5
	281	45.9	281	60.6
	282	45.6	282	60.6
	283	45.8	283	60.8
	284	45.7	284	60.6
	285	45.5	285	60.9
	286	45.7	286	60.7
	287	45.7	287	60.7
	288	45.6	288	60.8
	289	45.5	289	60.6
	290	45.6	290	60.7
	291	45.2	291	60.6
	292	45.5	292	60.7
	293	45.6	293	60.7
	294	45.6	294	60.7
	295	45.5	295	60.7
	296	45.4	296	60.7
	297	47	297	60.5
	298	46.1	298	60.7
	299	46.4	299	60.7
	300	46	300	60.7
