# Supplementary material for: Lithiated Prussian blue analogues as positive electrode active materials for stable non-aqueous lithium-ion batteries
Source: Nat Commun. 2022 Dec 16;13:7790. doi: 10.1038/s41467-022-35376-1 (PMC9758126; doi:10.1038/s41467-022-35376-1)
Supplement: Supplementary file 2 — Source Data [file 41467_2022_35376_MOESM2_ESM.zip › Source Data/Figure6.xlsx]

## Sheet: Figure 6a and Figure 6b
LiFeHCF-1
2 Theta (deg.)	Intensity (a.u.)	Intensity (a.u.)	Intensity (a.u.)	Intensity (a.u.)	Intensity (a.u.)	Intensity (a.u.)	Intensity (a.u.)	Intensity (a.u.)	Intensity (a.u.)	Intensity (a.u.)	Intensity (a.u.)	Intensity (a.u.)	Intensity (a.u.)	Intensity (a.u.)	Intensity (a.u.)	Intensity (a.u.)	Intensity (a.u.)	Intensity (a.u.)	Intensity (a.u.)	Intensity (a.u.)	Intensity (a.u.)	Intensity (a.u.)	Intensity (a.u.)	Intensity (a.u.)	Intensity (a.u.)	Intensity (a.u.)	Intensity (a.u.)	Intensity (a.u.)	Intensity (a.u.)	Intensity (a.u.)	Intensity (a.u.)	Intensity (a.u.)	Intensity (a.u.)	Intensity (a.u.)	Intensity (a.u.)	Intensity (a.u.)	Intensity (a.u.)	Intensity (a.u.)	Intensity (a.u.)	Intensity (a.u.)	Intensity (a.u.)	Intensity (a.u.)	Intensity (a.u.)	Intensity (a.u.)	Intensity (a.u.)	Intensity (a.u.)	Intensity (a.u.)	Intensity (a.u.)	Intensity (a.u.)
10	4713.33	4560	4956.67	4590	4723.33	4640	4366.67	4700	4603.33	4846.67	4316.67	4920	4570	4630	4603.33	4470	4483.33	4453.33	4503.33	4456.67	4743.33	4633.33	4596.67	4480	4396.67	4696.67	4790	4646.67	5030	4453.33	4420	4606.67	4573.33	4666.67	4650	4660	4650	4433.33	4370	4613.33	4523.33	4746.67	4623.33	4540	4420	4596.67	4160	4696.67	4573.33
10.02	4676.67	4766.67	4726.67	4523.33	4863.33	4576.67	4623.33	4710	4583.33	4570	4586.67	4613.33	4493.33	4656.67	4390	4713.33	4666.67	4523.33	4703.33	4590	4493.33	4556.67	4446.67	4616.67	4536.67	4526.67	4600	4680	4556.67	4410	4730	4660	4570	4703.33	4673.33	4593.33	4396.67	4520	4573.33	4500	4663.33	4263.33	4630	4626.67	4403.33	4776.67	4570	4530	4583.33
10.04	4963.33	4820	4680	4520	4476.67	4603.33	4570	4780	4676.67	4563.33	4740	4403.33	4423.33	4673.33	4730	4570	4640	4603.33	4586.67	4503.33	4480	4646.67	4643.33	4673.33	4480	4530	4693.33	4530	4523.33	4600	4626.67	4576.67	4576.67	4600	4636.67	4483.33	4556.67	4583.33	4493.33	4596.67	4710	4426.67	4666.67	4420	4676.67	4603.33	4513.33	4570	4653.33
10.06	4886.67	4703.33	4673.33	4843.33	4663.33	4683.33	4523.33	4680	4866.67	4630	4653.33	4680	4593.33	4556.67	4536.67	4583.33	4716.67	4616.67	4673.33	4563.33	4673.33	4596.67	4470	4596.67	4533.33	4636.67	4753.33	4546.67	4583.33	4666.67	4576.67	4783.33	4676.67	4640	4563.33	4686.67	4426.67	4490	4606.67	4813.33	4450	4690	4636.67	4613.33	4633.33	4516.67	4526.67	4576.67	4680
10.08	4596.67	4726.67	4566.67	4906.67	4790	4800	4490	4560	4543.33	4790	4783.33	4696.67	4630	4410	4626.67	4466.67	4456.67	4603.33	4470	4753.33	4673.33	4823.33	4720	4746.67	4636.67	4653.33	4763.33	4673.33	4450	4603.33	4576.67	4643.33	4893.33	4540	4576.67	4753.33	4633.33	4660	4596.67	4586.67	4500	4683.33	4416.67	4570	4573.33	4750	4593.33	4586.67	4853.33
10.1	4766.67	4626.67	4736.67	4816.67	4690	4990	4683.33	4686.67	4613.33	4596.67	4710	4693.33	4726.67	4583.33	4603.33	4633.33	4686.67	4600	4790	4740	4513.33	4603.33	4470	4756.67	4630	4613.33	4446.67	4620	4653.33	4686.67	4716.67	4596.67	4573.33	4646.67	4693.33	4643.33	4610	4656.67	4676.67	4540	4483.33	4570	4536.67	4663.33	4623.33	4720	4626.67	4710	4643.33
10.12	4680	4793.33	4866.67	4946.67	4596.67	4553.33	4603.33	4536.67	4706.67	4843.33	4913.33	4746.67	4636.67	4703.33	4663.33	4576.67	4773.33	4540	4680	4706.67	4683.33	4823.33	4630	4606.67	4750	4626.67	4620	4710	4540	4896.67	4816.67	4573.33	4553.33	4716.67	4603.33	4666.67	4530	4686.67	4643.33	4513.33	4470	4590	4410	4603.33	4626.67	4430	4476.67	4563.33	4760
10.14	4723.33	4806.67	4726.67	4750	4770	4600	4706.67	4730	4776.67	4613.33	4660	4813.33	4440	4760	4753.33	4600	4633.33	4790	4843.33	4736.67	4693.33	4873.33	4636.67	4540	4890	4616.67	4800	4373.33	4480	4773.33	4746.67	4660	4440	4576.67	4593.33	4710	4456.67	4626.67	4576.67	4326.67	4603.33	4643.33	4550	4543.33	4543.33	4693.33	4660	4650	4490
10.16	4863.33	4943.33	4940	4720	4756.67	5000	4706.67	4830	4616.67	4830	4826.67	4763.33	4630	4683.33	4553.33	4940	4633.33	4673.33	4516.67	4686.67	4646.67	4733.33	4803.33	4483.33	4643.33	4666.67	4790	4566.67	4440	4773.33	4550	4553.33	4643.33	4633.33	4633.33	4680	4606.67	4533.33	4483.33	4636.67	4710	4663.33	4463.33	4486.67	4740	4573.33	4363.33	4566.67	4733.33
10.18	4896.67	4720	4970	4836.67	4803.33	4980	4806.67	5086.67	4656.67	4726.67	4673.33	4860	4756.67	4730	4610	4846.67	4520	4570	4850	4663.33	4606.67	4783.33	4806.67	4443.33	4550	4666.67	4900	4673.33	4763.33	5016.67	4540	4680	4446.67	4693.33	4620	4663.33	4566.67	4673.33	4603.33	4610	4633.33	4596.67	4553.33	4540	4546.67	4673.33	4516.67	4543.33	4920
10.2	4833.33	4896.67	4816.67	4836.67	4590	4813.33	4593.33	4710	4563.33	4960	4753.33	4746.67	4660	4786.67	4833.33	4690	4613.33	4690	4680	4680	4653.33	4736.67	4696.67	4576.67	4826.67	4563.33	4683.33	4640	4780	4730	4690	4506.67	4463.33	4606.67	4616.67	4836.67	4763.33	4780	4696.67	4673.33	4676.67	4706.67	4546.67	4656.67	4703.33	4566.67	4566.67	4486.67	4666.67
10.22	4793.33	4906.67	4633.33	4936.67	4596.67	4723.33	4910	4850	4783.33	4926.67	4903.33	4496.67	4570	4676.67	4863.33	4570	4833.33	4733.33	4856.67	4600	4670	4566.67	4670	4613.33	4793.33	4623.33	4696.67	4686.67	4666.67	4740	4730	4653.33	4650	4520	4643.33	4573.33	4646.67	4760	4700	4650	4593.33	4593.33	4513.33	4966.67	4713.33	4550	4643.33	4660	4623.33
10.24	4530	4636.67	4706.67	4766.67	4783.33	4883.33	4776.67	4696.67	4903.33	4730	4776.67	4713.33	4726.67	4906.67	4850	4656.67	4603.33	4620	4726.67	4666.67	4726.67	4716.67	4593.33	4840	4773.33	4790	4623.33	4706.67	4726.67	4550	4876.67	4916.67	4726.67	4690	4693.33	4706.67	4533.33	4566.67	4630	4610	4576.67	4683.33	4483.33	4666.67	4683.33	4706.67	4786.67	4606.67	4646.67
10.26	4763.33	4873.33	4853.33	4896.67	4790	4833.33	4790	4606.67	4763.33	4716.67	4593.33	4730	4626.67	4780	4633.33	4610	4673.33	4643.33	4770	4606.67	4856.67	4660	4690	4580	4706.67	4703.33	4766.67	4523.33	4826.67	4586.67	4710	4523.33	4610	4640	4600	4816.67	4830	4403.33	4556.67	4523.33	4650	4786.67	4520	4730	4853.33	4683.33	4790	4583.33	4676.67
10.28	4910	4773.33	4890	4843.33	4700	4783.33	4903.33	4966.67	4930	4986.67	4743.33	4596.67	4790	4480	4943.33	4663.33	4600	4813.33	4653.33	4676.67	4656.67	4916.67	4636.67	4716.67	4796.67	4530	4766.67	4593.33	4680	4660	4730	4490	5063.33	4600	4673.33	4543.33	4503.33	4596.67	4543.33	4853.33	4806.67	4516.67	4563.33	4793.33	4820	4740	4793.33	4580	4660
10.3	4723.33	4443.33	4663.33	4803.33	4853.33	4693.33	4880	4736.67	4830	4736.67	4726.67	4780	4693.33	4710	4690	4833.33	4730	4643.33	4603.33	4886.67	4760	4683.33	4840	4806.67	4740	4813.33	4613.33	4646.67	4760	4903.33	4643.33	4836.67	4616.67	4563.33	4620	4546.67	4610	4816.67	4603.33	4720	4650	4573.33	4373.33	4686.67	4733.33	4880	4606.67	4700	4553.33
10.32	4730	4703.33	4863.33	4750	4783.33	4920	4940	4630	4763.33	4786.67	4796.67	4733.33	4663.33	4696.67	4673.33	4656.67	4776.67	4586.67	4560	4633.33	4690	4593.33	4520	4713.33	4950	4830	4696.67	4823.33	4733.33	4793.33	4820	4926.67	4580	4660	4666.67	4733.33	4686.67	4780	4596.67	4876.67	4686.67	4540	4813.33	4733.33	4673.33	4616.67	4670	4713.33	4520
10.34	4773.33	4850	4660	4810	4786.67	4850	4810	4926.67	4733.33	4753.33	4766.67	4756.67	4856.67	4810	4923.33	4726.67	4673.33	4570	4663.33	4570	4723.33	4766.67	4870	4850	4846.67	4640	4810	4873.33	4850	4803.33	4583.33	4860	4790	4633.33	4526.67	4880	4686.67	4883.33	4516.67	4596.67	4850	4563.33	5043.33	4770	4663.33	4876.67	4470	4720	4543.33
10.36	4943.33	4976.67	4916.67	4696.67	4850	4923.33	4680	4833.33	4646.67	4706.67	4703.33	4793.33	4670	4613.33	4493.33	4773.33	4800	4596.67	4703.33	4700	4750	4903.33	4760	4930	4726.67	4916.67	4740	4640	4740	4600	4753.33	4730	4593.33	4666.67	4730	4776.67	4636.67	4656.67	4916.67	4533.33	4786.67	4643.33	4733.33	4666.67	4723.33	4760	4740	4586.67	4760
10.38	4943.33	4826.67	4936.67	4980	4890	4750	4723.33	4836.67	4553.33	4893.33	5003.33	4800	4796.67	4643.33	4626.67	4746.67	4680	4613.33	4613.33	4853.33	4830	4963.33	4756.67	4716.67	4930	4793.33	4773.33	4736.67	4836.67	4640	4660	4830	4893.33	4676.67	4740	4626.67	4666.67	4710	4893.33	4626.67	4856.67	4710	4723.33	4606.67	4600	4593.33	4823.33	4646.67	4753.33
10.4	4960	4903.33	4966.67	4990	4773.33	4883.33	4820	4863.33	4516.67	4940	4876.67	4776.67	4873.33	4793.33	4696.67	4760	4743.33	4903.33	4756.67	4873.33	4816.67	4806.67	4656.67	4810	4913.33	4776.67	4843.33	4900	4743.33	4560	4613.33	4683.33	4923.33	4610	4773.33	4776.67	4613.33	4880	4713.33	4743.33	4770	4553.33	4623.33	4570	4700	4710	4710	4650	4643.33
10.42	4970	4780	4816.67	4873.33	5013.33	4690	4880	4856.67	4743.33	4863.33	4653.33	4696.67	4923.33	4970	4576.67	4810	4806.67	4773.33	4730	4753.33	4866.67	4750	4673.33	4846.67	4893.33	4883.33	4836.67	4776.67	4796.67	4736.67	4973.33	4806.67	4610	4820	4870	4430	4916.67	4713.33	4773.33	4596.67	4646.67	4800	4663.33	4923.33	4430	4680	4820	4576.67	4830
10.44	5116.67	4933.33	4960	4900	4853.33	5033.33	4800	4820	4826.67	4893.33	4753.33	4706.67	4933.33	4690	4770	4853.33	4770	5026.67	4643.33	4686.67	4883.33	4780	4730	4710	4966.67	4656.67	4780	4700	4796.67	4810	4686.67	4616.67	4803.33	4663.33	4836.67	4763.33	4583.33	4883.33	4506.67	4696.67	4820	4816.67	4720	4733.33	4660	4546.67	4560	4900	4723.33
10.46	4893.33	4723.33	4883.33	5076.67	4916.67	4990	4880	4786.67	4753.33	4893.33	4750	4896.67	4736.67	4740	4846.67	4786.67	4610	4870	4570	4726.67	4880	4800	4666.67	4970	4903.33	4693.33	4760	4780	4650	4773.33	4780	4863.33	4760	4760	4963.33	4746.67	4630	4836.67	4780	4656.67	4690	4780	4686.67	4873.33	4636.67	4866.67	4660	4596.67	4860
10.48	4890	4926.67	5133.33	4970	5093.33	4906.67	5063.33	4946.67	4933.33	4896.67	4863.33	4830	4923.33	4686.67	4703.33	4993.33	4753.33	4913.33	4886.67	4830	4716.67	4763.33	4690	4740	4753.33	4723.33	4686.67	4826.67	4600	4646.67	4710	4896.67	4956.67	4820	4726.67	4900	4800	4573.33	4713.33	4950	4753.33	4683.33	4750	4790	4586.67	4603.33	4750	4593.33	4920
10.5	4913.33	4850	5193.33	5010	4903.33	4993.33	5033.33	4910	4943.33	5030	4816.67	4910	4780	4946.67	4723.33	4703.33	4780	4873.33	4970	4880	4660	4703.33	4916.67	4820	4810	4646.67	4826.67	4756.67	4813.33	4636.67	4640	4796.67	4706.67	4786.67	4846.67	5006.67	4723.33	4676.67	4683.33	4633.33	4626.67	4733.33	4843.33	4750	4656.67	4790	4750	4843.33	4870
10.52	5180	5116.67	5033.33	4920	5060	4986.67	4693.33	4843.33	4866.67	4676.67	4620	4893.33	4946.67	4773.33	4846.67	4983.33	4570	4880	4853.33	5030	4810	4666.67	4693.33	4803.33	4850	4630	4760	4643.33	4500	4636.67	4776.67	4810	5070	4843.33	4713.33	4816.67	4756.67	4713.33	4820	4763.33	4543.33	4793.33	4720	4663.33	4810	4786.67	4836.67	4650	4880
10.54	4956.67	4920	4903.33	5083.33	4996.67	4913.33	4900	4826.67	4833.33	4810	4803.33	4953.33	4816.67	4890	4903.33	4900	4923.33	4816.67	4913.33	4920	4630	4966.67	4816.67	4693.33	4856.67	4806.67	5026.67	4713.33	4706.67	4760	4626.67	4813.33	4880	4560	4853.33	4726.67	4756.67	4726.67	5016.67	4783.33	4623.33	4626.67	4746.67	4776.67	4786.67	4920	4793.33	4743.33	4886.67
10.56	4980	4786.67	4956.67	4893.33	5003.33	5010	4896.67	4866.67	5006.67	4740	4870	4863.33	5090	4800	4936.67	4736.67	4936.67	4830	4940	4706.67	4733.33	4983.33	4650	4960	4826.67	4680	4813.33	4776.67	4940	4926.67	4773.33	4826.67	4686.67	4716.67	4883.33	4873.33	4846.67	4726.67	4900	4833.33	4756.67	4800	4656.67	4690	4696.67	4573.33	4813.33	4676.67	4703.33
10.58	4950	4853.33	4886.67	4890	4863.33	4946.67	4840	5020	5096.67	4760	4866.67	4836.67	4973.33	4730	4956.67	4760	4850	5140	4803.33	4810	4970	4863.33	4710	4840	4686.67	4950	4773.33	5100	5043.33	4760	4810	4813.33	4743.33	4796.67	4886.67	4790	4680	4720	4743.33	4826.67	4693.33	4676.67	4883.33	4686.67	4613.33	4610	4773.33	4723.33	4873.33
10.6	4913.33	5060	4790	5066.67	4980	4916.67	4800	5006.67	4786.67	5010	4693.33	4896.67	4723.33	4743.33	4983.33	4943.33	4910	4736.67	4740	4720	4973.33	4916.67	4770	4930	4703.33	4786.67	4923.33	4886.67	4900	4713.33	4920	4830	4940	4656.67	4950	4630	4883.33	4623.33	4713.33	4836.67	4726.67	4690	4873.33	4903.33	4826.67	4900	4750	4853.33	4716.67
10.62	5060	5023.33	4893.33	4980	4876.67	4993.33	4896.67	4653.33	4920	4893.33	4910	4850	4803.33	4843.33	5013.33	4876.67	4986.67	4973.33	4833.33	4850	4933.33	4876.67	4873.33	5026.67	4580	4683.33	4860	4766.67	5130	4883.33	4703.33	4770	4796.67	4626.67	5020	4666.67	4920	4760	4770	4866.67	4863.33	4890	4700	4813.33	4813.33	4960	4893.33	4640	4733.33
10.64	5000	5030	4926.67	4910	5120	4773.33	4940	4840	4906.67	5000	4886.67	4790	4910	5036.67	5070	5156.67	4970	4973.33	4790	4903.33	4880	4910	4783.33	4853.33	4773.33	4873.33	4796.67	4760	4793.33	4886.67	4756.67	4773.33	4826.67	4763.33	4936.67	4933.33	4870	4690	4780	4760	4766.67	4590	4800	4863.33	4980	4863.33	4993.33	4833.33	4830
10.66	4983.33	4996.67	5223.33	4956.67	5016.67	4943.33	5046.67	4623.33	5023.33	4970	4970	4880	4860	4973.33	4763.33	5036.67	4856.67	4860	4680	4896.67	4803.33	5066.67	4793.33	4743.33	4710	4933.33	4800	4816.67	4830	5036.67	4936.67	4966.67	4663.33	4970	4923.33	4893.33	4796.67	4603.33	4860	4740	5083.33	4506.67	4726.67	4663.33	4756.67	4720	4863.33	4730	4930
10.68	5003.33	5040	5300	4833.33	4946.67	4880	5206.67	5216.67	4900	5090	4800	4840	5033.33	4926.67	4720	4886.67	4903.33	4710	4986.67	4646.67	4873.33	4946.67	4803.33	4966.67	4860	4773.33	4813.33	4973.33	5000	4943.33	4653.33	4750	4823.33	4946.67	4670	4830	4733.33	4680	4730	4790	4756.67	4856.67	4853.33	4856.67	4843.33	4780	4933.33	4723.33	4850
10.7	4916.67	5076.67	5060	4833.33	4906.67	4910	4906.67	4876.67	5210	4903.33	4760	4780	5063.33	4926.67	4983.33	4863.33	4953.33	4896.67	4880	4820	4806.67	4826.67	4900	4833.33	5003.33	4933.33	4936.67	4970	4920	4890	4840	4976.67	4833.33	4850	4706.67	4873.33	4923.33	4760	4776.67	4710	4943.33	4706.67	5026.67	4976.67	4773.33	4773.33	4646.67	4710	4973.33
10.72	5123.33	5050	5116.67	4816.67	4926.67	5026.67	5010	4860	5063.33	4940	4810	4933.33	4940	5103.33	4846.67	4846.67	4980	4940	5173.33	4926.67	4900	4896.67	4940	5053.33	4733.33	4766.67	4806.67	4966.67	4890	4916.67	4810	4673.33	4546.67	4850	4733.33	4966.67	4813.33	4990	4876.67	4600	4810	4716.67	4930	4910	4740	4833.33	4896.67	4683.33	4790
10.74	5070	4896.67	4840	5003.33	4950	4936.67	5016.67	5066.67	5010	5090	4760	4896.67	4976.67	5166.67	5003.33	4760	4896.67	4860	4860	4833.33	4810	4786.67	5010	4960	4680	4850	4746.67	4913.33	4903.33	4853.33	4856.67	4910	4683.33	4733.33	4953.33	4810	4880	4730	4666.67	4710	4856.67	4816.67	4910	5006.67	4783.33	4786.67	4866.67	4690	5040
10.76	5253.33	5043.33	4860	4870	5003.33	5070	4950	5033.33	4980	5156.67	4983.33	4870	4890	4956.67	5080	4903.33	4696.67	4866.67	4886.67	4843.33	4936.67	4876.67	5113.33	4963.33	4830	4863.33	4886.67	4770	4776.67	4986.67	4920	5003.33	4816.67	4836.67	4846.67	4836.67	4923.33	4840	4816.67	4786.67	5033.33	5006.67	5016.67	4786.67	4793.33	4796.67	5000	4883.33	4936.67
10.78	4983.33	5076.67	5100	4773.33	5033.33	5056.67	4933.33	5083.33	5080	5233.33	4963.33	5073.33	5123.33	5016.67	4973.33	4806.67	4786.67	4910	5036.67	5006.67	4786.67	5126.67	4890	4870	4813.33	4943.33	4883.33	4873.33	4910	4750	4976.67	4843.33	4816.67	4880	4890	5253.33	4840	4916.67	4713.33	4910	4813.33	4840	5000	4980	4846.67	4953.33	4920	4876.67	4823.33
10.8	5133.33	4996.67	5070	4993.33	5016.67	5176.67	4966.67	5263.33	5096.67	5070	4826.67	4993.33	5096.67	4803.33	4853.33	4946.67	4850	4970	4896.67	4830	4970	5050	4813.33	4930	4953.33	5040	4820	4950	5033.33	4846.67	4850	4990	5036.67	4873.33	4846.67	4810	4863.33	4833.33	4950	4630	4820	4790	4646.67	4756.67	4863.33	4866.67	4896.67	4706.67	4863.33
10.82	5320	5100	4950	5170	4793.33	5146.67	5006.67	4940	5113.33	5033.33	5006.67	5043.33	5143.33	5050	5000	4753.33	5013.33	4743.33	5013.33	4846.67	4966.67	5006.67	4853.33	4866.67	4876.67	5020	4913.33	4920	4980	4980	4806.67	4860	4836.67	4956.67	4946.67	4790	4880	4856.67	4723.33	4716.67	4666.67	4873.33	4753.33	5006.67	4926.67	4936.67	4936.67	4876.67	4683.33
10.84	5050	5163.33	4983.33	5130	5123.33	5100	5113.33	5086.67	5006.67	5026.67	4966.67	4936.67	5046.67	4966.67	4920	4940	4793.33	5076.67	5046.67	4886.67	5020	4850	4893.33	4730	4850	4923.33	4940	4923.33	5010	4743.33	4980	4860	4923.33	4770	5110	4783.33	4956.67	4856.67	4796.67	4770	5053.33	4913.33	4886.67	4986.67	4833.33	4866.67	4850	4696.67	4840
10.86	5133.33	4966.67	5106.67	5020	5143.33	4896.67	5146.67	4973.33	5013.33	5016.67	5073.33	5180	5183.33	5110	4966.67	4936.67	4853.33	5020	4836.67	5030	4913.33	5010	4716.67	4906.67	5050	4930	4953.33	4946.67	5050	4830	4906.67	4866.67	4860	4620	4746.67	4883.33	4846.67	4936.67	4816.67	4913.33	4990	4973.33	4680	4980	5016.67	4773.33	4860	4710	4913.33
10.88	5230	4920	5026.67	5013.33	4883.33	4860	5130	5120	4946.67	4816.67	5160	4890	5176.67	5093.33	4893.33	5076.67	4886.67	4930	4863.33	5070	5013.33	4810	4906.67	5050	4956.67	4776.67	4993.33	4983.33	4946.67	5066.67	4826.67	4860	4790	4733.33	5003.33	5003.33	4773.33	4776.67	4960	4873.33	4880	5186.67	4986.67	4960	4970	4736.67	4880	4776.67	4790
10.9	5043.33	5026.67	5020	5146.67	4820	5156.67	5170	5006.67	4836.67	4866.67	4870	5216.67	4963.33	5193.33	5033.33	4853.33	4946.67	5166.67	4870	4960	4833.33	4970	5180	5176.67	4890	4820	5030	4800	4790	4873.33	4983.33	4916.67	4686.67	4930	4933.33	4903.33	4760	4903.33	4946.67	4940	4863.33	5123.33	4840	4813.33	4913.33	4773.33	4953.33	4750	4860
10.92	5233.33	5163.33	5203.33	5246.67	5176.67	5106.67	5053.33	4986.67	4670	4986.67	4766.67	4930	4853.33	5053.33	5053.33	4980	5020	4900	4830	4960	4843.33	5133.33	5120	5063.33	4923.33	5000	4750	4903.33	4913.33	4973.33	4753.33	4946.67	4883.33	5000	5110	5030	4816.67	4963.33	4913.33	4923.33	4936.67	5006.67	4993.33	4796.67	4720	4896.67	4850	4836.67	4986.67
10.94	5216.67	5213.33	5140	5050	4996.67	5196.67	4923.33	5096.67	4773.33	5043.33	4900	4890	5140	5056.67	4843.33	5316.67	5163.33	4940	4840	4923.33	4906.67	4943.33	5186.67	5080	4946.67	4930	4886.67	4966.67	4936.67	4916.67	5166.67	5123.33	5310	4880	4903.33	5073.33	4753.33	4950	4856.67	4813.33	5106.67	4870	4873.33	4683.33	4913.33	5223.33	4836.67	4793.33	5046.67
10.96	5120	5016.67	4943.33	5113.33	5133.33	4910	5116.67	5110	4800	4933.33	5040	5093.33	4953.33	4950	4820	4986.67	5036.67	4856.67	5006.67	4916.67	4813.33	5053.33	5166.67	5013.33	5013.33	4923.33	5183.33	5066.67	4863.33	4926.67	5163.33	4823.33	4980	4986.67	4886.67	4930	4873.33	4883.33	4996.67	4876.67	4713.33	4983.33	4880	4940	5006.67	4766.67	4930	4870	5036.67
10.98	4996.67	5236.67	5010	5163.33	5346.67	5266.67	5160	4773.33	4976.67	4953.33	4980	5143.33	4986.67	4923.33	5000	4973.33	4986.67	4893.33	4840	5156.67	5300	5066.67	4976.67	4840	4846.67	5113.33	4933.33	5100	4956.67	4873.33	4980	4850	4776.67	5113.33	4800	4916.67	4900	5033.33	5053.33	5056.67	4960	5003.33	4896.67	4873.33	4876.67	4930	4893.33	4756.67	4890
11	5090	5156.67	4970	5163.33	5106.67	5210	5206.67	4903.33	5103.33	5140	4776.67	5060	5000	5080	5190	5076.67	5120	5013.33	4886.67	5030	5056.67	4970	4983.33	5106.67	4933.33	5116.67	4953.33	4930	4996.67	4993.33	4860	4843.33	4696.67	4990	4803.33	5033.33	4823.33	4806.67	4850	4933.33	4833.33	4746.67	4956.67	4783.33	4960	4813.33	4833.33	4853.33	4930
11.02	5166.67	5146.67	4856.67	4980	5440	5056.67	5106.67	5123.33	4903.33	5150	4833.33	4906.67	4933.33	4906.67	5026.67	5113.33	5143.33	5083.33	5026.67	5153.33	5076.67	5013.33	4900	5056.67	5003.33	4886.67	5166.67	5120	4910	4960	4936.67	4883.33	4893.33	5123.33	4870	5073.33	5140	5050	5086.67	4930	4973.33	5036.67	4963.33	4786.67	4883.33	4976.67	4920	4966.67	4883.33
11.04	5113.33	5260	4926.67	5080	5270	5190	5133.33	5326.67	5230	5053.33	4830	5183.33	5130	5110	5070	4950	5233.33	4913.33	5053.33	5080	5150	4840	4796.67	5210	5196.67	5146.67	4863.33	5143.33	5046.67	4923.33	4953.33	5040	4983.33	4836.67	5056.67	5096.67	4990	5240	5050	4993.33	4963.33	5000	5026.67	4996.67	4846.67	4996.67	4760	5023.33	4863.33
11.06	5146.67	5143.33	5180	5293.33	5203.33	5220	5476.67	5086.67	5150	5160	5100	5080	4940	4960	5003.33	5090	5150	5156.67	5053.33	5093.33	4990	5030	4863.33	5110	5066.67	5053.33	4830	5023.33	5143.33	4853.33	4923.33	4873.33	4863.33	5013.33	4943.33	5173.33	5163.33	5120	4920	5073.33	4826.67	5096.67	5120	4986.67	5010	4846.67	5016.67	4833.33	4860
11.08	5143.33	5086.67	5256.67	5066.67	5386.67	5136.67	5100	5246.67	5116.67	4953.33	5176.67	5146.67	5173.33	5213.33	4960	4896.67	4636.67	4906.67	5143.33	4973.33	4966.67	5050	4993.33	4833.33	5196.67	4840	5120	5213.33	4856.67	5130	5036.67	5016.67	4920	5016.67	5016.67	5190	5053.33	4966.67	4840	5056.67	4956.67	4923.33	5036.67	4920	4806.67	4903.33	4783.33	4996.67	4873.33
11.1	5280	5160	4983.33	5256.67	5263.33	5016.67	5063.33	5286.67	5070	4870	4993.33	5123.33	5196.67	5143.33	5160	5003.33	4870	4986.67	5090	5170	5040	4860	5023.33	4753.33	4896.67	4913.33	5083.33	5026.67	4840	5046.67	5056.67	4986.67	5096.67	4993.33	5053.33	5100	4963.33	5160	5213.33	5186.67	5156.67	4846.67	4903.33	4916.67	4910	4926.67	4866.67	5026.67	4866.67
11.12	5363.33	4983.33	5140	5163.33	5186.67	5153.33	5246.67	4936.67	5173.33	5046.67	4843.33	5076.67	4936.67	5113.33	5093.33	4963.33	4950	5070	4923.33	5113.33	5100	5246.67	4993.33	4976.67	4963.33	5196.67	4990	5033.33	5040	5056.67	4870	4993.33	4980	4940	4873.33	4953.33	4980	4903.33	5100	5173.33	4973.33	4990	5020	4893.33	5096.67	4996.67	4906.67	4870	4836.67
11.14	5360	5326.67	5010	5303.33	5300	5183.33	5210	5336.67	5330	5013.33	5113.33	5116.67	5076.67	5156.67	5373.33	4813.33	4903.33	5010	5150	5040	5133.33	5066.67	5076.67	5006.67	4986.67	5003.33	4986.67	5086.67	5036.67	5043.33	5093.33	5093.33	5073.33	4976.67	5083.33	5120	4993.33	4843.33	4966.67	4983.33	4870	5053.33	4936.67	4870	5126.67	5066.67	4866.67	4953.33	4933.33
11.16	5050	5190	5073.33	5346.67	5053.33	4963.33	5206.67	5133.33	5136.67	5260	5056.67	4993.33	4920	5186.67	5116.67	4933.33	5133.33	5060	5216.67	4926.67	5053.33	5063.33	5336.67	5036.67	5133.33	5176.67	5026.67	4950	4910	4883.33	4896.67	4993.33	5083.33	4910	5086.67	5030	4913.33	4936.67	5030	5076.67	4876.67	5026.67	4870	5023.33	5020	4960	5110	5140	4943.33
11.18	5243.33	5213.33	5296.67	5120	5126.67	5033.33	5126.67	5256.67	4953.33	5106.67	5030	5083.33	5000	5156.67	5273.33	5103.33	5013.33	5163.33	5050	5050	5093.33	5153.33	5000	4996.67	4956.67	5080	5236.67	5040	4960	4923.33	5010	5016.67	5110	5133.33	5156.67	4953.33	5016.67	5113.33	4896.67	5153.33	5056.67	5006.67	4913.33	4863.33	4933.33	5060	4966.67	4943.33	5013.33
11.2	5193.33	5340	5500	5256.67	5433.33	4923.33	5166.67	5066.67	5040	5120	5100	5326.67	5020	5326.67	5376.67	5036.67	5120	5046.67	5120	4983.33	5063.33	5030	5163.33	5230	4973.33	5076.67	5153.33	5060	5000	4976.67	5203.33	5393.33	5120	4903.33	5130	5026.67	5066.67	4903.33	5076.67	4833.33	4923.33	5180	5023.33	4876.67	5030	5006.67	4930	5076.67	4923.33
11.22	5186.67	5100	5350	5293.33	4996.67	5103.33	5200	5330	4980	5076.67	5116.67	5163.33	5063.33	5266.67	5026.67	5080	5160	5220	5150	4903.33	5226.67	5176.67	5116.67	5286.67	4926.67	5130	4886.67	5016.67	5093.33	4963.33	5206.67	5160	5023.33	5093.33	5173.33	4986.67	4873.33	5090	5173.33	4940	4843.33	4836.67	5030	5030	4870	4986.67	5026.67	5076.67	5073.33
11.24	5436.67	5063.33	5286.67	5376.67	5116.67	5333.33	5086.67	5400	5030	5033.33	5136.67	5193.33	5050	5153.33	5100	5186.67	5290	5146.67	5030	5060	5050	5180	5183.33	5033.33	4870	5143.33	5033.33	5270	5216.67	5103.33	5070	4990	4943.33	4960	5143.33	5173.33	5120	5263.33	5270	4960	5046.67	4833.33	5090	5006.67	4826.67	5063.33	4993.33	4956.67	4906.67
11.26	5200	5236.67	5310	5363.33	5173.33	5056.67	5326.67	5153.33	5146.67	5286.67	5053.33	5100	5280	4993.33	5136.67	5180	5070	5100	5133.33	5300	5043.33	5043.33	5106.67	5143.33	5106.67	5050	5233.33	5050	5173.33	5033.33	5043.33	5150	4903.33	4953.33	5003.33	5016.67	5103.33	5216.67	4916.67	5220	4933.33	5090	4943.33	5093.33	5016.67	5143.33	5080	5166.67	4806.67
11.28	5356.67	5276.67	5350	5240	5153.33	5230	5433.33	5226.67	5140	5246.67	5193.33	5110	5303.33	4996.67	5070	5120	5093.33	5063.33	5056.67	5083.33	5140	5010	4996.67	5050	4840	5026.67	5236.67	5233.33	4986.67	5170	4930	5120	5146.67	5020	5313.33	4900	5080	4990	5043.33	5143.33	5230	4953.33	5056.67	4983.33	4796.67	4886.67	5113.33	5040	4930
11.3	5263.33	5470	5340	5166.67	5416.67	5270	5096.67	5323.33	5366.67	5160	4926.67	5000	5093.33	5030	5060	5050	4973.33	5100	5150	5046.67	4983.33	5310	5256.67	5286.67	5013.33	5196.67	5190	5003.33	5176.67	5226.67	4943.33	5133.33	5206.67	5030	5050	4920	5000	5156.67	5130	5016.67	5193.33	4766.67	5163.33	5113.33	5003.33	5183.33	4940	5090	5093.33
11.32	5320	5350	5300	5370	5443.33	5096.67	5086.67	5350	5326.67	5113.33	5170	5240	5060	4923.33	5193.33	5113.33	5160	5406.67	5286.67	5283.33	5070	5106.67	5013.33	5050	5336.67	5293.33	5026.67	5173.33	5033.33	5056.67	4986.67	4986.67	5100	5210	5000	5096.67	5093.33	5133.33	5066.67	4670	5156.67	4970	5183.33	5106.67	5006.67	5080	5026.67	5183.33	5293.33
11.34	5370	5136.67	5370	5286.67	5223.33	5206.67	5170	5323.33	5350	5150	5203.33	5160	5133.33	4970	5203.33	5070	5036.67	5170	5133.33	5143.33	5240	5410	5260	4996.67	5313.33	5133.33	5083.33	5200	4930	5223.33	5056.67	5013.33	5326.67	5250	5126.67	5076.67	4960	5243.33	5050	4970	5316.67	4950	4916.67	4966.67	5010	5050	4993.33	4830	5183.33
11.36	5486.67	5253.33	5126.67	5190	5183.33	5246.67	5233.33	5426.67	5173.33	5180	4943.33	5303.33	5270	5000	5360	5146.67	4936.67	4973.33	4846.67	5020	5383.33	5133.33	5296.67	5150	4820	5110	5183.33	5156.67	5100	4936.67	5150	5126.67	5063.33	4943.33	5093.33	5116.67	5240	5093.33	4930	5423.33	5110	5083.33	4980	4933.33	5233.33	4873.33	5023.33	5066.67	4956.67
11.38	5563.33	5270	5086.67	5276.67	5090	5253.33	5256.67	5323.33	5280	5000	5090	5210	5146.67	5246.67	5126.67	5263.33	5153.33	5046.67	5306.67	5233.33	5230	5116.67	5186.67	5290	5140	5143.33	5330	4966.67	5206.67	5093.33	5213.33	5366.67	5100	5153.33	5170	5090	5150	5256.67	4860	5246.67	5193.33	4953.33	5260	5346.67	5003.33	4820	5236.67	4906.67	4963.33
11.4	5320	5590	5356.67	5406.67	5400	5206.67	5346.67	5193.33	5226.67	5226.67	5260	5196.67	5190	5340	5116.67	5266.67	5316.67	5266.67	5293.33	4970	5180	5116.67	5163.33	5280	5170	5066.67	5143.33	4803.33	4996.67	5020	5176.67	5216.67	5093.33	5186.67	5310	4886.67	5213.33	5236.67	5133.33	5063.33	5100	5116.67	5240	5283.33	4930	5120	5230	5133.33	5136.67
11.42	5173.33	5333.33	5280	5473.33	5196.67	5416.67	5313.33	5576.67	5583.33	5400	5153.33	5280	5000	5276.67	5110	5136.67	5176.67	5210	5010	5250	5050	5023.33	5363.33	5296.67	5263.33	5136.67	4966.67	5073.33	5023.33	5013.33	5096.67	5136.67	4923.33	5230	5190	5186.67	5083.33	5066.67	5253.33	4876.67	5250	5053.33	5026.67	5160	4990	5190	5146.67	5216.67	5013.33
11.44	5590	5220	5196.67	5260	5343.33	5150	5386.67	5376.67	5296.67	5186.67	5126.67	5370	5336.67	5283.33	5280	5160	5243.33	5156.67	5126.67	5076.67	5310	5046.67	5200	5480	5183.33	5213.33	5230	5143.33	5120	5000	5306.67	5010	5023.33	5213.33	5256.67	5053.33	5210	5146.67	5323.33	5160	5063.33	4943.33	4870	5100	5113.33	5126.67	5130	5136.67	4986.67
11.46	5286.67	5346.67	5173.33	5390	5413.33	5146.67	5436.67	5473.33	5506.67	5113.33	5270	5163.33	5023.33	5433.33	5333.33	5390	5360	5113.33	5230	5310	5240	5136.67	5200	5250	5370	5153.33	5263.33	5396.67	5133.33	5133.33	5056.67	5353.33	5123.33	5110	5236.67	4970	5143.33	4976.67	5483.33	5226.67	4910	5260	5073.33	5113.33	5136.67	5090	5043.33	5053.33	5070
11.48	5253.33	5300	5106.67	5336.67	5363.33	5526.67	5216.67	5103.33	5250	5056.67	5200	5320	5296.67	5226.67	5086.67	5086.67	5476.67	5046.67	5283.33	5193.33	5200	5300	5213.33	5170	4986.67	5323.33	5263.33	5366.67	5170	5263.33	5066.67	5233.33	5266.67	5033.33	5016.67	5070	5326.67	5050	5153.33	5036.67	4930	5303.33	5060	5150	5056.67	5010	5103.33	4926.67	5203.33
11.5	5393.33	5253.33	5313.33	5336.67	5343.33	5186.67	5390	5256.67	5306.67	5306.67	5323.33	5200	5223.33	5290	5166.67	5006.67	5383.33	5183.33	5423.33	5140	5026.67	5213.33	5323.33	5206.67	5090	5060	4966.67	5270	5116.67	5200	5286.67	5093.33	5220	5183.33	5233.33	5210	5113.33	4870	4930	5056.67	5090	4993.33	5030	5266.67	5223.33	5026.67	5116.67	4943.33	4966.67
11.52	5436.67	5250	5260	5210	5360	5256.67	5470	5330	5353.33	5500	5263.33	5280	5423.33	5316.67	5193.33	5210	5170	5436.67	5396.67	5293.33	5276.67	5080	5000	5330	5096.67	5266.67	4973.33	5216.67	5296.67	5053.33	5216.67	5300	5170	5200	5066.67	5140	5213.33	5153.33	5416.67	5080	5076.67	5000	5216.67	5206.67	5130	5193.33	4990	5456.67	5130
11.54	5303.33	5333.33	5070	5563.33	5363.33	5320	4813.33	5283.33	5313.33	5333.33	5320	5336.67	5316.67	5140	5276.67	5223.33	5083.33	5196.67	5343.33	5236.67	5186.67	5120	5360	5220	5443.33	5013.33	5360	5133.33	5080	5156.67	5190	5063.33	5250	5126.67	5173.33	5156.67	5176.67	4960	5393.33	5176.67	5120	5163.33	5296.67	4956.67	5083.33	5240	4990	5030	5256.67
11.56	5443.33	5406.67	5510	5420	5293.33	5253.33	5030	5263.33	5133.33	5313.33	5323.33	5333.33	5256.67	5256.67	5123.33	5213.33	5413.33	5150	5533.33	5340	5093.33	5386.67	5180	5120	5226.67	5160	5230	5133.33	5000	5116.67	5270	5213.33	5226.67	5126.67	5180	5300	5280	5273.33	5380	5186.67	5413.33	5153.33	5260	5110	5016.67	5380	5093.33	5386.67	5180
11.58	5703.33	5380	5566.67	5420	5310	5203.33	5330	5526.67	5343.33	5343.33	5363.33	5210	5190	5326.67	5400	5166.67	5273.33	5233.33	5476.67	5266.67	5230	5233.33	5223.33	5270	5216.67	5310	5303.33	5050	4976.67	5150	5266.67	5203.33	5246.67	5173.33	5170	5260	5150	5323.33	5050	5310	5273.33	5136.67	5066.67	5126.67	4960	5243.33	5110	5100	5103.33
11.6	5403.33	5460	5440	5383.33	5190	5266.67	5223.33	5283.33	5410	5213.33	5233.33	5316.67	5200	5030	5340	5000	5080	5166.67	5436.67	5213.33	5093.33	5403.33	5180	5296.67	5326.67	5330	5216.67	5180	5280	5136.67	5400	5106.67	5066.67	5193.33	5363.33	5026.67	5080	5300	5123.33	5436.67	5193.33	5093.33	5230	5200	5373.33	5133.33	5166.67	5086.67	5086.67
11.62	5246.67	5446.67	5353.33	5133.33	5320	5160	5586.67	5173.33	5330	5500	5276.67	5326.67	5316.67	5466.67	5390	5366.67	5120	5163.33	5283.33	5483.33	5153.33	5436.67	5176.67	5403.33	5366.67	5200	5256.67	5213.33	5246.67	5193.33	5083.33	5193.33	5130	5430	5053.33	5113.33	5173.33	5060	5310	5206.67	5106.67	5243.33	5133.33	5046.67	5043.33	5150	5236.67	5363.33	5193.33
11.64	5443.33	5356.67	5330	5386.67	5333.33	5146.67	5370	5310	5293.33	5266.67	5196.67	5056.67	5166.67	5160	5323.33	5200	5233.33	5113.33	5250	5213.33	5263.33	5136.67	5416.67	5243.33	5350	5050	5140	5210	5183.33	5323.33	5066.67	5400	5066.67	5406.67	5076.67	5226.67	5203.33	5190	5143.33	5150	5030	5336.67	5306.67	5140	5030	5376.67	5383.33	5383.33	5170
11.66	5490	5320	5330	5303.33	5353.33	5376.67	5223.33	5526.67	5123.33	5210	5120	5616.67	5280	5340	5343.33	5150	5290	5166.67	5310	5413.33	5186.67	5150	5230	5210	5243.33	5046.67	5130	5303.33	5210	5200	5270	5190	5236.67	5256.67	5240	5456.67	5290	5176.67	5246.67	5270	5223.33	5286.67	5456.67	5020	5190	5080	5193.33	5240	5073.33
11.68	5523.33	5466.67	5346.67	5213.33	5303.33	5323.33	5453.33	5500	5283.33	5346.67	5310	5593.33	5133.33	5283.33	5456.67	5240	5380	5413.33	5566.67	5326.67	5163.33	5163.33	5326.67	5200	5376.67	5313.33	5210	5190	5340	4993.33	5286.67	5376.67	5103.33	5186.67	5113.33	5086.67	5253.33	5206.67	5156.67	5086.67	5293.33	5496.67	5403.33	5066.67	5580	5140	5130	5163.33	5220
11.7	5333.33	5453.33	5453.33	5250	5510	5493.33	5453.33	5423.33	5560	5296.67	5390	5163.33	5070	5393.33	5436.67	5290	5323.33	5310	5333.33	5563.33	5403.33	5383.33	5140	5503.33	5230	4976.67	4973.33	5333.33	5340	5290	5180	5290	4983.33	5140	5196.67	5080	5316.67	5330	5050	5246.67	5280	5303.33	5233.33	5136.67	5280	5216.67	5083.33	5306.67	5256.67
11.72	5593.33	5583.33	5530	5383.33	5193.33	5340	5513.33	5663.33	5306.67	5376.67	5123.33	5230	5063.33	5546.67	5196.67	5283.33	5333.33	5333.33	5236.67	5350	5286.67	5120	5240	5353.33	5443.33	5166.67	5450	5330	5206.67	5283.33	5300	5173.33	5280	5480	5090	5180	5233.33	5283.33	5176.67	5110	5176.67	5103.33	5430	5260	5156.67	5153.33	5143.33	5180	5233.33
11.74	5406.67	5490	5480	5436.67	5316.67	5350	5446.67	5503.33	5360	5256.67	5323.33	5333.33	5023.33	5450	5220	5516.67	5383.33	5546.67	5166.67	5323.33	5286.67	5150	5150	5313.33	5280	5146.67	5376.67	5260	5263.33	5246.67	5303.33	5463.33	5320	5366.67	5430	5083.33	5180	5166.67	5253.33	4990	5306.67	5106.67	5500	5096.67	5200	5370	5193.33	5196.67	5223.33
11.76	5460	5560	5460	5363.33	5480	5336.67	5313.33	5393.33	5336.67	5450	5393.33	5210	5203.33	5386.67	5170	5376.67	5270	5390	5053.33	5276.67	5230	5643.33	5116.67	5326.67	5346.67	5300	5240	5313.33	5230	5383.33	5383.33	5226.67	5250	5180	5510	5213.33	5233.33	5240	5086.67	5253.33	5273.33	5363.33	5280	5346.67	5163.33	5310	5323.33	5320	5426.67
11.78	5420	5473.33	5456.67	5590	5473.33	5406.67	5383.33	5256.67	5420	5213.33	5706.67	5203.33	5366.67	5500	5473.33	5486.67	5326.67	5190	5396.67	5490	5386.67	5433.33	5433.33	5273.33	5376.67	5113.33	5226.67	5316.67	5296.67	5443.33	5333.33	5143.33	5193.33	5076.67	5353.33	5080	5050	5120	5323.33	5190	5343.33	5326.67	5153.33	5290	5213.33	5270	5060	5270	5190
11.8	5553.33	5560	5596.67	5333.33	5390	5440	5386.67	5570	5316.67	5116.67	5576.67	5530	5580	5380	5480	5543.33	5243.33	5250	5390	5463.33	5233.33	5273.33	5346.67	5483.33	5436.67	5110	5270	5300	5293.33	5376.67	5290	5123.33	5050	5163.33	5380	5160	5196.67	5213.33	5080	5116.67	5230	5356.67	4930	5270	5383.33	5420	5303.33	5150	5213.33
11.82	5363.33	5483.33	5523.33	5283.33	5440	5500	5386.67	5316.67	5426.67	5086.67	5456.67	5523.33	5620	5453.33	5430	5396.67	5413.33	5220	5536.67	5290	5106.67	5273.33	5373.33	5370	5243.33	5410	5206.67	5473.33	5346.67	5450	5266.67	5116.67	5300	5040	5346.67	5423.33	5233.33	5056.67	5290	5296.67	5263.33	5216.67	5133.33	5160	5146.67	5370	5176.67	5236.67	5326.67
11.84	5346.67	5473.33	5286.67	5533.33	5463.33	5463.33	5393.33	5280	5286.67	5333.33	5336.67	5316.67	5516.67	5423.33	5096.67	5430	5176.67	5560	5540	5406.67	5266.67	5136.67	5500	5173.33	5370	5526.67	5256.67	5456.67	5290	5216.67	5370	5420	5020	5150	5283.33	5150	5333.33	5120	5323.33	5230	5076.67	5330	5293.33	5300	5390	5303.33	5190	5093.33	5220
11.86	5440	5463.33	5510	5450	5546.67	5486.67	5646.67	5413.33	5493.33	5346.67	5450	5253.33	5476.67	5646.67	5176.67	5383.33	5286.67	5396.67	5390	5243.33	5460	5190	5256.67	5073.33	5403.33	5403.33	5463.33	5456.67	5336.67	5163.33	5453.33	5393.33	5390	5206.67	5366.67	5256.67	5323.33	5280	5323.33	5336.67	5143.33	5350	5326.67	5343.33	5133.33	5233.33	5270	5166.67	5206.67
11.88	5736.67	5526.67	5610	5286.67	5576.67	5443.33	5440	5516.67	5350	5536.67	5303.33	5093.33	5460	5353.33	5366.67	5643.33	5350	5370	5320	5273.33	5480	5276.67	5330	5406.67	5266.67	5346.67	5230	5296.67	5430	5253.33	5366.67	5503.33	5393.33	5446.67	5293.33	5500	5366.67	5120	5330	5300	5296.67	5210	5353.33	5370	5276.67	5170	5403.33	5210	5216.67
11.9	5500	5653.33	5523.33	5380	5516.67	5496.67	5453.33	5680	5233.33	5473.33	5510	5406.67	5356.67	5533.33	5313.33	5530	5230	5560	5386.67	5410	5583.33	5620	5426.67	5350	5343.33	5260	5226.67	5420	5506.67	5416.67	5433.33	5280	5180	5303.33	5493.33	5303.33	5620	5396.67	5340	5343.33	5213.33	5140	5123.33	5313.33	5280	5403.33	5186.67	5243.33	5320
11.92	5460	5526.67	5436.67	5503.33	5266.67	5420	5776.67	5640	5233.33	5256.67	5406.67	5430	5390	5393.33	5420	5420	5436.67	5500	5500	5403.33	5510	5333.33	5276.67	5420	5493.33	5386.67	5416.67	5300	5310	5353.33	5403.33	5266.67	5316.67	5270	5426.67	5383.33	5403.33	5483.33	5503.33	5446.67	5223.33	5190	5150	5380	5320	5463.33	5320	5106.67	5180
11.94	5516.67	5486.67	5480	5486.67	5393.33	5530	5523.33	5450	5353.33	5436.67	5280	5273.33	5353.33	5536.67	5303.33	5640	5470	5363.33	5500	5216.67	5380	5393.33	5316.67	5240	5556.67	5493.33	5470	5336.67	5516.67	5410	5376.67	5316.67	5306.67	5283.33	5300	5190	5410	5443.33	5293.33	5323.33	5446.67	5293.33	5140	5103.33	5156.67	5396.67	5236.67	5340	5433.33
11.96	5620	5350	5520	5446.67	5390	5370	5583.33	5546.67	5440	5493.33	5460	5430	5396.67	5400	5260	5513.33	5363.33	5333.33	5390	5280	5426.67	5290	5430	5240	5340	5443.33	5333.33	5586.67	5536.67	5263.33	5286.67	5363.33	5203.33	5273.33	5343.33	5333.33	5466.67	5313.33	5353.33	5200	5323.33	5296.67	5063.33	5106.67	5220	5173.33	5510	5256.67	5340
11.98	5583.33	5276.67	5486.67	5323.33	5496.67	5733.33	5506.67	5613.33	5676.67	5510	5393.33	5200	5516.67	5360	5336.67	5796.67	5493.33	5250	5233.33	5556.67	5483.33	5076.67	5370	5356.67	5516.67	5453.33	5623.33	5476.67	5460	5283.33	5300	5150	5573.33	5263.33	5540	5520	5586.67	5256.67	5270	5356.67	5350	5466.67	5216.67	5353.33	5446.67	5343.33	5266.67	5563.33	5350
12	5450	5660	5686.67	5393.33	5626.67	5723.33	5586.67	5623.33	5596.67	5353.33	5360	5690	5440	5383.33	5480	5266.67	5493.33	5380	5493.33	5593.33	5636.67	5206.67	5446.67	5370	5410	5496.67	5470	5410	5500	5026.67	5363.33	5280	5343.33	5500	5306.67	5336.67	5546.67	5443.33	5483.33	5300	5253.33	5540	5253.33	5203.33	5550	5460	5213.33	5253.33	5310
12.02	5553.33	5773.33	5653.33	5686.67	5720	5660	5586.67	5476.67	5410	5343.33	5293.33	5466.67	5540	5386.67	5586.67	5320	5436.67	5533.33	5313.33	5453.33	5336.67	5403.33	5356.67	5193.33	5376.67	5320	5423.33	5290	5446.67	5426.67	5290	5456.67	5400	5253.33	5590	5310	5443.33	5430	5323.33	5306.67	5306.67	5376.67	5483.33	5423.33	5123.33	5346.67	5116.67	5330	5353.33
12.04	5596.67	5580	5756.67	5563.33	5556.67	5493.33	5433.33	5516.67	5250	5673.33	5646.67	5593.33	5410	5460	5476.67	5493.33	5466.67	5320	5243.33	5323.33	5343.33	5286.67	5530	5343.33	5390	5173.33	5426.67	5333.33	5356.67	5603.33	5353.33	5763.33	5373.33	5436.67	5310	5413.33	5483.33	5330	5400	5340	5353.33	5246.67	5513.33	5353.33	5390	5320	5246.67	5473.33	5703.33
12.06	5563.33	5563.33	5443.33	5526.67	5620	5523.33	5546.67	5496.67	5430	5603.33	5416.67	5633.33	5583.33	5373.33	5593.33	5553.33	5710	5590	5343.33	5510	5400	5336.67	5600	5350	5703.33	5430	5496.67	5370	5576.67	5370	5546.67	5473.33	5333.33	5490	5426.67	5306.67	5433.33	5310	5693.33	5393.33	5636.67	5460	5633.33	5130	5400	5406.67	5383.33	5326.67	5286.67
12.08	5573.33	5680	5683.33	5466.67	5673.33	5393.33	5503.33	5380	5733.33	5530	5516.67	5410	5610	5570	5350	5486.67	5363.33	5410	5363.33	5516.67	5523.33	5486.67	5366.67	5590	5303.33	5453.33	5456.67	5386.67	5403.33	5573.33	5603.33	5443.33	5470	5303.33	5496.67	5246.67	5456.67	5286.67	5243.33	5480	5456.67	5640	5376.67	5256.67	5463.33	5373.33	5450	5383.33	5263.33
12.1	5746.67	5756.67	5770	5526.67	5693.33	5370	5650	5586.67	5620	5676.67	5260	5396.67	5446.67	5516.67	5460	5316.67	5336.67	5483.33	5353.33	5550	5433.33	5573.33	5346.67	5656.67	5260	5353.33	5286.67	5413.33	5296.67	5430	5490	5436.67	5400	5336.67	5316.67	5410	5680	5393.33	5403.33	5430	5403.33	5600	5240	5376.67	5356.67	5350	5516.67	5456.67	5340
12.12	5563.33	5693.33	5456.67	5413.33	5593.33	5486.67	5503.33	5373.33	5586.67	5770	5600	5463.33	5340	5550	5453.33	5456.67	5446.67	5616.67	5330	5400	5373.33	5566.67	5343.33	5526.67	5546.67	5380	5343.33	5250	5393.33	5423.33	5456.67	5596.67	5430	5556.67	5510	5586.67	5563.33	5436.67	5300	5353.33	5526.67	5396.67	5373.33	5440	5570	5486.67	5283.33	5270	5386.67
12.14	5456.67	5536.67	5636.67	5493.33	5610	5736.67	5656.67	5500	5443.33	5576.67	5420	5673.33	5596.67	5503.33	5620	5696.67	5363.33	5400	5333.33	5373.33	5520	5373.33	5303.33	5520	5386.67	5463.33	5536.67	5316.67	5560	5386.67	5376.67	5453.33	5323.33	5223.33	5473.33	5440	5356.67	5386.67	5450	5273.33	5350	5536.67	5503.33	5340	5533.33	5440	5223.33	5540	5363.33
12.16	5753.33	5696.67	5493.33	5406.67	5690	5563.33	5683.33	5593.33	5540	5430	5466.67	5483.33	5286.67	5516.67	5720	5286.67	5443.33	5480	5263.33	5546.67	5493.33	5480	5476.67	5466.67	5253.33	5596.67	5316.67	5393.33	5443.33	5636.67	5536.67	5270	5533.33	5380	5350	5406.67	5256.67	5606.67	5366.67	5423.33	5303.33	5386.67	5616.67	5373.33	5376.67	5463.33	5310	5416.67	5220
12.18	5696.67	5710	5523.33	5696.67	5743.33	5470	5673.33	5640	5703.33	5556.67	5473.33	5573.33	5406.67	5460	5690	5563.33	5546.67	5560	5446.67	5526.67	5456.67	5440	5570	5296.67	5340	5503.33	5460	5236.67	5690	5683.33	5366.67	5273.33	5503.33	5423.33	5226.67	5500	5360	5413.33	5403.33	5356.67	5473.33	5330	5473.33	5560	5540	5333.33	5373.33	5283.33	5443.33
12.2	5743.33	5643.33	5750	5706.67	5506.67	5673.33	5576.67	5450	5563.33	5620	5690	5356.67	5443.33	5456.67	5756.67	5806.67	5383.33	5443.33	5443.33	5523.33	5370	5283.33	5496.67	5583.33	5643.33	5323.33	5466.67	5506.67	5333.33	5526.67	5636.67	5596.67	5510	5386.67	5363.33	5546.67	5533.33	5333.33	5390	5413.33	5443.33	5370	5693.33	5730	5533.33	5396.67	5710	5383.33	5346.67
12.22	5760	5500	5853.33	5530	5863.33	5626.67	5650	5603.33	5706.67	5610	5560	5623.33	5380	5440	5536.67	5466.67	5440	5680	5546.67	5723.33	5533.33	5536.67	5396.67	5586.67	5376.67	5323.33	5476.67	5493.33	5633.33	5586.67	5570	5606.67	5400	5556.67	5470	5650	5413.33	5390	5406.67	5443.33	5510	5393.33	5280	5480	5603.33	5360	5286.67	5440	5480
12.24	5740	5676.67	5643.33	5670	5586.67	5700	5656.67	5553.33	5626.67	5566.67	5636.67	5450	5573.33	5373.33	5633.33	5563.33	5523.33	5516.67	5490	5613.33	5446.67	5590	5616.67	5456.67	5723.33	5393.33	5586.67	5456.67	5546.67	5496.67	5623.33	5280	5656.67	5526.67	5656.67	5403.33	5376.67	5490	5660	5213.33	5466.67	5333.33	5416.67	5250	5370	5366.67	5526.67	5346.67	5550
12.26	5730	5760	5380	5750	6123.33	5683.33	5853.33	5566.67	5540	5406.67	5623.33	5596.67	5596.67	5560	5596.67	5550	5473.33	5513.33	5640	5243.33	5600	5490	5616.67	5736.67	5586.67	5656.67	5486.67	5446.67	5526.67	5463.33	5543.33	5400	5636.67	5473.33	5610	5603.33	5413.33	5490	5486.67	5363.33	5426.67	5393.33	5473.33	5433.33	5373.33	5526.67	5586.67	5523.33	5536.67
12.28	5716.67	5853.33	5716.67	5556.67	5693.33	5886.67	5606.67	5666.67	5560	5773.33	5503.33	5463.33	5556.67	5593.33	5516.67	5493.33	5576.67	5496.67	5593.33	5656.67	5606.67	5496.67	5556.67	5613.33	5500	5426.67	5586.67	5550	5520	5556.67	5616.67	5560	5460	5550	5460	5666.67	5613.33	5476.67	5406.67	5503.33	5423.33	5423.33	5426.67	5493.33	5300	5420	5573.33	5406.67	5513.33
12.3	5736.67	5810	5843.33	5656.67	5573.33	5770	5573.33	5600	5540	5676.67	5690	5553.33	5483.33	5806.67	5723.33	5550	5576.67	5760	5373.33	5646.67	5563.33	5650	5656.67	5493.33	5610	5640	5610	5820	5696.67	5443.33	5403.33	5430	5430	5590	5456.67	5856.67	5586.67	5470	5650	5426.67	5500	5543.33	5403.33	5520	5436.67	5256.67	5266.67	5350	5343.33
12.32	5900	5590	5763.33	5856.67	5570	5733.33	5523.33	5556.67	5596.67	5776.67	5463.33	5416.67	5643.33	5666.67	5593.33	6040	5350	5556.67	5516.67	5606.67	5596.67	5763.33	5653.33	5543.33	5636.67	5666.67	5723.33	5456.67	5516.67	5403.33	5673.33	5370	5486.67	5450	5650	5480	5576.67	5506.67	5596.67	5626.67	5476.67	5360	5503.33	5536.67	5363.33	5446.67	5260	5530	5593.33
12.34	5920	5623.33	5460	5896.67	5760	5636.67	5786.67	5740	5340	5676.67	5653.33	5543.33	5496.67	5596.67	5820	5883.33	5746.67	5570	5580	5586.67	5636.67	5440	5580	5603.33	5436.67	5340	5636.67	5556.67	5513.33	5676.67	5440	5423.33	5476.67	5643.33	5506.67	5666.67	5500	5396.67	5516.67	5430	5383.33	5410	5750	5603.33	5513.33	5713.33	5430	5586.67	5520
12.36	5753.33	5340	5776.67	5700	5420	5846.67	5630	5783.33	5733.33	5506.67	5710	5650	5506.67	5586.67	5576.67	5516.67	5676.67	5646.67	5450	5930	5596.67	5530	5643.33	5470	5680	5670	5710	5333.33	5450	5430	5583.33	5423.33	5516.67	5570	5603.33	5616.67	5456.67	5436.67	5446.67	5556.67	5643.33	5520	5543.33	5483.33	5703.33	5586.67	5656.67	5463.33	5436.67
12.38	5630	5780	5693.33	5606.67	5773.33	5763.33	5443.33	5683.33	5826.67	5580	5563.33	5663.33	5550	5686.67	5616.67	5626.67	5493.33	5746.67	5586.67	5703.33	5753.33	5610	5546.67	5603.33	5456.67	5513.33	5510	5576.67	5483.33	5593.33	5643.33	5566.67	5683.33	5833.33	5383.33	5530	5643.33	5533.33	5466.67	5480	5500	5613.33	5433.33	5506.67	5313.33	5283.33	5400	5573.33	5790
12.4	5693.33	5633.33	5636.67	5603.33	5646.67	5356.67	5766.67	5683.33	5720	5613.33	5746.67	5386.67	5543.33	5573.33	5676.67	5673.33	5693.33	5640	5570	5570	5740	5630	5456.67	5503.33	5710	5670	5593.33	5446.67	5636.67	5426.67	5426.67	5623.33	5386.67	5796.67	5610	5486.67	5430	5583.33	5333.33	5546.67	5480	5713.33	5660	5660	5476.67	5530	5440	5500	5433.33
12.42	5883.33	5736.67	5453.33	5810	5706.67	5616.67	5566.67	5550	5640	5616.67	5483.33	5613.33	5716.67	5636.67	5903.33	5580	5726.67	5423.33	5660	5566.67	5723.33	5563.33	5576.67	5580	5556.67	5483.33	5683.33	5420	5550	5373.33	5483.33	5580	5306.67	5563.33	5640	5540	5593.33	5676.67	5653.33	5480	5496.67	5496.67	5366.67	5423.33	5683.33	5506.67	5723.33	5576.67	5473.33
12.44	5860	5853.33	5853.33	6106.67	5496.67	5593.33	5940	5786.67	5773.33	5716.67	5533.33	5730	5543.33	5676.67	5873.33	5600	5790	5683.33	5713.33	5540	5510	5543.33	5583.33	5770	5356.67	5476.67	5636.67	5576.67	5793.33	5606.67	5690	5463.33	5546.67	5796.67	5536.67	5746.67	5676.67	5473.33	5466.67	5586.67	5446.67	5526.67	5563.33	5316.67	5650	5536.67	5696.67	5666.67	5486.67
12.46	5903.33	6043.33	5803.33	6023.33	5816.67	5440	5530	5666.67	5546.67	5606.67	5533.33	5556.67	5636.67	5630	5616.67	5690	5536.67	5563.33	5466.67	5713.33	5566.67	5696.67	5530	5593.33	5436.67	5666.67	5790	5746.67	5583.33	5490	5493.33	5663.33	5603.33	5503.33	5710	5420	5766.67	5570	5473.33	5403.33	5516.67	5656.67	5730	5490	5396.67	5496.67	5380	5623.33	5683.33
12.48	5953.33	5736.67	5820	5790	5783.33	5983.33	5796.67	5653.33	5773.33	5703.33	5786.67	5766.67	5656.67	5606.67	5753.33	5763.33	5516.67	5736.67	5550	5773.33	5743.33	5856.67	5516.67	5590	5593.33	5543.33	5680	5716.67	5770	5656.67	5603.33	5496.67	5496.67	5540	5476.67	5600	5530	5670	5630	5510	5836.67	5783.33	5566.67	5716.67	5583.33	5493.33	5526.67	5493.33	5570
12.5	5623.33	5693.33	5946.67	5960	5783.33	5646.67	5646.67	5563.33	5676.67	5710	5743.33	5680	5636.67	5820	5540	5733.33	5736.67	5650	5536.67	5640	5480	5630	5453.33	5600	5623.33	5653.33	5530	5583.33	5573.33	5660	5706.67	5613.33	5400	5496.67	5496.67	5633.33	5686.67	5586.67	5743.33	5500	5520	5863.33	5436.67	5553.33	5606.67	5673.33	5436.67	5603.33	5580
12.52	5936.67	5736.67	5840	5540	5720	5633.33	5583.33	5463.33	5550	5566.67	5750	5570	5533.33	5736.67	5590	5630	5816.67	5746.67	5613.33	5483.33	5796.67	5353.33	5570	5670	5460	5586.67	5760	5573.33	5663.33	5596.67	5710	5693.33	5413.33	5540	5783.33	5580	5546.67	5496.67	5563.33	5773.33	5583.33	5746.67	5560	5743.33	5613.33	5583.33	5723.33	5560	5350
12.54	5886.67	5836.67	5806.67	5686.67	5890	5716.67	5770	5713.33	5803.33	5916.67	5546.67	5786.67	5766.67	5763.33	5693.33	5653.33	5853.33	5586.67	5506.67	5573.33	5726.67	5710	5690	5533.33	5623.33	5440	5420	5503.33	5723.33	5456.67	5690	5930	5673.33	5540	5690	5823.33	5496.67	5543.33	5483.33	5660	5406.67	5563.33	5866.67	5803.33	5603.33	5500	5776.67	5543.33	5423.33
12.56	5850	5556.67	5840	5796.67	5626.67	5726.67	5953.33	5753.33	5696.67	5810	5566.67	5773.33	5430	5936.67	5773.33	5620	5503.33	5666.67	5693.33	5806.67	5580	5600	5616.67	5683.33	5506.67	5633.33	5783.33	5490	5533.33	5640	5560	5896.67	5766.67	5710	5690	5606.67	5440	5683.33	5463.33	5336.67	5593.33	5613.33	5776.67	5463.33	5543.33	5700	5613.33	5826.67	5416.67
12.58	5930	6016.67	6113.33	5773.33	5696.67	5833.33	5770	5960	5636.67	5660	5620	5950	5790	6026.67	5680	5676.67	5423.33	5876.67	5566.67	5703.33	5643.33	5443.33	5513.33	5700	5526.67	5620	5620	5666.67	5716.67	5483.33	5583.33	5680	5396.67	5706.67	5623.33	5700	5600	5686.67	5700	5773.33	5570	5573.33	5563.33	5763.33	5486.67	5643.33	5683.33	5483.33	5720
12.6	5840	5796.67	5923.33	5816.67	5816.67	5643.33	5610	5846.67	5750	5806.67	5610	5796.67	5693.33	5776.67	5663.33	5786.67	5740	5526.67	5736.67	5540	5730	5826.67	5873.33	5806.67	5610	5863.33	5666.67	5770	5543.33	5563.33	5746.67	5536.67	5796.67	5840	5526.67	5766.67	5666.67	5653.33	5633.33	5510	5813.33	5623.33	5626.67	5713.33	5576.67	5586.67	5590	5593.33	5603.33
12.62	5910	5846.67	5666.67	5976.67	5753.33	5810	5850	5533.33	5683.33	5780	5750	5923.33	5846.67	5576.67	5943.33	5936.67	5570	5656.67	5623.33	5606.67	5836.67	5706.67	5706.67	5656.67	5610	5826.67	5583.33	5700	5476.67	5520	5456.67	5690	5916.67	5756.67	5560	5516.67	5673.33	5493.33	5720	5540	5616.67	5703.33	5440	5780	5700	5836.67	5596.67	5436.67	5873.33
12.64	6113.33	5663.33	5706.67	6050	5723.33	6080	5860	5923.33	5886.67	5680	5623.33	5573.33	5863.33	5793.33	5710	5676.67	5646.67	5830	5806.67	5570	5653.33	5863.33	5963.33	5813.33	5493.33	5793.33	5756.67	5823.33	5766.67	5706.67	5756.67	5660	5563.33	5513.33	5663.33	5576.67	5896.67	5723.33	5516.67	5776.67	5526.67	5540	5913.33	5683.33	5550	5626.67	5493.33	5513.33	5726.67
12.66	5926.67	5676.67	5643.33	5916.67	5723.33	6053.33	5723.33	5800	5646.67	5470	5693.33	5853.33	5680	5596.67	5623.33	5806.67	5586.67	5706.67	5670	5743.33	5550	6000	5680	5673.33	5573.33	5656.67	5843.33	5823.33	5700	5723.33	5890	5926.67	5700	5376.67	5720	5740	5580	5793.33	5683.33	5870	5766.67	5530	5620	5443.33	5503.33	5563.33	5916.67	5773.33	5896.67
12.68	5883.33	5843.33	5800	5643.33	5776.67	5923.33	5616.67	5930	5986.67	5810	5603.33	5670	5903.33	5800	5830	5733.33	5733.33	5743.33	5630	5566.67	5813.33	5650	5773.33	5916.67	5800	5643.33	5723.33	5686.67	5966.67	5780	5756.67	5753.33	5673.33	5690	5730	5613.33	5720	5563.33	5463.33	5723.33	5806.67	5673.33	5520	5590	5780	5513.33	5740	5566.67	5756.67
12.7	5820	5950	6030	5843.33	5656.67	5910	5850	5740	5936.67	5886.67	5670	5650	5633.33	5766.67	5603.33	5753.33	5773.33	5630	5826.67	5700	5610	5690	5956.67	5700	5786.67	5866.67	5563.33	5833.33	5673.33	5756.67	5550	5666.67	5933.33	5536.67	5596.67	5646.67	5700	5593.33	5656.67	5376.67	5893.33	6013.33	5726.67	5670	5620	5563.33	5676.67	5696.67	5620
12.72	6083.33	5983.33	6020	5946.67	5786.67	5893.33	5853.33	5666.67	5740	5786.67	5806.67	5940	5580	5650	5750	5730	5800	5690	5766.67	5816.67	5763.33	6000	5540	5806.67	5706.67	5866.67	5586.67	5686.67	5713.33	5890	5630	5680	5810	5583.33	5930	5876.67	5610	5653.33	5680	5500	5956.67	5773.33	5936.67	5790	5780	5836.67	5763.33	5540	5623.33
12.74	5833.33	6000	5983.33	5836.67	5786.67	6016.67	5750	5716.67	5943.33	5583.33	5893.33	5856.67	5783.33	5993.33	5673.33	5540	6096.67	5733.33	5910	5623.33	5840	5660	5513.33	5900	5900	5573.33	5700	5730	5776.67	5773.33	5540	5793.33	5846.67	5750	5593.33	5726.67	5793.33	5590	5633.33	5720	5863.33	5620	5630	5526.67	5676.67	5580	5606.67	5723.33	5493.33
12.76	5830	6180	5843.33	5873.33	5720	5710	5713.33	5476.67	5853.33	5823.33	5970	6010	5860	5886.67	5723.33	5853.33	5706.67	5776.67	5806.67	5603.33	5633.33	5543.33	5626.67	5743.33	5786.67	5643.33	5810	5770	5586.67	5873.33	5490	5960	5733.33	5723.33	5636.67	5723.33	5630	5693.33	5530	5610	5540	5713.33	5620	5916.67	5840	5920	5500	5870	5476.67
12.78	5986.67	5793.33	5853.33	5750	5903.33	5930	5720	5603.33	5840	5793.33	5856.67	5826.67	5950	5770	5840	5883.33	5703.33	5750	5770	5816.67	5863.33	5676.67	5823.33	5660	5946.67	5660	5643.33	5720	5696.67	5573.33	5760	5740	5716.67	5560	6003.33	5763.33	5536.67	5653.33	5616.67	5560	5760	5603.33	5533.33	5590	5690	5633.33	5620	5830	5410
12.8	5703.33	6073.33	5710	5813.33	5933.33	6153.33	5963.33	5723.33	6020	5910	5706.67	5946.67	5910	5740	5870	5786.67	5843.33	5743.33	5783.33	5793.33	5883.33	5650	5986.67	5803.33	5800	5696.67	5866.67	5760	5720	6033.33	5530	5686.67	5630	5846.67	5676.67	5543.33	5860	5656.67	5730	5653.33	5993.33	5620	5620	5633.33	5723.33	5573.33	5486.67	5773.33	5513.33
12.82	6046.67	6063.33	5973.33	5976.67	6013.33	6060	5830	5763.33	5943.33	6040	5763.33	6070	6083.33	5716.67	5683.33	5703.33	6000	5580	5790	5853.33	5653.33	5836.67	5846.67	5900	5763.33	5810	5783.33	5810	5676.67	5776.67	5866.67	5916.67	5910	5720	5843.33	5693.33	5806.67	5806.67	5930	5926.67	5636.67	5863.33	5716.67	5930	5623.33	5733.33	5593.33	5930	5916.67
12.84	5976.67	6006.67	6050	5953.33	5900	5810	5693.33	5923.33	5846.67	5833.33	5826.67	5786.67	5966.67	5876.67	5833.33	5856.67	6096.67	5733.33	5840	5863.33	5796.67	5800	5756.67	5846.67	6006.67	5876.67	5986.67	5750	5780	5933.33	5733.33	5893.33	5826.67	5840	5526.67	5673.33	5853.33	5793.33	5943.33	5736.67	5583.33	5693.33	5710	5820	5736.67	5690	5816.67	5870	5763.33
12.86	5936.67	6040	5883.33	5846.67	5883.33	5903.33	5920	5890	6016.67	5760	5806.67	5683.33	6236.67	5726.67	5866.67	5963.33	5773.33	5743.33	5756.67	6020	5746.67	5690	5556.67	5826.67	5856.67	5640	5770	5840	5663.33	5866.67	5773.33	5786.67	5646.67	5603.33	5706.67	5826.67	5810	5790	5770	5920	5836.67	5646.67	5853.33	5540	5743.33	5733.33	5876.67	5720	5770
12.88	5883.33	6096.67	5906.67	6146.67	5886.67	5846.67	6130	5993.33	5936.67	5693.33	5843.33	5740	5963.33	5770	5810	6066.67	5460	5796.67	5680	5846.67	5646.67	5873.33	5786.67	5720	5580	5776.67	5546.67	5700	5693.33	5800	5796.67	6020	6116.67	5736.67	5596.67	5786.67	5976.67	5863.33	5770	5846.67	5600	5756.67	5853.33	5970	5646.67	5716.67	5826.67	5706.67	5746.67
12.9	6036.67	5763.33	6023.33	5790	5870	6050	5943.33	6086.67	5830	5736.67	5790	5960	5953.33	5733.33	5963.33	5670	5830	5796.67	5780	5936.67	5603.33	5743.33	5923.33	5776.67	5550	5810	5753.33	5973.33	5843.33	5863.33	5853.33	5606.67	5866.67	5686.67	5690	5733.33	5843.33	5796.67	5673.33	5896.67	5760	5826.67	5733.33	5860	5676.67	5770	5816.67	5703.33	5720
12.92	6013.33	6033.33	5846.67	5990	5890	5900	6196.67	5820	5980	5863.33	5683.33	6000	5866.67	5910	5840	5703.33	5996.67	5870	5710	5803.33	5713.33	5840	5820	5916.67	5966.67	5843.33	5906.67	5860	5773.33	5773.33	5886.67	5626.67	5780	5823.33	5763.33	5780	5823.33	5890	5826.67	5663.33	5823.33	5616.67	5793.33	5636.67	5953.33	5863.33	5970	5753.33	5826.67
12.94	6220	6030	6030	6176.67	6093.33	6073.33	6016.67	5893.33	5980	6026.67	5806.67	5866.67	6000	5816.67	5806.67	5966.67	5806.67	5783.33	5806.67	5796.67	5896.67	5860	5980	5756.67	5863.33	5863.33	5696.67	5823.33	5853.33	5753.33	5783.33	5886.67	5893.33	5803.33	5746.67	5850	6140	5930	5823.33	5870	5753.33	5930	5890	5980	5926.67	5790	5730	5920	5846.67
12.96	5940	5963.33	6056.67	6096.67	5900	5930	5856.67	6133.33	5893.33	5910	5793.33	5646.67	5810	5910	5980	5873.33	5826.67	5780	5840	5590	5836.67	5780	6010	5720	5613.33	5840	5830	5683.33	5983.33	5900	6103.33	5953.33	5900	5910	5893.33	5810	6000	5863.33	6006.67	5640	5993.33	5880	5763.33	5740	5643.33	5670	5710	5683.33	5850
12.98	5946.67	6180	6146.67	5920	5993.33	6020	5950	5873.33	6093.33	5763.33	5790	6096.67	5926.67	6000	5956.67	5880	5756.67	5763.33	5693.33	5886.67	5683.33	5880	5976.67	5740	5656.67	5880	5776.67	5896.67	5793.33	5810	5926.67	5846.67	5863.33	5863.33	5863.33	5743.33	5676.67	5743.33	5803.33	5930	6050	5770	6090	5736.67	6033.33	5860	5700	5923.33	5800
13	6146.67	6060	5960	6103.33	6020	5876.67	5996.67	5923.33	5843.33	5916.67	5843.33	5836.67	5960	6016.67	5810	5810	5876.67	5823.33	5653.33	5920	6010	5943.33	5880	6060	6036.67	5970	5786.67	5893.33	5870	5853.33	5706.67	5620	5813.33	5943.33	6120	5783.33	5800	6006.67	5923.33	5916.67	5966.67	5873.33	5783.33	5766.67	5803.33	6053.33	5960	6003.33	5743.33
13.02	5953.33	6030	6143.33	6053.33	5916.67	5900	6013.33	6080	5933.33	5946.67	6000	5783.33	5973.33	5860	5903.33	5843.33	6176.67	5856.67	5846.67	6016.67	5883.33	5893.33	5923.33	5960	5810	5866.67	5973.33	5753.33	6033.33	5863.33	5800	5716.67	5860	5766.67	5910	5740	5616.67	5943.33	5896.67	5976.67	5856.67	5760	5846.67	5853.33	6096.67	6036.67	5946.67	5796.67	6150
13.04	5903.33	6180	6226.67	6383.33	6180	6003.33	6043.33	5873.33	5816.67	6123.33	5930	5636.67	5973.33	5630	5680	5903.33	5963.33	6030	5663.33	6030	5943.33	5710	5690	6010	6023.33	5950	5816.67	5963.33	5780	5716.67	5950	5903.33	5866.67	5863.33	5726.67	6053.33	5630	5993.33	5830	5783.33	5983.33	5980	5766.67	5773.33	5850	5910	5790	5840	5950
13.06	6103.33	6053.33	5883.33	6093.33	6210	5900	6120	5976.67	6133.33	5986.67	5980	5763.33	6026.67	5910	5963.33	6003.33	5863.33	5753.33	5886.67	5756.67	5846.67	5863.33	5853.33	6053.33	5896.67	6053.33	5886.67	5943.33	5780	5773.33	5920	5693.33	6050	5833.33	5856.67	5766.67	5776.67	5973.33	5753.33	5873.33	5780	5950	5750	5890	5876.67	5866.67	6023.33	5733.33	5940
13.08	6030	6073.33	5903.33	6106.67	6110	6033.33	5943.33	5860	6076.67	6000	5866.67	5896.67	6043.33	6133.33	5693.33	5910	5910	5916.67	5860	5993.33	6000	5946.67	5870	5870	5850	5950	5696.67	6063.33	5633.33	6103.33	5970	5866.67	6066.67	6010	6136.67	5726.67	5936.67	5890	6006.67	6076.67	5943.33	5726.67	5846.67	5876.67	5983.33	5836.67	5793.33	5806.67	5880
13.1	6230	6040	6076.67	6243.33	6003.33	5996.67	5990	5970	5963.33	5786.67	5906.67	5906.67	6033.33	5883.33	5886.67	5903.33	5936.67	6023.33	5916.67	5896.67	6000	5913.33	5830	5913.33	5920	5756.67	6020	5940	5586.67	5980	5876.67	5843.33	5853.33	5916.67	6006.67	5916.67	5823.33	5866.67	5753.33	6036.67	5890	5726.67	5800	5890	5740	5873.33	5680	5933.33	5706.67
13.12	6196.67	6236.67	6203.33	6080	6076.67	5866.67	5940	6106.67	6063.33	5910	6180	6100	5996.67	6030	5823.33	6076.67	5886.67	6083.33	5856.67	5903.33	5763.33	5900	6043.33	6086.67	6026.67	5996.67	6023.33	6006.67	5623.33	5856.67	5963.33	5910	5830	6000	5850	5873.33	5943.33	5920	5936.67	5793.33	5903.33	6020	5873.33	5983.33	5743.33	5950	5853.33	5773.33	5916.67
13.14	6096.67	6200	6040	6036.67	6103.33	5986.67	5846.67	6033.33	6033.33	6140	6023.33	6000	6206.67	6136.67	6090	6086.67	5933.33	6040	5823.33	6020	6006.67	5963.33	6360	5926.67	5923.33	5860	6166.67	5873.33	5750	5880	6026.67	5890	6023.33	5936.67	5740	5976.67	5926.67	5983.33	5786.67	5950	5970	6180	6050	5856.67	5873.33	6066.67	5790	5813.33	5870
13.16	5993.33	5886.67	6110	5983.33	5996.67	5960	5883.33	5980	5886.67	6060	6033.33	6180	6036.67	5986.67	5903.33	6170	5946.67	6233.33	5893.33	6106.67	5836.67	6103.33	5826.67	5840	5780	5913.33	6110	6010	5813.33	5870	6046.67	6026.67	5743.33	5966.67	5783.33	6096.67	5850	6046.67	5933.33	5830	5843.33	5810	6140	5900	5900	5786.67	5973.33	5790	5856.67
13.18	5930	6120	6173.33	6093.33	6273.33	5976.67	6256.67	5933.33	6086.67	6146.67	5930	5773.33	6183.33	6020	5930	6220	5850	6063.33	5983.33	6243.33	5803.33	5793.33	5873.33	6106.67	6083.33	5790	5836.67	5990	5856.67	5886.67	6083.33	5926.67	6110	5893.33	5966.67	5950	5943.33	5913.33	5680	6030	5883.33	5960	5826.67	5886.67	5866.67	6086.67	5690	5826.67	5980
13.2	6163.33	6273.33	6200	6036.67	6150	6276.67	6296.67	5936.67	6113.33	6180	5740	5893.33	6136.67	6113.33	6040	6066.67	5950	6073.33	6123.33	5986.67	6073.33	6010	5863.33	6100	6116.67	6023.33	5983.33	6250	6023.33	5860	6270	5973.33	5940	5940	6106.67	6153.33	5930	5776.67	5746.67	5820	6040	5973.33	5883.33	5740	5840	5886.67	5893.33	6106.67	5870
13.22	6063.33	6100	6273.33	5656.67	5793.33	6033.33	6273.33	5966.67	6073.33	6096.67	6180	5926.67	5913.33	6036.67	5993.33	6106.67	6016.67	6126.67	5860	5920	6120	5876.67	5696.67	5990	5830	6130	6003.33	6043.33	5956.67	5880	5936.67	5913.33	6046.67	5753.33	6053.33	5886.67	6120	5913.33	6040	5870	5790	5933.33	5793.33	5960	5983.33	5993.33	6100	5776.67	5746.67
13.24	6176.67	6110	6163.33	6170	6103.33	5950	6040	6000	6163.33	6040	6146.67	5946.67	6013.33	6060	5943.33	6070	6000	6096.67	6066.67	6073.33	6066.67	5903.33	6253.33	5610	5976.67	5893.33	5820	5946.67	6036.67	6126.67	6003.33	6110	5930	6040	6040	5900	6013.33	5986.67	6000	6023.33	5886.67	6073.33	6220	6090	5963.33	6016.67	5876.67	5913.33	5956.67
13.26	6066.67	6006.67	6260	6226.67	6246.67	6200	6076.67	6083.33	6140	6103.33	6336.67	6010	5960	6003.33	5910	6266.67	5866.67	5936.67	5870	6120	6173.33	6136.67	5990	5973.33	5876.67	5970	6010	5773.33	6176.67	6240	6133.33	5833.33	5820	5920	5700	5853.33	5850	6090	5863.33	6233.33	5913.33	6183.33	5980	6083.33	6096.67	5960	5873.33	5956.67	5823.33
13.28	6176.67	6076.67	6003.33	6096.67	6233.33	6213.33	6250	6026.67	6053.33	6136.67	6030	6200	6056.67	6006.67	6030	6230	5866.67	5880	5943.33	6083.33	5976.67	6080	5960	6020	5873.33	6033.33	6030	6033.33	5976.67	6150	6090	6133.33	6016.67	6093.33	6066.67	5823.33	5823.33	5826.67	5993.33	5976.67	6093.33	5903.33	6163.33	5836.67	5890	5996.67	5790	5810	5926.67
13.3	6246.67	6086.67	6076.67	6053.33	6300	6070	6400	6186.67	5963.33	6166.67	6323.33	6136.67	6023.33	6126.67	5966.67	5866.67	6020	6130	5943.33	6106.67	6346.67	5920	6180	6073.33	5940	5870	6006.67	6006.67	5836.67	5946.67	6086.67	6070	5910	5810	6160	6006.67	5960	5860	6030	6183.33	5840	6173.33	6136.67	5940	5996.67	5840	6026.67	5960	6033.33
13.32	6310	6263.33	6140	6080	6176.67	6213.33	6213.33	6283.33	6073.33	6036.67	6106.67	5956.67	5986.67	6196.67	5856.67	6163.33	6133.33	6020	6116.67	5893.33	6043.33	6203.33	5913.33	6090	6173.33	6080	6080	5766.67	6143.33	6343.33	5983.33	6006.67	6060	6050	6043.33	5793.33	6060	5953.33	6060	5813.33	5903.33	6016.67	6016.67	5986.67	6006.67	5936.67	5880	6053.33	6160
13.34	6366.67	6090	6040	6050	6096.67	6063.33	6100	6100	6236.67	6113.33	6120	6136.67	6300	6073.33	6323.33	6176.67	6193.33	6073.33	6086.67	6070	6193.33	5813.33	6116.67	5903.33	5990	6143.33	6013.33	5963.33	6123.33	5993.33	5930	5890	6070	5720	6113.33	6053.33	6096.67	6170	6260	5763.33	6320	5870	6060	5953.33	6040	6016.67	6056.67	6096.67	5833.33
13.36	5920	6120	6343.33	6070	6033.33	6103.33	6213.33	6103.33	5920	6273.33	5960	6306.67	6143.33	6123.33	5986.67	6126.67	6336.67	6183.33	6103.33	5966.67	6210	6093.33	5936.67	5943.33	5960	5956.67	6006.67	6056.67	5860	5823.33	6013.33	6190	6136.67	5943.33	5956.67	5983.33	6116.67	6013.33	5890	5740	5956.67	6026.67	5963.33	6080	5930	5963.33	5916.67	5910	5800
13.38	6303.33	6280	6200	6200	6096.67	6190	6210	6046.67	6203.33	6183.33	6196.67	6096.67	5916.67	6310	5953.33	5976.67	6080	6326.67	6070	6110	6150	6060	5946.67	5866.67	6080	6020	6210	6060	5960	6143.33	6123.33	6113.33	6036.67	6173.33	6066.67	6146.67	6106.67	5960	5886.67	5880	5870	6123.33	6006.67	5973.33	6216.67	6053.33	6156.67	5976.67	5926.67
13.4	6276.67	6423.33	6100	6290	6333.33	5990	6190	6060	6156.67	5843.33	6020	6150	6173.33	6140	6176.67	6063.33	6173.33	6240	6040	6090	6050	6146.67	6116.67	6113.33	6273.33	6040	6066.67	6036.67	6030	6090	6100	5873.33	6243.33	6160	6140	6206.67	5880	5906.67	6153.33	5830	5946.67	6053.33	6070	6046.67	5960	6063.33	5966.67	5970	6006.67
13.42	6330	6440	6176.67	6363.33	6170	6263.33	6156.67	6406.67	6100	6160	6363.33	5993.33	6126.67	6113.33	6133.33	5996.67	6356.67	6143.33	6196.67	6043.33	5990	6023.33	6180	6306.67	6026.67	5956.67	5880	5820	6220	6093.33	6066.67	5783.33	6296.67	6160	6240	6180	5916.67	5900	6366.67	6066.67	6213.33	5970	5810	6153.33	5876.67	5730	5940	5823.33	6070
13.44	6193.33	6103.33	6346.67	6173.33	6156.67	6160	6106.67	6203.33	6083.33	6240	6370	6206.67	5990	6130	6140	5973.33	6073.33	6086.67	6053.33	5926.67	6013.33	6026.67	6143.33	5960	6013.33	6136.67	6236.67	6156.67	6096.67	5956.67	5906.67	6250	6233.33	6073.33	6186.67	6140	6026.67	6190	6113.33	6236.67	5983.33	6110	6076.67	6180	6050	6050	6013.33	5800	6060
13.46	6153.33	6346.67	6173.33	6363.33	6306.67	6136.67	6263.33	6176.67	6173.33	6260	6276.67	5976.67	5950	6116.67	6076.67	5926.67	6003.33	6023.33	6053.33	6226.67	6046.67	6096.67	6186.67	6043.33	6056.67	5983.33	5993.33	6153.33	6150	6050	6050	6010	6016.67	6066.67	6060	5953.33	6190	5933.33	6010	6103.33	6026.67	6206.67	5823.33	6030	5980	6233.33	5933.33	5826.67	5986.67
13.48	6410	6176.67	6363.33	6160	6113.33	6180	6126.67	6073.33	6210	6213.33	6316.67	6260	6060	6016.67	6443.33	6293.33	6290	6106.67	6120	5973.33	5916.67	6173.33	6146.67	6006.67	6193.33	6080	5926.67	6103.33	5906.67	6143.33	6103.33	6073.33	6246.67	6010	5960	5906.67	6136.67	5920	6060	6183.33	6000	6210	5840	5760	6206.67	6050	6003.33	6136.67	5963.33
13.5	6360	6250	6583.33	6316.67	6030	6220	6076.67	6256.67	6256.67	6150	6233.33	6126.67	6170	6203.33	5940	6203.33	6106.67	6046.67	6133.33	6150	6040	6313.33	6253.33	6193.33	6073.33	6126.67	6210	5976.67	5930	5873.33	6136.67	6276.67	6376.67	6293.33	6230	6030	6253.33	5933.33	5936.67	6220	5876.67	6180	6013.33	5906.67	5996.67	5940	6066.67	6023.33	6010
13.52	6270	6450	6206.67	6300	6183.33	6096.67	6390	6243.33	6060	6363.33	5966.67	6176.67	6063.33	6320	6376.67	6123.33	6350	6183.33	6320	6396.67	6316.67	5936.67	6076.67	6240	6213.33	6286.67	6240	6213.33	6246.67	5926.67	6016.67	6300	6343.33	6146.67	6083.33	6200	6286.67	6080	6163.33	5983.33	6040	6216.67	6013.33	6096.67	6136.67	6336.67	6100	6086.67	5836.67
13.54	6293.33	6163.33	6160	6366.67	6333.33	6500	6456.67	6243.33	6216.67	6306.67	6120	6256.67	6243.33	6333.33	6170	6230	6136.67	6386.67	6213.33	6053.33	6046.67	6080	5950	6326.67	6010	6133.33	6000	6286.67	6256.67	6280	5973.33	6273.33	5926.67	6386.67	5896.67	6186.67	6270	6280	6130	6206.67	6083.33	6106.67	6230	6163.33	5970	5946.67	6206.67	6146.67	5986.67
13.56	6226.67	6323.33	6333.33	6196.67	6433.33	6310	6430	6326.67	6230	6123.33	6363.33	6110	6403.33	6190	6220	6280	6100	6253.33	6323.33	6143.33	6176.67	6353.33	5943.33	5963.33	6010	6113.33	6213.33	6240	5820	6190	6103.33	6073.33	6273.33	6286.67	5976.67	6263.33	6030	6313.33	6013.33	6250	6156.67	6146.67	6083.33	6266.67	5930	6186.67	6133.33	6100	5970
13.58	6313.33	6323.33	6353.33	6406.67	6320	6336.67	6250	6146.67	6250	6320	6356.67	6143.33	6286.67	6150	6233.33	6266.67	6233.33	6426.67	6163.33	6260	6310	6216.67	6266.67	6173.33	6116.67	6440	6003.33	6200	5946.67	6170	6186.67	6253.33	6236.67	6203.33	5840	6123.33	6073.33	6343.33	5983.33	6380	6370	6003.33	6170	5993.33	6150	6110	6063.33	5953.33	6046.67
13.6	6420	6340	6556.67	6593.33	6216.67	6140	6270	6043.33	6250	6326.67	6240	6000	5976.67	6250	6240	6120	6303.33	6386.67	6256.67	6173.33	6310	6190	6376.67	6176.67	6193.33	6293.33	6153.33	5910	6190	5976.67	6086.67	6300	6070	6103.33	6103.33	5993.33	6043.33	6410	5936.67	6170	6323.33	6016.67	6190	6016.67	6350	6006.67	6080	5843.33	6190
13.62	6310	6320	6540	6226.67	6450	6453.33	6210	6336.67	6150	6333.33	6173.33	6280	6206.67	6266.67	6170	6103.33	6163.33	6266.67	6303.33	6163.33	6166.67	6400	6213.33	6123.33	6356.67	6106.67	6310	6150	6026.67	6260	6176.67	6153.33	6243.33	5960	6366.67	6140	6213.33	6153.33	6253.33	6116.67	6200	6130	5940	6133.33	6056.67	6043.33	6413.33	6210	6083.33
13.64	6320	6133.33	6263.33	6193.33	6486.67	6353.33	6130	6443.33	6106.67	6350	6296.67	6153.33	6106.67	6216.67	6206.67	6160	6036.67	6266.67	6233.33	6223.33	5990	6250	6313.33	6553.33	6020	6250	6083.33	5736.67	6273.33	6290	6196.67	6320	6280	6103.33	6153.33	6356.67	6056.67	6293.33	6296.67	6120	6076.67	6180	5873.33	6283.33	6300	6020	6083.33	6406.67	5823.33
13.66	6406.67	6643.33	6376.67	6286.67	6380	6370	6240	6190	6196.67	6306.67	6216.67	6170	6406.67	6066.67	6076.67	6100	5970	6153.33	6153.33	6523.33	6106.67	6363.33	6243.33	6430	6213.33	6293.33	6253.33	6043.33	6116.67	6326.67	6190	6146.67	6253.33	6063.33	6140	6243.33	6283.33	6126.67	6030	6186.67	6330	6200	6260	6220	6320	6200	6260	6150	6243.33
13.68	6613.33	6393.33	6310	6256.67	6260	6360	6236.67	6103.33	6430	6126.67	6326.67	6160	6236.67	6263.33	6133.33	6063.33	6320	6093.33	6250	6276.67	6093.33	6146.67	6313.33	6276.67	6243.33	6416.67	6143.33	6323.33	6276.67	6426.67	6146.67	5880	5893.33	5963.33	6026.67	6076.67	6270	6073.33	6050	6016.67	6226.67	6120	6196.67	6146.67	6163.33	6260	5926.67	5793.33	6210
13.7	6376.67	6463.33	6440	6293.33	6080	6160	6350	6353.33	6246.67	6093.33	6436.67	6130	6160	6470	6250	6156.67	6116.67	6240	6473.33	6190	5980	6263.33	6290	6390	6160	6386.67	6223.33	6290	6223.33	6130	6136.67	6180	5866.67	6380	6026.67	6100	6183.33	6286.67	6176.67	6056.67	6186.67	6286.67	6163.33	5956.67	6370	6256.67	6230	6386.67	6073.33
13.72	6503.33	6450	6460	6243.33	6563.33	6433.33	6243.33	6483.33	6630	6076.67	6430	6210	6463.33	6303.33	6396.67	6130	6173.33	6033.33	6396.67	6290	6093.33	6063.33	6436.67	6340	6236.67	6240	6246.67	6146.67	6310	6373.33	6463.33	6280	6233.33	6500	6190	5983.33	6053.33	6173.33	6180	6193.33	6196.67	6056.67	6283.33	6170	6263.33	6266.67	6193.33	6250	6256.67
13.74	6466.67	6443.33	6546.67	6720	6296.67	6600	6383.33	6393.33	6240	6203.33	6466.67	6283.33	6293.33	6400	6406.67	6203.33	6310	6290	6450	6470	6166.67	6120	6323.33	6403.33	6370	6413.33	6113.33	6110	6146.67	6353.33	6350	6013.33	6333.33	6156.67	5926.67	6033.33	5873.33	6086.67	6023.33	6170	6190	6153.33	6000	6306.67	6400	6210	6256.67	6313.33	6183.33
13.76	6446.67	6246.67	6343.33	6430	6186.67	6473.33	6536.67	6176.67	6536.67	6413.33	6523.33	6260	6363.33	6250	6446.67	6393.33	6286.67	6216.67	6173.33	6140	6286.67	6266.67	6276.67	6406.67	6280	6576.67	6126.67	6276.67	6163.33	6233.33	6136.67	6260	6246.67	6343.33	6193.33	6183.33	6166.67	6053.33	6183.33	6070	6136.67	6243.33	6026.67	6450	6343.33	6316.67	6250	6066.67	6330
13.78	6273.33	6263.33	6423.33	6246.67	6320	6476.67	6266.67	6380	6400	6290	6406.67	6403.33	6320	6653.33	6466.67	6246.67	6170	6170	6280	6186.67	6293.33	6146.67	6046.67	6163.33	6223.33	6323.33	5983.33	6156.67	6486.67	6356.67	5966.67	6463.33	6300	6173.33	6380	6196.67	6300	5980	6123.33	6186.67	6246.67	6223.33	6103.33	6236.67	6246.67	6273.33	6233.33	6233.33	6133.33
13.8	6266.67	6376.67	6353.33	6493.33	6543.33	6593.33	6613.33	6213.33	6273.33	6266.67	6546.67	6483.33	6516.67	6290	6460	6216.67	6403.33	6386.67	6110	6273.33	6213.33	6283.33	6213.33	6296.67	6090	6470	6293.33	6400	6526.67	6156.67	6333.33	6290	6346.67	6156.67	6036.67	6200	6156.67	6166.67	6216.67	6043.33	6316.67	6186.67	6393.33	6203.33	6016.67	6156.67	6293.33	6153.33	6100
13.82	6550	6463.33	6470	6500	6446.67	6320	6350	6406.67	6533.33	6580	6403.33	6123.33	6453.33	6366.67	6286.67	6533.33	6426.67	6376.67	6300	6163.33	6453.33	6130	6286.67	6473.33	6096.67	6323.33	6250	6333.33	6610	6210	6213.33	6300	6330	6240	6330	6343.33	6250	6376.67	6193.33	6476.67	6370	6353.33	6303.33	5920	6300	6050	6036.67	6266.67	6216.67
13.84	6393.33	6460	6790	6446.67	6476.67	6423.33	6550	6470	6623.33	6510	6420	6530	6390	6380	6186.67	6360	6826.67	6396.67	6616.67	6316.67	6336.67	6226.67	6266.67	6293.33	6313.33	6130	6396.67	6250	6576.67	6216.67	5973.33	6226.67	6093.33	6380	6520	6373.33	6300	6100	6236.67	6110	6193.33	6206.67	6180	6240	6270	6150	6223.33	6140	6333.33
13.86	6313.33	6656.67	6580	6220	6183.33	6666.67	6726.67	6573.33	6450	6546.67	6390	6330	6603.33	6230	6360	6293.33	6426.67	6406.67	6410	6303.33	6270	6126.67	6150	6083.33	6483.33	6236.67	6270	6256.67	6153.33	6270	6190	6246.67	6226.67	6463.33	6403.33	6536.67	6220	6273.33	6360	6056.67	6343.33	6246.67	6213.33	6283.33	6363.33	6266.67	6190	6136.67	6413.33
13.88	6510	6373.33	6496.67	6193.33	6336.67	6443.33	6650	6423.33	6236.67	6390	6426.67	6236.67	6153.33	6223.33	6553.33	6570	6436.67	6106.67	6363.33	6340	6350	6120	6300	6293.33	6356.67	6503.33	6513.33	6200	6366.67	6243.33	6196.67	6363.33	6493.33	6530	6230	6573.33	6456.67	6690	6553.33	6313.33	6120	6390	6143.33	6123.33	5980	6283.33	6313.33	6323.33	6236.67
13.9	6733.33	6680	6603.33	6413.33	6433.33	6493.33	6633.33	6373.33	6546.67	6196.67	6386.67	6236.67	6240	6253.33	6676.67	6246.67	6320	6456.67	6363.33	6573.33	6253.33	6330	6356.67	6690	6483.33	6240	6486.67	6330	6586.67	6290	6226.67	6283.33	6366.67	6256.67	6236.67	6220	6380	6096.67	6333.33	6336.67	6273.33	6400	6326.67	6410	6336.67	6166.67	6316.67	6373.33	6136.67
13.92	6706.67	6530	6633.33	6603.33	6556.67	6416.67	6533.33	6476.67	6490	6466.67	6610	6220	6130	6320	6286.67	6323.33	6250	6193.33	6566.67	6680	6190	6260	6416.67	6210	6440	6386.67	6253.33	6230	6350	6463.33	6196.67	6226.67	6313.33	6310	6233.33	6193.33	6296.67	6380	6450	6446.67	6226.67	6243.33	6260	6296.67	6150	6246.67	6250	6176.67	6223.33
13.94	6643.33	6483.33	6756.67	6580	6500	6383.33	6193.33	6476.67	6333.33	6566.67	6503.33	6303.33	6400	6453.33	6296.67	6240	6293.33	6340	6426.67	6503.33	6263.33	6293.33	6283.33	6156.67	6283.33	6516.67	6413.33	6300	6336.67	6453.33	6153.33	6383.33	6313.33	6376.67	6346.67	6336.67	6426.67	6360	6413.33	6216.67	6406.67	6540	6283.33	6520	6280	6213.33	6393.33	6493.33	6233.33
13.96	6470	6640	6543.33	6493.33	6380	6276.67	6456.67	6436.67	6233.33	6446.67	6523.33	6503.33	6333.33	6416.67	6500	6363.33	6263.33	6223.33	6486.67	6230	6320	6480	6363.33	6273.33	6380	6330	6266.67	6326.67	6280	6336.67	6300	6433.33	6316.67	6343.33	6246.67	6493.33	6140	6300	6243.33	6166.67	6320	6620	6436.67	6436.67	6246.67	6110	6416.67	6353.33	6343.33
13.98	6706.67	6550	6490	6656.67	6460	6310	6603.33	6570	6346.67	6523.33	6420	6436.67	6326.67	6423.33	6493.33	6270	6366.67	6390	6370	6546.67	6426.67	6240	6310	6496.67	6373.33	6430	6363.33	6563.33	6316.67	6520	6493.33	6523.33	6223.33	6323.33	6520	6146.67	6153.33	6236.67	6380	6246.67	6346.67	6093.33	6430	6523.33	6320	6210	6356.67	6103.33	6456.67
14	6626.67	6696.67	6553.33	6753.33	6526.67	6466.67	6386.67	6676.67	6726.67	6526.67	6473.33	6640	6436.67	6256.67	6350	6483.33	6670	6580	6533.33	6573.33	6143.33	6466.67	6666.67	6510	6473.33	6466.67	6416.67	6000	6286.67	6506.67	6393.33	6400	6210	6310	6186.67	6506.67	6413.33	6170	6406.67	6400	6250	6330	6243.33	6376.67	6676.67	6006.67	6250	6116.67	6246.67
14.02	6523.33	6610	6660	6720	6796.67	6633.33	6390	6290	6533.33	6250	6423.33	6540	6530	6316.67	6393.33	6506.67	6536.67	6223.33	6463.33	6396.67	6210	6486.67	6170	6436.67	6296.67	6266.67	6403.33	6386.67	6673.33	6353.33	6233.33	6730	6133.33	6383.33	6340	6246.67	6303.33	6376.67	6503.33	6296.67	6296.67	6336.67	6356.67	6290	6320	6246.67	6290	6276.67	6160
14.04	6640	6580	6740	6753.33	6720	6473.33	6720	6490	6546.67	6413.33	6563.33	6440	6376.67	6573.33	6220	6493.33	6456.67	6496.67	6366.67	6476.67	6523.33	6530	6456.67	6323.33	6453.33	6296.67	6633.33	6453.33	6703.33	6490	6283.33	6470	6373.33	6463.33	6110	6573.33	6363.33	6446.67	6413.33	6306.67	6470	6470	6186.67	6370	6446.67	6483.33	6396.67	6390	6213.33
14.06	6823.33	6673.33	6670	6563.33	6663.33	6640	6606.67	6560	6550	6343.33	6430	6463.33	6440	6256.67	6520	6476.67	6483.33	6306.67	6330	6333.33	6513.33	6476.67	6440	6326.67	6313.33	6486.67	6340	6636.67	6383.33	6513.33	6263.33	6423.33	6330	6483.33	6306.67	6553.33	6556.67	6443.33	6283.33	6283.33	6530	6330	6400	6516.67	6106.67	6450	6353.33	6433.33	6240
14.08	6676.67	6646.67	6670	6570	6850	6356.67	6853.33	6570	6413.33	6430	6453.33	6640	6306.67	6520	6733.33	6350	6523.33	6460	6333.33	6400	6640	6300	6223.33	6303.33	6303.33	6353.33	6296.67	6376.67	6513.33	6436.67	6383.33	6336.67	6486.67	6656.67	6560	6556.67	6626.67	6190	6563.33	6240	6510	6393.33	6420	6496.67	6220	6366.67	6380	6340	6330
14.1	6833.33	6613.33	6403.33	6753.33	6546.67	6430	6533.33	6453.33	6650	6773.33	6576.67	6410	6583.33	6376.67	6500	6483.33	6446.67	6553.33	6516.67	6666.67	6303.33	6490	6436.67	6696.67	6423.33	6513.33	6180	6400	6293.33	6423.33	6280	6323.33	6296.67	6290	6590	6576.67	6686.67	6560	6690	6266.67	6383.33	6503.33	6396.67	6360	6593.33	6243.33	6376.67	6423.33	6480
14.12	6673.33	6403.33	6683.33	6730	6520	6620	6556.67	6606.67	6556.67	6476.67	6773.33	6736.67	6623.33	6596.67	6583.33	6523.33	6226.67	6493.33	6433.33	6553.33	6453.33	6543.33	6686.67	6440	6326.67	6300	6710	6566.67	6533.33	6376.67	6490	6180	6436.67	6483.33	6476.67	6306.67	6436.67	6750	6523.33	6200	6290	6523.33	6466.67	6216.67	6330	6426.67	6473.33	6583.33	6310
14.14	6546.67	6516.67	6570	6706.67	6323.33	6553.33	6673.33	6553.33	6876.67	6530	6520	6760	6400	6360	6483.33	6536.67	6590	6473.33	6416.67	6683.33	6400	6433.33	6353.33	6323.33	6490	6443.33	6566.67	6416.67	6593.33	6396.67	6503.33	6533.33	6580	6446.67	6640	6460	6496.67	6650	6403.33	6426.67	6396.67	6473.33	6356.67	6536.67	6006.67	6466.67	6340	6360	6233.33
14.16	6703.33	6813.33	6856.67	6716.67	6550	6553.33	6613.33	6593.33	6760	6613.33	6660	6616.67	6583.33	6453.33	6433.33	6753.33	6650	6623.33	6703.33	6576.67	6400	6450	6360	6380	6566.67	6473.33	6620	6403.33	6240	6450	6600	6633.33	6333.33	6510	6510	6440	6486.67	6636.67	6483.33	6480	6443.33	6460	6466.67	6510	6560	6360	6543.33	6400	6240
14.18	6533.33	6726.67	6570	6670	6580	6640	6796.67	6456.67	6753.33	6613.33	6436.67	6653.33	6516.67	6320	6656.67	6720	6690	6580	6443.33	6346.67	6490	6463.33	6653.33	6446.67	6540	6393.33	6330	6366.67	6333.33	6500	6600	6413.33	6483.33	6613.33	6583.33	6523.33	6343.33	6453.33	6313.33	6310	6256.67	6650	6520	6526.67	6500	6303.33	6390	6253.33	6256.67
14.2	6736.67	6910	6806.67	6396.67	6716.67	6770	6806.67	6833.33	6540	6643.33	6606.67	6786.67	6476.67	6653.33	6550	6770	6523.33	6546.67	6623.33	6226.67	6480	6710	6513.33	6446.67	6550	6540	6540	6280	6413.33	6780	6433.33	6453.33	6386.67	6573.33	6623.33	6466.67	6593.33	6563.33	6580	6546.67	6213.33	6450	6500	6280	6483.33	6356.67	6200	6196.67	6500
14.22	6753.33	6540	6950	6650	6580	6606.67	6613.33	6766.67	6663.33	6663.33	6536.67	6640	6663.33	6546.67	6620	6560	6326.67	6740	6476.67	6233.33	6576.67	6623.33	6376.67	6416.67	6756.67	6636.67	6343.33	6363.33	6433.33	6580	6550	6603.33	6313.33	6400	6560	6526.67	6550	6566.67	6686.67	6240	6303.33	6720	6523.33	6483.33	6496.67	6583.33	6533.33	6393.33	6566.67
14.24	6850	6663.33	6636.67	6800	6556.67	6456.67	6653.33	6640	6786.67	6603.33	6496.67	6603.33	6626.67	6660	6380	6586.67	6360	6620	6573.33	6363.33	6550	6636.67	6616.67	6600	6760	6410	6370	6700	6720	6490	6433.33	6706.67	6410	6630	6476.67	6710	6386.67	6556.67	6650	6540	6553.33	6373.33	6633.33	6486.67	6683.33	6433.33	6656.67	6366.67	6490
14.26	6853.33	6733.33	6636.67	6680	6703.33	6563.33	6570	6356.67	6676.67	6536.67	6726.67	6780	6656.67	6510	6640	6373.33	6450	6520	6710	6483.33	6813.33	6476.67	6390	6746.67	6653.33	6650	6736.67	6556.67	6683.33	6420	6686.67	6720	6536.67	6500	6433.33	6690	6663.33	6743.33	6780	6630	6376.67	6373.33	6270	6440	6570	6490	6403.33	6280	6426.67
14.28	6413.33	6810	6646.67	6743.33	6423.33	6513.33	6630	6846.67	6720	6670	6613.33	6880	6606.67	6690	6486.67	6540	6460	6536.67	6533.33	6683.33	6643.33	6570	6546.67	6453.33	6500	6453.33	6683.33	6570	6443.33	6703.33	6426.67	6606.67	6600	6840	6490	6716.67	6723.33	6580	6643.33	6426.67	6536.67	6596.67	6600	6370	6403.33	6640	6456.67	6383.33	6530
14.3	6473.33	6523.33	6610	6830	6706.67	6833.33	6646.67	6836.67	6686.67	6520	6746.67	6786.67	6540	6580	6703.33	6726.67	6656.67	6463.33	6490	6566.67	6660	6326.67	6683.33	6360	6456.67	6560	6746.67	6783.33	6640	6743.33	6563.33	6386.67	6383.33	6583.33	6540	6400	6353.33	6170	6500	6586.67	6526.67	6706.67	6700	6466.67	6456.67	6476.67	6473.33	6460	6416.67
14.32	6640	6770	6670	6773.33	6626.67	6843.33	6453.33	6540	6753.33	6623.33	6673.33	6600	6396.67	6753.33	6816.67	6670	6703.33	6446.67	6573.33	6456.67	6540	6440	6486.67	6656.67	6523.33	6680	6490	6576.67	6646.67	6726.67	6830	6460	6160	6733.33	6523.33	6520	6546.67	6466.67	6473.33	6763.33	6573.33	6366.67	6750	6496.67	6456.67	6826.67	6793.33	6670	6400
14.34	6836.67	6700	6780	6833.33	6640	6606.67	6740	6656.67	6556.67	6650	6610	6973.33	6446.67	6533.33	6620	6706.67	6590	6696.67	6400	6430	6706.67	6573.33	6656.67	6620	6583.33	6600	6536.67	6436.67	6696.67	6570	6560	6800	6606.67	6666.67	6430	6593.33	6623.33	6533.33	6690	6430	6846.67	6523.33	6760	6616.67	6396.67	6483.33	6546.67	6366.67	6330
14.36	6990	6703.33	6690	6863.33	6920	6746.67	6600	6703.33	6673.33	6700	6853.33	6956.67	6603.33	6380	6686.67	6713.33	6733.33	6463.33	6493.33	6676.67	6586.67	6630	6756.67	6636.67	6683.33	6693.33	6813.33	6620	6486.67	6466.67	6466.67	6720	6530	6626.67	6546.67	6703.33	6373.33	6493.33	6383.33	6536.67	6476.67	6646.67	6533.33	6703.33	6553.33	6486.67	6670	6170	6550
14.38	6813.33	7043.33	6783.33	6606.67	6760	6646.67	6776.67	6590	6720	6663.33	6633.33	6966.67	6653.33	6630	6613.33	6726.67	6796.67	6503.33	6476.67	6636.67	6646.67	6756.67	6450	6943.33	6570	6563.33	6586.67	6863.33	6600	6476.67	6726.67	6486.67	6703.33	6746.67	6510	6370	6286.67	6520	6536.67	6470	6366.67	6723.33	6533.33	6706.67	6593.33	6576.67	6620	6223.33	6553.33
14.4	6846.67	6846.67	6933.33	6833.33	7000	6620	6696.67	6596.67	6740	6540	6636.67	6633.33	6446.67	6450	6250	6596.67	6710	6583.33	6710	6806.67	6780	6703.33	6370	6400	6620	6643.33	6703.33	6733.33	6670	6570	6513.33	6670	6656.67	6520	6436.67	6386.67	6403.33	6476.67	6586.67	6513.33	6910	6390	6596.67	6760	6483.33	6596.67	6540	6473.33	6530
14.42	6896.67	6793.33	6863.33	6613.33	6980	6843.33	6770	6853.33	6753.33	6486.67	6660	6503.33	6690	6743.33	6786.67	6650	6710	6620	6586.67	6793.33	6830	6646.67	6720	6696.67	6666.67	6786.67	6630	6656.67	6746.67	6490	6506.67	6586.67	6680	6496.67	6610	6543.33	6590	6533.33	6553.33	6433.33	6653.33	6660	6650	6733.33	6546.67	6696.67	6466.67	6470	6743.33
14.44	6846.67	6610	7156.67	6796.67	6806.67	6593.33	6796.67	6930	6770	6756.67	6750	6696.67	6760	6726.67	6813.33	6550	6690	6756.67	6616.67	6553.33	6446.67	6600	6626.67	6703.33	6613.33	6613.33	6806.67	6740	6783.33	6506.67	6553.33	6610	6513.33	6696.67	6746.67	6626.67	6690	6490	6543.33	6420	6710	6403.33	6576.67	6793.33	6623.33	6723.33	6510	6463.33	6413.33
14.46	6596.67	6930	6806.67	6670	6760	7023.33	6840	6903.33	6763.33	6703.33	6636.67	6693.33	6630	6686.67	6786.67	6710	6766.67	6716.67	6653.33	6660	6683.33	6676.67	6586.67	6790	6666.67	6633.33	6746.67	6750	6843.33	6610	6476.67	6810	6423.33	6443.33	6556.67	6566.67	6620	6416.67	6616.67	6513.33	6576.67	6743.33	6676.67	6676.67	6750	6500	6380	6600	6536.67
14.48	6883.33	6806.67	6790	6653.33	6800	6790	6856.67	6546.67	6890	6746.67	6836.67	6716.67	6853.33	6596.67	6700	6596.67	6630	6583.33	6653.33	6916.67	6753.33	6696.67	6813.33	6496.67	6650	6623.33	7013.33	6760	6703.33	6730	6616.67	6683.33	6266.67	6450	6713.33	6400	6420	6676.67	6573.33	6473.33	6636.67	6593.33	6783.33	6610	6496.67	6650	6733.33	6630	6573.33
14.5	6570	6893.33	6903.33	6643.33	6726.67	6690	6600	7106.67	6876.67	6756.67	6816.67	6683.33	6986.67	6910	6573.33	6940	6860	6886.67	6693.33	6790	6833.33	6693.33	6883.33	6763.33	6393.33	6623.33	6880	6640	6543.33	6533.33	6810	6710	6533.33	6573.33	6710	6530	6646.67	6736.67	6526.67	6653.33	6533.33	6663.33	6760	6800	6796.67	6606.67	6983.33	6670	6666.67
14.52	6976.67	6690	7063.33	6980	6673.33	6750	7050	6833.33	6526.67	6906.67	6740	6903.33	6686.67	7000	6896.67	6590	6776.67	6753.33	6666.67	6553.33	6710	6730	6780	6793.33	6460	6846.67	6750	6583.33	6653.33	6890	6650	6600	6533.33	6826.67	6693.33	6626.67	6660	6633.33	6566.67	6386.67	6686.67	6793.33	6846.67	6596.67	6663.33	6926.67	6610	6746.67	6426.67
14.54	6693.33	6813.33	6956.67	6803.33	6870	6730	6813.33	6986.67	6733.33	6926.67	6846.67	6880	6826.67	6803.33	6853.33	6830	6690	6653.33	6790	7023.33	7023.33	6653.33	6840	6696.67	6593.33	6720	6963.33	6626.67	6780	6820	6776.67	7003.33	6730	6653.33	6373.33	6713.33	6650	6886.67	6793.33	6606.67	6723.33	6550	6833.33	6560	6560	6666.67	6660	6806.67	6723.33
14.56	6850	6880	6763.33	7160	6873.33	6893.33	6863.33	6940	6710	6766.67	6876.67	6926.67	6593.33	6750	6723.33	6663.33	6650	6846.67	7003.33	6566.67	6896.67	6536.67	6706.67	6813.33	6953.33	6883.33	7013.33	6440	6770	6993.33	6520	6840	6773.33	6846.67	6840	6800	6753.33	6880	6796.67	6623.33	6856.67	6683.33	6750	6566.67	6556.67	6683.33	6703.33	6486.67	6783.33
14.58	7026.67	7010	6620	6596.67	6986.67	6870	7006.67	6886.67	7006.67	6726.67	6663.33	6710	7046.67	6803.33	6566.67	7016.67	6636.67	6776.67	6603.33	6766.67	6756.67	6766.67	6706.67	6653.33	6823.33	6940	6813.33	6596.67	6850	6670	6603.33	6583.33	7016.67	6713.33	6616.67	7193.33	6940	6480	6630	6746.67	6900	6773.33	6853.33	6600	6503.33	6656.67	6836.67	6613.33	6643.33
14.6	6876.67	6916.67	6813.33	6896.67	6893.33	6736.67	7106.67	6973.33	7010	6726.67	6953.33	7013.33	6646.67	7113.33	6840	6716.67	6610	6896.67	6543.33	6796.67	6903.33	6650	6750	6776.67	6783.33	6956.67	6890	6736.67	6690	6730	6733.33	6566.67	6736.67	6773.33	6630	6583.33	6976.67	6520	6723.33	6656.67	6716.67	6783.33	6453.33	6656.67	6550	6760	6626.67	6576.67	6493.33
14.62	6983.33	6940	7043.33	7070	6940	6896.67	6833.33	6953.33	6826.67	6786.67	7153.33	6603.33	6740	6803.33	6650	6970	6746.67	6910	6843.33	6693.33	6966.67	6570	6876.67	6563.33	6733.33	6446.67	6983.33	6980	6616.67	6766.67	6610	6600	7006.67	6666.67	6830	6640	6656.67	6736.67	6733.33	7006.67	6683.33	6646.67	6650	6770	6643.33	6790	6526.67	6450	6656.67
14.64	6993.33	6953.33	6746.67	6900	7076.67	6886.67	6836.67	6840	6980	6990	7160	6913.33	6736.67	6756.67	6970	6570	6680	7093.33	6753.33	6736.67	6720	6760	6813.33	6533.33	6813.33	6803.33	6883.33	6873.33	6743.33	6916.67	6610	6883.33	6593.33	6520	6523.33	6670	6616.67	6966.67	6846.67	6793.33	6603.33	6626.67	6593.33	6510	6556.67	6586.67	6570	6840	6703.33
14.66	7050	6860	6546.67	6676.67	6866.67	6923.33	6756.67	7016.67	6626.67	6733.33	6830	6756.67	6873.33	6710	7063.33	6663.33	6700	6880	6856.67	6800	6663.33	6720	6850	6806.67	6853.33	6703.33	6763.33	6700	6763.33	6693.33	6553.33	6820	6516.67	6706.67	6726.67	6740	6796.67	6700	6513.33	6806.67	6676.67	6446.67	6843.33	6813.33	6973.33	6803.33	6593.33	6890	6610
14.68	6983.33	6930	7096.67	6843.33	6916.67	6863.33	6750	6826.67	6963.33	6893.33	7076.67	6886.67	6810	6730	6773.33	6683.33	6780	6733.33	6986.67	6853.33	6843.33	6770	6743.33	6720	6786.67	6783.33	6873.33	6643.33	6636.67	6703.33	6793.33	6913.33	6643.33	6536.67	6510	6613.33	6896.67	6806.67	7130	6643.33	6856.67	6676.67	6606.67	6760	6746.67	6663.33	6660	6923.33	6820
14.7	7113.33	6976.67	7100	6850	6856.67	6960	6833.33	7043.33	6956.67	6683.33	7006.67	6986.67	6836.67	6916.67	6746.67	6570	7090	7073.33	6880	6633.33	6990	6823.33	6903.33	6946.67	6756.67	6526.67	6833.33	6803.33	6936.67	6933.33	6806.67	6913.33	6930	6756.67	6853.33	6720	6536.67	6830	6720	6730	6803.33	6830	6643.33	6523.33	6950	6720	6636.67	6743.33	6570
14.72	7046.67	6943.33	7156.67	6870	6816.67	7176.67	6890	6806.67	6950	6780	6866.67	6920	6920	6770	7033.33	6690	6980	6783.33	6730	7010	6983.33	6893.33	6680	6646.67	7106.67	6956.67	6783.33	6810	6790	6880	6716.67	6870	7000	6663.33	6586.67	6800	6886.67	6826.67	6766.67	6713.33	6753.33	6763.33	7120	6686.67	6683.33	6910	6710	6773.33	6503.33
14.74	7153.33	7050	6886.67	6990	6953.33	7216.67	6790	6940	6856.67	6636.67	6883.33	6683.33	6833.33	6896.67	6693.33	6996.67	6860	6910	6563.33	6743.33	6826.67	6900	6780	6666.67	6860	6643.33	6860	6993.33	6533.33	6906.67	6703.33	6816.67	6533.33	6960	6883.33	6940	6893.33	6870	6713.33	6666.67	6916.67	6740	6933.33	6953.33	6870	6836.67	6800	6606.67	6823.33
14.76	6823.33	6860	6990	7080	6983.33	6933.33	7006.67	7080	6713.33	6976.67	6803.33	7073.33	6763.33	6906.67	7220	7030	6906.67	6953.33	6946.67	6836.67	6776.67	7156.67	6700	6753.33	6876.67	6886.67	6850	6816.67	6846.67	6690	6796.67	6890	6886.67	6760	7033.33	6940	7003.33	6873.33	6610	6926.67	6616.67	6610	6736.67	6826.67	6880	6610	6873.33	6683.33	6826.67
14.78	7043.33	7000	6850	7126.67	7043.33	6880	6930	6786.67	6896.67	6950	6956.67	6896.67	6666.67	6910	7056.67	7163.33	6940	7006.67	6996.67	6933.33	6836.67	6863.33	6866.67	6773.33	6933.33	6960	7140	6693.33	6753.33	6736.67	7063.33	6763.33	6903.33	7033.33	6806.67	6603.33	6870	6906.67	6720	6823.33	6856.67	6753.33	6556.67	6866.67	6890	6630	6813.33	6516.67	6906.67
14.8	7126.67	7006.67	6926.67	7143.33	6956.67	6946.67	6966.67	6886.67	7070	7080	6976.67	6900	6833.33	6983.33	6913.33	6896.67	6926.67	6966.67	6946.67	6850	7220	6906.67	7003.33	6680	6983.33	7033.33	7040	6726.67	6890	6993.33	6820	6670	6790	6946.67	6723.33	6730	6963.33	6956.67	7066.67	6823.33	6870	6770	6763.33	6940	6680	6896.67	6573.33	6776.67	7176.67
14.82	7016.67	7223.33	7036.67	7133.33	7163.33	6903.33	6943.33	6933.33	7063.33	7230	6993.33	6623.33	6820	6940	6996.67	7150	6810	6796.67	6920	6873.33	6840	6990	7106.67	6733.33	6766.67	6886.67	6956.67	6613.33	6856.67	6726.67	6513.33	6750	6823.33	6923.33	6686.67	6833.33	6810	6926.67	6963.33	6816.67	6640	7000	6833.33	6900	6840	7013.33	6660	6946.67	6796.67
14.84	7283.33	7293.33	7236.67	7080	7190	6946.67	6793.33	7040	7100	7106.67	7150	7050	7016.67	6886.67	6786.67	6923.33	6903.33	7006.67	7103.33	6863.33	6836.67	7013.33	6753.33	6976.67	7043.33	6886.67	6760	6923.33	6693.33	7006.67	6776.67	6896.67	6910	6673.33	7083.33	6883.33	6696.67	6666.67	6566.67	6616.67	6866.67	6883.33	6943.33	6956.67	7053.33	6726.67	6856.67	6896.67	6896.67
14.86	7210	7056.67	6943.33	7086.67	7166.67	7096.67	7100	6743.33	7110	7176.67	6763.33	6880	6613.33	7146.67	6913.33	6733.33	6960	7183.33	6983.33	6860	7170	7093.33	6903.33	6856.67	6856.67	6710	6886.67	7093.33	6846.67	6913.33	6966.67	6810	7086.67	6903.33	7010	7010	7006.67	7100	6803.33	6816.67	6846.67	6853.33	6896.67	7003.33	6730	6690	6926.67	6793.33	6620
14.88	7166.67	6930	6900	7006.67	6983.33	6886.67	7006.67	6876.67	7073.33	6783.33	6896.67	6506.67	7073.33	7023.33	7086.67	6960	6940	7080	6893.33	6933.33	7233.33	6883.33	6686.67	6943.33	6860	6863.33	7093.33	6963.33	6936.67	7046.67	7093.33	6850	6930	6986.67	6923.33	6840	6980	6933.33	6886.67	6746.67	6783.33	7016.67	6883.33	6990	6586.67	6620	7133.33	6730	7040
14.9	7056.67	7040	7123.33	7050	7136.67	7000	6986.67	7066.67	7206.67	6910	7113.33	6926.67	6816.67	6790	7090	7006.67	7296.67	6756.67	6876.67	6823.33	6863.33	7050	6913.33	7013.33	6803.33	7016.67	6866.67	6853.33	6753.33	6990	6790	6940	6796.67	6910	6846.67	7000	7066.67	6906.67	6906.67	6873.33	7040	6996.67	7113.33	6886.67	6850	6846.67	7043.33	6656.67	6946.67
14.92	7143.33	7186.67	7303.33	7250	6876.67	7060	6866.67	7050	7166.67	7053.33	7180	6866.67	6753.33	7063.33	7196.67	6953.33	7033.33	6703.33	6943.33	6910	7053.33	6930	6930	7060	7026.67	7063.33	6846.67	7010	6936.67	7116.67	6906.67	6760	7050	6920	6720	7123.33	7100	6976.67	6913.33	6903.33	6976.67	6850	6983.33	7183.33	6676.67	6836.67	6946.67	6860	6863.33
14.94	7116.67	7086.67	6990	7203.33	7046.67	7006.67	6916.67	7130	6936.67	6853.33	7286.67	6836.67	6860	7030	7026.67	6813.33	7276.67	6986.67	6973.33	7260	7023.33	7136.67	6700	7110	7080	7046.67	6796.67	7063.33	7050	6730	7020	6953.33	6743.33	6990	6646.67	6920	6926.67	6793.33	6766.67	6976.67	6826.67	6836.67	6740	7160	7076.67	6940	6726.67	6803.33	6703.33
14.96	7056.67	7040	7116.67	7103.33	7123.33	6950	7016.67	7056.67	7170	6703.33	6920	7243.33	7003.33	7223.33	7030	7010	6956.67	7013.33	7103.33	7250	6906.67	7230	6983.33	7166.67	7123.33	6990	7036.67	6923.33	7106.67	6823.33	6913.33	6993.33	7053.33	7250	6876.67	7020	7000	7106.67	6770	6636.67	6883.33	6996.67	6810	6973.33	7046.67	6873.33	6783.33	6766.67	6663.33
14.98	7253.33	7296.67	7270	7276.67	7326.67	7070	7093.33	7226.67	7053.33	7153.33	7006.67	7046.67	7046.67	7120	6916.67	6786.67	7173.33	7093.33	6906.67	7106.67	7100	7130	7056.67	6980	7100	6896.67	6976.67	6876.67	7000	7186.67	6963.33	6916.67	7040	7200	6853.33	7160	6856.67	7050	6763.33	6956.67	7026.67	6910	7026.67	6963.33	6780	6720	7226.67	6856.67	6843.33
15	7176.67	7343.33	6946.67	7256.67	7183.33	7243.33	7163.33	7106.67	7040	7166.67	7050	7026.67	7010	6966.67	7106.67	6893.33	6880	6913.33	7040	6976.67	7206.67	6910	7060	7036.67	7100	7030	7010	7083.33	6903.33	7250	7116.67	7133.33	6900	6936.67	6956.67	7040	6943.33	6973.33	6716.67	6873.33	6770	7226.67	6766.67	7070	7013.33	6926.67	6870	6910	6806.67
15.02	7326.67	7010	6906.67	6806.67	7170	7236.67	7453.33	6986.67	6950	6986.67	7133.33	7136.67	6960	6960	6930	7010	7226.67	7156.67	7126.67	6933.33	6936.67	7146.67	6946.67	6963.33	7173.33	7210	6900	6996.67	7113.33	6796.67	6696.67	7046.67	6853.33	6980	7266.67	7133.33	7076.67	7196.67	6880	7153.33	6983.33	6756.67	6840	6816.67	6966.67	6886.67	7106.67	7026.67	6903.33
15.04	7366.67	7096.67	7146.67	6876.67	7500	7043.33	7106.67	7176.67	7010	6826.67	7243.33	6886.67	7130	7060	7023.33	7146.67	7156.67	7080	6866.67	7313.33	6900	7060	7120	7166.67	6990	7283.33	7080	6906.67	7223.33	7053.33	6886.67	7120	7020	6750	6906.67	6893.33	6733.33	7160	6930	7103.33	6900	6933.33	6916.67	6963.33	6976.67	6943.33	6940	6940	6753.33
15.06	7336.67	7316.67	6876.67	7236.67	7273.33	7010	7250	7183.33	7066.67	7263.33	6983.33	7036.67	7246.67	7243.33	6930	7186.67	7066.67	6866.67	7080	7176.67	7006.67	7043.33	7123.33	7226.67	7010	7026.67	6876.67	7163.33	6993.33	7033.33	7066.67	6896.67	6910	7033.33	7410	6870	7106.67	7100	7220	7273.33	7196.67	7116.67	7023.33	6820	7066.67	7206.67	7003.33	7016.67	6856.67
15.08	7283.33	6996.67	7033.33	7140	7090	7113.33	7263.33	6883.33	7173.33	7390	7150	7046.67	7186.67	7083.33	7070	7023.33	6960	7126.67	6886.67	7296.67	7180	7103.33	7110	7200	7136.67	7226.67	6936.67	7106.67	7263.33	7000	7206.67	6950	6993.33	7000	6883.33	7143.33	7006.67	6883.33	7233.33	7010	7196.67	6966.67	7013.33	6886.67	7206.67	6963.33	7156.67	6933.33	6776.67
15.1	7380	7236.67	7586.67	7090	6913.33	7163.33	7196.67	6983.33	6940	7420	7446.67	7196.67	7100	7286.67	7160	7033.33	7006.67	7120	6876.67	7190	7230	6916.67	6950	7143.33	7186.67	6880	7150	7156.67	6923.33	7140	7243.33	7136.67	6720	6996.67	7026.67	7073.33	7096.67	7093.33	6820	7150	6906.67	7163.33	6843.33	6980	7000	6850	6893.33	6863.33	6910
15.12	7190	7136.67	7103.33	7113.33	7246.67	7403.33	7160	7140	7203.33	7126.67	7166.67	6890	7393.33	7270	7090	7013.33	6823.33	7090	7230	7070	7000	7103.33	7100	7090	7316.67	7030	7056.67	7110	6996.67	7140	7026.67	7043.33	6716.67	7193.33	6883.33	7196.67	6900	6883.33	6890	7173.33	7020	7166.67	6946.67	6870	7320	6986.67	7303.33	7280	6893.33
15.14	7360	7363.33	7296.67	7100	7323.33	7256.67	7206.67	7136.67	7186.67	7120	7196.67	7116.67	7136.67	7060	7143.33	6996.67	7186.67	7036.67	7086.67	7140	7060	6936.67	7240	7170	7166.67	7026.67	7246.67	7163.33	6903.33	6920	7266.67	6970	6850	6936.67	6880	7003.33	7056.67	7036.67	7010	7090	7193.33	7083.33	6966.67	6903.33	7216.67	6910	7176.67	7023.33	7066.67
15.16	6990	7193.33	7150	7273.33	7080	7313.33	7273.33	7183.33	7393.33	7200	7373.33	7100	7136.67	7330	7033.33	7056.67	7386.67	7303.33	7350	7263.33	7473.33	6926.67	7386.67	7133.33	7073.33	7383.33	7060	7213.33	6906.67	6953.33	7106.67	7216.67	6856.67	7176.67	7100	6946.67	7316.67	7170	6913.33	6840	7176.67	6916.67	7360	7030	6920	7103.33	6920	7040	6963.33
15.18	7176.67	7330	7240	7270	6876.67	7366.67	7323.33	7256.67	7306.67	7060	7333.33	7273.33	6960	6936.67	7276.67	7260	7003.33	7013.33	7110	7333.33	7263.33	7193.33	7443.33	7096.67	7246.67	7096.67	7246.67	7200	7196.67	6973.33	6943.33	7120	6936.67	7160	7220	7140	7056.67	7096.67	6850	7106.67	7073.33	7216.67	7140	6990	6963.33	6850	7146.67	6823.33	6846.67
15.2	7286.67	7306.67	7250	7026.67	7310	7143.33	7213.33	7060	7363.33	7060	7313.33	7130	7336.67	7196.67	7243.33	6856.67	7223.33	7243.33	7326.67	7340	7340	7136.67	7310	6940	6996.67	7260	7403.33	7093.33	7480	7270	6970	7200	7316.67	7236.67	6993.33	7140	7243.33	7286.67	6840	7220	6970	7346.67	7266.67	7110	7060	6836.67	6896.67	7096.67	6983.33
15.22	7416.67	7433.33	7373.33	7166.67	7276.67	7283.33	7146.67	7053.33	7033.33	7310	7036.67	7306.67	7076.67	7363.33	7160	7156.67	7210	7136.67	7380	7086.67	7290	7216.67	7150	7323.33	7306.67	7270	7136.67	7166.67	7116.67	7053.33	7060	7356.67	7170	7210	7063.33	6933.33	7066.67	7083.33	7076.67	7000	7333.33	7000	6953.33	7433.33	7166.67	6956.67	7056.67	7046.67	7103.33
15.24	7580	7440	7196.67	7603.33	7280	7253.33	7320	7100	7230	7263.33	7113.33	7370	7370	7063.33	7100	7270	7050	7073.33	7153.33	7223.33	6986.67	7223.33	7206.67	7256.67	7296.67	7553.33	6980	7040	7366.67	7213.33	7126.67	7226.67	7053.33	7123.33	7440	7043.33	7123.33	7103.33	6926.67	7360	7083.33	7150	7143.33	7060	7090	6986.67	7460	7090	7076.67
15.26	7393.33	7176.67	7260	7343.33	7143.33	7303.33	7113.33	7356.67	7346.67	7300	6893.33	7593.33	7130	6983.33	7230	7210	7106.67	7013.33	7460	7296.67	7083.33	7213.33	7050	7243.33	7103.33	7036.67	7133.33	7410	7366.67	7436.67	7033.33	7213.33	7083.33	7076.67	7133.33	7236.67	6943.33	7236.67	7066.67	7250	7123.33	7080	7356.67	7576.67	7140	7203.33	7093.33	7410	7003.33
15.28	7410	7570	7250	7593.33	7283.33	7410	7340	7180	7360	7503.33	6963.33	7360	7123.33	7326.67	7206.67	7093.33	7343.33	7163.33	7280	7300	7243.33	7346.67	7263.33	7403.33	7126.67	7133.33	7233.33	7203.33	7436.67	7163.33	7253.33	7296.67	7120	7200	7253.33	7166.67	6963.33	7096.67	7206.67	7060	7120	7036.67	7083.33	7310	7276.67	7093.33	7110	7153.33	6956.67
15.3	7260	7516.67	7186.67	7353.33	7203.33	7483.33	7166.67	7150	7200	7390	7183.33	7273.33	7416.67	7510	7276.67	7370	7150	7350	7010	7290	7153.33	7473.33	7416.67	7136.67	7163.33	7316.67	7216.67	7180	7100	7463.33	6926.67	7223.33	7170	7020	7223.33	7430	7070	7220	6983.33	7110	7260	7073.33	7096.67	7256.67	7166.67	7110	7113.33	7203.33	7126.67
15.32	7380	7560	7066.67	7573.33	7286.67	7406.67	7590	7116.67	7253.33	7390	7176.67	7076.67	7486.67	7343.33	7260	7290	7306.67	7423.33	7393.33	7346.67	7326.67	7143.33	7450	7393.33	6996.67	7503.33	7213.33	7143.33	7100	7276.67	6906.67	7333.33	7276.67	7186.67	7216.67	7016.67	7240	7026.67	6983.33	7056.67	7156.67	7246.67	7286.67	7270	7190	7450	7453.33	7163.33	7250
15.34	7566.67	7360	7190	7650	7546.67	7273.33	7260	7190	7326.67	7493.33	7403.33	7376.67	7436.67	7183.33	7346.67	7213.33	7173.33	7046.67	7273.33	7066.67	7216.67	7110	7220	7280	7313.33	7306.67	7296.67	7136.67	7336.67	7080	7130	7250	7223.33	7470	7286.67	7313.33	7073.33	7213.33	7320	6990	7310	7016.67	7076.67	6893.33	7266.67	7283.33	7040	6986.67	7256.67
15.36	7540	7456.67	7230	7333.33	7203.33	7270	7330	7446.67	7270	7220	7166.67	7303.33	7210	7053.33	7313.33	7333.33	7560	7043.33	7250	7240	7326.67	7156.67	7343.33	7376.67	7280	7050	7306.67	7170	7163.33	7286.67	7350	6826.67	7236.67	7246.67	7233.33	7123.33	7160	7266.67	7316.67	7046.67	7123.33	7193.33	7163.33	6970	7113.33	7246.67	7246.67	7106.67	6896.67
15.38	7590	7163.33	7720	7456.67	7323.33	7736.67	7500	7293.33	7370	7460	7416.67	7256.67	7350	7316.67	7403.33	7253.33	7673.33	7150	7376.67	7506.67	7223.33	7260	7430	7210	7366.67	7223.33	7190	7263.33	7190	7293.33	7446.67	7383.33	7246.67	7226.67	7193.33	7320	7270	7056.67	7450	7220	7386.67	7063.33	7216.67	7243.33	7266.67	7133.33	7073.33	7140	7043.33
15.4	7503.33	7340	7266.67	7440	7343.33	7436.67	7556.67	7416.67	7330	7360	7246.67	7316.67	7270	7470	7273.33	7176.67	7180	7176.67	7343.33	7176.67	7433.33	7123.33	7393.33	7223.33	7520	7386.67	7293.33	7230	7256.67	7296.67	7213.33	7346.67	7136.67	7416.67	7426.67	7296.67	7213.33	7170	7176.67	7143.33	7190	7146.67	7256.67	7263.33	7420	6960	7120	7113.33	7270
15.42	7496.67	7560	7363.33	7686.67	7253.33	7470	7593.33	7380	7076.67	7190	7283.33	7263.33	7380	7386.67	7166.67	7406.67	7200	7046.67	7256.67	7130	7590	7366.67	7593.33	7206.67	7546.67	7386.67	7330	7190	7440	7230	7323.33	7510	7513.33	7190	7133.33	7320	7140	7366.67	7210	7043.33	7263.33	7526.67	7176.67	7003.33	7253.33	7170	7176.67	7303.33	7056.67
15.44	7610	7510	7456.67	7306.67	7256.67	7533.33	7196.67	7390	7340	7493.33	7283.33	7233.33	7443.33	7386.67	7386.67	7290	7113.33	7320	7393.33	7253.33	7323.33	7336.67	7336.67	7276.67	7166.67	7396.67	7243.33	7446.67	7446.67	7316.67	7410	7280	7276.67	7236.67	7433.33	7173.33	7093.33	7156.67	7113.33	7266.67	7443.33	7276.67	7270	7136.67	7040	7333.33	7340	7313.33	7183.33
15.46	7460	7566.67	7663.33	7590	7550	7446.67	7236.67	7403.33	7440	7406.67	7223.33	7353.33	7383.33	7213.33	7343.33	7106.67	7200	7316.67	7206.67	7236.67	7373.33	7313.33	7513.33	7076.67	7113.33	7546.67	7336.67	7376.67	7403.33	7270	7283.33	7273.33	7323.33	7403.33	7376.67	7453.33	7383.33	7140	7363.33	7256.67	7280	7453.33	7046.67	6986.67	7166.67	7406.67	7200	7330	6946.67
15.48	7376.67	7716.67	7676.67	7700	7516.67	7500	7030	7150	7280	7430	7410	7533.33	7440	7360	7166.67	7573.33	7296.67	7326.67	7350	7050	7363.33	7353.33	7263.33	7203.33	7150	7590	7310	7396.67	7070	7543.33	7316.67	7206.67	7443.33	7276.67	7376.67	7516.67	7426.67	7096.67	7286.67	7200	7490	7236.67	7183.33	7160	7100	7290	7200	7353.33	7206.67
15.5	7780	7406.67	7390	7536.67	7593.33	7666.67	7526.67	7436.67	7163.33	7293.33	7440	7286.67	7336.67	7436.67	7216.67	7390	7576.67	7223.33	7476.67	7453.33	7410	7280	7190	7096.67	7333.33	7123.33	7526.67	7516.67	7363.33	7350	7400	7263.33	7076.67	7506.67	7350	7260	7363.33	7170	7373.33	7223.33	7176.67	7243.33	7326.67	7323.33	7246.67	7166.67	7383.33	7006.67	7250
15.52	7723.33	7403.33	7413.33	7436.67	7686.67	7483.33	7513.33	7306.67	7366.67	7383.33	7336.67	7473.33	7443.33	7533.33	7626.67	7266.67	7653.33	7383.33	7493.33	7340	7350	7273.33	7360	7406.67	7116.67	7373.33	7583.33	7403.33	7230	7470	7366.67	7366.67	7126.67	7460	7380	7403.33	7230	7070	7260	7203.33	7260	7410	7253.33	7026.67	7150	7346.67	7356.67	7126.67	7486.67
15.54	7650	7270	7460	7593.33	7383.33	7570	7410	7493.33	7310	7660	7503.33	7316.67	7300	7370	7433.33	7330	7323.33	7296.67	7343.33	7293.33	7346.67	7376.67	7306.67	7593.33	7230	7496.67	7363.33	7273.33	7286.67	7446.67	7390	7433.33	7120	7423.33	7210	7616.67	7286.67	7240	7383.33	7343.33	7496.67	6973.33	7360	7060	7316.67	7136.67	7216.67	7316.67	7310
15.56	7586.67	7480	7503.33	7276.67	7526.67	7626.67	7660	7313.33	7293.33	7610	7583.33	7510	7486.67	7410	7503.33	7416.67	7510	7366.67	7633.33	7396.67	7496.67	7410	7200	7600	7240	7356.67	7243.33	7473.33	7383.33	7630	7520	7243.33	7226.67	7443.33	7083.33	7463.33	7303.33	7103.33	7250	7333.33	7330	7146.67	7050	7213.33	7440	7200	7056.67	6976.67	7230
15.58	7520	7206.67	7506.67	7300	7273.33	7376.67	7666.67	7390	7513.33	7536.67	7580	7110	7490	7290	7676.67	7516.67	7450	7540	7260	7546.67	7306.67	7526.67	7390	7586.67	7426.67	7553.33	7426.67	7580	7460	7700	7173.33	7470	7143.33	7576.67	7346.67	7310	7553.33	7336.67	7443.33	7530	7086.67	7506.67	7246.67	7473.33	7256.67	7296.67	7356.67	7116.67	7066.67
15.6	7803.33	7556.67	7320	7413.33	7443.33	7513.33	7443.33	7276.67	7426.67	7286.67	7370	7386.67	7416.67	7246.67	7356.67	7400	7296.67	7466.67	7373.33	7296.67	7146.67	7443.33	7330	7650	7323.33	7370	7403.33	7460	7203.33	7483.33	7736.67	7330	7476.67	7380	7346.67	7166.67	7396.67	7443.33	7346.67	7520	7450	7550	7353.33	7390	7450	7303.33	7126.67	7243.33	7156.67
15.62	7716.67	7610	7516.67	7323.33	7713.33	7713.33	7453.33	7513.33	7496.67	7533.33	7646.67	7456.67	7340	7243.33	7300	7343.33	7433.33	7483.33	7330	7573.33	7253.33	7620	7186.67	7353.33	7193.33	7390	7446.67	7376.67	7163.33	7386.67	7470	7120	7690	7580	7380	7093.33	7340	7330	7393.33	7183.33	7340	7563.33	7366.67	7253.33	7320	7483.33	7416.67	7190	7336.67
15.64	7880	7730	7866.67	7573.33	7563.33	7696.67	7673.33	7760	7566.67	7586.67	7716.67	7460	7383.33	7420	7193.33	7513.33	7246.67	7296.67	7306.67	7616.67	7426.67	7546.67	7330	7183.33	7576.67	7250	7253.33	7563.33	7370	7596.67	7340	7100	7486.67	7466.67	7413.33	7273.33	7323.33	7186.67	7343.33	7340	7516.67	7263.33	7466.67	7443.33	7380	7583.33	7153.33	7353.33	7263.33
15.66	7646.67	7553.33	7750	7730	7290	7453.33	7553.33	7376.67	7370	7586.67	7276.67	7303.33	7446.67	7480	7363.33	7463.33	7540	7546.67	7656.67	7493.33	7323.33	7383.33	7446.67	7250	7480	7613.33	7496.67	7590	7423.33	7693.33	7253.33	7526.67	7433.33	7416.67	7450	7163.33	7290	7296.67	7206.67	7393.33	7476.67	7270	7236.67	7416.67	7546.67	7640	7146.67	7320	7440
15.68	7996.67	7436.67	7806.67	7560	7390	7423.33	7710	7393.33	7393.33	7370	7616.67	7540	7470	7303.33	7573.33	7483.33	7656.67	7676.67	7490	7440	7390	7563.33	7573.33	7360	7446.67	7740	7476.67	7530	7323.33	7616.67	7253.33	7433.33	7480	7483.33	7410	7350	7286.67	7323.33	7650	7546.67	7393.33	7273.33	7410	7366.67	7490	7360	7230	7476.67	7400
15.7	7833.33	7410	7706.67	7806.67	7606.67	7706.67	7413.33	7620	7326.67	7526.67	7440	7253.33	7453.33	7473.33	7540	7383.33	7330	7600	7500	7306.67	7606.67	7460	7470	7363.33	7176.67	7523.33	7456.67	7643.33	7356.67	7646.67	7356.67	7263.33	7293.33	7430	7310	7693.33	7343.33	7206.67	7376.67	7676.67	7353.33	7180	7223.33	7416.67	7260	7333.33	7390	7606.67	7486.67
15.72	7696.67	7630	7760	7346.67	7666.67	7533.33	7413.33	7683.33	7486.67	7733.33	7416.67	7393.33	7380	7636.67	7330	7736.67	7296.67	7556.67	7523.33	7613.33	7566.67	7480	7256.67	7456.67	7303.33	7350	7463.33	7470	7710	7436.67	7533.33	7283.33	7503.33	7390	7596.67	7326.67	7473.33	7420	7546.67	7756.67	7706.67	7316.67	7490	7346.67	7260	7453.33	7406.67	7553.33	7530
15.74	8090	7663.33	7443.33	7363.33	7783.33	7536.67	7706.67	7490	7433.33	7420	7613.33	7480	7613.33	7520	7453.33	7426.67	7463.33	7526.67	7623.33	7533.33	7573.33	7496.67	7496.67	7653.33	7543.33	7370	7570	7383.33	7736.67	7423.33	7586.67	7883.33	7490	7516.67	7360	7583.33	7320	7520	7413.33	7590	7816.67	7596.67	7446.67	7500	7643.33	7660	7580	7543.33	7303.33
15.76	7813.33	7666.67	7940	7673.33	7620	7593.33	7670	7640	7643.33	7433.33	7640	7603.33	7506.67	7566.67	7616.67	7396.67	7493.33	7496.67	7653.33	7500	7600	7543.33	7496.67	7446.67	7603.33	7490	7380	7173.33	7356.67	7450	7683.33	7676.67	7460	7656.67	7476.67	7576.67	7266.67	7520	7393.33	7216.67	7210	7193.33	7563.33	7403.33	7366.67	7416.67	7220	7440	7536.67
15.78	7663.33	7670	7753.33	7850	7643.33	7936.67	7483.33	7656.67	7613.33	7703.33	7480	7253.33	7516.67	7336.67	7670	7926.67	7486.67	7486.67	7413.33	7586.67	7450	7810	7666.67	7380	7543.33	7553.33	7456.67	7326.67	7203.33	7453.33	7716.67	7493.33	7323.33	7533.33	7610	7583.33	7460	7530	7430	7456.67	7386.67	7493.33	7650	7133.33	7366.67	7606.67	7330	7223.33	7436.67
15.8	7873.33	7706.67	7730	7600	7620	7696.67	7626.67	7503.33	7580	7643.33	7390	7800	7770	7563.33	7460	7650	7543.33	7420	7380	7896.67	7580	7486.67	7546.67	7370	7586.67	7676.67	7500	7533.33	7663.33	7573.33	7750	7386.67	7243.33	7480	7643.33	7723.33	7486.67	7356.67	7200	7403.33	7590	7580	7900	7393.33	7536.67	7610	7356.67	7253.33	7170
15.82	7716.67	7890	7820	7873.33	7603.33	7713.33	7520	7663.33	7466.67	7800	7720	7696.67	7626.67	7506.67	7646.67	7576.67	7833.33	7650	7553.33	7733.33	7523.33	7690	7623.33	7560	7513.33	7500	7606.67	7623.33	7390	7506.67	7553.33	7566.67	7626.67	7456.67	7633.33	7553.33	7820	7546.67	7433.33	7320	7643.33	7596.67	7370	7443.33	7533.33	7353.33	7256.67	7450	7386.67
15.84	7813.33	7780	7563.33	7630	7496.67	7680	7640	7543.33	7533.33	7620	7880	7773.33	7776.67	7560	7553.33	7516.67	7573.33	7596.67	7456.67	7673.33	7380	7620	7633.33	7590	7440	7286.67	7500	7610	7586.67	7703.33	7666.67	7650	7693.33	7420	7530	7353.33	7840	7363.33	7206.67	7510	7370	7250	7196.67	7566.67	7556.67	7670	7393.33	7476.67	7466.67
15.86	7633.33	7743.33	7560	7583.33	7750	7803.33	7786.67	7650	7530	7640	7870	7553.33	7570	7400	7683.33	7740	7606.67	7663.33	7603.33	7473.33	7626.67	7733.33	7690	7613.33	7676.67	7556.67	7483.33	7540	7506.67	7570	7576.67	7406.67	7690	7430	7523.33	7493.33	7523.33	7573.33	7443.33	7473.33	7476.67	7673.33	7400	7546.67	7526.67	7670	7586.67	7570	7403.33
15.88	7786.67	7550	7736.67	7723.33	7776.67	7730	7593.33	7506.67	7656.67	7626.67	7860	7773.33	7576.67	7590	7783.33	7633.33	7570	7850	7770	7773.33	7743.33	7660	7600	7563.33	7646.67	7773.33	7700	7590	7516.67	7733.33	7563.33	7606.67	7473.33	7736.67	8030	7470	7640	7673.33	7466.67	7496.67	7526.67	7730	7850	7570	7266.67	7370	7460	7310	7350
15.9	7863.33	7483.33	7543.33	7800	7646.67	7900	7623.33	7846.67	7446.67	7393.33	7780	7656.67	7856.67	7680	7783.33	7836.67	7466.67	7703.33	7380	7816.67	7673.33	7423.33	7503.33	7543.33	7400	7673.33	7586.67	7593.33	7673.33	7773.33	7370	7493.33	7686.67	7683.33	7670	7423.33	7570	7416.67	7566.67	7676.67	7506.67	7526.67	7393.33	7356.67	7460	7543.33	7473.33	7646.67	7676.67
15.92	7743.33	7800	7863.33	7703.33	7693.33	7810	7863.33	7626.67	7323.33	7783.33	7623.33	7756.67	7646.67	8156.67	7663.33	7843.33	7760	7556.67	7336.67	7323.33	7783.33	7723.33	7606.67	7460	7693.33	7966.67	7800	7713.33	7690	7513.33	7450	7716.67	7740	7836.67	7630	7726.67	7700	7436.67	7726.67	7730	7680	7656.67	7266.67	7213.33	7693.33	7580	7490	7463.33	7466.67
15.94	7800	7900	7896.67	7920	7720	7450	7883.33	7860	7840	7803.33	7850	7760	7813.33	7893.33	7956.67	7723.33	7766.67	7580	7916.67	7350	7593.33	7666.67	7620	7790	7666.67	7596.67	7710	7523.33	7646.67	7730	7496.67	7426.67	7606.67	7580	7673.33	7706.67	7596.67	7600	7886.67	7566.67	7623.33	7480	7526.67	7566.67	7890	7830	7713.33	7653.33	7723.33
15.96	8006.67	8093.33	7803.33	7900	7673.33	7753.33	7536.67	7580	7590	7606.67	7893.33	7823.33	7563.33	7690	7593.33	7576.67	8010	7576.67	7553.33	7806.67	7560	7523.33	7840	7450	7850	7703.33	7603.33	7663.33	7540	7423.33	7416.67	7423.33	7470	7830	7573.33	7573.33	7406.67	7580	7613.33	7726.67	7603.33	7770	7783.33	7836.67	7503.33	7793.33	7486.67	7843.33	7180
15.98	7883.33	7763.33	7723.33	7673.33	7743.33	7650	7586.67	7723.33	7810	7906.67	7740	7710	7846.67	7723.33	7483.33	7823.33	7663.33	7560	7533.33	7643.33	7660	7710	7656.67	7890	7516.67	7663.33	7616.67	7816.67	7706.67	7673.33	7563.33	7423.33	7636.67	7820	7750	7580	7833.33	7720	7526.67	7883.33	7753.33	7656.67	7623.33	7646.67	7846.67	7726.67	7630	7743.33	7440
16	7856.67	8133.33	8016.67	7660	7683.33	7606.67	7900	7813.33	7863.33	7780	7790	7963.33	7846.67	7590	7846.67	7860	7650	7683.33	7933.33	7740	7493.33	7920	7583.33	7776.67	7660	7760	7466.67	8093.33	7453.33	7683.33	7633.33	7906.67	7750	7793.33	7563.33	7773.33	7440	7570	7590	7893.33	7663.33	7560	7996.67	7420	7683.33	7603.33	7570	7503.33	7540
16.02	7900	7856.67	7993.33	7773.33	7720	7753.33	7716.67	7573.33	7830	7766.67	7613.33	7780	7773.33	7623.33	7576.67	7770	7783.33	7833.33	7916.67	7696.67	7746.67	7746.67	7556.67	7853.33	7826.67	7810	7496.67	7753.33	7746.67	7993.33	7390	7740	7970	7946.67	7870	7816.67	7746.67	7476.67	7993.33	7796.67	7600	7600	7790	7603.33	7436.67	7590	7886.67	7583.33	7460
16.04	7876.67	7730	7816.67	7933.33	7573.33	7720	7760	7880	8040	7773.33	7820	7870	8020	7976.67	7530	7636.67	7716.67	7586.67	7730	7743.33	7593.33	7853.33	7590	7583.33	7736.67	7833.33	7656.67	7546.67	7753.33	7863.33	7690	7706.67	7553.33	7606.67	7823.33	7710	7696.67	7413.33	7673.33	7753.33	7723.33	7666.67	7660	7746.67	7916.67	7700	7486.67	7573.33	7373.33
16.06	7926.67	7776.67	7943.33	7803.33	7816.67	7780	7760	7840	7860	7923.33	8066.67	7750	7863.33	7986.67	7623.33	7600	7963.33	7610	7720	7473.33	7786.67	7823.33	7786.67	7890	7653.33	7740	7480	7596.67	7810	7670	7420	7810	7890	7826.67	8013.33	7756.67	7750	7653.33	7763.33	7636.67	7630	7586.67	7713.33	7776.67	7526.67	7826.67	7550	7583.33	7656.67
16.08	7896.67	7700	7600	8096.67	7846.67	7926.67	7830	7810	7703.33	7696.67	7700	7733.33	7800	7656.67	7786.67	7746.67	7650	7706.67	7826.67	7656.67	7916.67	8033.33	7746.67	7670	7806.67	7646.67	7640	7740	7540	7670	7593.33	7633.33	7753.33	7700	7743.33	7843.33	7786.67	7890	7476.67	7630	7783.33	7803.33	7746.67	7820	7733.33	7456.67	7880	7603.33	7603.33
16.1	7940	7993.33	7920	8073.33	7773.33	7963.33	7676.67	8076.67	7810	7826.67	7493.33	7930	7696.67	8230	7723.33	7723.33	7770	8026.67	7740	7840	7990	8076.67	7610	7826.67	7753.33	7773.33	7726.67	7573.33	7546.67	8060	8003.33	7613.33	7593.33	7790	7770	7920	7630	7930	7703.33	7960	7876.67	7663.33	7700	7826.67	7776.67	7656.67	8060	7563.33	7533.33
16.12	7846.67	7860	8116.67	7693.33	7716.67	7900	8020	8146.67	7716.67	7626.67	7793.33	7880	7730	7873.33	7823.33	7866.67	7683.33	7710	7580	7883.33	7806.67	7890	7646.67	7660	7923.33	7653.33	7753.33	7716.67	7970	7603.33	8093.33	7816.67	7603.33	7676.67	7506.67	7833.33	7970	7783.33	7643.33	7713.33	7820	7596.67	7596.67	7866.67	7573.33	7546.67	7730	7580	7836.67
16.14	7826.67	7780	7976.67	7916.67	7833.33	7830	8050	8006.67	7576.67	7690	7880	8060	7803.33	7946.67	7930	7700	7876.67	7970	7623.33	7666.67	7883.33	7500	7783.33	7933.33	7796.67	7963.33	7580	7870	7683.33	7690	7883.33	7760	7740	7650	7750	7800	7940	7733.33	7676.67	7706.67	7633.33	7786.67	7890	7860	7830	7586.67	7810	7550	7483.33
16.16	7996.67	7906.67	8060	7936.67	8046.67	7826.67	7876.67	8140	7816.67	7890	8233.33	7733.33	7616.67	8056.67	7836.67	7713.33	8066.67	7863.33	7946.67	7656.67	7790	7836.67	7883.33	7816.67	7640	7876.67	7683.33	7676.67	7850	7720	7806.67	8093.33	7730	7850	7903.33	7646.67	7846.67	7533.33	7533.33	7853.33	7820	7850	7713.33	7743.33	7643.33	7733.33	7700	7816.67	7790
16.18	7973.33	7983.33	7806.67	8110	7703.33	7910	7873.33	7736.67	7983.33	8140	8116.67	7870	7863.33	7883.33	7776.67	7810	8026.67	8176.67	7983.33	7803.33	8050	7980	7840	7940	7886.67	7750	7786.67	7730	7833.33	7963.33	7633.33	7953.33	7990	7720	7763.33	7580	7923.33	7626.67	7733.33	7866.67	7720	7660	7866.67	7650	7853.33	7826.67	7390	7610	7710
16.2	7920	8036.67	7916.67	7930	8013.33	7940	8056.67	7950	7926.67	7846.67	8016.67	7980	7850	7873.33	7806.67	7740	7780	7866.67	8063.33	7823.33	8043.33	7856.67	7853.33	7636.67	7723.33	7740	7813.33	7903.33	7663.33	7886.67	7853.33	7936.67	7700	8026.67	7530	7816.67	7896.67	7820	8116.67	7896.67	7496.67	7606.67	7820	7846.67	7736.67	7733.33	7433.33	7786.67	7626.67
16.22	8080	7966.67	7873.33	7933.33	8203.33	7913.33	7820	8230	8006.67	8120	8066.67	7786.67	7840	7893.33	7913.33	7913.33	7850	7833.33	7806.67	7760	8066.67	7666.67	7873.33	7800	8213.33	7760	7773.33	8026.67	7773.33	7663.33	7876.67	7520	7773.33	7926.67	7860	7983.33	8013.33	8013.33	7900	7826.67	7906.67	7453.33	7883.33	8063.33	7843.33	7836.67	7796.67	7610	7616.67
16.24	8373.33	8060	8053.33	7730	8116.67	8213.33	7733.33	8053.33	7936.67	7846.67	7576.67	7793.33	7776.67	8020	8066.67	8063.33	7990	7963.33	8013.33	7883.33	7736.67	7883.33	7963.33	7986.67	7900	7856.67	7876.67	7913.33	7830	7856.67	7933.33	7740	7903.33	7883.33	7863.33	7846.67	7623.33	7956.67	7876.67	7853.33	7973.33	7826.67	8030	7850	7723.33	7773.33	7850	7600	7766.67
16.26	8006.67	7856.67	7983.33	8043.33	7840	8150	7880	7893.33	8266.67	7780	7776.67	7760	8040	7820	8146.67	8233.33	8006.67	7946.67	8243.33	7720	7800	8063.33	8036.67	7863.33	7983.33	7896.67	7943.33	7786.67	7780	7966.67	8003.33	7943.33	8070	7753.33	7973.33	7833.33	7586.67	8220	7840	8056.67	8000	8020	7660	8060	7653.33	7950	7946.67	7676.67	7826.67
16.28	7863.33	7926.67	7940	8033.33	7660	8313.33	8050	8013.33	8053.33	7680	8056.67	8103.33	7876.67	7836.67	7990	7880	8133.33	7796.67	7790	7660	7586.67	7916.67	7886.67	7850	7620	8106.67	7826.67	7753.33	8203.33	7933.33	8000	7803.33	7723.33	7973.33	7916.67	8123.33	7613.33	7730	7616.67	7890	7950	7720	7443.33	7803.33	7666.67	7843.33	7780	7863.33	7523.33
16.3	8133.33	8290	7950	8243.33	7880	7896.67	7953.33	8140	7873.33	7883.33	8053.33	8176.67	8083.33	7940	8073.33	8070	7860	7923.33	7846.67	7690	7876.67	7960	7850	8073.33	8106.67	7753.33	7973.33	7863.33	7920	7823.33	7876.67	7993.33	7883.33	7743.33	7983.33	8080	8000	7953.33	7770	7796.67	7966.67	7770	7776.67	7900	7546.67	7843.33	7436.67	7886.67	7646.67
16.32	8060	8373.33	8006.67	7923.33	8173.33	7646.67	7983.33	8150	7940	7873.33	7933.33	7816.67	7756.67	7950	7946.67	8076.67	8106.67	7870	7733.33	7950	7856.67	7833.33	8150	8130	8130	7930	7940	8056.67	7880	7786.67	8023.33	7936.67	7876.67	7793.33	7810	7873.33	8013.33	7853.33	7846.67	8036.67	7813.33	7936.67	7700	7860	8013.33	7826.67	7820	7846.67	7813.33
16.34	8043.33	7980	7896.67	8106.67	8250	7996.67	8110	7893.33	7790	7966.67	8190	7686.67	7940	8056.67	7993.33	8073.33	7866.67	8013.33	8063.33	7936.67	7886.67	8076.67	8176.67	8160	7966.67	7856.67	8153.33	7920	7973.33	7896.67	8246.67	7963.33	8016.67	8046.67	7890	7963.33	7950	7960	8113.33	7806.67	8353.33	8083.33	7960	7990	7973.33	7906.67	7713.33	7750	7830
16.36	8040	8233.33	7990	8206.67	8046.67	8226.67	8243.33	7920	8090	8246.67	8166.67	7990	8143.33	8056.67	8010	8000	8096.67	7763.33	8130	8010	8010	7903.33	7916.67	8073.33	8103.33	8120	8050	8076.67	8210	7963.33	8096.67	8063.33	7710	7660	7733.33	7933.33	8016.67	7840	8003.33	7886.67	8276.67	7896.67	8266.67	7710	7623.33	7733.33	7783.33	7790	7920
16.38	8140	8256.67	8300	8160	8206.67	8120	8086.67	8123.33	8110	7860	8003.33	7776.67	8156.67	8063.33	8273.33	8036.67	8116.67	7876.67	8270	8113.33	8110	7923.33	7923.33	7910	7973.33	7726.67	8403.33	8203.33	7946.67	7933.33	8003.33	8070	7893.33	7873.33	7956.67	7816.67	8136.67	7963.33	7796.67	8206.67	8020	7800	7916.67	8046.67	7883.33	7600	7656.67	7913.33	7836.67
16.4	8230	8150	8106.67	8046.67	8083.33	7963.33	8196.67	8106.67	8143.33	8203.33	7940	7956.67	7976.67	7970	8090	8066.67	7880	8126.67	8176.67	8236.67	8116.67	7853.33	7826.67	7940	8026.67	8030	8120	7933.33	8340	7936.67	8006.67	8076.67	7873.33	7953.33	8036.67	8070	7920	7986.67	8033.33	7953.33	7856.67	7836.67	8150	8020	7940	7983.33	7766.67	7826.67	7620
16.42	8206.67	8300	7983.33	8223.33	8093.33	8270	8273.33	8116.67	8270	7846.67	8050	8140	7986.67	7836.67	7970	7890	7836.67	8213.33	8176.67	8253.33	8130	7910	7873.33	8176.67	7866.67	7716.67	8146.67	8043.33	8116.67	8076.67	8070	7956.67	7970	8106.67	8193.33	8020	7973.33	7913.33	7923.33	8003.33	7816.67	7913.33	8113.33	7786.67	7853.33	7923.33	8010	7770	7880
16.44	8016.67	8306.67	8016.67	8186.67	7983.33	8103.33	8086.67	7906.67	8100	8016.67	8140	8203.33	8160	7940	8283.33	7766.67	7990	7926.67	8006.67	8066.67	7980	7910	8116.67	7893.33	8126.67	7940	8250	8126.67	8286.67	8150	7826.67	7746.67	8130	8000	7796.67	8060	8066.67	8253.33	7990	8226.67	7890	7860	7870	7850	7763.33	7866.67	7673.33	7836.67	7880
16.46	8500	8406.67	8176.67	8150	8256.67	8240	7990	8110	7940	8183.33	7870	8153.33	8113.33	8043.33	7983.33	7890	8156.67	8113.33	7910	8010	8016.67	8146.67	7906.67	8010	8033.33	7986.67	8160	8003.33	7900	8220	7946.67	7930	8130	7930	7733.33	8050	8043.33	8176.67	7996.67	7713.33	7680	8050	7990	7963.33	7963.33	8113.33	7680	7623.33	7943.33
16.48	8476.67	8160	8026.67	8246.67	8243.33	8080	8160	8350	8080	8316.67	8083.33	7873.33	8066.67	8040	8150	8116.67	7736.67	7970	8150	7953.33	7976.67	8346.67	7980	7983.33	8110	7936.67	7916.67	8066.67	8326.67	8123.33	7966.67	8106.67	8363.33	7983.33	7900	7880	8076.67	7993.33	7896.67	8063.33	7963.33	7733.33	7833.33	8003.33	8096.67	7980	8016.67	7923.33	7763.33
16.5	8270	8186.67	8350	8226.67	8473.33	8163.33	8303.33	8280	8133.33	7863.33	8286.67	8020	8203.33	7940	8133.33	8290	8126.67	8260	8163.33	7793.33	8100	8126.67	8140	8103.33	8150	7956.67	7803.33	7683.33	8230	8003.33	8070	7930	8210	8156.67	7713.33	7893.33	7960	7930	8243.33	7896.67	8163.33	7890	7930	7780	8280	7643.33	7990	7993.33	7930
16.52	8203.33	8330	8300	8233.33	8146.67	8303.33	8133.33	8356.67	8263.33	8246.67	8313.33	8190	8253.33	8193.33	7943.33	8233.33	7856.67	8233.33	8036.67	7976.67	8136.67	7940	7903.33	8186.67	8306.67	8096.67	8050	7823.33	8163.33	8070	8166.67	7980	8253.33	8100	8043.33	7743.33	8146.67	8083.33	8143.33	8200	8040	8113.33	8176.67	7843.33	8100	7863.33	8046.67	7890	7953.33
16.54	8336.67	8096.67	7803.33	8420	8216.67	8406.67	8236.67	7996.67	8280	8123.33	8340	8353.33	8230	8460	8000	8263.33	8240	8023.33	8003.33	7773.33	8100	7876.67	8113.33	7903.33	8190	8256.67	8143.33	8076.67	8390	8363.33	7986.67	8273.33	7913.33	8126.67	8016.67	8243.33	8056.67	8310	7766.67	8046.67	7993.33	7920	8123.33	7926.67	7966.67	8163.33	8010	8133.33	7850
16.56	8293.33	8290	8256.67	8363.33	8416.67	7996.67	8190	7993.33	8536.67	8110	8240	8240	8083.33	8136.67	8193.33	8160	8250	8303.33	8133.33	8183.33	8046.67	8106.67	8386.67	7996.67	8110	8093.33	8083.33	8196.67	8163.33	8156.67	8203.33	8036.67	8010	8076.67	8296.67	7970	8286.67	8243.33	8080	7976.67	8166.67	8313.33	8146.67	8176.67	7950	7866.67	7920	7653.33	7893.33
16.58	8700	8460	8360	8526.67	8456.67	8010	8456.67	8046.67	8183.33	8166.67	8566.67	8170	8143.33	8026.67	8226.67	8306.67	8430	8180	8010	8323.33	8360	8170	8116.67	8436.67	8120	8140	8183.33	8273.33	8196.67	7950	8160	7996.67	8063.33	8013.33	7943.33	8066.67	8300	8100	8133.33	8060	7983.33	8283.33	8036.67	8100	8093.33	8103.33	8310	8093.33	7683.33
16.6	8560	8483.33	8486.67	8403.33	8240	8096.67	8030	8516.67	8310	8183.33	8366.67	8193.33	7983.33	8253.33	8390	8246.67	8276.67	8326.67	7983.33	8333.33	8123.33	8150	8243.33	8103.33	8020	8386.67	8276.67	7986.67	8186.67	8106.67	8326.67	8186.67	7923.33	8013.33	8353.33	8006.67	8150	8030	8453.33	8043.33	8000	8283.33	8123.33	8213.33	8196.67	7946.67	8003.33	8100	7683.33
16.62	8493.33	8320	7886.67	8153.33	8426.67	8253.33	8376.67	8286.67	8373.33	8363.33	8090	8210	8223.33	8336.67	8306.67	8440	8030	8416.67	8020	8450	8220	8116.67	8250	7983.33	8156.67	8453.33	8276.67	8290	8020	8076.67	8340	8376.67	8230	8336.67	8360	8060	8206.67	8233.33	8016.67	7830	8300	8176.67	8086.67	8093.33	8090	8080	8006.67	8140	7953.33
16.64	8570	8520	8220	8183.33	8453.33	8323.33	8323.33	8276.67	8313.33	8210	8260	8183.33	8223.33	8376.67	8470	8250	8030	8206.67	8116.67	8333.33	8180	8410	8116.67	7976.67	8313.33	8280	8280	8150	8203.33	8050	8230	8166.67	8323.33	7960	8533.33	8343.33	7950	8320	7943.33	8180	8316.67	8226.67	7976.67	8080	8346.67	8000	8123.33	8066.67	8090
16.66	8390	8560	8466.67	8340	8476.67	8140	8336.67	8300	8193.33	8236.67	8570	8260	8390	8010	8196.67	8283.33	8213.33	8220	8486.67	7976.67	8343.33	8163.33	8200	8273.33	8123.33	8356.67	8270	8030	8193.33	8160	8156.67	8326.67	8156.67	8370	8193.33	8196.67	7900	8250	8223.33	8220	8133.33	8153.33	8080	8116.67	8176.67	7813.33	8043.33	7950	8236.67
16.68	8446.67	8163.33	8350	8233.33	8446.67	8146.67	8373.33	8186.67	8166.67	8286.67	8456.67	8363.33	8160	8456.67	8283.33	7996.67	8226.67	8310	8200	8133.33	8173.33	8190	8310	8213.33	8113.33	8266.67	8166.67	7913.33	8383.33	8470	8303.33	8303.33	7843.33	8396.67	8240	8293.33	8120	8020	8273.33	8310	8293.33	8100	8203.33	8216.67	8220	7940	8186.67	8096.67	8150
16.7	8293.33	8523.33	8490	8433.33	8460	8333.33	8353.33	8393.33	8026.67	8410	8236.67	8400	8230	8346.67	8243.33	8300	8536.67	8090	8276.67	8366.67	8303.33	8213.33	8323.33	8206.67	8476.67	8453.33	8170	8120	8156.67	8423.33	8213.33	8130	8100	8263.33	8150	8273.33	8533.33	8170	8470	8520	8326.67	8283.33	7916.67	8550	8226.67	7790	8030	7913.33	8000
16.72	8586.67	8360	8463.33	8493.33	8290	8133.33	8510	8473.33	8600	8153.33	8460	8200	8146.67	8590	8303.33	8136.67	8103.33	8333.33	8403.33	8400	8496.67	8123.33	8216.67	8140	8393.33	8130	8283.33	8436.67	8156.67	8283.33	8280	8176.67	8103.33	8256.67	8303.33	8063.33	8463.33	8343.33	8233.33	8353.33	8276.67	8280	8366.67	8436.67	7796.67	8360	8090	8006.67	7953.33
16.74	8516.67	8580	8423.33	8513.33	8596.67	8346.67	8493.33	8610	8620	8153.33	8243.33	8430	8120	8206.67	8553.33	8210	8190	8213.33	8583.33	8543.33	8640	7903.33	8616.67	8420	8393.33	8366.67	8313.33	8313.33	7963.33	8143.33	8236.67	8200	8220	8296.67	8373.33	8113.33	8363.33	8130	8270	8356.67	8520	8240	8200	7910	8556.67	8323.33	7900	8013.33	8250
16.76	8566.67	8560	8840	8633.33	8306.67	8250	8776.67	8453.33	8356.67	8356.67	8253.33	8380	8250	8490	8190	8370	8133.33	8363.33	8276.67	8350	8350	8386.67	8246.67	8463.33	8206.67	8306.67	8316.67	8260	8353.33	8206.67	8283.33	8473.33	8186.67	8493.33	8020	8253.33	8143.33	8313.33	8270	8350	8053.33	8030	8146.67	8246.67	8146.67	8336.67	8073.33	8326.67	8046.67
16.78	8483.33	8336.67	8443.33	8670	8376.67	8810	8313.33	8090	8226.67	8453.33	8350	8396.67	8353.33	8220	8280	8563.33	8316.67	8146.67	8363.33	8230	8473.33	8456.67	8416.67	8373.33	8216.67	8243.33	8406.67	8496.67	8390	8126.67	8273.33	8263.33	8180	8476.67	8226.67	8146.67	8370	8286.67	8306.67	8256.67	8016.67	8190	8126.67	8150	8080	8060	8203.33	8250	8243.33
16.8	8600	8376.67	8486.67	8456.67	8540	8663.33	8376.67	8230	8006.67	8736.67	8230	8456.67	8306.67	8120	8313.33	8103.33	8216.67	8200	8480	8433.33	8376.67	8496.67	8353.33	8306.67	8253.33	8376.67	8416.67	8360	8063.33	8403.33	8250	8163.33	8330	8226.67	8460	8370	8050	8393.33	8016.67	8236.67	8093.33	8233.33	7850	8093.33	8130	8130	8420	8330	8010
16.82	8616.67	8410	8380	8723.33	8866.67	8306.67	8236.67	8496.67	8323.33	8690	8673.33	8413.33	8950	8403.33	8426.67	8283.33	8430	8283.33	8326.67	7883.33	8356.67	8413.33	8510	8423.33	8483.33	8580	8503.33	8176.67	8566.67	8260	8506.67	8260	8436.67	8516.67	8483.33	8316.67	8436.67	8340	8373.33	8303.33	8223.33	8183.33	8170	8196.67	8206.67	8106.67	8066.67	8393.33	8236.67
16.84	8466.67	8533.33	8526.67	8460	8416.67	8920	8570	8280	8593.33	8630	8386.67	8583.33	8430	8480	8490	8423.33	8373.33	8323.33	8483.33	8233.33	8503.33	8410	8290	8210	8263.33	8686.67	8210	8316.67	8620	8163.33	8346.67	8536.67	8190	8503.33	8366.67	8280	8430	8356.67	8506.67	8290	8420	8220	8280	8496.67	8273.33	8030	8496.67	8233.33	8023.33
16.86	8230	8600	8710	8496.67	8400	8766.67	8436.67	8476.67	8323.33	8566.67	8433.33	8583.33	8293.33	8250	8540	8140	8263.33	8493.33	8446.67	8246.67	8343.33	8503.33	8460	8310	8413.33	8323.33	8486.67	8370	8400	8296.67	8686.67	8536.67	8343.33	8270	8376.67	8253.33	8510	8446.67	8296.67	8436.67	8276.67	8413.33	7993.33	8473.33	7986.67	8230	8550	8370	8370
16.88	8656.67	8363.33	8700	8440	8350	8330	8360	8613.33	8260	8490	8466.67	8616.67	8493.33	8356.67	8423.33	8456.67	8513.33	8630	8083.33	8373.33	8376.67	8270	8323.33	8436.67	8470	8356.67	8373.33	8513.33	8346.67	8250	8606.67	8396.67	8096.67	8416.67	8223.33	8413.33	8343.33	8300	8296.67	8430	8040	8436.67	8556.67	8406.67	8153.33	8423.33	8290	8270	8216.67
16.9	8653.33	8760	8500	8576.67	8410	8470	8476.67	8346.67	8306.67	8566.67	8410	8436.67	8433.33	8216.67	8270	8523.33	8356.67	8420	8300	8586.67	8436.67	8313.33	8560	8563.33	8760	8536.67	8463.33	8506.67	8453.33	8290	8320	8320	8313.33	8396.67	8460	8393.33	8180	8463.33	8376.67	8373.33	8640	8636.67	8460	8526.67	8146.67	8176.67	8346.67	8400	8103.33
16.92	8326.67	8470	8673.33	8343.33	8633.33	8433.33	8426.67	8683.33	8313.33	8640	8450	8403.33	8290	8143.33	8483.33	8360	8483.33	8446.67	8343.33	8546.67	8550	8403.33	8316.67	8186.67	8620	8463.33	8230	8386.67	8490	8506.67	8506.67	8326.67	8456.67	8396.67	8220	8510	8210	8500	8470	8263.33	8410	8440	8203.33	8560	8003.33	8460	8310	8573.33	8213.33
16.94	8530	8430	8460	8490	8596.67	8453.33	8613.33	8650	8323.33	8610	8250	8336.67	8270	8470	8566.67	8343.33	8686.67	8736.67	8503.33	8746.67	8430	8530	8393.33	8670	8410	8373.33	8533.33	8453.33	8603.33	8593.33	8550	8253.33	8386.67	8400	8553.33	8453.33	8300	8490	8213.33	8446.67	8306.67	8326.67	8103.33	8386.67	8223.33	8510	8170	8270	8426.67
16.96	8840	8586.67	8520	8863.33	8716.67	8293.33	8516.67	8606.67	8296.67	8286.67	8686.67	8313.33	8540	8553.33	8510	8270	8750	8263.33	8470	8710	8436.67	8340	8516.67	8470	8556.67	8266.67	8626.67	8366.67	8456.67	8643.33	8476.67	8576.67	8250	8643.33	8530	8473.33	8453.33	8623.33	8306.67	8230	8396.67	8303.33	8226.67	8683.33	8316.67	8230	8400	8236.67	8196.67
16.98	8493.33	8700	8316.67	8556.67	8596.67	8570	8770	8326.67	8596.67	8566.67	8663.33	8293.33	8450	8576.67	8440	8806.67	8576.67	8550	8583.33	8293.33	8566.67	8540	8403.33	8630	8496.67	8480	8443.33	8440	8346.67	8433.33	8453.33	8793.33	8413.33	8410	8356.67	8373.33	8430	8563.33	8266.67	8530	8246.67	8330	8386.67	8656.67	8410	8436.67	8296.67	8260	8513.33
17	8666.67	8710	8953.33	8776.67	8593.33	8463.33	8560	8526.67	8800	8483.33	8486.67	8663.33	8520	8623.33	8610	8550	8520	8420	8566.67	8546.67	8466.67	8786.67	8203.33	8376.67	8233.33	8516.67	8376.67	8526.67	8270	8690	8550	8786.67	8253.33	8163.33	8503.33	8393.33	8223.33	8533.33	8386.67	8503.33	8213.33	8363.33	8446.67	8520	8413.33	8286.67	8323.33	8076.67	8140
17.02	8670	8466.67	9066.67	8956.67	8580	8773.33	8733.33	8566.67	8406.67	8326.67	8373.33	8870	8506.67	8583.33	8336.67	8686.67	8420	8616.67	8663.33	8750	8710	8490	8606.67	8510	8700	8416.67	8476.67	8770	8593.33	8756.67	8413.33	8653.33	8480	8163.33	8516.67	8733.33	8483.33	8473.33	8466.67	8660	8090	8410	8330	8226.67	8276.67	8333.33	8356.67	8210	8290
17.04	8760	8706.67	9230	8966.67	8390	8496.67	8616.67	8780	8876.67	8543.33	8600	8826.67	8586.67	8566.67	8526.67	8523.33	8596.67	8423.33	8673.33	8283.33	8700	8726.67	8513.33	8686.67	8323.33	8410	8536.67	8456.67	8773.33	8793.33	8696.67	8683.33	8723.33	8316.67	8433.33	8460	8656.67	8813.33	8400	8673.33	8496.67	8850	8293.33	8376.67	8506.67	8316.67	8356.67	8293.33	8136.67
17.06	8940	8673.33	8743.33	8693.33	8470	8656.67	8543.33	8723.33	8616.67	8690	8660	8966.67	8530	8756.67	8423.33	8533.33	8353.33	8560	8456.67	8550	8780	8720	8656.67	8466.67	8600	8516.67	8836.67	8360	8396.67	8530	8713.33	8283.33	8656.67	8586.67	8593.33	8256.67	8170	8676.67	8190	8320	8413.33	8493.33	8500	8360	8316.67	8410	8556.67	8576.67	8436.67
17.08	8770	8580	8916.67	8606.67	8560	8553.33	8510	8460	8873.33	8426.67	8503.33	8833.33	8556.67	8760	8760	8600	8663.33	8870	8646.67	8780	8893.33	8633.33	8656.67	8713.33	8590	8546.67	8620	8486.67	8500	8433.33	9010	8466.67	8440	8676.67	8713.33	8483.33	8676.67	8380	8676.67	8353.33	8476.67	8626.67	8620	8450	8193.33	8326.67	8536.67	8586.67	8570
17.1	8623.33	8700	8743.33	8780	8453.33	8716.67	8920	8560	8550	8443.33	8780	8613.33	8630	8583.33	8410	8496.67	8530	8643.33	8626.67	8623.33	8550	8466.67	8773.33	8583.33	8773.33	8813.33	8706.67	8780	8663.33	8380	8723.33	8573.33	8260	8543.33	8523.33	8436.67	8636.67	8570	8400	8536.67	8576.67	8696.67	8476.67	8496.67	8280	8630	8556.67	8470	8213.33
17.12	8696.67	8620	8790	8743.33	8650	8753.33	8623.33	8813.33	8596.67	8510	8616.67	8476.67	8686.67	8570	8573.33	8623.33	8900	8496.67	8643.33	8570	8990	8743.33	8703.33	8400	8486.67	8953.33	8826.67	8596.67	8796.67	8670	8613.33	8603.33	8346.67	8456.67	8636.67	8736.67	8433.33	8446.67	8320	8596.67	8636.67	8493.33	8500	8666.67	8406.67	8473.33	8166.67	8516.67	8290
17.14	8630	8810	8836.67	8813.33	8613.33	8620	8953.33	8676.67	8760	8703.33	8783.33	8443.33	8626.67	8546.67	8780	8640	8836.67	8620	8800	8823.33	8733.33	8626.67	8710	8706.67	8613.33	8716.67	8850	8313.33	8740	8656.67	8656.67	8603.33	8836.67	8636.67	8613.33	8566.67	8603.33	8470	8670	8523.33	8583.33	8390	8616.67	8300	8213.33	8456.67	8520	8410	8533.33
17.16	8913.33	9196.67	8626.67	8880	8670	8506.67	8813.33	8703.33	8870	8473.33	8800	8643.33	8473.33	8583.33	8440	8826.67	8543.33	8596.67	8990	8880	8610	8976.67	8576.67	8633.33	8736.67	8536.67	8666.67	8426.67	8533.33	8806.67	8696.67	8330	8966.67	8613.33	8456.67	8590	8593.33	8476.67	8570	8743.33	8700	8336.67	8496.67	8276.67	8260	8473.33	8470	8610	8136.67
17.18	8883.33	8760	8680	8926.67	8976.67	8973.33	8753.33	8526.67	9083.33	8750	8290	8610	8643.33	8673.33	8676.67	8553.33	8730	8580	8536.67	8823.33	9076.67	8786.67	8550	8466.67	8686.67	8713.33	8590	8523.33	8520	8860	8336.67	8516.67	8873.33	9073.33	8460	8790	8646.67	8376.67	8563.33	8720	8740	8336.67	8433.33	8090	8846.67	8556.67	8853.33	8346.67	8476.67
17.2	8776.67	9063.33	8980	8640	8800	8750	8700	8666.67	8783.33	8660	8833.33	8580	8680	9066.67	8786.67	8573.33	8723.33	8690	8663.33	8620	8890	8753.33	8533.33	8963.33	8590	8786.67	8553.33	8700	8540	8740	8626.67	8846.67	8900	8653.33	8716.67	8540	8860	8536.67	8846.67	8440	8610	8640	8643.33	8323.33	8783.33	8623.33	8343.33	8516.67	8550
17.22	9060	8746.67	8736.67	8960	8513.33	8723.33	8876.67	8626.67	8643.33	8696.67	8663.33	8576.67	9093.33	8840	9010	8723.33	8816.67	8870	8346.67	8946.67	8766.67	8720	8610	8666.67	8776.67	8676.67	8726.67	9056.67	8600	8746.67	8606.67	8866.67	8690	8613.33	8703.33	9090	8626.67	8363.33	8903.33	8506.67	8586.67	8870	8536.67	8403.33	8516.67	8340	8316.67	8450	8566.67
17.24	8950	8906.67	9253.33	8696.67	8690	8820	8913.33	8483.33	8556.67	8846.67	9003.33	8340	8816.67	8970	8573.33	8826.67	8820	8813.33	8706.67	8886.67	8503.33	8863.33	8866.67	8910	8416.67	8833.33	8786.67	8743.33	8733.33	8743.33	8740	8926.67	8666.67	8723.33	8686.67	8756.67	8826.67	8696.67	8713.33	8716.67	8670	8770	8890	8353.33	8740	8446.67	8670	8600	8586.67
17.26	8593.33	8763.33	9013.33	8580	8910	8750	8806.67	8836.67	8873.33	8666.67	8560	8633.33	8970	8846.67	8713.33	8883.33	8760	8790	8600	8670	9036.67	8696.67	9076.67	8860	8653.33	8580	8560	8796.67	8713.33	8680	8550	8663.33	8743.33	8753.33	8670	8580	8643.33	8610	8693.33	8563.33	8780	8766.67	8740	8770	8396.67	8543.33	8473.33	8863.33	8556.67
17.28	9070	9000	8696.67	8560	8836.67	8920	8643.33	8916.67	8886.67	8933.33	8773.33	8616.67	8790	8650	8916.67	8870	8673.33	8863.33	8713.33	8916.67	8763.33	8596.67	8930	8736.67	8503.33	8796.67	8696.67	8750	8730	8903.33	8623.33	8746.67	8763.33	8723.33	8750	8723.33	8600	8473.33	8423.33	8393.33	8606.67	8736.67	8406.67	8733.33	8543.33	8386.67	8710	8616.67	8650
17.3	9093.33	8986.67	8470	8720	8986.67	8760	8990	8810	9076.67	8846.67	8540	8640	8663.33	8663.33	8696.67	8800	8956.67	8730	8763.33	8986.67	8920	8940	8860	8980	8850	8930	8836.67	8810	8906.67	8793.33	8643.33	8930	8693.33	8710	8520	9100	8583.33	8773.33	8476.67	8506.67	8696.67	8740	8370	8506.67	8573.33	8563.33	8536.67	8513.33	8533.33
17.32	9076.67	8933.33	8786.67	8946.67	8873.33	8723.33	8933.33	8910	9050	8830	8853.33	8656.67	8813.33	8733.33	8760	8953.33	9050	9090	8653.33	8790	9006.67	9006.67	8890	9083.33	8633.33	8733.33	8976.67	8910	8746.67	8810	8786.67	8840	8776.67	8790	8940	8903.33	8776.67	8776.67	8813.33	8706.67	8576.67	8590	8683.33	8466.67	8543.33	8540	8530	8620	8396.67
17.34	9003.33	8976.67	8930	9016.67	9136.67	9006.67	9036.67	8646.67	8866.67	8590	8923.33	8786.67	9043.33	8636.67	8960	8683.33	8873.33	8910	9096.67	9136.67	8930	8903.33	9180	8933.33	9140	8996.67	8766.67	8986.67	8876.67	8866.67	8830	8686.67	8893.33	8683.33	8806.67	9163.33	8543.33	8856.67	8696.67	8713.33	8450	8633.33	8623.33	8540	8916.67	8890	8626.67	8533.33	8413.33
17.36	8963.33	9046.67	9113.33	9080	8860	8853.33	9006.67	8853.33	8746.67	8810	8883.33	8890	8776.67	9003.33	8946.67	8653.33	8870	9013.33	9043.33	9186.67	9516.67	9143.33	9063.33	8943.33	9176.67	9156.67	8830	8996.67	8823.33	9193.33	8796.67	8600	8723.33	9193.33	8856.67	8890	8586.67	8600	8813.33	8803.33	8846.67	8760	8610	8953.33	8576.67	8726.67	8753.33	8426.67	8580
17.38	8563.33	8990	9100	8823.33	9113.33	9150	8876.67	8876.67	8743.33	8880	8946.67	8993.33	9010	9163.33	8746.67	9080	9293.33	9326.67	9560	9420	9650	9673.33	9310	9210	9280	9193.33	9033.33	9186.67	9116.67	8793.33	8890	8393.33	8643.33	8810	9030	9123.33	8766.67	8820	8943.33	8586.67	8796.67	8620	8976.67	8846.67	8766.67	8776.67	8673.33	8453.33	8616.67
17.4	9153.33	8746.67	9023.33	9063.33	9056.67	8810	9170	8980	8943.33	8980	8900	8633.33	9043.33	8966.67	8776.67	9313.33	9076.67	9896.67	9720	9660	9770	9713.33	9793.33	9506.67	9283.33	9360	9136.67	9276.67	8930	9030	8880	8666.67	9063.33	8736.67	8840	8940	8980	8883.33	8663.33	8613.33	8603.33	8866.67	8606.67	8850	8743.33	8676.67	8603.33	8846.67	8773.33
17.42	8970	8946.67	9363.33	8893.33	9086.67	9196.67	9073.33	8723.33	8836.67	8883.33	8986.67	8923.33	9163.33	8856.67	9160	9253.33	9440	9626.67	10020	10076.7	10243.3	10273.3	10320	9973.33	9940	9720	9493.33	9380	9403.33	9376.67	8843.33	8960	9223.33	8863.33	8880	9130	9056.67	8803.33	8806.67	8750	8686.67	8693.33	8673.33	8630	8946.67	8480	8693.33	8973.33	8756.67
17.44	9083.33	9120	9060	8893.33	9120	9043.33	9100	9073.33	8830	9060	9066.67	8703.33	8790	9266.67	9310	9683.33	10056.7	10036.7	10600	10333.3	10753.3	10446.7	10656.7	10420	10330	10020	9916.67	9613.33	9290	9820	9013.33	9036.67	9066.67	8986.67	9103.33	8993.33	9133.33	8820	9150	8833.33	8810	8816.67	8716.67	8780	8470	8550	8726.67	8793.33	8696.67
17.46	8996.67	9283.33	9003.33	8990	8876.67	8880	8873.33	8920	9060	9093.33	8903.33	8626.67	9013.33	9340	9570	10073.3	10083.3	10536.7	11056.7	10890	11120	11220	11126.7	10950	10640	10076.7	10363.3	9793.33	9753.33	9160	9440	8850	8780	9023.33	8916.67	9100	9016.67	8746.67	9190	8953.33	8903.33	8693.33	9003.33	8393.33	8643.33	8890	8413.33	8750	8633.33
17.48	9083.33	9050	8883.33	9230	8996.67	8876.67	8790	8803.33	8906.67	8976.67	8876.67	9446.67	9253.33	9890	9820	10313.3	10433.3	10993.3	10980	11163.3	11150	11533.3	11233.3	11396.7	10980	11026.7	10553.3	10186.7	10063.3	9470	9663.33	9320	9223.33	8890	8930	9133.33	8970	8770	8730	9083.33	8820	8766.67	8763.33	8530	8760	8833.33	8580	8666.67	8690
17.5	9293.33	9190	8886.67	9063.33	9120	8986.67	9126.67	9146.67	9113.33	9270	9166.67	9333.33	9563.33	10010	10386.7	10663.3	11033.3	11033.3	11116.7	11473.3	11680	11480	11563.3	11636.7	11490	11216.7	10813.3	10593.3	10346.7	9866.67	9606.67	9333.33	9206.67	8916.67	8980	9226.67	9146.67	8570	8760	9036.67	9023.33	8883.33	9046.67	8920	8846.67	8896.67	8563.33	8773.33	8956.67
17.52	9100	9066.67	9173.33	8906.67	8990	9110	9103.33	9316.67	9110	9226.67	9283.33	9730	9920	10250	10603.3	11043.3	11126.7	11463.3	11350	11303.3	11560	11316.7	11050	11566.7	11340	11436.7	11003.3	11390	10776.7	10493.3	10056.7	9573.33	8943.33	9086.67	9150	9070	8990	8573.33	8940	8940	9120	8953.33	8820	9016.67	9036.67	9013.33	8830	9056.67	8873.33
17.54	8916.67	9146.67	9060	8836.67	8993.33	9090	8976.67	9093.33	9456.67	9456.67	9476.67	9930	10160	10743.3	11303.3	11343.3	11376.7	11506.7	11376.7	11013.3	11146.7	11086.7	10836.7	10950	11420	11176.7	11280	11313.3	11466.7	11056.7	10270	9716.67	9370	9463.33	9113.33	8873.33	9100	8866.67	8550	9110	9110	9103.33	8866.67	9046.67	8783.33	8913.33	9053.33	9323.33	9160
17.56	9020	8983.33	9396.67	9393.33	9366.67	8760	9286.67	9236.67	9310	9826.67	9603.33	10463.3	10500	11073.3	11703.3	11313.3	11160	11176.7	10603.3	10363.3	10723.3	10706.7	10460	11240	11330	11263.3	11443.3	11393.3	11320	11053.3	10880	9973.33	9756.67	9496.67	9246.67	9013.33	9246.67	9093.33	8950	9440	8983.33	8786.67	9136.67	9080	8776.67	9070	9093.33	9263.33	9443.33
17.58	9336.67	9086.67	9230	9320	9470	9263.33	9533.33	9520	9363.33	10006.7	10246.7	10986.7	10730	11450	11970	11663.3	11306.7	10776.7	10596.7	10276.7	10033.3	10083.3	10470	10790	10976.7	10923.3	11103.3	11256.7	10903.3	11406.7	11103.3	10343.3	10386.7	9950	9153.33	9196.67	8980	9143.33	9300	9290	9220	9130	8963.33	9293.33	9130	9136.67	9133.33	9460	9480
17.6	9553.33	9360	9316.67	9306.67	9410	9280	9506.67	9433.33	10263.3	10113.3	10890	11026.7	11363.3	11570	11770	11296.7	10793.3	10686.7	10460	9680	9930	10060	10226.7	10140	10476.7	10490	10696.7	11266.7	11000	11506.7	11503.3	11376.7	10236.7	10003.3	9786.67	9403.33	9223.33	9126.67	9083.33	9383.33	9333.33	9063.33	9140	9213.33	9363.33	8876.67	9410	9633.33	10190
17.62	9460	9480	9600	9373.33	9323.33	9286.67	9786.67	9780	10263.3	10823.3	11300	11820	11853.3	11783.3	11363.3	10910	10786.7	10416.7	9880	9533.33	9680	9670	9616.67	9880	10030	10310	10430	10920	11073.3	11163.3	11420	11740	10683.3	10630	10033.3	9686.67	9406.67	9323.33	9013.33	9496.67	9260	9110	9146.67	9503.33	9250	9236.67	9550	10036.7	10916.7
17.64	9480	9536.67	9846.67	9790	9603.33	9703.33	9993.33	10440	11013.3	11490	11696.7	11673.3	12043.3	11326.7	11063.3	10313.3	10310	9953.33	9586.67	9423.33	9496.67	9576.67	9323.33	9616.67	9863.33	9713.33	10283.3	10373.3	10453.3	11276.7	11850	12240	11543.3	10956.7	10376.7	9710	9746.67	9636.67	9650	9556.67	9263.33	9406.67	9466.67	9603.33	9666.67	9680	9740	10453.3	11270
17.66	9876.67	10016.7	9940	9856.67	9736.67	9956.67	10133.3	10930	11336.7	11826.7	12396.7	11666.7	11823.3	11296.7	10940	10190	10133.3	9813.33	9586.67	9456.67	9373.33	9550	9390	9523.33	9660	9860	10126.7	10116.7	10690	10976.7	11420	11993.3	12040	11490	10800	10306.7	9990	9536.67	9580	9396.67	9453.33	9576.67	9816.67	9613.33	9613.33	9840	10100	10933.3	12090
17.68	10236.7	9983.33	9896.67	10473.3	10110	10443.3	10890	11436.7	12130	12090	12276.7	12016.7	11490	11010	10620	10136.7	9883.33	9846.67	9526.67	9663.33	9366.67	9736.67	9610	9633.33	9590	9900	9720	10046.7	10186.7	10573.3	11066.7	11900	12026.7	12093.3	11176.7	10476.7	10233.3	10016.7	10003.3	9833.33	9686.67	9610	10126.7	9970	9820	10350	10720	11190	11910
17.7	10486.7	10410	10620	10870	11143.3	11273.3	11433.3	11963.3	12290	12173.3	12143.3	11736.7	11103.3	10433.3	10080	10053.3	10146.7	9913.33	9430	9556.67	9360	9560	9233.33	9363.33	9840	9716.67	9653.33	9873.33	9966.67	10033.3	10676.7	11326.7	12350	12036.7	11883.3	11210	10576.7	10523.3	10170	10226.7	10353.3	10580	10583.3	10180	10273.3	10570	11093.3	11783.3	12160
17.72	10923.3	11403.3	11303.3	11466.7	11683.3	11660	12063.3	12370	12696.7	12170	11720	11246.7	10353.3	10280	9830	9930	9940	9596.67	9456.67	9706.67	9690	9553.33	9553.33	9396.67	9430	9660	9796.67	9686.67	9890	10206.7	10306.7	10896.7	11830	12016.7	12100	11766.7	11260	10680	10813.3	10800	10910	11183.3	11036.7	10796.7	10860	10933.3	11896.7	12226.7	11466.7
17.74	11516.7	12300	12173.3	11820	12116.7	12186.7	12776.7	12860	12503.3	11956.7	11473.3	10743.3	10093.3	9830	9596.67	9746.67	9540	9620	9573.33	9463.33	9440	9556.67	9376.67	9340	9876.67	9746.67	9596.67	9843.33	9976.67	9796.67	10096.7	10870	11836.7	12170	12416.7	11970	11916.7	11263.3	11556.7	11426.7	11913.3	11850	11660	11330	11240	11446.7	12386.7	12523.3	11390
17.76	12360	12260	12713.3	12893.3	12706.7	12940	12866.7	12570	11963.3	11210	10880	10610	10293.3	10206.7	9703.33	9666.67	9443.33	9596.67	9603.33	9443.33	9410	9546.67	9510	9423.33	9523.33	9600	9566.67	9613.33	9520	9670	9826.67	10370	11353.3	11833.3	12440	12273.3	12083.3	12030	12026.7	12140	12063.3	12680	12590	12153.3	11746.7	11986.7	12586.7	11906.7	10796.7
17.78	13033.3	12703.3	13010	13026.7	12830	13330	12866.7	12093.3	11506.7	10893.3	10333.3	10196.7	10026.7	9960	9776.67	9623.33	9646.67	9463.33	9560	9636.67	9553.33	9390	9566.67	9526.67	9503.33	9363.33	9636.67	9683.33	9560	9443.33	9683.33	10143.3	10360	11376.7	12223.3	12640	12306.7	12613.3	12566.7	12566.7	12860	13180	13026.7	12770	12430	12206.7	12483.3	11723.3	10413.3
17.8	13476.7	13240	13243.3	13453.3	12680	12846.7	12583.3	11710	10766.7	10410	10243.3	9863.33	10066.7	9923.33	9653.33	9790	9396.67	9590	9960	9563.33	9626.67	9803.33	9496.67	9783.33	9463.33	9736.67	9606.67	9716.67	9696.67	9623.33	9680	9986.67	10123.3	11063.3	12093.3	12520	12943.3	13050	13096.7	12833.3	12966.7	13480	13263.3	13253.3	12996.7	12653.3	12013.3	11053.3	10273.3
17.82	13280	13370	12820	12976.7	12740	12416.7	12020	11160	11083.3	10026.7	10086.7	9933.33	9720	9806.67	9600	9723.33	9613.33	9476.67	9640	9646.67	9536.67	9846.67	9593.33	9626.67	9623.33	9733.33	9413.33	9590	9656.67	9873.33	9730	9936.67	9886.67	10280	11613.3	11950	12866.7	12983.3	13030	13163.3	13246.7	12670	13360	12810	12843.3	12640	11743.3	10463.3	9923.33
17.84	12850	12563.3	12190	12293.3	12223.3	11756.7	11560	10900	10233.3	10306.7	10010	9923.33	9126.67	9763.33	9873.33	9380	9703.33	9720	9823.33	9736.67	9726.67	9216.67	9646.67	9560	9776.67	9956.67	9636.67	9560	9540	9830	9396.67	9643.33	9926.67	10053.3	10740	11463.3	12510	12453.3	12740	12763.3	12700	12700	12716.7	12640	12220	12456.7	11346.7	10186.7	9853.33
17.86	12173.3	11986.7	11876.7	11980	11160	11146.7	10680	10320	10140	9720	9966.67	9976.67	9503.33	9526.67	9663.33	9626.67	9760	9333.33	9796.67	9456.67	9823.33	9483.33	9633.33	9606.67	9630	9703.33	9616.67	9363.33	9493.33	9560	9586.67	9573.33	9776.67	9873.33	10350	10756.7	11873.3	12230	12223.3	12183.3	11913.3	11966.7	11943.3	12256.7	12203.3	11633.3	10570	9706.67	9506.67
17.88	11520	11343.3	11010	10813.3	10826.7	10690	10073.3	9893.33	9643.33	9646.67	9966.67	10090	9883.33	9683.33	9526.67	9473.33	9763.33	9260	9873.33	9163.33	9480	9703.33	9456.67	9380	9776.67	9296.67	9770	9363.33	9513.33	9283.33	9526.67	9470	9283.33	9506.67	9780	10400	10893.3	11473.3	11610	11233.3	11290	10656.7	11130	11426.7	11503.3	10946.7	10296.7	9596.67	9783.33
17.9	10843.3	10786.7	10580	10320	10303.3	9943.33	9793.33	10080	9740	9703.33	9440	9683.33	9710	9530	9633.33	9193.33	9550	9426.67	9723.33	9416.67	9343.33	9766.67	9540	9413.33	9636.67	9066.67	9396.67	9510	9250	9420	9520	9790	9446.67	9530	10026.7	10163.3	10330	11080	10520	10773.3	10666.7	10756.7	10340	10726.7	11386.7	10463.3	9770	9486.67	9613.33
17.92	10330	10263.3	10343.3	10370	10080	9903.33	9440	9716.67	9573.33	9506.67	9640	9703.33	9766.67	9500	9246.67	9510	9473.33	9680	9456.67	9270	9486.67	9610	9290	9426.67	9380	9463.33	9630	9650	9393.33	9443.33	9703.33	9333.33	9390	9723.33	9566.67	9826.67	10113.3	10346.7	10356.7	10300	9940	10150	10080	10320	10323.3	10223.3	9506.67	9416.67	9433.33
17.94	10083.3	9786.67	9973.33	9993.33	9843.33	9630	9843.33	9503.33	9323.33	9593.33	9836.67	9493.33	9480	9480	9660	9503.33	9463.33	9500	9450	9316.67	9403.33	9113.33	9413.33	9403.33	9553.33	9620	9390	9713.33	9133.33	9116.67	9503.33	9360	9666.67	9593.33	9516.67	9526.67	9913.33	9760	9950	9883.33	9720	9610	9413.33	9963.33	10033.3	9570	9443.33	9193.33	9340
17.96	10093.3	9753.33	9953.33	9783.33	9903.33	9793.33	10036.7	9646.67	9500	9376.67	9733.33	9370	9376.67	9270	9456.67	9770	9743.33	9380	9550	9453.33	9503.33	9373.33	9246.67	9193.33	9726.67	9460	9360	9436.67	9143.33	9346.67	9513.33	9116.67	9586.67	9490	9713.33	9420	9423.33	10096.7	9436.67	9920	9453.33	9333.33	9573.33	9740	9760	9426.67	9150	9303.33	8910
17.98	9926.67	9786.67	9790	9666.67	10126.7	9823.33	9710	9670	9900	9633.33	9466.67	9350	9270	9340	9550	9693.33	9533.33	9390	9533.33	9436.67	9130	9480	9480	9343.33	9493.33	9406.67	9250	9596.67	9213.33	9456.67	9473.33	9340	9503.33	9290	9616.67	9703.33	9540	9550	9456.67	9626.67	9553.33	9376.67	9600	9553.33	9683.33	9473.33	9416.67	9663.33	8933.33
18	9906.67	9620	9906.67	9686.67	9836.67	9680	9776.67	9566.67	9676.67	9383.33	9580	9493.33	9173.33	9556.67	9356.67	9786.67	9316.67	9353.33	9480	9340	9393.33	9466.67	9343.33	9643.33	9500	9456.67	9646.67	9476.67	9273.33	9370	9170	9363.33	9506.67	9346.67	9433.33	9433.33	9430	9360	9520	9776.67	9293.33	9800	9386.67	9410	9493.33	9303.33	9496.67	9353.33	9296.67
18.02	9736.67	9736.67	9783.33	9803.33	9793.33	9586.67	9413.33	9370	9470	9406.67	9643.33	9533.33	9416.67	9540	9353.33	9306.67	9226.67	9450	9583.33	9290	9406.67	9253.33	9413.33	9390	9200	9306.67	9260	9403.33	9316.67	9060	9306.67	9536.67	9496.67	9226.67	9430	9496.67	9230	9723.33	9590	9343.33	9283.33	9610	9640	9260	9276.67	9423.33	9403.33	9130	9250
18.04	9970	9910	9480	9663.33	9863.33	9900	9663.33	9613.33	9816.67	9520	9690	9673.33	9543.33	9183.33	9423.33	9270	9360	9593.33	9150	9266.67	9410	9690	9413.33	9346.67	9306.67	9236.67	9403.33	9433.33	9356.67	9220	9493.33	9416.67	9206.67	9556.67	9620	9503.33	9673.33	9193.33	9720	9600	9166.67	9273.33	9333.33	9360	9223.33	9380	9226.67	9250	8990
18.06	9660	9733.33	9613.33	9576.67	9736.67	9546.67	9620	9596.67	9556.67	9380	9660	9406.67	9743.33	9396.67	9516.67	9626.67	9456.67	9743.33	9406.67	9410	9333.33	9350	9506.67	9290	9476.67	9276.67	9553.33	9670	9263.33	9723.33	9176.67	9266.67	9183.33	9550	9693.33	9310	9503.33	9233.33	9356.67	9500	9660	9483.33	9513.33	9530	9640	8933.33	9223.33	9136.67	9153.33
18.08	9620	9713.33	9620	9616.67	9606.67	9436.67	9860	9630	9373.33	9350	9633.33	9443.33	9540	9336.67	9136.67	9596.67	9603.33	9340	9506.67	9536.67	9070	9656.67	9536.67	9613.33	9483.33	9510	9196.67	9360	9203.33	9523.33	9523.33	9356.67	9650	9253.33	9356.67	9303.33	9300	9550	9586.67	9446.67	9220	9460	9396.67	9333.33	9380	9206.67	9283.33	9126.67	8906.67
18.1	9830	9640	9763.33	9960	9760	9570	9433.33	9500	9680	9690	9370	9636.67	9616.67	9666.67	9216.67	9443.33	9386.67	9363.33	9643.33	9243.33	9193.33	9323.33	9493.33	9400	9730	9476.67	9380	9386.67	9440	9526.67	9560	9336.67	9340	9590	9390	9580	9816.67	9656.67	9666.67	9493.33	9533.33	9300	9076.67	9210	9296.67	9360	9140	9256.67	9213.33
18.12	9696.67	9700	9440	9950	9663.33	9683.33	9540	9610	9670	9603.33	9550	9646.67	9380	9406.67	9493.33	9766.67	9423.33	9376.67	9650	9396.67	9613.33	9350	9296.67	9350	9343.33	9613.33	9286.67	9513.33	9616.67	9376.67	9316.67	9466.67	9440	9696.67	9263.33	9500	9686.67	9536.67	9536.67	9330	9450	9306.67	9346.67	9390	9280	9473.33	9246.67	9200	9086.67
18.14	9590	9740	9533.33	9466.67	9686.67	9583.33	9830	9950	9856.67	9446.67	9430	9493.33	9436.67	9960	9430	9353.33	9603.33	9610	9316.67	9416.67	9710	9370	9410	9433.33	9440	9663.33	9486.67	9416.67	9526.67	9563.33	9636.67	9230	9466.67	9450	9586.67	9550	9496.67	9643.33	9566.67	9493.33	9410	9283.33	9280	9110	9220	9330	9376.67	9366.67	9326.67
18.16	9466.67	9766.67	9793.33	9823.33	9836.67	9333.33	9633.33	9530	9870	9560	9646.67	9543.33	9396.67	9443.33	9253.33	9736.67	9630	9756.67	9130	9333.33	9336.67	9643.33	9636.67	9173.33	9340	9416.67	9563.33	9566.67	9480	9466.67	9576.67	9406.67	9616.67	9486.67	9316.67	9713.33	9586.67	9403.33	9570	9246.67	9480	9443.33	9203.33	9326.67	9640	9136.67	9420	9163.33	9376.67
18.18	9573.33	9626.67	10016.7	9983.33	9540	9410	9693.33	9693.33	9850	9573.33	9646.67	9643.33	9393.33	9290	9673.33	9656.67	9470	9426.67	9583.33	9400	9623.33	9766.67	9736.67	9390	9370	9236.67	9166.67	9700	9686.67	9363.33	9373.33	9050	9663.33	9463.33	9190	9583.33	9426.67	9506.67	9326.67	9520	9230	9120	9436.67	9430	9590	9510	9663.33	9116.67	9310
18.2	9940	9746.67	9940	9496.67	9910	9543.33	9780	9526.67	9860	9450	9076.67	9313.33	9350	9320	9390	9316.67	9730	9730	9203.33	9593.33	9366.67	9813.33	9646.67	9496.67	9616.67	9446.67	9306.67	9383.33	9340	9610	9326.67	9493.33	9440	9633.33	9230	9820	9526.67	9423.33	9533.33	9703.33	9230	9446.67	9353.33	9156.67	9363.33	9376.67	9536.67	9610	9340
18.22	9860	9756.67	9470	9783.33	9763.33	9576.67	9380	9633.33	9603.33	9380	9583.33	9533.33	9376.67	9470	9696.67	9520	9350	9603.33	9703.33	9406.67	9290	9566.67	9646.67	9670	9490	9280	9420	9580	9706.67	9680	9510	9536.67	9740	9486.67	9596.67	9590	9860	9566.67	9486.67	9383.33	9293.33	9640	9553.33	9353.33	9383.33	9366.67	9586.67	9636.67	9330
18.24	9853.33	9503.33	9543.33	9890	9640	9600	9730	9716.67	9483.33	9736.67	9406.67	9736.67	9750	9503.33	9490	9446.67	9416.67	9326.67	9646.67	9620	9770	9500	9573.33	9526.67	9250	9296.67	9416.67	9726.67	9310	9690	9506.67	9416.67	9630	9290	9663.33	9310	9626.67	9413.33	9570	9613.33	9460	10003.3	9376.67	9646.67	9290	9296.67	9200	9370	9533.33
18.26	9736.67	9596.67	9713.33	9770	9970	9563.33	9760	9560	9796.67	9810	9626.67	9670	9786.67	9553.33	9653.33	9376.67	9576.67	9576.67	9480	9673.33	9483.33	9530	9360	9433.33	9310	9436.67	9530	9953.33	9153.33	9680	9530	9176.67	9480	9496.67	9563.33	9640	9310	9496.67	9576.67	9733.33	9550	9323.33	9573.33	9476.67	9473.33	9173.33	9290	9610	9123.33
18.28	9873.33	9706.67	9630	10056.7	9720	9743.33	9706.67	9540	9536.67	9460	9446.67	9690	9980	9740	9393.33	9500	9320	9676.67	9446.67	9696.67	9536.67	9703.33	9610	9893.33	9486.67	9606.67	9576.67	9676.67	9340	9533.33	9593.33	9716.67	9566.67	9356.67	9613.33	9530	9590	9556.67	9410	9683.33	9406.67	9646.67	9126.67	9630	9546.67	9450	9243.33	9243.33	9283.33
18.3	9390	9536.67	9413.33	9623.33	9793.33	9573.33	9950	9590	9946.67	9730	9703.33	9426.67	9543.33	9643.33	9336.67	9830	9603.33	9553.33	9526.67	9713.33	9660	9566.67	9866.67	9653.33	9560	9946.67	9490	9943.33	9523.33	9703.33	9390	9933.33	9526.67	9870	9753.33	9813.33	9440	9770	9356.67	9520	9613.33	9326.67	9450	9803.33	9700	9166.67	9400	9626.67	9553.33
18.32	9723.33	9796.67	9550	9586.67	9880	9420	9776.67	9716.67	9910	9940	9846.67	9536.67	9756.67	9676.67	9663.33	9513.33	9800	9690	9556.67	9796.67	9610	9670	9866.67	9776.67	9833.33	9383.33	9330	9573.33	9650	9613.33	9590	9683.33	9473.33	9740	9746.67	9833.33	9643.33	9683.33	9700	9483.33	9430	9420	9626.67	9983.33	9326.67	9406.67	9483.33	9443.33	9420
18.34	9976.67	9920	9596.67	9746.67	9733.33	9643.33	9600	9666.67	9953.33	9876.67	9896.67	9663.33	9850	9896.67	9683.33	10063.3	9983.33	9763.33	9416.67	9540	9583.33	9690	9913.33	9563.33	9546.67	9760	9783.33	9470	9770	9456.67	9633.33	9453.33	9396.67	9666.67	9623.33	9756.67	9743.33	9276.67	9603.33	9256.67	9626.67	9836.67	9490	9543.33	9566.67	9700	9386.67	9460	9510
18.36	9826.67	10030	10140	9940	9786.67	9436.67	9660	10046.7	9656.67	9723.33	9530	9700	9790	9710	9690	9846.67	9876.67	9426.67	9780	9623.33	9536.67	9573.33	9886.67	9490	9780	9606.67	9643.33	9593.33	9450	10023.3	9676.67	9653.33	9573.33	9760	9340	9530	9803.33	9753.33	9860	9746.67	9670	9700	9776.67	9516.67	9486.67	9626.67	9600	9416.67	9440
18.38	10053.3	9880	10016.7	9820	10030	9960	9586.67	9796.67	9823.33	9763.33	10090	10000	9913.33	9690	9786.67	9603.33	9680	9593.33	10123.3	9996.67	9536.67	9803.33	9746.67	9940	9526.67	9630	9533.33	9776.67	9976.67	10093.3	9873.33	9703.33	9973.33	9936.67	9813.33	9756.67	9716.67	9656.67	9766.67	10030	9806.67	9820	9920	9626.67	9496.67	9516.67	9713.33	9720	9566.67
18.4	9973.33	9970	10060	9886.67	10336.7	9730	9850	9803.33	9906.67	9943.33	10010	9960	9650	9783.33	9903.33	9993.33	9743.33	9670	9703.33	10103.3	9506.67	9640	9810	9806.67	10036.7	9950	9613.33	9690	10113.3	9910	10170	9956.67	9763.33	10190	9613.33	9663.33	9793.33	9746.67	9710	9580	9573.33	9873.33	9636.67	9720	9836.67	9740	9656.67	9813.33	9760
18.42	10003.3	9746.67	10060	9900	10243.3	9833.33	10040	9850	9946.67	10073.3	9646.67	10173.3	9833.33	9743.33	9973.33	9756.67	9786.67	9610	9983.33	9890	9703.33	9956.67	10066.7	9680	9596.67	9913.33	9793.33	9966.67	10003.3	9786.67	10050	10203.3	9630	9890	9806.67	9913.33	10183.3	9776.67	9970	9506.67	9893.33	9740	10133.3	9983.33	10093.3	9870	9520	9500	9723.33
18.44	9993.33	9710	10013.3	9843.33	10076.7	9983.33	10363.3	10293.3	9796.67	9990	10060	9663.33	9970	9673.33	10133.3	9790	10120	9886.67	10000	9970	10116.7	10130	10056.7	9870	9963.33	9990	9850	10003.3	9983.33	10043.3	10113.3	9956.67	10030	9770	10050	10036.7	10126.7	9586.67	9913.33	9573.33	9990	9956.67	9953.33	10043.3	9866.67	10063.3	9973.33	9700	9803.33
18.46	10053.3	9986.67	10133.3	10093.3	10276.7	10360	10193.3	10170	10180	10083.3	10040	10126.7	9923.33	10053.3	10206.7	9970	10346.7	9900	10116.7	10150	10113.3	10120	10170	10160	10123.3	9946.67	10190	9970	9936.67	9593.33	10106.7	9873.33	10320	10196.7	10040	10120	9876.67	9773.33	10020	10030	9983.33	9746.67	10346.7	10186.7	10086.7	9843.33	10033.3	9840	9853.33
18.48	10123.3	10466.7	10033.3	10030	10140	10110	10093.3	10016.7	10293.3	10116.7	10133.3	10363.3	10126.7	10183.3	10046.7	10303.3	10046.7	10006.7	10173.3	10256.7	10203.3	10456.7	10416.7	10056.7	10260	10230	10373.3	10093.3	10073.3	10276.7	10073.3	10100	10183.3	9800	10333.3	10483.3	10360	10300	10233.3	10060	9850	10080	10533.3	10066.7	9933.33	10003.3	9960	9900	10366.7
18.5	10273.3	10333.3	10193.3	10466.7	10156.7	10350	10123.3	10113.3	10060	9866.67	10146.7	10360	10086.7	10136.7	10386.7	10390	10393.3	10176.7	10126.7	10123.3	10120	10780	10353.3	10170	10243.3	10213.3	10190	10143.3	10293.3	10653.3	10403.3	10263.3	10320	10156.7	10000	10130	10243.3	10036.7	10196.7	10173.3	10086.7	10266.7	10353.3	10300	9953.33	10013.3	9973.33	10023.3	9986.67
18.52	10450	10306.7	10363.3	10386.7	10443.3	10213.3	10096.7	10413.3	10186.7	10290	10736.7	10456.7	10530	10430	10456.7	10493.3	10430	10386.7	10280	10513.3	9963.33	10386.7	10280	10323.3	9866.67	10466.7	10223.3	10106.7	10113.3	10316.7	10296.7	10486.7	10396.7	10276.7	10180	10266.7	10396.7	10036.7	9943.33	10213.3	10196.7	10263.3	10363.3	10256.7	10063.3	10106.7	10026.7	10066.7	10110
18.54	10450	10690	10213.3	10190	10530	10153.3	10303.3	10400	10606.7	10416.7	10273.3	10506.7	10250	10236.7	10363.3	10206.7	10473.3	10360	10213.3	10536.7	10293.3	10300	10333.3	10340	10266.7	10260	10273.3	10060	10256.7	10186.7	10460	10580	10293.3	10400	10506.7	10246.7	10683.3	10146.7	9993.33	10296.7	10166.7	10286.7	10353.3	10076.7	10430	10033.3	9916.67	10200	10043.3
18.56	10516.7	10606.7	10440	10293.3	10306.7	10203.3	10230	10446.7	10003.3	10696.7	10473.3	10146.7	10420	10160	10353.3	10146.7	10153.3	10143.3	10343.3	10500	10040	10206.7	10080	10503.3	10260	10226.7	10310	10270	10426.7	10106.7	10210	10416.7	10080	10743.3	10416.7	10126.7	10343.3	10380	10336.7	10163.3	9886.67	9726.67	10456.7	9816.67	10120	10150	10103.3	10080	10026.7
18.58	10306.7	10246.7	10446.7	10633.3	10350	10393.3	10370	10583.3	10403.3	10486.7	10616.7	10496.7	10280	10106.7	10456.7	10586.7	10400	10246.7	10073.3	10316.7	10280	10280	9763.33	10440	10723.3	10190	10356.7	10343.3	10113.3	10160	9936.67	10233.3	10200	9866.67	10280	10123.3	10236.7	10163.3	9890	9846.67	10146.7	10030	10266.7	9963.33	10270	10046.7	10256.7	9876.67	9956.67
18.6	10430	10400	10340	10286.7	10246.7	10446.7	10273.3	10213.3	10093.3	9910	10270	10373.3	10166.7	10060	10423.3	10483.3	10336.7	10236.7	10030	9973.33	10090	10176.7	10266.7	10156.7	10270	9993.33	10030	10000	10086.7	10086.7	10196.7	10070	10243.3	9980	10073.3	10073.3	10330	9756.67	9826.67	9810	10140	10000	10080	9813.33	10050	9826.67	9870	9536.67	9753.33
18.62	10496.7	10563.3	10176.7	10233.3	10073.3	10563.3	10290	9993.33	10363.3	10240	10423.3	10296.7	10220	10106.7	10123.3	10596.7	10363.3	10380	10303.3	10113.3	10133.3	9870	10170	9843.33	9906.67	10010	10056.7	9990	9803.33	9703.33	10053.3	9950	10083.3	9920	10310	10086.7	10136.7	9726.67	9903.33	9696.67	10043.3	10020	9903.33	9773.33	9596.67	9866.67	9876.67	10076.7	9796.67
18.64	10196.7	10603.3	10493.3	10296.7	10083.3	10253.3	10250	10330	10116.7	10116.7	10176.7	10140	10300	10500	10046.7	9933.33	9946.67	10263.3	9870	10170	10086.7	10283.3	9893.33	9676.67	9950	9856.67	10203.3	10056.7	10003.3	10013.3	9863.33	9870	10090	9873.33	10013.3	10003.3	10123.3	10133.3	9996.67	10000	9916.67	10050	10110	9890	9793.33	9870	10240	9740	9686.67
18.66	9993.33	10300	10003.3	10303.3	9963.33	10493.3	10083.3	10090	9956.67	10000	10030	10340	10433.3	10160	10190	10310	9930	9996.67	10120	9826.67	10050	9946.67	9946.67	9823.33	10133.3	9843.33	9963.33	9960	9896.67	10023.3	9943.33	9916.67	9956.67	10053.3	9760	9966.67	10190	9980	10286.7	9833.33	9586.67	9603.33	9786.67	9556.67	9756.67	9863.33	9986.67	9816.67	9366.67
18.68	10303.3	10506.7	10180	10280	9986.67	10303.3	10100	9893.33	9786.67	10103.3	10033.3	9970	10100	9956.67	10296.7	10170	10023.3	9973.33	9963.33	9933.33	10000	9940	9976.67	9726.67	9860	9806.67	9543.33	9736.67	10016.7	10020	9693.33	10203.3	9636.67	9786.67	9836.67	10030	9976.67	10076.7	10010	9550	9773.33	9866.67	9726.67	9756.67	9720	9603.33	9826.67	9730	9646.67
18.7	10450	10246.7	9970	10090	9966.67	10296.7	10126.7	10116.7	10286.7	9763.33	10033.3	10120	10040	10046.7	10146.7	9996.67	10106.7	9910	9810	10143.3	9646.67	10046.7	10106.7	9506.67	9990	9896.67	10106.7	9813.33	9916.67	10376.7	9740	10120	9783.33	9956.67	9850	9856.67	9990	9886.67	10340	10013.3	10070	9880	9993.33	9670	9803.33	9776.67	9796.67	9653.33	9780
18.72	10396.7	10176.7	9980	10223.3	10060	10100	10083.3	10006.7	9870	9900	10083.3	9960	10010	10316.7	9893.33	9840	10006.7	10143.3	9850	9663.33	9820	9933.33	9900	10040	10083.3	9670	10230	9840	10063.3	10010	10020	9960	9946.67	9940	9996.67	9630	9783.33	9870	10093.3	9810	9846.67	10080	9893.33	9986.67	9753.33	9623.33	10006.7	9613.33	9323.33
18.74	10356.7	10000	10050	10273.3	9926.67	9916.67	10333.3	10090	10070	10003.3	10160	9830	9806.67	9953.33	10316.7	9813.33	10010	9970	9953.33	10183.3	9933.33	9826.67	9950	9873.33	9786.67	10093.3	10230	9840	10100	10000	10213.3	10096.7	9876.67	10090	9976.67	9720	9793.33	9856.67	9513.33	9686.67	9736.67	9773.33	9490	9653.33	9846.67	9840	9643.33	9623.33	9750
18.76	10156.7	10030	10120	9973.33	10090	9906.67	9973.33	9823.33	10190	10036.7	10026.7	10153.3	10093.3	10130	10306.7	10103.3	9880	10106.7	9900	10086.7	9853.33	9903.33	10133.3	9813.33	10013.3	10096.7	9946.67	10010	10080	9973.33	9693.33	9930	9936.67	9836.67	10013.3	9803.33	9640	10093.3	9946.67	10126.7	9740	9863.33	9663.33	9720	9623.33	9710	9930	9460	9683.33
18.78	10413.3	10090	10173.3	10273.3	9810	9986.67	9880	9993.33	9830	10030	10010	9976.67	10026.7	10063.3	9843.33	9853.33	10170	9893.33	9696.67	9983.33	9990	10013.3	10263.3	9890	9923.33	9886.67	9946.67	10223.3	10243.3	10023.3	10060	9816.67	9680	9890	9726.67	9760	10016.7	10113.3	9843.33	9860	10060	9900	9753.33	9946.67	9650	9866.67	9716.67	9860	9783.33
18.8	10106.7	10200	9866.67	10183.3	10416.7	10120	10210	9703.33	9896.67	10140	9786.67	10046.7	9880	10190	9810	9693.33	9803.33	10193.3	10160	9943.33	10063.3	10160	10233.3	10110	9886.67	9963.33	9823.33	10083.3	9970	10330	9973.33	9990	9886.67	9760	9970	9790	10243.3	10140	9916.67	9780	9793.33	9730	9853.33	9806.67	9896.67	9956.67	9820	9816.67	9536.67
18.82	10156.7	10010	10173.3	9890	10153.3	10086.7	9993.33	10350	9950	9930	9943.33	10050	10160	10203.3	9903.33	10116.7	10036.7	10213.3	9996.67	10130	9990	9916.67	9936.67	10120	9966.67	10220	10093.3	10246.7	9840	9980	10056.7	9816.67	9670	10026.7	9880	9906.67	9846.67	9933.33	9703.33	9726.67	9693.33	9850	10076.7	9573.33	9903.33	9926.67	9986.67	9556.67	9500
18.84	10186.7	10106.7	9956.67	10036.7	10390	10283.3	9933.33	10100	10016.7	10100	9916.67	10060	10036.7	10336.7	10233.3	10120	10306.7	10103.3	10243.3	9913.33	10316.7	9950	9923.33	10183.3	9803.33	10033.3	10026.7	9950	9830	9963.33	9906.67	9740	9896.67	10236.7	9976.67	9796.67	9863.33	9603.33	9640	9933.33	9790	9733.33	10020	9913.33	9920	9800	9800	9683.33	9360
18.86	10266.7	10093.3	10040	10196.7	10473.3	10163.3	10140	9923.33	10046.7	9923.33	10310	9740	10030	9970	9856.67	9800	10003.3	10250	10050	10246.7	9876.67	9666.67	10356.7	10150	10016.7	9986.67	9980	9906.67	9866.67	10213.3	9980	10246.7	10286.7	9873.33	9816.67	9690	9763.33	9663.33	9810	10126.7	9896.67	9890	9843.33	9860	9713.33	10096.7	9976.67	9763.33	9536.67
18.88	10133.3	10146.7	10106.7	10213.3	10380	10080	10110	10163.3	9976.67	9963.33	10123.3	9950	10163.3	10036.7	10003.3	10060	10290	9783.33	9910	9910	10120	9930	10490	10420	9866.67	10066.7	10100	10073.3	10090	10060	9843.33	9990	10286.7	10006.7	9956.67	9843.33	10006.7	9816.67	10040	10263.3	10203.3	9790	9743.33	9726.67	10076.7	9953.33	9826.67	9786.67	9666.67
18.9	9713.33	10033.3	10233.3	10516.7	9953.33	10093.3	10026.7	10636.7	10006.7	9893.33	10080	10166.7	9696.67	10003.3	10113.3	10210	10276.7	10100	10143.3	9940	9883.33	10410	10360	9846.67	9946.67	9863.33	10006.7	10333.3	9943.33	10093.3	9960	9943.33	9950	10220	10076.7	10016.7	9956.67	9843.33	10090	9923.33	9986.67	9816.67	9823.33	9680	10256.7	9843.33	10103.3	10030	9923.33
18.92	10073.3	10286.7	10246.7	9870	10180	9810	10443.3	10210	10083.3	10140	9906.67	10166.7	9843.33	9940	9883.33	9946.67	10103.3	10293.3	10006.7	10146.7	10080	10076.7	10106.7	10176.7	9943.33	10466.7	9633.33	10140	9946.67	10293.3	9903.33	10023.3	10080	10286.7	9930	9960	10073.3	10016.7	9923.33	9540	9756.67	9633.33	9936.67	10003.3	9996.67	9890	9950	9790	9923.33
18.94	10173.3	10393.3	10253.3	10183.3	10233.3	10386.7	9920	10193.3	10303.3	10026.7	10106.7	9996.67	9783.33	9860	9943.33	10200	10060	10200	10243.3	9893.33	10033.3	10103.3	10303.3	10036.7	9980	10080	9943.33	10043.3	10003.3	10060	10166.7	10240	9803.33	10086.7	10100	10206.7	10140	9990	10036.7	9726.67	10020	9836.67	10073.3	9776.67	9780	9866.67	9856.67	9970	9756.67
18.96	10483.3	10336.7	10120	10360	10296.7	10103.3	10053.3	10193.3	10036.7	10393.3	10013.3	10203.3	10146.7	10223.3	10113.3	10263.3	9943.33	10003.3	10206.7	10356.7	10186.7	10156.7	10300	10043.3	9796.67	9933.33	9830	10046.7	10066.7	9943.33	10056.7	9870	9953.33	9810	10066.7	9976.67	9700	9986.67	9970	9903.33	10023.3	9826.67	10033.3	10003.3	10070	9660	9676.67	9700	9726.67
18.98	10100	10273.3	10193.3	10233.3	10473.3	10523.3	9950	10203.3	10150	10086.7	10123.3	10083.3	10203.3	10170	10250	10243.3	10133.3	9946.67	10203.3	10110	10146.7	10103.3	10263.3	10206.7	9983.33	10020	9906.67	10093.3	10236.7	10173.3	10016.7	9746.67	9926.67	10276.7	10213.3	10170	9960	10173.3	10073.3	10043.3	10106.7	9940	10083.3	9970	9823.33	9910	9806.67	9943.33	9783.33
19	10180	10593.3	10086.7	10140	10066.7	10430	10233.3	9960	10033.3	10300	10036.7	10136.7	10143.3	10246.7	10260	10150	10220	10513.3	10333.3	9956.67	10150	10266.7	10183.3	10300	10133.3	9933.33	9796.67	10146.7	10430	10393.3	9993.33	10170	9786.67	9866.67	9963.33	10230	10146.7	10016.7	10270	10083.3	10270	9903.33	9783.33	10246.7	9970	9810	10170	9860	9886.67
19.02	10003.3	10526.7	10353.3	10096.7	9830	10023.3	10143.3	10253.3	10370	10303.3	10096.7	10286.7	10420	9883.33	10376.7	10343.3	10290	10523.3	10240	9793.33	10123.3	10426.7	10083.3	10316.7	10096.7	10036.7	10166.7	10126.7	10200	10393.3	9996.67	10036.7	10383.3	10166.7	10100	10090	10146.7	10076.7	10226.7	9896.67	10256.7	9940	9943.33	10116.7	10016.7	10070	10150	9963.33	10166.7
19.04	10206.7	10463.3	10346.7	10606.7	10116.7	10060	10360	10083.3	10190	10336.7	10153.3	10213.3	10330	10380	10220	10176.7	10133.3	10173.3	10400	10136.7	9976.67	10166.7	10380	10300	10393.3	10196.7	9956.67	10010	10033.3	10156.7	9676.67	10126.7	9823.33	10293.3	10176.7	10060	10243.3	9990	10216.7	9890	9853.33	9906.67	10253.3	10153.3	10176.7	10063.3	9976.67	10003.3	9630
19.06	10290	10220	10456.7	10550	10433.3	10313.3	10093.3	10033.3	10483.3	10043.3	10500	9980	9853.33	10153.3	10100	10023.3	10293.3	10160	10176.7	10080	9886.67	10086.7	10116.7	10040	10056.7	10490	10083.3	10063.3	10190	10303.3	9886.67	10153.3	10130	10173.3	9846.67	10070	9960	9876.67	10386.7	10230	10123.3	10246.7	10240	10186.7	10076.7	10030	10000	10093.3	9910
19.08	10093.3	10236.7	10426.7	10233.3	10413.3	10063.3	10303.3	10150	10240	10143.3	10646.7	10156.7	9940	10156.7	10103.3	10390	10586.7	10006.7	10166.7	10396.7	9943.33	10153.3	10213.3	10210	10383.3	10166.7	10103.3	10120	10303.3	10276.7	10036.7	10226.7	10433.3	10420	10080	10310	10123.3	10290	10053.3	10373.3	9803.33	9946.67	9816.67	10083.3	10350	10190	9903.33	10110	10193.3
19.1	10186.7	10493.3	10336.7	10260	10046.7	10496.7	10043.3	10213.3	10153.3	10396.7	10603.3	10253.3	10230	10376.7	10086.7	10120	10286.7	10176.7	10140	10160	10333.3	10310	10090	10160	10330	10286.7	10420	10506.7	10036.7	10276.7	10330	10390	10370	10310	10266.7	10176.7	10070	9886.67	10213.3	10190	10233.3	9770	10206.7	10123.3	10130	10306.7	9756.67	10080	9943.33
19.12	10183.3	10750	10496.7	10376.7	10203.3	10230	10196.7	10386.7	10216.7	10290	9800	10770	10390	9880	10220	10090	10383.3	10250	10280	10243.3	10340	10216.7	10260	10290	10403.3	10253.3	10350	10416.7	10233.3	10256.7	10353.3	10210	10120	10053.3	9983.33	10310	10210	9953.33	9910	10020	10283.3	10146.7	10013.3	9783.33	9906.67	10356.7	10060	9790	9790
19.14	10233.3	10213.3	10360	10420	10346.7	10343.3	10160	10486.7	10376.7	10340	10270	10676.7	10200	10296.7	10160	10360	10026.7	10556.7	10233.3	10280	10160	10233.3	10213.3	10243.3	10156.7	10280	10400	10306.7	10236.7	10396.7	10113.3	10290	10043.3	10246.7	9893.33	10180	10240	9983.33	10346.7	9910	9866.67	10006.7	10020	10280	10233.3	10443.3	9960	9703.33	10056.7
19.16	10276.7	10433.3	10810	10366.7	10200	10393.3	10193.3	10500	10220	10223.3	10150	10186.7	10040	10380	10296.7	10326.7	10310	10130	10376.7	10320	10206.7	9940	10346.7	10283.3	10676.7	10030	10206.7	10340	10130	10700	10166.7	10120	10033.3	10373.3	10483.3	10126.7	9990	10136.7	10233.3	10070	10153.3	10176.7	10166.7	10176.7	10140	10400	10363.3	9750	10246.7
19.18	10460	10503.3	10323.3	10443.3	10343.3	10580	10143.3	10610	10600	10336.7	10410	10456.7	10436.7	9920	10416.7	10236.7	10360	10173.3	10406.7	10373.3	10380	9653.33	10490	10240	10603.3	10323.3	10190	10316.7	10286.7	10286.7	10086.7	10223.3	10053.3	10350	10186.7	10516.7	10163.3	10103.3	9930	10190	10343.3	10000	9743.33	10210	10183.3	10083.3	10006.7	9760	9950
19.2	10526.7	10493.3	10473.3	10503.3	10653.3	10183.3	10156.7	10083.3	10696.7	10526.7	10456.7	10336.7	10620	10196.7	10433.3	10350	10276.7	10360	10516.7	10096.7	10243.3	10063.3	10233.3	10280	10170	10460	10333.3	10253.3	10286.7	10343.3	10226.7	10323.3	10083.3	10380	10356.7	10226.7	10170	10276.7	10410	10636.7	10120	9970	10210	10263.3	10176.7	10150	9846.67	10243.3	9876.67
19.22	10450	10440	10233.3	10490	10626.7	10550	10293.3	10370	10556.7	10426.7	10216.7	10306.7	10490	10193.3	10213.3	10273.3	10453.3	10470	10473.3	10300	10513.3	10290	10706.7	10236.7	10233.3	10286.7	10470	10083.3	9886.67	10150	10203.3	10236.7	10130	10376.7	10143.3	10313.3	10376.7	10170	10186.7	10176.7	10160	10100	9996.67	10230	10496.7	9966.67	10190	10160	10246.7
19.24	10480	10190	10606.7	10586.7	10563.3	10446.7	10550	10103.3	10353.3	10393.3	10476.7	10443.3	10533.3	10243.3	10350	10590	10220	10393.3	10266.7	10226.7	10153.3	10433.3	10513.3	10376.7	10233.3	10210	10400	10280	10110	10510	10310	10350	9946.67	10303.3	10246.7	10456.7	10353.3	10236.7	10313.3	10360	10166.7	10183.3	10013.3	10233.3	10226.7	10090	9970	10243.3	10420
19.26	10693.3	10366.7	10380	10686.7	10553.3	10373.3	10483.3	10553.3	10556.7	10570	10273.3	10273.3	10793.3	10366.7	10230	10496.7	10533.3	10436.7	10096.7	10123.3	10213.3	10180	10390	10416.7	10143.3	10523.3	10273.3	10770	10243.3	10083.3	10590	10083.3	10020	10283.3	10306.7	10236.7	10086.7	10280	10460	10073.3	10416.7	10226.7	10280	10143.3	10230	10276.7	9896.67	10136.7	10030
19.28	10640	10216.7	10366.7	10580	10573.3	10160	10616.7	10200	10570	10443.3	10333.3	10340	10480	10170	10333.3	10200	10596.7	10326.7	10410	10500	10310	10286.7	10403.3	10500	10550	10306.7	10416.7	10400	10506.7	10460	10210	10266.7	10456.7	10256.7	10270	10300	10393.3	10116.7	10140	10040	10173.3	10373.3	10210	10256.7	10163.3	10386.7	10003.3	10116.7	10206.7
19.3	10533.3	10496.7	10586.7	10666.7	10633.3	10580	10813.3	10483.3	10436.7	10393.3	10603.3	10476.7	10343.3	10343.3	10493.3	10500	10636.7	10350	10076.7	10456.7	10356.7	10513.3	10343.3	10143.3	10236.7	10160	10473.3	10223.3	10163.3	10710	10386.7	10390	10360	10330	10660	10323.3	10590	10306.7	10110	10293.3	10386.7	10296.7	10263.3	10156.7	10403.3	10390	10100	10193.3	10066.7
19.32	10630	10973.3	10333.3	10596.7	10126.7	10526.7	10320	10566.7	10920	10303.3	10313.3	10433.3	10450	10290	10150	10273.3	10456.7	10103.3	10306.7	10433.3	10506.7	10246.7	10346.7	10406.7	10616.7	10516.7	10446.7	10206.7	10446.7	10620	10386.7	10320	10153.3	10266.7	10610	10436.7	10530	9960	10660	10243.3	10430	10270	10533.3	10366.7	10280	10156.7	10003.3	9706.67	10183.3
19.34	10500	10420	10780	10590	10440	10623.3	10463.3	10463.3	10570	10550	10190	10580	10223.3	10213.3	10366.7	10186.7	10333.3	10610	10420	10490	10473.3	10320	10400	10440	10713.3	10353.3	10533.3	10663.3	10546.7	10523.3	10333.3	10303.3	10446.7	10326.7	10450	10273.3	10486.7	10770	10520	10266.7	10276.7	10153.3	10190	10716.7	10170	10173.3	10253.3	10283.3	9956.67
19.36	10560	10446.7	10506.7	10610	10696.7	10433.3	10543.3	10776.7	10490	10390	10650	10536.7	10543.3	10596.7	10353.3	10523.3	10273.3	10286.7	10360	10446.7	10556.7	10353.3	10226.7	10016.7	10280	10320	10266.7	10643.3	10836.7	10480	10610	10336.7	10373.3	10623.3	10396.7	9996.67	10106.7	10403.3	10510	10530	10230	10233.3	10186.7	10606.7	10290	10486.7	10016.7	10310	10106.7
19.38	10656.7	10640	11053.3	10466.7	10360	10640	10553.3	10646.7	10363.3	10456.7	10556.7	10286.7	10463.3	10520	10356.7	10323.3	10393.3	10736.7	10446.7	10653.3	10346.7	10410	10373.3	10366.7	10443.3	10340	10286.7	10456.7	10126.7	10583.3	10666.7	10493.3	10560	10393.3	10586.7	10490	10493.3	10616.7	10473.3	10403.3	10076.7	10410	10436.7	10113.3	10303.3	10336.7	10040	10283.3	9840
19.4	10596.7	10603.3	10803.3	10320	10413.3	10646.7	10333.3	10673.3	10446.7	10673.3	10730	10243.3	10433.3	10333.3	10480	10426.7	10196.7	10520	10820	10346.7	10583.3	10500	10246.7	10543.3	10566.7	10343.3	10663.3	10393.3	10233.3	10313.3	10530	10386.7	10426.7	10396.7	10323.3	10400	10403.3	10536.7	10523.3	10206.7	10163.3	10453.3	10316.7	9946.67	10233.3	9876.67	10493.3	10283.3	10173.3
19.42	10790	10366.7	10503.3	10870	10330	10600	10703.3	10466.7	10683.3	10356.7	10633.3	10430	10516.7	10380	10500	10713.3	10443.3	10290	10393.3	10743.3	10356.7	10323.3	10323.3	10633.3	10726.7	10613.3	10686.7	10443.3	10326.7	10416.7	10523.3	10496.7	10510	10360	10476.7	10480	10326.7	10526.7	10656.7	10230	10373.3	10270	10440	10486.7	10246.7	10250	10420	10000	10033.3
19.44	10690	10486.7	10623.3	10670	10603.3	10836.7	10303.3	10623.3	10243.3	10376.7	10243.3	10613.3	10550	10526.7	10430	10476.7	10390	10590	10800	10623.3	10293.3	10416.7	10600	10680	10753.3	10320	10570	10586.7	10320	10746.7	10500	10106.7	10603.3	10583.3	10653.3	10626.7	10076.7	10713.3	10723.3	10366.7	10513.3	10356.7	10256.7	10790	10383.3	10300	10160	10560	10056.7
19.46	10663.3	10780	10346.7	10523.3	10536.7	10646.7	10396.7	10606.7	10543.3	10450	10606.7	10933.3	10543.3	10620	10610	10476.7	10703.3	10676.7	10406.7	10500	10470	10496.7	10270	10500	10666.7	10400	10590	10463.3	10256.7	10370	10166.7	10270	10530	10456.7	10483.3	10623.3	10553.3	10466.7	10610	10466.7	10300	10070	10260	10266.7	10013.3	10313.3	10283.3	10190	10176.7
19.48	10880	10963.3	11083.3	10383.3	10813.3	10766.7	10633.3	10466.7	10610	10596.7	10486.7	10500	10533.3	10610	10446.7	10563.3	10616.7	10450	10516.7	10813.3	10633.3	10473.3	10330	10496.7	10506.7	10440	10370	10450	10530	10386.7	10660	10600	10716.7	10473.3	10410	10396.7	10420	10416.7	10660	10256.7	10350	10396.7	10020	10230	10493.3	10123.3	10346.7	10520	10170
19.5	10610	10853.3	10513.3	10493.3	10640	10540	10590	10553.3	10820	10733.3	10503.3	10576.7	10726.7	10410	10800	10573.3	10813.3	10603.3	10760	10843.3	10796.7	10530	10980	10473.3	10576.7	10626.7	10543.3	10513.3	10570	10363.3	10323.3	10423.3	10376.7	10300	10293.3	10386.7	10373.3	10373.3	10273.3	10190	10436.7	10633.3	10560	10416.7	10533.3	10576.7	10430	10266.7	10160
19.52	10650	10820	10900	10713.3	10680	10353.3	10700	10473.3	10483.3	10693.3	10590	10603.3	10520	10460	10550	10913.3	10766.7	10173.3	10523.3	10523.3	10423.3	10803.3	10410	10500	10626.7	10743.3	10683.3	10710	10660	10390	10553.3	10523.3	10226.7	10596.7	10453.3	10026.7	10520	10326.7	10386.7	10436.7	10626.7	10453.3	10650	10070	10393.3	10516.7	10280	10480	10423.3
19.54	10630	10613.3	10746.7	10646.7	10553.3	10623.3	10586.7	10630	10490	10643.3	10793.3	10746.7	10526.7	10576.7	10616.7	10880	10530	10420	10516.7	10676.7	10603.3	10520	10360	10573.3	10510	10456.7	10620	10566.7	10403.3	10426.7	10376.7	10613.3	10293.3	10590	10516.7	10343.3	10803.3	10616.7	10610	10516.7	10326.7	10116.7	10446.7	10553.3	10433.3	10506.7	10403.3	10500	10313.3
19.56	10840	10586.7	10910	10643.3	10670	10740	10726.7	10576.7	10800	10526.7	10623.3	10703.3	10643.3	10770	10936.7	10410	10690	10576.7	10840	10753.3	10760	10903.3	10346.7	10590	10773.3	10520	10820	10750	10633.3	10550	10453.3	10810	10276.7	10613.3	10790	10586.7	10803.3	10620	10416.7	10536.7	10390	10436.7	10470	10470	10480	10780	10390	10443.3	10176.7
19.58	10913.3	10533.3	10566.7	10666.7	10676.7	10903.3	10843.3	10663.3	10753.3	10553.3	10253.3	10203.3	10823.3	10436.7	10553.3	10533.3	10786.7	10646.7	10700	10696.7	10573.3	10783.3	10510	10633.3	10663.3	10636.7	10660	10666.7	10246.7	10080	10786.7	10786.7	10690	10776.7	10790	10413.3	10570	10493.3	10693.3	10510	10616.7	10263.3	10676.7	10350	10320	10470	10426.7	10676.7	10260
19.6	10923.3	10753.3	10540	10896.7	10710	10950	10800	10890	10703.3	10683.3	10720	10720	10586.7	10536.7	10603.3	10513.3	10656.7	10476.7	10606.7	10556.7	10580	10713.3	10523.3	10866.7	10433.3	10686.7	10703.3	10473.3	10403.3	10703.3	10530	10560	10646.7	11090	10773.3	10603.3	10730	10513.3	10666.7	10463.3	10726.7	10203.3	10526.7	10643.3	10196.7	10423.3	10423.3	10290	10500
19.62	10390	10950	10866.7	11030	10700	10720	10946.7	10870	10470	10720	10703.3	10713.3	10536.7	10730	10653.3	10823.3	10766.7	10970	10556.7	10736.7	10586.7	10726.7	10333.3	10660	10680	10463.3	10546.7	10743.3	10996.7	10603.3	10543.3	10790	10643.3	10556.7	10636.7	10993.3	10373.3	10466.7	10593.3	10680	10896.7	10746.7	10550	10616.7	10606.7	10900	10516.7	10213.3	10163.3
19.64	10766.7	10900	10843.3	10973.3	10300	10770	10523.3	10856.7	10390	10910	10853.3	10870	10703.3	10756.7	10656.7	10803.3	10910	10796.7	10723.3	10560	10946.7	10793.3	10603.3	10520	10680	10753.3	10820	10680	10963.3	10610	10736.7	10723.3	10533.3	10873.3	10720	10386.7	10413.3	10436.7	10703.3	10500	10486.7	10403.3	10533.3	10343.3	10463.3	10383.3	10310	10373.3	10280
19.66	10836.7	10800	10653.3	10790	10523.3	10783.3	10626.7	10880	10576.7	10966.7	10820	10636.7	10936.7	10716.7	10593.3	10670	10836.7	10686.7	10763.3	10533.3	10686.7	10616.7	10730	10626.7	10770	10726.7	10863.3	10733.3	10646.7	10836.7	10673.3	10513.3	10640	10676.7	10740	10300	10593.3	10903.3	10443.3	10570	10340	10220	10566.7	10493.3	10863.3	10380	10530	10656.7	10596.7
19.68	11053.3	10836.7	11050	10453.3	10660	10636.7	10680	10683.3	10516.7	10830	10873.3	10676.7	10663.3	10616.7	10606.7	10963.3	10616.7	10913.3	10733.3	10660	10636.7	10440	10416.7	10703.3	10906.7	10616.7	10500	10590	10680	10633.3	10610	10800	10670	10363.3	10813.3	10650	10683.3	10726.7	10736.7	10540	10356.7	10660	10470	10643.3	10710	10320	10690	10253.3	10476.7
19.7	10750	11130	10856.7	10923.3	10966.7	10830	11040	10816.7	10903.3	10836.7	10703.3	10580	10953.3	10663.3	10683.3	10980	10656.7	10616.7	10650	10826.7	10743.3	10276.7	10606.7	10790	10670	10790	10460	10606.7	10710	10610	11216.7	10866.7	10886.7	10960	10606.7	10490	10573.3	10976.7	10863.3	10583.3	10486.7	10623.3	10696.7	10610	10566.7	10713.3	10616.7	10206.7	10463.3
19.72	10833.3	10810	10896.7	11210	10643.3	10920	10670	10720	10883.3	10616.7	10546.7	10876.7	10663.3	10866.7	10736.7	10716.7	10736.7	11100	10906.7	10926.7	10670	10540	10753.3	10723.3	10670	10763.3	10733.3	10843.3	10766.7	10636.7	10933.3	10770	10683.3	10793.3	10376.7	10706.7	10730	11126.7	10923.3	10800	10456.7	10796.7	10816.7	10460	10230	10320	10370	10670	10233.3
19.74	10623.3	10873.3	10983.3	10980	10816.7	10880	10860	10673.3	10863.3	10620	10780	10723.3	10563.3	11073.3	10910	10743.3	10493.3	10620	11023.3	11000	10780	10886.7	10633.3	10836.7	10693.3	10903.3	10766.7	10713.3	10690	10383.3	10803.3	10790	10523.3	10670	10386.7	10886.7	10906.7	10706.7	10820	10696.7	10513.3	10670	10510	10860	10363.3	10516.7	10803.3	10416.7	10416.7
19.76	10773.3	10996.7	11016.7	10996.7	10686.7	10946.7	10863.3	10940	10713.3	11103.3	11066.7	10806.7	10700	11026.7	10710	11060	10836.7	10953.3	10930	10836.7	10963.3	10643.3	10493.3	10716.7	10286.7	10643.3	10796.7	10913.3	10960	10726.7	11066.7	10780	10416.7	10920	10933.3	10746.7	10956.7	10696.7	10876.7	10503.3	10780	10930	10983.3	10533.3	10630	10420	10673.3	10416.7	10613.3
19.78	11426.7	10950	10953.3	10760	11000	10960	10920	10920	11166.7	10956.7	10630	10893.3	10846.7	11060	10693.3	10793.3	10973.3	10773.3	10533.3	10823.3	10716.7	10646.7	10610	10643.3	10563.3	11070	10790	10996.7	10940	10950	10936.7	10840	11073.3	10883.3	10716.7	10510	10600	10503.3	11133.3	10860	10920	11143.3	10836.7	10346.7	10516.7	10496.7	10663.3	10520	10650
19.8	11160	11013.3	10910	11236.7	10720	11006.7	10676.7	10653.3	11063.3	11050	10850	10786.7	10780	10810	10593.3	10860	10943.3	11003.3	10900	10940	10670	10966.7	10720	10923.3	11166.7	11096.7	10763.3	10656.7	10756.7	10846.7	10763.3	10666.7	10686.7	10696.7	10556.7	10776.7	10726.7	10383.3	10556.7	10693.3	10533.3	10810	10566.7	10466.7	10473.3	10260	10570	10540	10733.3
19.82	10956.7	11053.3	10996.7	10590	11026.7	10980	10643.3	10743.3	10893.3	10623.3	10826.7	10940	11070	10900	10646.7	10986.7	10943.3	10880	11010	10703.3	10890	10986.7	10850	10890	10446.7	10896.7	10633.3	10800	11066.7	10696.7	11033.3	10783.3	10770	10910	10856.7	11066.7	10803.3	11016.7	10723.3	10713.3	10490	10823.3	10636.7	10896.7	10623.3	10470	10536.7	10686.7	10643.3
19.84	11093.3	10866.7	11066.7	11050	10973.3	11023.3	10920	11080	10883.3	10813.3	10990	10820	11203.3	11203.3	10873.3	11093.3	11053.3	11103.3	11023.3	10933.3	10753.3	11050	11066.7	10996.7	10723.3	10820	10746.7	10530	11086.7	10690	10930	10606.7	10953.3	11293.3	10766.7	10653.3	10760	10576.7	10946.7	10840	10706.7	10763.3	10620	10586.7	10476.7	10820	10616.7	10943.3	10430
19.86	10990	10740	11256.7	11076.7	10926.7	10873.3	10946.7	10886.7	10743.3	10826.7	11113.3	10883.3	10806.7	10883.3	10910	10963.3	10923.3	10790	10823.3	10963.3	11130	10920	10556.7	10773.3	10763.3	10733.3	11150	11076.7	10633.3	10786.7	10616.7	10956.7	11033.3	11100	10893.3	11070	10976.7	10820	10546.7	11000	10890	10846.7	10743.3	10630	10526.7	11026.7	10713.3	10756.7	10600
19.88	11093.3	10996.7	11083.3	11006.7	10876.7	11446.7	10823.3	11016.7	11130	10796.7	10880	11046.7	11103.3	11000	11100	10870	10983.3	11170	10946.7	10843.3	10776.7	10870	10636.7	10540	10936.7	11143.3	11033.3	10840	10860	10826.7	10720	10736.7	10820	10913.3	11026.7	10846.7	11020	10986.7	11020	10853.3	10920	10913.3	10970	10483.3	10906.7	10820	11023.3	10303.3	10503.3
19.9	11183.3	11293.3	10943.3	11260	10920	11253.3	10666.7	10796.7	10936.7	10690	10706.7	10990	10986.7	10970	10870	10823.3	11140	11050	10690	10743.3	11080	10780	11053.3	10793.3	10976.7	11080	11083.3	10846.7	10633.3	10950	11120	10660	10743.3	10863.3	10970	10780	10790	10903.3	11176.7	10573.3	10673.3	11030	10676.7	10750	10990	10840	10663.3	10446.7	10786.7
19.92	11003.3	11340	11103.3	11060	10680	11066.7	10970	10750	11093.3	10716.7	10836.7	11096.7	11016.7	11086.7	10970	10930	10983.3	11003.3	10926.7	10966.7	11083.3	10783.3	11076.7	10860	10806.7	10976.7	10896.7	10893.3	10970	11006.7	10986.7	10836.7	10643.3	10683.3	10630	11220	10743.3	10893.3	10893.3	10636.7	10920	10496.7	10690	10566.7	10886.7	10783.3	10636.7	10800	10623.3
19.94	11253.3	11016.7	10973.3	11243.3	11016.7	10963.3	11180	10963.3	10850	10896.7	11086.7	11203.3	10840	11050	11340	10993.3	11133.3	10913.3	10910	11193.3	10876.7	10773.3	10916.7	11133.3	11040	10790	10756.7	10750	11406.7	10880	10780	10810	11016.7	11013.3	11006.7	10773.3	10903.3	11070	10806.7	10850	10866.7	10650	10573.3	10930	10983.3	10963.3	10530	10956.7	10823.3
19.96	11026.7	10930	11046.7	11320	11103.3	11450	11146.7	10950	10966.7	11083.3	11153.3	10943.3	10873.3	11013.3	10786.7	10823.3	10840	11010	11186.7	11216.7	11030	10773.3	10803.3	10853.3	10986.7	10876.7	10703.3	10966.7	10996.7	11133.3	10896.7	11223.3	11090	11253.3	10890	11073.3	10600	10510	10823.3	10856.7	10583.3	10940	10766.7	10723.3	10850	10760	10876.7	10906.7	10806.7
19.98	10946.7	11313.3	11130	11166.7	11240	11306.7	11170	11176.7	10713.3	10866.7	10893.3	11200	10970	11020	11096.7	10650	11306.7	11120	10986.7	11043.3	11050	11276.7	10846.7	11000	10773.3	10843.3	10943.3	11046.7	10873.3	10760	11086.7	11016.7	10806.7	10820	10610	10763.3	10716.7	10890	10883.3	11083.3	10846.7	10783.3	11183.3	10646.7	10650	10636.7	10803.3	10440	10416.7
20	11113.3	11243.3	10986.7	11166.7	11093.3	11356.7	11130	11173.3	10996.7	11026.7	10953.3	11216.7	10870	10930	10760	10950	10890	11003.3	11103.3	11260	11146.7	10966.7	11526.7	11060	10913.3	10966.7	10813.3	10520	10903.3	10726.7	11150	10893.3	11043.3	10880	10833.3	11003.3	10826.7	11086.7	11050	10810	11166.7	10896.7	10916.7	10680	11226.7	10566.7	10593.3	10660	10866.7
20.02	11273.3	11196.7	10823.3	11183.3	10940	11183.3	10643.3	11196.7	11236.7	11243.3	11100	11116.7	11116.7	11386.7	11000	11030	10946.7	11400	11033.3	11196.7	10796.7	11336.7	10646.7	11263.3	11250	10796.7	11106.7	10776.7	10910	10773.3	10916.7	10966.7	10843.3	11120	10896.7	11003.3	10856.7	11133.3	10820	10926.7	10943.3	11153.3	11046.7	10700	10756.7	10906.7	10866.7	10653.3	10853.3
20.04	11253.3	11280	11200	11133.3	11006.7	11080	11013.3	10913.3	10836.7	11213.3	11070	11370	11256.7	10996.7	10753.3	11020	11126.7	11030	11083.3	11023.3	10776.7	11070	10996.7	10960	11116.7	10993.3	11056.7	11176.7	10713.3	10823.3	11150	10560	11133.3	10873.3	11146.7	11000	10820	10906.7	10916.7	10843.3	10950	10836.7	10966.7	10723.3	10490	10966.7	10680	11170	10786.7
20.06	11250	10990	11013.3	11133.3	11146.7	11053.3	11123.3	11206.7	11026.7	11380	10876.7	10980	11166.7	11203.3	11026.7	11093.3	10923.3	10983.3	11266.7	10980	11010	11136.7	11306.7	11050	11073.3	10980	11246.7	10756.7	11096.7	10810	11190	10936.7	11116.7	11030	10756.7	10906.7	10853.3	10943.3	11216.7	10873.3	10920	10596.7	10823.3	10980	10863.3	10610	10880	10680	10763.3
20.08	11463.3	11056.7	11160	10993.3	11333.3	11010	11243.3	11253.3	11250	11520	11103.3	11110	11186.7	10920	10933.3	11416.7	11240	11190	11153.3	11026.7	11193.3	11280	10826.7	11156.7	10876.7	10963.3	11333.3	10653.3	11150	11530	11180	10983.3	11386.7	11363.3	11210	11313.3	11560	11220	11110	10996.7	10550	10950	11006.7	11150	11070	10933.3	10493.3	10676.7	10956.7
20.1	11673.3	11546.7	11193.3	11040	11330	11113.3	11336.7	10946.7	11123.3	11140	11283.3	10953.3	11050	10916.7	11190	11213.3	11136.7	11123.3	10876.7	11000	11196.7	11073.3	11186.7	11060	11186.7	11230	11190	11103.3	11513.3	11270	10833.3	11196.7	11256.7	11313.3	11363.3	11160	11243.3	11036.7	10836.7	10923.3	11023.3	10933.3	10886.7	10886.7	10806.7	10606.7	10756.7	10723.3	10930
20.12	11376.7	11436.7	11313.3	11306.7	11290	11193.3	11326.7	11116.7	11233.3	11046.7	11270	11166.7	11450	11193.3	11363.3	10906.7	11256.7	10876.7	11070	10950	10873.3	11303.3	10980	11240	11280	11296.7	11013.3	11280	11170	10826.7	11073.3	10906.7	11183.3	11060	11206.7	11223.3	11190	10996.7	11060	11056.7	11230	10980	10886.7	11180	10933.3	10883.3	11053.3	10763.3	10883.3
20.14	11446.7	11283.3	11716.7	11230	11216.7	11276.7	10976.7	11166.7	11243.3	10856.7	11190	11300	11090	11246.7	11286.7	11153.3	11516.7	10776.7	10890	11283.3	11040	11203.3	11333.3	11356.7	10860	11160	11193.3	10896.7	10933.3	11233.3	11140	11033.3	11176.7	11180	11383.3	11010	11460	10700	11243.3	10796.7	11250	11210	10946.7	11083.3	11066.7	10973.3	10810	11030	10680
20.16	11446.7	11373.3	11110	11376.7	11340	11086.7	11463.3	11106.7	11016.7	11380	11413.3	11180	11300	11180	11323.3	11523.3	11013.3	11166.7	10686.7	10880	11223.3	11083.3	10776.7	11266.7	11263.3	10850	10996.7	11353.3	11066.7	11093.3	11366.7	11186.7	11103.3	11276.7	11153.3	11173.3	10980	10960	11160	10623.3	11203.3	10983.3	11023.3	11010	11156.7	11066.7	10720	10876.7	10846.7
20.18	11226.7	11196.7	11613.3	11103.3	11393.3	11433.3	11270	11273.3	11483.3	10986.7	11400	11550	11380	10940	11113.3	11320	10733.3	11303.3	11233.3	11236.7	11230	11420	11233.3	11080	11546.7	11036.7	11340	11803.3	11366.7	11353.3	11190	11376.7	11316.7	11253.3	11236.7	10946.7	11160	11010	11273.3	11200	11123.3	11096.7	11166.7	10766.7	10920	11216.7	11110	10840	10856.7
20.2	11396.7	10960	11160	11236.7	11376.7	11363.3	11290	11093.3	11220	11026.7	11183.3	11026.7	11266.7	11173.3	11196.7	11080	11316.7	10920	10916.7	11240	11216.7	11430	10843.3	11106.7	11393.3	10910	11070	11253.3	11143.3	11333.3	11180	11053.3	11090	11103.3	11320	11346.7	11253.3	11086.7	11250	11320	11320	10876.7	11463.3	11236.7	10963.3	11240	11096.7	10930	11096.7
20.22	11353.3	11220	11490	11336.7	11290	11456.7	11400	11640	11213.3	11313.3	11566.7	10860	11246.7	11256.7	11506.7	11436.7	11043.3	11346.7	11320	11476.7	11083.3	11250	11276.7	11046.7	11333.3	11026.7	10790	11220	11086.7	11050	11110	11310	11363.3	10946.7	11286.7	11426.7	11296.7	11196.7	11283.3	11383.3	11266.7	10843.3	10930	11160	10823.3	11356.7	10910	10810	10913.3
20.24	11576.7	11230	11213.3	11213.3	11580	11343.3	11460	11220	11313.3	11506.7	11190	11023.3	11323.3	11076.7	11310	11456.7	11356.7	11256.7	11460	11533.3	11586.7	11283.3	11160	11713.3	11426.7	11436.7	11150	11076.7	11113.3	11136.7	11426.7	11336.7	11386.7	10980	11423.3	10973.3	10883.3	10950	11326.7	11096.7	11063.3	11040	11010	11266.7	10993.3	11013.3	10943.3	11026.7	10756.7
20.26	11220	11323.3	11353.3	11296.7	11363.3	11300	11200	11296.7	11486.7	11243.3	11490	11323.3	11200	11243.3	11420	11253.3	11530	11483.3	11493.3	11120	11363.3	11293.3	11476.7	11146.7	11293.3	11403.3	11036.7	11506.7	11180	11236.7	11523.3	11200	11186.7	11130	11270	11250	11103.3	11146.7	11146.7	11030	10833.3	10863.3	11210	11040	11283.3	11166.7	11006.7	11140	10933.3
20.28	11423.3	11283.3	11356.7	11323.3	11553.3	11366.7	10970	11630	11336.7	11116.7	11210	11283.3	10963.3	11153.3	11363.3	11466.7	11340	11343.3	11443.3	10906.7	11210	11426.7	11413.3	11413.3	11153.3	11170	11276.7	11250	10986.7	11086.7	11006.7	11373.3	11076.7	10980	11210	11483.3	11150	11313.3	11240	11056.7	11120	11053.3	11183.3	11013.3	11290	11023.3	11256.7	10813.3	10766.7
20.3	11490	11590	11686.7	11440	11406.7	11343.3	11180	11276.7	11100	11286.7	11120	11213.3	11260	11070	11163.3	11336.7	11380	11336.7	10886.7	11426.7	11166.7	11403.3	11156.7	11360	11546.7	11460	11476.7	11473.3	11326.7	11376.7	11610	11446.7	11593.3	11050	11250	11600	11440	11313.3	11243.3	11320	11340	11160	11543.3	11110	11180	11300	11346.7	11186.7	11010
20.32	11640	11180	11596.7	11290	11410	11246.7	11293.3	11380	11446.7	11213.3	11320	11236.7	11423.3	11476.7	11260	11370	11530	11290	10993.3	11003.3	11200	11466.7	11296.7	11320	11340	11280	11436.7	11383.3	11103.3	11280	11236.7	11336.7	11276.7	11376.7	11206.7	11450	11210	11300	10970	11156.7	11316.7	11303.3	11193.3	11063.3	11193.3	11196.7	11186.7	11133.3	11100
20.34	11553.3	11526.7	11743.3	11596.7	11373.3	10946.7	11543.3	11513.3	11286.7	11720	11573.3	11373.3	11353.3	11660	11413.3	11253.3	11406.7	11376.7	11066.7	11073.3	11176.7	11373.3	11460	11156.7	11376.7	11293.3	11163.3	11050	11210	11413.3	11363.3	11533.3	11183.3	11220	11230	11270	11276.7	11250	11190	11323.3	11203.3	11386.7	11313.3	11200	11403.3	11013.3	11210	11273.3	11450
20.36	11620	11496.7	11816.7	11613.3	11393.3	11293.3	11416.7	11630	11353.3	11683.3	11733.3	11510	11476.7	11310	11223.3	11160	11170	11510	11643.3	11386.7	11350	11453.3	11406.7	11190	11596.7	11590	11740	11640	11463.3	11286.7	11160	11473.3	11620	11190	10980	11343.3	10996.7	11653.3	11046.7	11153.3	10916.7	11046.7	11350	11170	11343.3	11116.7	11163.3	11120	11376.7
20.38	11723.3	11493.3	11313.3	11456.7	11413.3	11556.7	11433.3	11223.3	11600	11346.7	11343.3	11196.7	11486.7	11236.7	11233.3	11306.7	11546.7	11400	11263.3	11273.3	11273.3	11420	11106.7	11353.3	11140	11746.7	11390	11420	11010	11270	11480	11206.7	11523.3	11543.3	11393.3	11553.3	11423.3	11256.7	11200	11470	11183.3	11350	11313.3	11406.7	11556.7	11306.7	11310	11290	11350
20.4	11550	11516.7	11286.7	11143.3	11236.7	11510	11576.7	11603.3	11786.7	11030	11320	11256.7	11493.3	11400	11556.7	11773.3	11713.3	11680	11290	11380	11366.7	11550	11176.7	11410	11340	11590	11546.7	11390	11503.3	11413.3	11580	11363.3	11626.7	11043.3	11386.7	11556.7	11410	11040	11273.3	11310	11440	11463.3	11193.3	11006.7	10990	11043.3	11333.3	11340	11193.3
20.42	11550	11616.7	11410	11436.7	11530	11730	11763.3	11750	11406.7	11726.7	11480	11410	11496.7	11700	11583.3	11380	11180	11463.3	11450	11343.3	11440	11463.3	11876.7	11373.3	11353.3	11370	11520	11763.3	11453.3	11200	11653.3	11706.7	11553.3	11503.3	11506.7	11376.7	11136.7	11493.3	11583.3	11283.3	11156.7	11400	11203.3	11166.7	11093.3	11536.7	11023.3	11393.3	11183.3
20.44	11593.3	11716.7	11440	11313.3	11683.3	11603.3	11653.3	11570	11460	11583.3	11173.3	11310	11730	11320	11510	11666.7	11410	11520	11783.3	11526.7	11223.3	11240	11676.7	11296.7	11360	11276.7	11343.3	11616.7	11340	11473.3	11440	11520	11220	11623.3	11383.3	11390	11093.3	11460	11220	11170	11360	11210	11160	11373.3	11286.7	11263.3	11263.3	11136.7	11146.7
20.46	11800	11656.7	12010	11313.3	11876.7	11303.3	11466.7	11300	11516.7	11203.3	11740	10990	11590	11603.3	11803.3	11660	11563.3	11866.7	11240	11486.7	11423.3	11583.3	11550	11466.7	11260	11236.7	11500	11380	11760	11483.3	11240	11686.7	11300	11703.3	11290	11233.3	11390	11260	11373.3	11663.3	11580	11363.3	11386.7	11246.7	11423.3	11240	11340	11073.3	11043.3
20.48	11653.3	11466.7	11803.3	11303.3	11760	11753.3	11280	11566.7	11703.3	11436.7	11516.7	11293.3	11716.7	11626.7	11473.3	11486.7	11540	11643.3	11500	11383.3	11550	11473.3	11496.7	11203.3	11296.7	11243.3	11546.7	11340	11516.7	11493.3	11580	11280	11350	11396.7	11513.3	11436.7	11500	11616.7	11203.3	11336.7	11233.3	11446.7	11473.3	11496.7	11713.3	11090	11270	11223.3	11580
20.5	11933.3	11780	11313.3	11610	11690	11560	11600	11176.7	11573.3	11623.3	11286.7	11606.7	11493.3	11606.7	11626.7	11710	11480	11470	11466.7	11653.3	11400	11626.7	11526.7	11393.3	11626.7	11146.7	11896.7	11463.3	11736.7	11506.7	11626.7	11880	11470	11456.7	11653.3	11276.7	11536.7	11596.7	11300	11256.7	11486.7	11790	11550	11373.3	11183.3	11473.3	11123.3	11443.3	11273.3
20.52	11650	11536.7	11333.3	11736.7	11780	11576.7	11360	11756.7	11623.3	11740	11476.7	11770	11590	11583.3	11613.3	11366.7	11526.7	11636.7	11903.3	11433.3	11620	11526.7	11790	11406.7	11530	11403.3	11403.3	11743.3	11643.3	11540	11730	11406.7	11366.7	11576.7	11496.7	11523.3	11496.7	11496.7	11216.7	11480	11253.3	11666.7	11330	11103.3	11396.7	11453.3	11363.3	11686.7	11450
20.54	11703.3	11530	11796.7	11696.7	11886.7	11733.3	11670	11766.7	11623.3	11723.3	11280	11600	11646.7	11750	11636.7	11263.3	11490	11670	11693.3	11516.7	11590	11483.3	11310	11510	11620	11713.3	11626.7	11506.7	11650	11840	11723.3	11640	11153.3	11350	11200	11473.3	11630	11750	11356.7	11400	11590	11360	11586.7	11226.7	11346.7	11180	11626.7	11356.7	11406.7
20.56	12083.3	11836.7	11763.3	11370	11636.7	11640	11453.3	11593.3	11846.7	11773.3	11510	11996.7	11370	11600	11376.7	11490	11580	11580	11750	11700	11470	11776.7	11330	11593.3	11726.7	11713.3	11583.3	11523.3	11693.3	11380	11820	11470	11330	11556.7	11413.3	11736.7	11426.7	11106.7	11370	11403.3	11583.3	11183.3	11366.7	11423.3	11466.7	11226.7	11543.3	11350	11250
20.58	11803.3	11673.3	11913.3	11586.7	11476.7	11770	11376.7	11690	11723.3	11626.7	11393.3	11683.3	11413.3	11726.7	11916.7	11496.7	11653.3	11580	11626.7	11893.3	11700	11423.3	11560	11603.3	11740	11570	11666.7	11316.7	11453.3	11736.7	11566.7	11573.3	11746.7	11576.7	11576.7	11596.7	11540	11176.7	11740	11183.3	11406.7	11333.3	11430	11140	11633.3	11290	11480	11453.3	11240
20.6	11906.7	11666.7	11460	11750	12036.7	11733.3	11523.3	11570	11596.7	11990	11993.3	11576.7	11600	11733.3	11906.7	11613.3	11803.3	11573.3	11160	11650	11593.3	11430	11700	11363.3	11790	11620	11536.7	11583.3	11853.3	11513.3	11930	11646.7	11780	11803.3	11803.3	11576.7	11673.3	11263.3	11496.7	11316.7	11460	11206.7	11560	11380	11506.7	11793.3	11116.7	11310	11750
20.62	11670	11850	11796.7	11610	11680	11943.3	11693.3	11586.7	11370	11516.7	11840	11763.3	12030	11293.3	11983.3	11510	11533.3	11560	11543.3	11480	11693.3	11646.7	11770	11643.3	12030	11346.7	11720	11656.7	11536.7	11756.7	11403.3	11713.3	11783.3	11656.7	11663.3	11500	11796.7	11523.3	11410	11636.7	11553.3	11516.7	11456.7	11216.7	11500	11620	11710	11816.7	11206.7
20.64	11610	11653.3	11773.3	11756.7	11660	11576.7	11670	11816.7	11660	11843.3	11550	11743.3	11633.3	11310	11866.7	11400	11743.3	11536.7	11903.3	11553.3	11873.3	11470	11756.7	11826.7	11666.7	11460	11666.7	11753.3	11753.3	11516.7	11800	11386.7	12033.3	11470	11296.7	11490	11880	11716.7	11673.3	11393.3	11353.3	11590	11473.3	11586.7	11640	11210	11590	11696.7	11270
20.66	11806.7	11520	11606.7	11863.3	11596.7	11640	11660	11686.7	11850	11403.3	11706.7	11503.3	11700	11540	11926.7	11776.7	11760	11256.7	11666.7	11616.7	11806.7	11793.3	11533.3	11716.7	11773.3	11620	11943.3	11706.7	11486.7	11426.7	12126.7	11883.3	11686.7	11556.7	11660	11686.7	11806.7	11510	11583.3	11916.7	11270	11436.7	11693.3	11403.3	11606.7	11716.7	11800	11403.3	11256.7
20.68	11790	12143.3	11323.3	11766.7	11883.3	11723.3	11386.7	11416.7	11703.3	11816.7	12046.7	11440	11733.3	11723.3	12016.7	11796.7	11666.7	11780	11400	11326.7	11933.3	11593.3	11643.3	11373.3	11686.7	11620	11873.3	11660	11720	11603.3	11610	11710	11720	11636.7	11686.7	11783.3	11760	11856.7	11616.7	11916.7	11373.3	11600	11333.3	11476.7	11663.3	11586.7	11443.3	11760	11720
20.7	11853.3	11940	11646.7	11566.7	11810	12190	11676.7	11903.3	11793.3	11590	11530	11686.7	11776.7	11460	11646.7	11706.7	12003.3	11830	11603.3	11923.3	11820	11756.7	11890	11596.7	11436.7	11460	11610	11793.3	11906.7	11786.7	11576.7	11583.3	11893.3	11156.7	11736.7	11720	11666.7	11453.3	11743.3	11790	11570	11613.3	11476.7	11533.3	11290	11536.7	11620	11663.3	11720
20.72	11996.7	11956.7	11996.7	11970	11806.7	11960	11410	11866.7	11943.3	11846.7	11513.3	11716.7	11773.3	11890	11453.3	11760	11746.7	11846.7	11876.7	11690	12020	11873.3	11903.3	11566.7	11780	11650	11710	11763.3	11713.3	11730	11896.7	11703.3	11836.7	11826.7	11693.3	11546.7	11813.3	11783.3	11510	11836.7	11756.7	11496.7	11686.7	11430	11536.7	11503.3	11430	11450	11426.7
20.74	12016.7	12203.3	11930	11546.7	11913.3	11920	11796.7	12023.3	12060	11550	11700	11810	11800	11823.3	11746.7	11640	11670	12106.7	12033.3	11920	11736.7	11650	11680	11953.3	11783.3	11906.7	11773.3	11736.7	11706.7	11703.3	11796.7	12130	11830	11573.3	11336.7	11543.3	11833.3	11360	12186.7	11700	11503.3	11613.3	11600	11763.3	11523.3	11486.7	11400	11620	11740
20.76	11753.3	11860	11890	11693.3	11706.7	11916.7	11890	11860	11866.7	11723.3	11710	11996.7	11883.3	11876.7	11883.3	12076.7	11993.3	11700	11990	11496.7	11626.7	11466.7	11920	11866.7	11650	11890	11723.3	11970	11473.3	11306.7	11773.3	11740	11813.3	11753.3	12033.3	11506.7	11853.3	11423.3	11736.7	11383.3	11833.3	11253.3	12006.7	11583.3	11440	11576.7	11823.3	11633.3	11240
20.78	11540	11900	11676.7	11766.7	11746.7	11910	12210	11760	12010	11556.7	11843.3	12113.3	11726.7	11720	11733.3	12080	11553.3	11730	12050	11580	11830	11716.7	11763.3	11730	11880	11723.3	11716.7	11700	11980	11773.3	11876.7	11583.3	11780	12170	11453.3	11670	11843.3	11540	11423.3	11583.3	11656.7	11616.7	11920	11680	11573.3	11676.7	11520	11796.7	11686.7
20.8	11686.7	11896.7	11910	11946.7	11523.3	11866.7	11846.7	11600	11880	11733.3	11826.7	11703.3	11886.7	11976.7	11866.7	11956.7	11873.3	11693.3	11920	11460	11716.7	11763.3	11516.7	12096.7	11886.7	11890	12006.7	11853.3	12046.7	12073.3	11926.7	12083.3	11776.7	11683.3	11983.3	11883.3	11950	11786.7	11390	11796.7	11863.3	11546.7	11636.7	11520	11413.3	11536.7	11776.7	11363.3	12186.7
20.82	11943.3	11773.3	11373.3	11810	11926.7	12253.3	11700	11890	11800	12206.7	12093.3	12290	11696.7	11680	11913.3	11840	11823.3	12080	11763.3	11806.7	11833.3	11590	11736.7	12000	11886.7	11793.3	11820	11856.7	11720	11943.3	11993.3	11773.3	11780	11956.7	12213.3	12116.7	11720	11966.7	11963.3	12006.7	11840	11766.7	11743.3	11670	11663.3	11860	11723.3	11706.7	11796.7
20.84	12106.7	11810	11720	11966.7	11870	12106.7	11790	12016.7	12096.7	11703.3	11960	11810	11350	11883.3	11896.7	11830	11920	11896.7	12033.3	11756.7	11570	11786.7	11803.3	11700	11820	11536.7	12006.7	12000	11450	11853.3	12296.7	11826.7	11526.7	11813.3	11773.3	11850	12123.3	11746.7	11766.7	11740	12123.3	11340	12043.3	11733.3	11823.3	11836.7	11740	11900	11810
20.86	12080	11883.3	11800	11526.7	11956.7	12126.7	11866.7	12023.3	12166.7	11666.7	11953.3	11626.7	11680	11810	11643.3	11643.3	11800	12016.7	12110	11640	11990	11463.3	11860	11840	12046.7	11913.3	11983.3	11593.3	11623.3	11790	11976.7	11753.3	11640	11936.7	11646.7	11716.7	11676.7	11630	11450	11716.7	11793.3	12030	11710	11830	11606.7	11570	11590	11600	11683.3
20.88	12196.7	11843.3	12043.3	12050	11906.7	12093.3	11906.7	12030	12026.7	12026.7	12196.7	11810	11923.3	11763.3	11986.7	11680	11713.3	11936.7	12360	11736.7	11856.7	11980	11780	11876.7	11643.3	11936.7	12400	11910	11710	11643.3	11873.3	11756.7	11793.3	11696.7	11536.7	11923.3	11643.3	11603.3	11870	11903.3	11946.7	11690	12010	11973.3	11660	11756.7	11660	11500	12043.3
20.9	12050	11940	12106.7	11943.3	12036.7	11913.3	12156.7	11806.7	11776.7	11816.7	11833.3	11766.7	12160	11580	11936.7	11700	12150	11550	11986.7	11856.7	12100	12220	12106.7	11783.3	11966.7	11916.7	11726.7	11720	12080	11946.7	11930	11783.3	11770	11986.7	11960	11886.7	11966.7	11736.7	11930	11733.3	11610	11830	11960	12000	11960	11896.7	11926.7	11646.7	12100
20.92	11956.7	12133.3	12230	11826.7	11856.7	12106.7	12146.7	12350	11930	11783.3	12060	12143.3	11896.7	12216.7	11996.7	11643.3	12110	11653.3	12160	11800	12056.7	12206.7	11890	11740	11786.7	11826.7	11773.3	12080	11966.7	11766.7	11876.7	11726.7	11836.7	12000	12080	11820	11706.7	12220	11736.7	11616.7	11890	11913.3	11530	11680	11936.7	11993.3	11506.7	11503.3	11936.7
20.94	12133.3	11816.7	11980	11753.3	12113.3	12353.3	12243.3	11876.7	12213.3	11880	11916.7	12016.7	12073.3	12090	12043.3	11843.3	11783.3	11796.7	11826.7	11656.7	11896.7	12073.3	12043.3	11816.7	11800	12056.7	11800	11936.7	11830	11720	11996.7	11963.3	11676.7	11873.3	11870	11666.7	11663.3	11686.7	12126.7	11893.3	11873.3	11643.3	11713.3	11456.7	11983.3	12073.3	11916.7	11716.7	11826.7
20.96	12310	12133.3	11910	11973.3	12080	11903.3	11856.7	11750	12233.3	11986.7	12033.3	11850	11526.7	12223.3	12066.7	11976.7	11676.7	11926.7	11806.7	11473.3	11813.3	11883.3	11983.3	11913.3	12066.7	11616.7	11693.3	11726.7	11733.3	11550	11546.7	11866.7	11936.7	12176.7	11766.7	12030	11650	11673.3	11766.7	11906.7	11796.7	12006.7	11740	11986.7	11853.3	12190	11916.7	11743.3	11950
20.98	12213.3	12080	12360	12013.3	11930	11693.3	12093.3	12103.3	12126.7	11866.7	11690	12233.3	11753.3	12160	12103.3	12413.3	12203.3	12306.7	11976.7	11970	11983.3	11843.3	12010	12020	12033.3	12016.7	12130	12153.3	12070	11813.3	12276.7	11846.7	11733.3	12286.7	11723.3	12070	11703.3	12076.7	11960	12163.3	12123.3	12090	11943.3	11873.3	11700	11400	12103.3	11750	11856.7
21	12326.7	12426.7	12233.3	12070	12056.7	12153.3	12006.7	12043.3	11893.3	12150	11810	12226.7	12013.3	12053.3	11900	11856.7	11970	12156.7	11990	12096.7	11800	11926.7	11730	11970	11960	12010	12090	11953.3	12073.3	12043.3	12106.7	11696.7	11840	11960	11813.3	12003.3	11863.3	11836.7	11890	12103.3	11800	11703.3	11466.7	12060	11890	11846.7	12103.3	11683.3	11553.3
21.02	12366.7	12196.7	12356.7	11903.3	12366.7	11870	12140	12080	12210	12330	11913.3	12056.7	11776.7	12046.7	12146.7	12100	12006.7	11916.7	11380	12256.7	12243.3	11606.7	11830	12346.7	11706.7	11886.7	12026.7	11836.7	12186.7	11996.7	12356.7	11966.7	12103.3	12026.7	12103.3	11946.7	11960	11906.7	11813.3	11970	11893.3	11913.3	11476.7	11916.7	11533.3	11926.7	11896.7	12170	11883.3
21.04	12176.7	12066.7	12263.3	12103.3	12520	12326.7	12163.3	12060	12250	12096.7	12113.3	11350	12163.3	12150	12340	12000	12013.3	12063.3	11840	11786.7	11863.3	11770	11903.3	12136.7	11946.7	11853.3	11686.7	12320	12046.7	11780	12070	11893.3	11953.3	11793.3	12103.3	11846.7	11943.3	11640	11826.7	11956.7	11983.3	11860	11633.3	12050	11863.3	11963.3	11750	11856.7	12140
21.06	12173.3	12283.3	12086.7	11966.7	12000	11920	11996.7	11833.3	11970	12456.7	11826.7	12123.3	12073.3	12120	12000	11980	12083.3	11536.7	11980	12003.3	12160	11920	11990	11750	12110	11910	11843.3	12396.7	12070	12146.7	12156.7	12096.7	11990	11940	11946.7	12113.3	11860	11963.3	11693.3	11990	11916.7	11923.3	11956.7	11720	11713.3	11826.7	12023.3	11910	11976.7
21.08	12453.3	12340	12223.3	12243.3	12143.3	12296.7	12290	12156.7	12456.7	11993.3	11890	12086.7	11910	11893.3	12336.7	11960	11706.7	12056.7	11930	11900	12203.3	12016.7	12046.7	12030	12110	11983.3	11826.7	11880	11776.7	11993.3	12183.3	12113.3	12030	12430	11920	12373.3	12010	12043.3	11680	12106.7	11636.7	11930	11813.3	11676.7	11876.7	11546.7	11853.3	11813.3	11693.3
21.1	12393.3	12316.7	12413.3	12223.3	12196.7	11926.7	11783.3	12373.3	12103.3	11916.7	11766.7	12003.3	11903.3	12006.7	12320	12060	11840	12160	11850	11720	12160	11893.3	12070	12133.3	11996.7	12133.3	12286.7	11920	11976.7	11750	12010	12416.7	12053.3	12100	11666.7	12246.7	12093.3	11753.3	11796.7	11803.3	12420	12083.3	11863.3	11966.7	11646.7	11940	12080	11730	11800
21.12	11933.3	12080	12303.3	12150	12103.3	12270	12150	12300	12203.3	12130	11940	11870	12093.3	11736.7	12233.3	12310	12173.3	11810	12103.3	12223.3	12046.7	12186.7	12200	12300	12170	11976.7	11843.3	12136.7	12153.3	11900	12203.3	12100	11883.3	11996.7	11670	12243.3	11826.7	11783.3	11773.3	12040	12086.7	11946.7	11746.7	11786.7	11673.3	11870	11940	11546.7	11653.3
21.14	12356.7	12026.7	11893.3	12243.3	11920	12073.3	12326.7	12143.3	12200	12183.3	12213.3	11850	12010	11743.3	12106.7	12113.3	12286.7	12110	12116.7	12086.7	12046.7	11933.3	12193.3	12230	12510	12193.3	12033.3	12260	12413.3	12186.7	12643.3	11666.7	12016.7	12093.3	12326.7	11983.3	11870	12110	11923.3	12313.3	11880	12126.7	11943.3	11936.7	12003.3	11730	11790	11803.3	11606.7
21.16	12103.3	12303.3	12063.3	12040	12113.3	12170	12396.7	11863.3	12040	12250	12123.3	12190	12373.3	11876.7	11886.7	12080	12153.3	12050	12210	12473.3	11786.7	12033.3	12250	12000	12026.7	12090	11926.7	12313.3	11830	11726.7	12386.7	12196.7	11800	11910	12160	12196.7	12090	11916.7	11790	12183.3	12116.7	11810	12090	11886.7	11763.3	11833.3	11906.7	11786.7	11996.7
21.18	12396.7	12336.7	12386.7	12126.7	12133.3	12093.3	12240	12406.7	12186.7	11933.3	12143.3	12033.3	12010	12323.3	12050	12180	11946.7	11970	12023.3	12110	11946.7	12020	11983.3	12290	11936.7	11856.7	12313.3	11853.3	11990	12076.7	12520	12100	12076.7	11870	12173.3	12050	12446.7	11970	11850	11656.7	12006.7	11866.7	11836.7	12223.3	11966.7	11823.3	11850	12026.7	12176.7
21.2	12436.7	12623.3	12326.7	12286.7	12196.7	12170	11850	12303.3	12196.7	12323.3	11803.3	12096.7	11973.3	12456.7	11840	11913.3	12070	12000	12173.3	11886.7	12226.7	11853.3	11883.3	11996.7	12260	11996.7	12240	12143.3	12033.3	12216.7	12320	12056.7	12026.7	11826.7	11856.7	11926.7	12243.3	11960	12260	11836.7	11986.7	11753.3	12103.3	12176.7	11746.7	12040	11880	11796.7	12003.3
21.22	12110	12543.3	12076.7	12470	12456.7	12143.3	12293.3	12006.7	12390	12386.7	12436.7	12426.7	11993.3	12126.7	11926.7	12213.3	12286.7	12006.7	12510	12170	11923.3	12253.3	12080	12440	12143.3	12256.7	12373.3	12320	12096.7	12116.7	12073.3	12033.3	11940	12136.7	12223.3	12046.7	11970	11826.7	12070	12340	11843.3	11786.7	11790	11820	12256.7	11843.3	11790	12063.3	11550
21.24	12510	12356.7	11796.7	12426.7	11983.3	12383.3	12146.7	12353.3	12093.3	12250	12083.3	12343.3	12250	12213.3	12070	12183.3	11950	12106.7	12220	12220	11950	11926.7	12353.3	11856.7	12236.7	12176.7	12090	12313.3	12443.3	12013.3	12153.3	12386.7	12183.3	12213.3	12410	12193.3	11783.3	12206.7	12210	11913.3	11796.7	12050	11913.3	12070	12310	12006.7	12266.7	11996.7	11870
21.26	12463.3	12410	12273.3	12396.7	12140	12120	12003.3	12233.3	12326.7	12120	12230	12250	12180	12006.7	12030	12376.7	11873.3	12403.3	11940	11983.3	12300	12156.7	12330	12213.3	12533.3	12440	12280	12230	12096.7	12173.3	12456.7	12376.7	12463.3	12200	12546.7	12113.3	12076.7	12130	12123.3	11906.7	11880	11963.3	11806.7	11890	12186.7	11806.7	12000	12126.7	11660
21.28	12650	11906.7	12686.7	12336.7	12160	12213.3	12293.3	12196.7	12206.7	12043.3	12423.3	12426.7	12326.7	12230	12036.7	12043.3	12530	12093.3	11993.3	12090	12150	12303.3	12310	12246.7	11943.3	12553.3	12160	12043.3	12330	12313.3	12213.3	12436.7	12196.7	12270	12020	12316.7	12160	12053.3	12046.7	11986.7	11986.7	12120	12010	12290	11920	12136.7	11900	12230	11930
21.3	12683.3	12176.7	12306.7	12526.7	12133.3	12450	12240	12370	12600	12053.3	12423.3	12366.7	12043.3	12273.3	12373.3	12273.3	12103.3	12256.7	12106.7	12230	12010	11953.3	12386.7	12456.7	12266.7	12366.7	12080	12240	11936.7	12453.3	12273.3	12533.3	12100	12180	12126.7	12273.3	12120	12190	11813.3	12006.7	11963.3	11996.7	11730	12276.7	12200	11933.3	12060	12396.7	12080
21.32	12616.7	12353.3	12230	11616.7	12110	12430	12503.3	12426.7	12186.7	12306.7	12120	12250	12200	12513.3	12516.7	12486.7	12030	12433.3	12430	12096.7	12036.7	12226.7	12390	12403.3	12653.3	12563.3	12266.7	12246.7	12056.7	12456.7	12276.7	12270	12526.7	12133.3	12166.7	12306.7	12393.3	12036.7	12076.7	12206.7	12243.3	12076.7	11973.3	12003.3	12070	12086.7	11690	12320	11746.7
21.34	12446.7	12286.7	12103.3	12180	12333.3	12300	12356.7	12646.7	12393.3	12366.7	12500	12473.3	12060	12570	12300	12120	11923.3	12186.7	12263.3	12256.7	12503.3	12236.7	12183.3	12023.3	12180	11883.3	12326.7	12236.7	12366.7	12206.7	12186.7	12100	12396.7	12160	12440	12336.7	12233.3	12106.7	12113.3	11910	12280	11730	12096.7	11706.7	12120	12253.3	11916.7	12006.7	11740
21.36	12643.3	12120	12010	12236.7	12496.7	12273.3	12456.7	12076.7	12443.3	12406.7	12260	12133.3	12236.7	12203.3	12123.3	12046.7	12070	12430	12610	12423.3	12443.3	12113.3	12210	12306.7	12340	12180	12273.3	12066.7	12240	12243.3	12166.7	11983.3	12493.3	12300	12316.7	12260	12093.3	12430	12420	12226.7	11970	12040	12280	12326.7	12280	12120	11840	11820	12006.7
21.38	12816.7	12270	12043.3	12496.7	12810	12320	12526.7	12383.3	12633.3	12303.3	12386.7	12466.7	12166.7	12300	12266.7	12600	12230	12273.3	12443.3	12356.7	12103.3	12333.3	12393.3	12486.7	12610	12026.7	12443.3	12243.3	12090	11893.3	12350	12196.7	12416.7	11836.7	12466.7	12520	12086.7	11946.7	12443.3	11973.3	11943.3	12310	12296.7	12240	11836.7	12070	11870	12093.3	11750
21.4	12330	12093.3	12523.3	12283.3	12656.7	12190	12466.7	12310	11900	12083.3	12370	12566.7	11920	12343.3	12260	12253.3	12370	12190	12026.7	12376.7	12230	12333.3	12030	11966.7	12246.7	12200	12260	12050	12286.7	12266.7	12243.3	11983.3	12096.7	12283.3	12626.7	12303.3	12240	12006.7	12343.3	12200	12216.7	12230	11970	12403.3	12046.7	12306.7	11793.3	11900	11890
21.42	12333.3	11846.7	12400	12410	12270	12583.3	12226.7	12190	12253.3	12323.3	12443.3	12330	11923.3	12453.3	12340	12373.3	12336.7	12143.3	12226.7	12350	12190	12053.3	11960	12440	12313.3	12446.7	12260	12473.3	12376.7	12240	12106.7	12123.3	12006.7	12173.3	12193.3	12406.7	12046.7	11926.7	12613.3	12070	12240	12243.3	12330	11933.3	12050	11900	11910	11823.3	12143.3
21.44	12106.7	12266.7	12573.3	12363.3	12223.3	12590	12510	12566.7	12570	12350	12490	12530	12240	11923.3	12160	12373.3	12506.7	11886.7	11896.7	12046.7	12416.7	12246.7	12456.7	12513.3	11980	12206.7	12306.7	12633.3	12316.7	12103.3	12420	12533.3	12390	12110	12096.7	12260	12070	12343.3	12393.3	12190	11820	12176.7	12096.7	12270	12320	12370	12106.7	11996.7	12030
21.46	12450	12556.7	12393.3	12216.7	12230	12603.3	12436.7	12680	12383.3	12300	12643.3	12403.3	12320	12546.7	12613.3	12256.7	12313.3	12270	11996.7	12190	12393.3	12206.7	12403.3	12073.3	12370	12496.7	12136.7	12260	12480	12570	12280	12340	12320	11946.7	12623.3	12110	12046.7	12123.3	12416.7	12100	12053.3	12140	12116.7	12236.7	12296.7	11790	11743.3	12270	12070
21.48	12476.7	12530	12460	12420	12556.7	12136.7	12453.3	12503.3	12426.7	12426.7	12343.3	12266.7	12486.7	12716.7	12763.3	12360	12453.3	11923.3	11826.7	12193.3	12286.7	12410	12336.7	12143.3	12333.3	12556.7	12423.3	12363.3	12470	12453.3	12260	11936.7	12450	12250	12043.3	12523.3	12453.3	12256.7	12230	12340	12456.7	12150	12100	12136.7	12293.3	11940	12153.3	12053.3	11563.3
21.5	12370	12590	12570	12346.7	12146.7	12290	12453.3	12430	12556.7	12243.3	12423.3	12273.3	12263.3	12610	12390	12520	12380	11946.7	12220	12163.3	12146.7	12693.3	12150	12560	12626.7	12090	12273.3	12610	12400	12353.3	12126.7	12396.7	12256.7	12246.7	12213.3	12706.7	12446.7	12246.7	12130	12300	12410	12296.7	12443.3	11740	12423.3	12050	12200	12123.3	11813.3
21.52	12493.3	12526.7	12530	12453.3	12426.7	12406.7	12550	12340	12556.7	12580	12583.3	12463.3	12320	12456.7	12380	12270	12226.7	12746.7	12106.7	12490	12336.7	12346.7	12040	12150	12520	12486.7	12606.7	12236.7	12340	12743.3	12430	12356.7	12186.7	12573.3	12346.7	12603.3	12350	11906.7	12390	12336.7	12276.7	11960	12100	12020	12143.3	12073.3	12380	12050	12006.7
21.54	12650	12646.7	12426.7	12366.7	12253.3	12413.3	12470	12570	12556.7	12273.3	12180	12206.7	12406.7	12866.7	12530	12330	12663.3	12573.3	12306.7	12393.3	12306.7	12433.3	12270	12610	12726.7	12383.3	12423.3	12403.3	12216.7	12526.7	12386.7	12623.3	11753.3	12416.7	12276.7	12206.7	12200	12536.7	12553.3	12353.3	12120	12083.3	12086.7	11856.7	12053.3	12166.7	11930	11956.7	11976.7
21.56	12846.7	12563.3	12540	12520	12200	12433.3	12676.7	12643.3	12690	12706.7	12326.7	12436.7	12670	12506.7	12186.7	12270	12330	12633.3	12733.3	12796.7	12313.3	12556.7	12450	12220	12786.7	12206.7	12323.3	12486.7	12406.7	12646.7	12446.7	12420	12106.7	12193.3	12160	12126.7	12250	12330	12213.3	12636.7	12283.3	12440	12093.3	12450	12466.7	12243.3	11863.3	11813.3	11960
21.58	12780	12450	12416.7	12520	12523.3	12726.7	12293.3	12273.3	12596.7	12330	12430	12636.7	12096.7	12336.7	12586.7	12503.3	12320	12390	12676.7	12576.7	12456.7	12360	12306.7	11963.3	12543.3	11766.7	12346.7	12400	12193.3	12630	12620	12516.7	12156.7	12390	12493.3	12276.7	12146.7	12143.3	12083.3	12290	12130	12106.7	12236.7	11993.3	12233.3	12226.7	12046.7	11880	12176.7
21.6	12273.3	12560	12110	12413.3	12366.7	12463.3	12300	12450	12193.3	12500	12226.7	12220	12656.7	12260	12546.7	12230	12100	12303.3	12263.3	12296.7	12240	12460	12270	12090	12386.7	11923.3	12330	12413.3	12203.3	12643.3	12500	12436.7	12536.7	12310	12466.7	12473.3	12413.3	12403.3	12580	12340	11996.7	12130	12486.7	12286.7	12473.3	12080	12183.3	12120	12103.3
21.62	12543.3	12760	12776.7	12670	12750	12386.7	12513.3	12466.7	12293.3	12436.7	12096.7	12376.7	12520	12370	12170	12123.3	12533.3	12743.3	12543.3	12206.7	12510	12466.7	12613.3	12286.7	12390	12520	12510	12586.7	12493.3	12433.3	12553.3	12196.7	12433.3	12056.7	12546.7	12146.7	12336.7	12430	12206.7	12703.3	12256.7	12106.7	12243.3	12466.7	12510	12230	12106.7	12186.7	12043.3
21.64	12630	12633.3	12656.7	12476.7	12573.3	12500	12333.3	12580	12626.7	12653.3	12470	12356.7	12846.7	12503.3	12290	12226.7	12460	12583.3	12506.7	12383.3	12743.3	12456.7	12480	12560	12540	12216.7	12553.3	12430	12660	12536.7	12236.7	12483.3	12540	12393.3	12610	12516.7	12470	12493.3	12500	12406.7	11720	12313.3	12293.3	12000	12170	12150	12240	11856.7	11766.7
21.66	12563.3	12750	12550	12663.3	12716.7	12356.7	12783.3	12706.7	12600	12480	12596.7	12666.7	12620	12853.3	12633.3	12266.7	12350	12443.3	12563.3	12083.3	12713.3	12596.7	12396.7	12466.7	12606.7	12376.7	12523.3	12360	12586.7	12203.3	12336.7	12210	12203.3	12350	12786.7	12310	12513.3	12540	12540	12236.7	12400	12330	12120	12153.3	12160	12496.7	12206.7	12110	11873.3
21.68	12870	12896.7	12620	12473.3	12656.7	12733.3	12823.3	12533.3	12806.7	12500	12976.7	12403.3	12526.7	12636.7	13113.3	12636.7	12543.3	12446.7	12743.3	12590	12560	12620	12490	12326.7	12720	12646.7	12613.3	12456.7	12623.3	12400	12596.7	12263.3	12480	12673.3	12540	12466.7	12456.7	12490	12510	12303.3	12413.3	12280	12336.7	12113.3	12253.3	12473.3	12093.3	12343.3	12133.3
21.7	12430	12473.3	12836.7	12613.3	12550	12453.3	12586.7	12720	12913.3	12156.7	12453.3	12313.3	12693.3	12356.7	12536.7	12650	12526.7	12406.7	12760	12403.3	12623.3	12753.3	12536.7	12420	12613.3	12776.7	12540	12480	12536.7	12326.7	12640	12336.7	12240	12713.3	12153.3	12743.3	12413.3	12683.3	12236.7	12060	12566.7	12716.7	12420	12096.7	12520	12396.7	12166.7	12396.7	12350
21.72	12593.3	12936.7	12726.7	12920	12520	12580	12500	12273.3	12816.7	12706.7	12563.3	12476.7	12830	12600	12300	12600	12340	12493.3	12630	12436.7	12866.7	12513.3	12893.3	12900	12563.3	12643.3	12766.7	12483.3	12540	12616.7	12620	12423.3	12440	12473.3	12486.7	12423.3	12586.7	12423.3	12496.7	12220	12536.7	12516.7	12266.7	12230	12233.3	12250	12530	12443.3	12046.7
21.74	12573.3	12750	12650	12616.7	12806.7	12616.7	12743.3	12683.3	12660	12483.3	12500	12603.3	12606.7	12823.3	12450	12320	12506.7	12730	12540	12713.3	12323.3	12910	13066.7	12796.7	12436.7	12540	12303.3	12363.3	12373.3	12593.3	12276.7	12570	12460	12750	12683.3	12343.3	12596.7	12943.3	12423.3	12496.7	12740	12450	12176.7	12053.3	12206.7	12193.3	12450	12216.7	12140
21.76	12776.7	12606.7	12756.7	13006.7	13006.7	12906.7	12306.7	12620	12416.7	12950	12296.7	12290	12496.7	12106.7	12616.7	12243.3	12413.3	12646.7	12860	12886.7	12433.3	12513.3	12403.3	12413.3	12160	12420	12500	12880	12600	12476.7	12806.7	12436.7	12436.7	12790	12686.7	12570	12660	12423.3	12220	12603.3	12453.3	12503.3	12196.7	12316.7	12250	12713.3	12526.7	12203.3	12223.3
21.78	13056.7	12453.3	12926.7	13100	12836.7	12636.7	12780	12590	12473.3	12693.3	12633.3	12850	12430	12256.7	12420	12480	12623.3	12673.3	12656.7	12610	11903.3	12640	12316.7	12596.7	12613.3	12596.7	12643.3	12666.7	12813.3	12546.7	12896.7	12796.7	12523.3	12353.3	12470	12506.7	12516.7	12710	12370	12330	12040	12450	12426.7	12353.3	12290	12700	12333.3	12200	12513.3
21.8	12926.7	12666.7	12736.7	12660	12746.7	12556.7	12703.3	12593.3	12836.7	12540	12536.7	12640	12573.3	12483.3	12583.3	12880	12763.3	12426.7	12540	12296.7	12680	12860	12353.3	12760	12776.7	12320	12716.7	12780	12563.3	12680	12723.3	12540	12620	12426.7	12380	12853.3	12533.3	12576.7	12273.3	12676.7	12473.3	12683.3	12643.3	12883.3	12280	12133.3	12283.3	11966.7	12330
21.82	12926.7	12850	12910	12866.7	12716.7	12100	12740	12760	12753.3	12596.7	12493.3	12760	12530	12576.7	12603.3	12540	12660	12733.3	12526.7	12793.3	12636.7	12510	12776.7	12380	12056.7	12343.3	12566.7	12456.7	12670	12466.7	12553.3	12450	12786.7	12376.7	12503.3	12476.7	12510	12446.7	12393.3	12703.3	12793.3	12130	12470	12703.3	12390	12310	12036.7	12133.3	12233.3
21.84	12756.7	12750	12476.7	12816.7	12600	12533.3	12790	12536.7	12393.3	12973.3	12663.3	12900	12403.3	12453.3	12403.3	12503.3	12673.3	12633.3	12493.3	12583.3	12653.3	12186.7	12486.7	12396.7	12413.3	12473.3	12690	12363.3	12500	12606.7	12493.3	12626.7	12410	12576.7	12633.3	12573.3	12366.7	12330	12326.7	12426.7	12326.7	12456.7	12426.7	12180	12466.7	12486.7	12453.3	11903.3	11910
21.86	12943.3	12553.3	12560	12643.3	12723.3	12606.7	12576.7	12420	12826.7	12680	12413.3	12693.3	12570	12486.7	12710	12570	12506.7	12326.7	12310	12703.3	12553.3	12610	12753.3	12410	12520	12840	12383.3	12943.3	12543.3	12450	12296.7	12176.7	12360	12406.7	12556.7	12466.7	12816.7	12436.7	12243.3	12530	12520	12346.7	12380	12573.3	12376.7	12320	12366.7	12036.7	11770
21.88	12893.3	12860	12493.3	12670	12866.7	12416.7	12756.7	12940	12753.3	12326.7	12636.7	12516.7	12756.7	12470	12593.3	12806.7	12983.3	12350	12766.7	12386.7	12610	12670	12556.7	12760	12446.7	12853.3	12506.7	12470	12556.7	12416.7	12296.7	12393.3	12690	12856.7	12233.3	12283.3	12776.7	12346.7	12850	12423.3	12543.3	12426.7	12300	12340	12233.3	12390	12150	12223.3	12130
21.9	12520	12616.7	12820	12830	12883.3	12346.7	12493.3	12893.3	12590	12316.7	12570	12866.7	12770	12496.7	12370	12470	12633.3	12846.7	12833.3	12576.7	12400	12720	12776.7	12286.7	12296.7	12746.7	12666.7	12303.3	12590	12276.7	12496.7	12613.3	12753.3	12740	12183.3	12426.7	12780	12606.7	12743.3	12116.7	12130	12690	12336.7	12470	12216.7	12386.7	12116.7	11930	12086.7
21.92	12863.3	12646.7	13166.7	12610	12690	12396.7	12810	12723.3	12656.7	12833.3	12533.3	12650	12696.7	12950	12556.7	12840	12120	12606.7	12870	12730	12416.7	12630	12503.3	12733.3	12686.7	12730	12733.3	12546.7	12326.7	12273.3	12466.7	12746.7	12493.3	12480	12363.3	12420	12966.7	12526.7	12623.3	12173.3	12180	12323.3	12166.7	12133.3	12200	12510	12096.7	12243.3	12096.7
21.94	12523.3	12626.7	12780	12783.3	12316.7	12846.7	12836.7	12573.3	12846.7	12873.3	12536.7	12266.7	12760	12716.7	12743.3	12590	12690	12256.7	12786.7	12976.7	12546.7	12510	12403.3	12400	12500	12340	12663.3	12723.3	12560	12313.3	12716.7	12386.7	12380	12483.3	12420	12513.3	12640	12533.3	12470	12273.3	12450	12413.3	12430	12106.7	12530	12483.3	12280	12293.3	11866.7
21.96	12813.3	13006.7	12596.7	12756.7	12703.3	12690	12713.3	12663.3	12503.3	12540	12646.7	12563.3	12893.3	12540	12560	12450	12296.7	12410	12693.3	12543.3	12420	12203.3	12303.3	12576.7	12596.7	12266.7	12663.3	12593.3	12476.7	12626.7	12563.3	12610	12566.7	12656.7	12653.3	12550	12393.3	12416.7	12510	12306.7	12240	12633.3	12310	12453.3	12350	12256.7	12106.7	11980	12430
21.98	12560	12436.7	12623.3	12500	12633.3	12863.3	12953.3	12803.3	12576.7	12660	12696.7	12456.7	12643.3	12616.7	12583.3	12666.7	12496.7	12473.3	12510	12420	12453.3	12600	12620	12770	12496.7	12273.3	12520	12476.7	12430	12423.3	12460	12643.3	12376.7	12446.7	12850	12496.7	12220	12563.3	12516.7	12580	12316.7	12373.3	12426.7	12426.7	12163.3	12180	12126.7	12413.3	12150
22	12793.3	12746.7	12800	12393.3	12580	12860	12890	12563.3	12726.7	12893.3	12766.7	12843.3	12533.3	12873.3	12263.3	12573.3	12696.7	12246.7	12523.3	12550	12663.3	12790	12703.3	12686.7	12656.7	12800	12466.7	12433.3	12666.7	12203.3	12213.3	12526.7	12193.3	12783.3	12350	12506.7	12203.3	12230	12483.3	12236.7	12113.3	12363.3	12160	12340	12523.3	12383.3	12423.3	12316.7	12033.3
22.02	12906.7	12910	12520	12283.3	12580	12543.3	12750	12586.7	12733.3	12776.7	12686.7	12343.3	12876.7	12613.3	12666.7	12320	12643.3	12693.3	12523.3	12450	12836.7	12696.7	12580	12906.7	12563.3	12896.7	12480	12626.7	12430	12586.7	12626.7	12753.3	12530	12510	12710	12416.7	12233.3	12416.7	12293.3	12410	12376.7	12210	12343.3	12493.3	12410	12343.3	12160	12370	12153.3
22.04	12756.7	12686.7	12660	12700	12830	12873.3	12863.3	12753.3	12473.3	12703.3	12380	12640	12496.7	12833.3	12530	12543.3	12356.7	12333.3	12763.3	12633.3	12446.7	12743.3	12616.7	12353.3	12533.3	12626.7	12333.3	12606.7	12386.7	12430	12776.7	12243.3	12693.3	12696.7	12640	12733.3	12473.3	12703.3	12603.3	12656.7	12210	12333.3	12153.3	12463.3	12183.3	12623.3	12240	11886.7	12166.7
22.06	12900	12300	12523.3	12313.3	12496.7	12566.7	12633.3	12916.7	12460	12626.7	12680	12760	12483.3	12226.7	12600	12930	12496.7	12336.7	13080	12736.7	12416.7	12540	12646.7	12676.7	12320	12450	12530	12833.3	12953.3	12426.7	12473.3	12033.3	12406.7	12820	12833.3	12593.3	12523.3	12786.7	12486.7	12660	12386.7	12513.3	12326.7	12190	12426.7	12283.3	12130	12300	12233.3
22.08	12730	12726.7	12490	12710	12940	12783.3	12646.7	12606.7	12703.3	12570	12716.7	12520	12566.7	12830	12856.7	12743.3	12663.3	12320	12616.7	12406.7	12666.7	12530	12650	12973.3	12580	12316.7	12756.7	12466.7	12506.7	12350	12506.7	12433.3	12393.3	12280	12540	12510	12460	12536.7	12516.7	12550	12236.7	12200	12003.3	12296.7	12473.3	12310	12436.7	12236.7	12206.7
22.1	12473.3	12826.7	12630	12173.3	12893.3	12570	12500	12633.3	12710	12790	12460	12570	12583.3	12346.7	12626.7	12563.3	12640	12320	12816.7	12920	12773.3	12426.7	12530	12686.7	12663.3	12823.3	12740	12436.7	12923.3	12516.7	12683.3	12413.3	12536.7	12413.3	12586.7	12546.7	12870	12546.7	12816.7	12446.7	12603.3	12530	12033.3	12256.7	12356.7	12103.3	12223.3	12426.7	12090
22.12	13006.7	12756.7	12660	12880	12516.7	12576.7	12223.3	12303.3	12403.3	12666.7	12433.3	12726.7	12326.7	12543.3	12923.3	12603.3	12330	12586.7	12543.3	12436.7	12566.7	12570	12473.3	12526.7	12593.3	12933.3	12296.7	12473.3	12570	12833.3	12933.3	12493.3	12213.3	12503.3	12536.7	12286.7	12280	12490	12760	12606.7	12540	12853.3	12406.7	12510	12213.3	12233.3	12160	12470	12070
22.14	12830	12680	12690	12796.7	12656.7	12806.7	12766.7	12730	12433.3	12696.7	12423.3	12510	12630	12660	12710	12386.7	12486.7	12580	12636.7	12500	12443.3	12543.3	12573.3	12756.7	12763.3	12596.7	12573.3	12426.7	12586.7	12713.3	12753.3	12790	12560	12510	12383.3	12493.3	12430	12386.7	12400	12596.7	12293.3	12366.7	12600	12660	11886.7	12163.3	12240	12090	12236.7
22.16	12423.3	12690	12556.7	12643.3	12853.3	12636.7	12476.7	12466.7	12563.3	12743.3	12736.7	12670	12396.7	12693.3	12370	12626.7	12706.7	12830	12603.3	12666.7	12683.3	12486.7	12716.7	12463.3	12826.7	12793.3	12756.7	12553.3	12273.3	12453.3	12473.3	12586.7	12513.3	12110	12890	12436.7	12213.3	12160	12330	12390	12473.3	12366.7	12276.7	11856.7	12173.3	12123.3	12266.7	12073.3	12036.7
22.18	12820	12886.7	12943.3	12910	12800	12336.7	12796.7	12513.3	13060	12753.3	12450	12933.3	12560	13140	12483.3	12600	12276.7	12670	12836.7	12463.3	12183.3	12456.7	12520	12350	12433.3	12770	12686.7	12650	12696.7	12770	12446.7	12740	12670	12323.3	12700	12590	12210	12296.7	12160	12363.3	12550	12500	12316.7	12626.7	12240	12550	12153.3	12310	12060
22.2	12416.7	12706.7	12583.3	12713.3	12990	12556.7	12863.3	12576.7	12706.7	12576.7	12626.7	13070	12870	12653.3	12806.7	12930	12226.7	12770	12803.3	12626.7	12356.7	12713.3	12746.7	12246.7	12703.3	12666.7	12460	12743.3	12836.7	12656.7	12536.7	12806.7	12640	12450	12890	12583.3	12340	12533.3	12403.3	12520	12206.7	12623.3	12136.7	12273.3	12426.7	12530	11750	12256.7	12080
22.22	12730	12520	12463.3	12790	13013.3	12603.3	12693.3	12630	12740	12713.3	12636.7	13113.3	12883.3	12540	12800	12736.7	12480	12886.7	12570	12783.3	12730	12586.7	12786.7	12776.7	12790	12846.7	12796.7	12570	12656.7	12460	12416.7	12510	12426.7	12676.7	12706.7	12703.3	12546.7	12390	12630	12606.7	12496.7	12666.7	12516.7	12423.3	12173.3	12356.7	12010	12270	12023.3
22.24	12513.3	12483.3	12616.7	12503.3	12790	12810	12706.7	12613.3	12760	12566.7	12690	12423.3	12520	12603.3	12556.7	12603.3	12430	12856.7	12613.3	12483.3	12956.7	12716.7	12536.7	13033.3	12666.7	12866.7	12476.7	12410	12423.3	12406.7	12623.3	12316.7	12670	12056.7	12456.7	12813.3	12543.3	12503.3	12740	12440	12603.3	12426.7	12313.3	12543.3	12563.3	12196.7	12106.7	12386.7	12133.3
22.26	12390	12943.3	12776.7	13113.3	12740	12300	12553.3	12490	12496.7	12546.7	12623.3	12953.3	12320	12510	12310	12746.7	12923.3	12470	12330	12470	12680	12706.7	12670	12793.3	12693.3	12596.7	12306.7	12466.7	12553.3	12293.3	12370	12556.7	12596.7	12330	12433.3	12450	12503.3	12773.3	12276.7	12580	12423.3	12416.7	12530	12713.3	12296.7	12486.7	12440	11926.7	12116.7
22.28	12476.7	12770	12696.7	12633.3	12746.7	12346.7	12606.7	12526.7	12400	12946.7	12420	12893.3	12496.7	12340	12736.7	13020	12490	12673.3	12240	12923.3	12606.7	12580	12540	12706.7	12510	12646.7	12646.7	12566.7	12223.3	12913.3	12550	12776.7	12770	12790	12606.7	12196.7	12626.7	12446.7	12560	12563.3	12453.3	12423.3	12540	12550	12160	12410	12196.7	11970	12350
22.3	12723.3	12976.7	12330	12823.3	12713.3	12830	12660	12876.7	12703.3	12826.7	12543.3	12990	12450	12450	12586.7	12740	12803.3	12573.3	12546.7	12536.7	12333.3	12830	12243.3	12606.7	12563.3	12650	12490	12553.3	12783.3	12663.3	12526.7	12513.3	12256.7	12416.7	12753.3	12590	12496.7	12806.7	12683.3	12930	12300	12303.3	12620	12620	12076.7	12416.7	12180	12300	12066.7
22.32	12650	12766.7	12660	12590	12616.7	12820	12593.3	12783.3	12353.3	12826.7	12813.3	12660	12430	12573.3	12540	12653.3	12460	12443.3	12663.3	12693.3	12406.7	12500	12260	13053.3	12610	12276.7	12470	12723.3	12430	12416.7	12123.3	12553.3	12196.7	12403.3	12270	12820	12626.7	12623.3	12370	12210	12613.3	12793.3	12706.7	12513.3	12133.3	12490	12103.3	12070	12313.3
22.34	12693.3	12706.7	12866.7	12430	12573.3	12666.7	12673.3	12573.3	12826.7	12623.3	12666.7	12403.3	12690	12423.3	12653.3	12350	12480	12780	12623.3	12360	12846.7	12486.7	12383.3	12843.3	12473.3	12430	12590	12396.7	12796.7	12693.3	12313.3	12696.7	12306.7	12853.3	12656.7	12573.3	12396.7	12683.3	12763.3	12090	12523.3	12616.7	12800	12193.3	12410	12736.7	11960	12260	12153.3
22.36	12820	12583.3	12556.7	12390	12330	12850	12786.7	12766.7	12756.7	12506.7	12423.3	12776.7	12833.3	12390	12740	12556.7	12703.3	12660	12466.7	12483.3	12400	12250	12410	12240	12883.3	12533.3	12390	12426.7	12493.3	12666.7	12496.7	12446.7	12350	12526.7	12516.7	12733.3	12540	12513.3	12163.3	12473.3	12573.3	12506.7	12096.7	12323.3	12323.3	12346.7	12433.3	12063.3	12113.3
22.38	12543.3	12770	12696.7	12373.3	12436.7	12753.3	12440	12600	12756.7	12573.3	12466.7	12546.7	12770	12486.7	12673.3	12520	12560	12496.7	12806.7	12763.3	12480	12486.7	12756.7	12563.3	12363.3	12456.7	12630	12796.7	12590	12823.3	12630	12456.7	12573.3	12393.3	12820	12790	12436.7	12276.7	12040	12403.3	12486.7	12676.7	12043.3	12423.3	12436.7	12273.3	12186.7	12270	12406.7
22.4	12616.7	12756.7	13043.3	12713.3	12666.7	12736.7	12586.7	12430	12750	12463.3	12460	12586.7	12910	12586.7	12593.3	12533.3	12560	12773.3	12510	12900	12623.3	12410	12483.3	12380	12503.3	12706.7	12576.7	12726.7	12533.3	12710	12413.3	12886.7	12510	12723.3	12933.3	12720	12636.7	12520	12733.3	12093.3	12190	12240	12233.3	12270	12273.3	12400	12250	12250	11930
22.42	12843.3	12370	12903.3	12716.7	12783.3	12456.7	12500	12483.3	12403.3	12516.7	12616.7	12860	12586.7	12616.7	12680	12513.3	12656.7	12616.7	12283.3	12706.7	12570	12803.3	12706.7	12330	12420	12356.7	12320	12666.7	12800	12843.3	12513.3	12656.7	12633.3	12783.3	12570	12536.7	12703.3	12683.3	12510	12793.3	12440	12676.7	12580	12343.3	12270	12043.3	12483.3	12260	11963.3
22.44	12706.7	12670	12826.7	12600	12840	12473.3	12863.3	12750	12766.7	12923.3	12810	12703.3	12350	12446.7	12853.3	12596.7	12620	12543.3	12700	12786.7	12490	12653.3	12590	12366.7	12696.7	12590	12713.3	12486.7	12726.7	12920	12593.3	12646.7	12720	12560	12633.3	12576.7	12496.7	12616.7	12630	12353.3	12480	12443.3	12343.3	12560	12280	12306.7	12613.3	12386.7	11716.7
22.46	12693.3	12626.7	12663.3	12903.3	13120	12686.7	12693.3	12750	12570	12563.3	12466.7	12760	12736.7	12453.3	12500	12776.7	12580	12523.3	12696.7	12700	12883.3	12336.7	12473.3	12743.3	12380	12780	12823.3	12596.7	12630	12370	12460	12750	12516.7	12293.3	12823.3	12656.7	12426.7	12513.3	12553.3	12470	12366.7	12696.7	12190	12420	12486.7	12180	12360	12096.7	12096.7
22.48	12480	12776.7	12543.3	12826.7	12536.7	12763.3	12726.7	12386.7	12586.7	12523.3	12453.3	12550	12740	12620	12453.3	12463.3	12926.7	12710	12503.3	12333.3	12496.7	12640	12203.3	12813.3	12503.3	12900	12683.3	12660	12446.7	12653.3	12376.7	12523.3	12380	12450	12513.3	12600	12246.7	12503.3	12610	12576.7	12310	12130	12383.3	12313.3	12303.3	12593.3	12253.3	12333.3	12033.3
22.5	12523.3	12800	13036.7	12736.7	12503.3	12583.3	13020	12436.7	12686.7	12570	12776.7	12540	12416.7	12613.3	12443.3	12693.3	12770	12576.7	12443.3	12596.7	12536.7	12730	12636.7	12653.3	12570	12606.7	12040	12383.3	12670	12393.3	12313.3	12476.7	12390	12166.7	12340	12616.7	12506.7	12716.7	12430	12393.3	12596.7	12513.3	12143.3	12486.7	12126.7	12316.7	12636.7	12450	12086.7
22.52	12616.7	12756.7	13203.3	12510	12546.7	12526.7	12980	12660	12763.3	12653.3	12573.3	12663.3	12546.7	12613.3	12636.7	12300	12636.7	12573.3	12606.7	12450	12683.3	12153.3	12520	12690	12526.7	12560	12720	12503.3	12533.3	12500	12496.7	12553.3	12323.3	12190	12493.3	12443.3	12396.7	12560	12343.3	12536.7	12396.7	12863.3	12303.3	12336.7	12336.7	12263.3	12436.7	12210	11950
22.54	13326.7	12620	12536.7	12746.7	12820	12883.3	13003.3	13003.3	12773.3	12686.7	12426.7	12376.7	12783.3	12896.7	12486.7	12680	12913.3	12646.7	12780	12743.3	12600	12550	12693.3	12450	12553.3	12696.7	12623.3	12633.3	12476.7	12813.3	12593.3	12676.7	12530	12466.7	12423.3	12553.3	12566.7	12523.3	12496.7	12433.3	12386.7	12440	12340	12073.3	12783.3	12593.3	12693.3	12036.7	11963.3
22.56	12863.3	12630	12693.3	12993.3	12910	13023.3	12486.7	12426.7	12713.3	12450	12316.7	12750	12823.3	12700	13006.7	12686.7	12563.3	12460	12526.7	12833.3	12616.7	12440	12410	12140	12493.3	12596.7	12396.7	12566.7	12680	12250	12496.7	12710	12516.7	12420	12463.3	12420	12670	12376.7	12500	12233.3	12120	12316.7	12576.7	12156.7	11933.3	12373.3	12063.3	12220	12246.7
22.58	12736.7	12723.3	12610	12980	12816.7	12753.3	12656.7	12396.7	12973.3	12623.3	12600	12390	12853.3	12633.3	12760	12616.7	12690	12506.7	12586.7	12676.7	12510	12780	12640	12443.3	12386.7	12450	12256.7	12776.7	12780	12570	12456.7	12496.7	12493.3	12480	12460	12370	12630	12650	12686.7	12536.7	12320	12633.3	12510	12420	12163.3	12600	12323.3	12146.7	12240
22.6	12613.3	12656.7	12726.7	12753.3	12773.3	12680	12646.7	12816.7	12756.7	12603.3	12846.7	12533.3	12613.3	12600	12780	12706.7	12556.7	12496.7	12570	12516.7	12663.3	12576.7	12513.3	12466.7	12606.7	12610	12670	12306.7	12300	12693.3	12980	12613.3	12746.7	12546.7	12686.7	12546.7	12743.3	12643.3	12336.7	12503.3	12466.7	12506.7	12163.3	12526.7	12230	12206.7	12043.3	12160	12383.3
22.62	12653.3	12566.7	12700	12966.7	12610	12690	12593.3	13030	12456.7	12170	12763.3	12526.7	12696.7	12863.3	12773.3	12220	12760	12350	12400	12576.7	12636.7	12463.3	12786.7	12536.7	12633.3	12696.7	12556.7	12560	12456.7	12626.7	12706.7	12180	12323.3	12843.3	12573.3	12526.7	12446.7	12696.7	12640	12236.7	12323.3	12650	12320	12253.3	12146.7	12133.3	12173.3	11930	12266.7
22.64	12823.3	12876.7	12876.7	12780	12640	12546.7	12380	13083.3	12530	12693.3	12676.7	12423.3	12330	12766.7	12686.7	12403.3	12576.7	12536.7	12780	12480	12366.7	12663.3	12806.7	12503.3	12410	12230	12336.7	12646.7	12673.3	12646.7	12346.7	12856.7	12623.3	12863.3	12540	12220	12466.7	12563.3	12376.7	12520	12296.7	12423.3	12476.7	12483.3	12180	12363.3	12213.3	12410	12036.7
22.66	13036.7	12870	12686.7	12813.3	12543.3	12673.3	12736.7	12413.3	12483.3	12500	12493.3	12883.3	12536.7	12546.7	12553.3	12860	12566.7	12913.3	12680	12706.7	12330	12673.3	12380	12086.7	12756.7	12506.7	12810	12516.7	12423.3	12386.7	12300	12686.7	12770	12523.3	13016.7	12496.7	12723.3	12343.3	12583.3	12353.3	12356.7	12236.7	12333.3	12583.3	12223.3	12366.7	12136.7	12226.7	12270
22.68	12613.3	12583.3	12586.7	12673.3	13006.7	12553.3	12406.7	12833.3	12350	12606.7	12683.3	12586.7	12460	12760	12750	12826.7	12293.3	13030	12310	12563.3	12576.7	12600	12590	12210	12643.3	12523.3	12583.3	12340	12656.7	12656.7	12573.3	12566.7	12243.3	12243.3	12496.7	12500	12480	12393.3	12296.7	12426.7	12126.7	12443.3	12250	12833.3	12110	12130	12200	12306.7	12290
22.7	12726.7	12540	12530	12860	12653.3	12523.3	12706.7	12446.7	12440	12893.3	12686.7	12663.3	12543.3	12493.3	12503.3	12553.3	12390	13006.7	12546.7	12660	12776.7	12723.3	12453.3	12420	12726.7	12293.3	12790	12323.3	12213.3	12833.3	12930	12566.7	12676.7	12340	12446.7	12620	12513.3	12616.7	12393.3	12340	12260	12570	12230	12543.3	12406.7	12146.7	12090	12276.7	12330
22.72	12626.7	12676.7	12593.3	12866.7	12640	12463.3	12706.7	12633.3	12923.3	12800	12573.3	12680	12703.3	12333.3	12500	12476.7	12310	12683.3	12776.7	12270	12560	12433.3	12170	12726.7	12470	12816.7	12703.3	12926.7	12453.3	12793.3	12800	12443.3	12370	12813.3	12566.7	12783.3	12560	12426.7	12330	12160	12433.3	12160	12280	13023.3	12040	12320	12330	12093.3	12243.3
22.74	12393.3	12770	12283.3	12616.7	12596.7	12623.3	12916.7	12626.7	12706.7	12656.7	12620	12576.7	12456.7	12276.7	12193.3	12366.7	12546.7	12816.7	12096.7	12506.7	12596.7	12480	12433.3	12446.7	12576.7	12836.7	12593.3	12446.7	12670	12763.3	12563.3	12803.3	12223.3	12653.3	12603.3	12320	12136.7	12460	12570	11980	12790	11960	12270	12183.3	12003.3	12310	12313.3	11756.7	12353.3
22.76	13136.7	12593.3	12520	12783.3	12376.7	12643.3	12716.7	12720	12576.7	12360	12280	12676.7	12273.3	12406.7	12386.7	12116.7	12530	12606.7	12503.3	12776.7	12550	12633.3	12613.3	12933.3	12710	12560	12403.3	12576.7	12560	12536.7	12560	12513.3	12366.7	12786.7	12526.7	12323.3	12440	12690	12393.3	12253.3	12736.7	12160	12166.7	12310	12450	12186.7	12353.3	12043.3	12516.7
22.78	12810	12586.7	12456.7	12880	12783.3	12690	12650	12323.3	12470	12720	12663.3	12436.7	12600	12113.3	12386.7	12443.3	12490	12553.3	12586.7	12800	12370	12620	12636.7	12466.7	12433.3	12830	12736.7	12760	12260	12403.3	12843.3	12520	12573.3	12520	12523.3	12523.3	12550	12463.3	12303.3	12746.7	12236.7	12296.7	12496.7	12186.7	12473.3	12020	12330	12063.3	12270
22.8	12950	12593.3	13183.3	12426.7	12216.7	12556.7	12473.3	12743.3	12826.7	12586.7	12366.7	12653.3	12533.3	12440	12813.3	12483.3	12483.3	12463.3	12776.7	12826.7	12503.3	12673.3	12903.3	12210	12643.3	12403.3	12850	12720	12470	12460	12256.7	12643.3	12720	12700	12540	13050	12493.3	12123.3	12403.3	12350	12673.3	12356.7	12276.7	12513.3	12326.7	11986.7	12223.3	12260	11960
22.82	12823.3	12783.3	12820	12360	12623.3	12556.7	12410	12616.7	12580	12693.3	12750	12770	12746.7	12780	12573.3	12466.7	12496.7	12580	12690	12646.7	12086.7	12356.7	12483.3	12706.7	12470	12203.3	12580	12563.3	12123.3	12463.3	12503.3	12500	12156.7	12623.3	12346.7	12653.3	12623.3	12546.7	12420	12453.3	12616.7	12313.3	12446.7	12386.7	12126.7	12436.7	12213.3	12086.7	12476.7
22.84	12683.3	12756.7	12586.7	12763.3	12663.3	12663.3	12500	12503.3	12650	12480	12700	12673.3	12556.7	12693.3	12630	12856.7	12673.3	12733.3	12153.3	12550	12590	12280	12380	12273.3	12440	12233.3	12503.3	12676.7	12270	12706.7	12226.7	12583.3	12536.7	12453.3	12536.7	12243.3	12440	12346.7	12490	12290	12293.3	12490	12750	12326.7	12193.3	12140	12423.3	12076.7	12400
22.86	12906.7	12700	12670	12550	12550	12670	12580	12633.3	12510	12170	12783.3	12683.3	12450	12333.3	12716.7	12676.7	12330	12583.3	12386.7	12600	12643.3	12173.3	12653.3	12500	12643.3	12753.3	12443.3	12660	12623.3	12726.7	12570	12250	12650	12293.3	12633.3	12313.3	12510	12383.3	12306.7	12420	12353.3	12170	12290	12356.7	12103.3	12190	11803.3	12073.3	12260
22.88	12416.7	12646.7	12683.3	12543.3	12720	12076.7	13063.3	12406.7	12173.3	12256.7	12660	12300	12473.3	12546.7	12653.3	12536.7	12320	12733.3	12860	12443.3	12130	12383.3	12383.3	12420	12520	12373.3	12320	12420	12466.7	12740	12520	12473.3	12583.3	12710	12626.7	12363.3	12330	12230	12676.7	12120	12410	12210	12356.7	12593.3	12113.3	12133.3	12213.3	12200	12096.7
22.9	12530	12466.7	12543.3	13013.3	12756.7	12580	12590	12493.3	12480	12366.7	12413.3	12703.3	12733.3	12490	12363.3	12813.3	12663.3	12893.3	12530	12326.7	12836.7	12453.3	12253.3	12366.7	12553.3	12493.3	12480	12523.3	12816.7	12533.3	12306.7	12250	12740	12263.3	12263.3	12393.3	12493.3	12546.7	12246.7	12466.7	12646.7	12760	12136.7	12243.3	12036.7	12343.3	12423.3	12066.7	11903.3
22.92	12686.7	12560	12626.7	12556.7	12923.3	12630	12433.3	12400	12166.7	12650	12486.7	12993.3	12310	12776.7	12236.7	12560	12430	12563.3	12656.7	12456.7	12583.3	12506.7	12396.7	12343.3	12330	12376.7	12280	12666.7	12513.3	12500	12650	12716.7	12733.3	12596.7	12676.7	12836.7	12400	12190	12653.3	12573.3	11803.3	12283.3	12196.7	11970	12573.3	12246.7	12243.3	11986.7	11970
22.94	12770	12870	12543.3	12533.3	12410	12653.3	12423.3	12640	12650	12230	12583.3	12206.7	12360	12480	12456.7	12910	12233.3	12540	12593.3	12240	12240	12546.7	12303.3	12303.3	12303.3	12383.3	12356.7	12343.3	12500	12796.7	12433.3	12406.7	12643.3	12556.7	12476.7	12486.7	12516.7	12210	12503.3	12323.3	12216.7	12390	12573.3	12153.3	12510	12576.7	12310	12213.3	12093.3
22.96	12610	12733.3	12573.3	12596.7	12596.7	12776.7	12776.7	12580	12786.7	12390	12713.3	12193.3	12230	12880	12556.7	12356.7	12460	12180	12526.7	12776.7	12180	12350	12600	12186.7	12453.3	12616.7	12580	12276.7	12520	12653.3	12333.3	12353.3	12576.7	12543.3	12410	12516.7	12500	12310	12593.3	12230	12223.3	12153.3	11976.7	12083.3	12740	11900	12276.7	12350	11976.7
22.98	12463.3	12506.7	12566.7	12863.3	12700	12630	12620	12463.3	12213.3	12553.3	12470	12563.3	12423.3	12083.3	12533.3	12573.3	12476.7	12546.7	12720	12233.3	12573.3	12176.7	12456.7	12090	12406.7	12323.3	12360	12506.7	13026.7	12783.3	12513.3	12460	12653.3	12713.3	12476.7	12296.7	12396.7	12496.7	12036.7	12386.7	12336.7	12483.3	12186.7	12190	12143.3	11703.3	11983.3	11763.3	11863.3
23	12810	12753.3	12543.3	12810	12246.7	12346.7	12760	12470	12650	12796.7	12696.7	12366.7	12473.3	12306.7	12643.3	12670	12446.7	12360	12403.3	12760	12580	12090	12583.3	12480	12366.7	12400	12376.7	12536.7	12410	12460	12076.7	12696.7	12473.3	12570	12276.7	12103.3	12103.3	12240	12176.7	12340	12516.7	11940	12163.3	12196.7	12260	12023.3	12123.3	12350	12043.3
23.02	12713.3	12753.3	12483.3	12473.3	12286.7	12580	12583.3	12556.7	12510	12903.3	12690	12483.3	12146.7	12503.3	12646.7	12403.3	12403.3	12613.3	12350	12353.3	12650	12273.3	12093.3	12470	12736.7	12393.3	12336.7	12690	12500	12623.3	12616.7	12463.3	12213.3	12540	12713.3	12640	12170	12373.3	12606.7	12273.3	12696.7	12060	12540	12323.3	12160	12283.3	12373.3	12330	11936.7
23.04	12773.3	12770	12426.7	12626.7	12416.7	12643.3	12523.3	12156.7	12570	12496.7	12750	12540	12293.3	12380	12520	12210	12350	12333.3	12223.3	12590	12406.7	12156.7	12413.3	12593.3	12726.7	12466.7	12580	12366.7	12660	12203.3	12403.3	12870	12266.7	12126.7	12150	12480	12123.3	12730	12110	12493.3	12533.3	12383.3	12086.7	12353.3	12343.3	12263.3	12200	12263.3	12026.7
23.06	12430	12400	12556.7	12886.7	12740	12713.3	12683.3	12460	12460	12510	12443.3	12220	12450	12836.7	12510	12216.7	12330	12160	12510	12673.3	12743.3	12180	12333.3	12133.3	12640	12176.7	12476.7	12276.7	12716.7	12740	12350	12433.3	12596.7	12240	12590	12380	12170	12200	12293.3	12176.7	12233.3	12246.7	12186.7	12373.3	11923.3	12533.3	11856.7	12200	12206.7
23.08	12290	12420	12650	12513.3	12210	12643.3	12703.3	12390	12256.7	12833.3	12466.7	12556.7	12573.3	12456.7	12280	12046.7	12360	12446.7	12610	12503.3	12386.7	12720	12400	12316.7	12610	12540	12383.3	12486.7	12216.7	12660	12570	12256.7	12493.3	12310	12543.3	12290	12086.7	12506.7	12240	12256.7	12383.3	12373.3	12213.3	12383.3	12183.3	12070	12173.3	11966.7	12206.7
23.1	12273.3	12560	12513.3	12720	12443.3	12416.7	12680	12543.3	12366.7	12406.7	12410	12253.3	12450	12670	12093.3	12603.3	12183.3	12333.3	12760	12420	12650	12150	12616.7	12266.7	12466.7	12340	12350	12616.7	12200	12323.3	12543.3	12250	12346.7	12480	12293.3	12136.7	12313.3	12366.7	12383.3	12490	12443.3	12503.3	12410	12223.3	11930	12290	12296.7	12266.7	11896.7
23.12	12686.7	12303.3	12110	12403.3	12336.7	12303.3	12673.3	12650	12613.3	12196.7	12503.3	12640	12606.7	12073.3	12346.7	12373.3	12590	12316.7	12330	12276.7	12246.7	12520	12746.7	12483.3	12286.7	12236.7	12396.7	12463.3	12270	12430	12296.7	12453.3	12613.3	12560	12290	12496.7	12023.3	12350	12473.3	12376.7	12333.3	12190	12173.3	12260	12030	12236.7	12413.3	11853.3	12240
23.14	12653.3	12386.7	12280	12506.7	12623.3	12496.7	12670	12380	12490	12460	12383.3	12370	12390	12176.7	12190	12533.3	12443.3	12706.7	12290	12390	12350	12376.7	12466.7	12590	12590	12376.7	12113.3	12236.7	12503.3	12556.7	12076.7	12203.3	12593.3	12113.3	12336.7	12173.3	12046.7	12350	12130	11833.3	12053.3	12253.3	12256.7	12396.7	12373.3	11963.3	12100	11883.3	11763.3
23.16	12640	12536.7	12866.7	12810	12626.7	12696.7	12526.7	12593.3	12630	12470	12176.7	12553.3	12580	12126.7	12373.3	12440	12256.7	12486.7	12413.3	12236.7	12763.3	12586.7	12740	12466.7	12350	12413.3	12213.3	12110	12610	12220	12253.3	12290	12170	12356.7	12260	12340	12270	12266.7	12140	12536.7	12350	12403.3	11843.3	12416.7	12143.3	12243.3	12160	11890	12086.7
23.18	12736.7	12463.3	12423.3	12636.7	12660	12503.3	12693.3	12763.3	12610	12466.7	12350	12510	12506.7	12230	12223.3	12243.3	12603.3	12406.7	12590	12470	12716.7	12746.7	12276.7	12380	12360	12346.7	12203.3	12533.3	12460	12050	12286.7	12203.3	12280	12413.3	12330	12470	12176.7	12656.7	12060	12483.3	12186.7	12530	11940	12106.7	12076.7	12330	12253.3	12286.7	11913.3
23.2	12236.7	12876.7	12356.7	12410	12333.3	12246.7	12313.3	12463.3	12523.3	12680	12773.3	12376.7	12476.7	12170	12443.3	12346.7	12453.3	12056.7	12346.7	12776.7	12790	12316.7	12320	12143.3	12673.3	12603.3	12520	12493.3	12286.7	12216.7	12510	12446.7	12356.7	12403.3	11950	12256.7	12200	12266.7	12383.3	12333.3	11816.7	12233.3	12230	11870	12140	12280	12346.7	12050	11900
23.22	12560	12680	12576.7	12750	12373.3	12536.7	12663.3	12416.7	12826.7	12413.3	12320	12090	12656.7	12063.3	12446.7	12446.7	12286.7	12606.7	12543.3	12376.7	12526.7	12543.3	12286.7	12183.3	12516.7	12456.7	12410	12600	12330	12140	12836.7	12183.3	12436.7	12413.3	11996.7	12230	12180	12280	12433.3	12396.7	12450	12330	12206.7	12163.3	11886.7	12126.7	12236.7	12116.7	12036.7
23.24	12610	12660	12810	12336.7	12663.3	12513.3	12380	12540	12583.3	12076.7	12720	12146.7	12080	12296.7	12526.7	12593.3	12363.3	12603.3	12523.3	12340	12636.7	12446.7	12363.3	12056.7	12250	12403.3	12793.3	12206.7	12526.7	12033.3	12673.3	12150	12416.7	12150	12296.7	12443.3	12426.7	12343.3	12186.7	12326.7	12116.7	12016.7	12093.3	12320	11996.7	12303.3	12376.7	12116.7	11993.3
23.26	12723.3	12256.7	12570	12530	12456.7	12323.3	12776.7	12480	12293.3	12343.3	12403.3	12200	12110	12353.3	12790	12680	12376.7	12510	12356.7	12140	12960	11950	12330	12370	12123.3	12556.7	12506.7	12293.3	12276.7	12470	12416.7	12360	12323.3	12170	12463.3	12036.7	12203.3	12333.3	12166.7	12266.7	12376.7	12183.3	12266.7	12273.3	12100	12010	12393.3	11976.7	12000
23.28	12623.3	12783.3	12330	12163.3	12140	12243.3	12400	12396.7	12606.7	12340	12176.7	12673.3	12466.7	12613.3	12433.3	12250	12656.7	12206.7	12163.3	12260	12536.7	12616.7	12336.7	12306.7	12260	12273.3	12113.3	12413.3	12336.7	12396.7	12546.7	12586.7	12596.7	12380	12436.7	12250	12066.7	11880	12360	12326.7	12203.3	12296.7	12356.7	12426.7	12073.3	12323.3	12213.3	12150	11883.3
23.3	12433.3	12313.3	12740	12490	12326.7	12266.7	12316.7	12196.7	12070	12270	12593.3	12523.3	12616.7	12390	12263.3	12680	12350	12110	12136.7	12326.7	12456.7	12426.7	12153.3	12210	12370	12210	12406.7	12660	12376.7	12000	12473.3	12350	12106.7	12273.3	12266.7	12246.7	12210	12193.3	12396.7	12430	12430	12520	12240	12066.7	11943.3	12313.3	12023.3	11680	11933.3
23.32	12456.7	12456.7	12416.7	12433.3	12343.3	12233.3	12503.3	12260	12246.7	12396.7	12273.3	12330	12573.3	12323.3	12493.3	12506.7	12450	12213.3	12646.7	12420	12403.3	12270	12310	12473.3	12420	12336.7	12350	12420	12183.3	12370	12590	12376.7	12793.3	12370	12316.7	12316.7	12286.7	12236.7	12150	12140	12276.7	12143.3	12086.7	12120	11896.7	12210	12296.7	11860	12063.3
23.34	12370	12520	12563.3	12473.3	12363.3	12490	12430	12713.3	12766.7	12133.3	12220	12463.3	12226.7	12296.7	12290	12480	12280	12666.7	12420	12280	12570	12603.3	12180	12203.3	12256.7	12480	12536.7	12136.7	12286.7	12490	12186.7	12390	12083.3	12213.3	12230	12043.3	12296.7	11990	12243.3	12136.7	12390	11993.3	11806.7	12243.3	11913.3	12060	12380	12096.7	12183.3
23.36	12290	12933.3	12476.7	12433.3	12426.7	12323.3	12650	12546.7	12510	12280	12293.3	12166.7	12380	12263.3	12333.3	12680	12500	12176.7	12173.3	12290	12293.3	12286.7	12330	12323.3	12483.3	11953.3	12213.3	12723.3	12436.7	12230	12210	12470	12380	12403.3	12210	12370	12243.3	12296.7	11926.7	11896.7	12400	11943.3	12116.7	12340	12266.7	12350	12066.7	12173.3	11786.7
23.38	12423.3	12540	12633.3	12496.7	12793.3	12290	12770	12500	12126.7	12733.3	12260	12353.3	12420	12450	12160	12500	12106.7	12580	12280	12433.3	12250	12476.7	12356.7	12370	12210	12476.7	11733.3	12540	12526.7	12216.7	12383.3	12513.3	12430	11870	12316.7	12046.7	12270	12410	11983.3	12620	12203.3	12206.7	12410	12336.7	12300	12076.7	11846.7	11956.7	11990
23.4	12356.7	12603.3	12120	12493.3	12333.3	12556.7	12370	12160	12596.7	12620	12183.3	12196.7	12413.3	12123.3	12066.7	12350	11960	12453.3	12126.7	12176.7	12530	12103.3	12393.3	12546.7	12640	12196.7	12240	12383.3	12276.7	12426.7	12236.7	12566.7	12343.3	12266.7	12226.7	12506.7	12276.7	12570	12063.3	11913.3	12163.3	12103.3	12143.3	11930	12170	11706.7	12076.7	11853.3	12150
23.42	12253.3	12476.7	12610	12223.3	12320	12773.3	12493.3	12100	12180	12493.3	12303.3	12473.3	12180	12210	12056.7	11960	12623.3	12453.3	12203.3	12216.7	12026.7	12400	11960	12490	11920	12316.7	11896.7	12353.3	12256.7	12176.7	12483.3	12336.7	12433.3	12186.7	12160	12276.7	12270	12166.7	12173.3	12340	12413.3	12296.7	12053.3	12056.7	12190	11953.3	12240	12076.7	12083.3
23.44	12450	12233.3	12346.7	12160	11983.3	12383.3	12496.7	12013.3	12166.7	12196.7	12530	12060	12273.3	12323.3	12270	12353.3	12310	12626.7	12150	12366.7	12160	12326.7	12293.3	12346.7	12156.7	12203.3	12340	12196.7	12026.7	12243.3	12536.7	12166.7	12366.7	12286.7	12426.7	12196.7	12250	12176.7	12136.7	12216.7	11990	12360	12043.3	12170	12063.3	12003.3	11843.3	12083.3	12070
23.46	12463.3	12500	12306.7	12186.7	12510	12593.3	12260	12163.3	12623.3	12386.7	12260	12203.3	12233.3	11843.3	12500	12230	12496.7	12583.3	12356.7	12246.7	12396.7	12290	12396.7	12343.3	12000	12326.7	12373.3	11890	12253.3	12656.7	12233.3	12373.3	11940	12343.3	12293.3	12070	12236.7	11950	12036.7	12066.7	12380	12053.3	11706.7	12056.7	12103.3	11936.7	11970	11876.7	11853.3
23.48	12310	12370	12483.3	12086.7	12473.3	12336.7	12110	12686.7	12423.3	12206.7	12266.7	12326.7	12276.7	11910	12263.3	12650	12546.7	12173.3	12320	12183.3	12230	12483.3	12263.3	12393.3	12440	12460	12153.3	12046.7	12273.3	12203.3	12146.7	12030	12466.7	12506.7	12333.3	12260	12010	11730	11986.7	12230	12290	12490	12120	12193.3	11966.7	11886.7	12000	11923.3	12033.3
23.5	12396.7	12290	12720	12200	12293.3	12273.3	12423.3	12586.7	12640	12160	12453.3	12480	12093.3	12300	12286.7	12223.3	12403.3	12410	12216.7	12220	12400	12340	12246.7	12323.3	12193.3	11966.7	12353.3	12080	12120	11950	11986.7	12180	12050	12103.3	12250	12093.3	11943.3	12436.7	12070	12060	11940	12246.7	12123.3	12290	11883.3	11963.3	12140	12073.3	11956.7
23.52	12373.3	12456.7	12293.3	12156.7	12540	12590	11793.3	12476.7	12410	12380	12180	12030	12243.3	12206.7	12480	12380	12203.3	12403.3	12350	12056.7	11973.3	12253.3	12183.3	12493.3	12103.3	12433.3	12213.3	12383.3	12080	12273.3	11986.7	12380	12003.3	12370	12100	12076.7	12300	12040	12383.3	12273.3	12246.7	12350	12110	12323.3	11983.3	11793.3	12193.3	11820	12000
23.54	12396.7	12223.3	12353.3	12446.7	12240	12346.7	12213.3	12263.3	12183.3	12280	12346.7	12083.3	12196.7	12270	12493.3	12486.7	12590	12026.7	12340	12273.3	12036.7	12300	12353.3	12300	12063.3	12256.7	12140	12480	12393.3	12190	12180	12480	12286.7	12183.3	12346.7	11733.3	11926.7	12313.3	12280	12413.3	12383.3	12113.3	12043.3	11993.3	12216.7	12103.3	11920	12233.3	11883.3
23.56	12403.3	12296.7	12096.7	12363.3	12303.3	12446.7	12523.3	12246.7	12426.7	12423.3	11986.7	12006.7	12003.3	12376.7	12090	12226.7	12606.7	12126.7	12420	11906.7	12430	12100	11956.7	12473.3	12260	12453.3	12266.7	12316.7	12350	11786.7	12160	11993.3	12116.7	12620	12033.3	12140	12203.3	12366.7	12483.3	11970	12120	12156.7	12010	11953.3	12013.3	11883.3	11710	11936.7	11656.7
23.58	11973.3	12460	12170	12376.7	12243.3	12763.3	12570	12243.3	12250	12626.7	12100	12336.7	11926.7	12373.3	12466.7	12160	12293.3	12276.7	12386.7	12096.7	12300	12206.7	12300	12756.7	12246.7	12033.3	12310	12446.7	12233.3	11913.3	12303.3	12273.3	12243.3	12093.3	11996.7	11966.7	11996.7	12296.7	12266.7	11956.7	12236.7	12333.3	11783.3	11956.7	12236.7	11820	11770	11903.3	11706.7
23.6	12033.3	12176.7	12566.7	12276.7	12393.3	12243.3	12256.7	12153.3	12043.3	12490	12190	12256.7	11710	12636.7	12273.3	12380	12046.7	12023.3	12203.3	12063.3	11930	12060	12256.7	12290	12596.7	12206.7	12470	12190	12250	11986.7	11996.7	11750	12043.3	12156.7	12320	12050	12046.7	11936.7	12573.3	12246.7	12483.3	11906.7	11900	11916.7	12000	11956.7	12093.3	11970	11613.3
23.62	12456.7	12120	12603.3	12376.7	12183.3	12273.3	12466.7	12303.3	12423.3	12383.3	12496.7	12040	12293.3	12280	12390	12323.3	12386.7	12023.3	12080	12063.3	12320	12233.3	12446.7	12226.7	12453.3	11926.7	12110	12123.3	12226.7	12116.7	12110	11900	12206.7	12110	12223.3	12090	12000	12136.7	11970	11973.3	11683.3	12360	12110	11760	11996.7	11993.3	12116.7	12083.3	11606.7
23.64	12390	12466.7	12303.3	12446.7	12236.7	12253.3	12183.3	12100	12313.3	12313.3	12113.3	12126.7	12236.7	12190	12270	12443.3	12416.7	12313.3	12176.7	12230	12130	12080	12256.7	12466.7	12316.7	12516.7	12333.3	11980	11746.7	11903.3	12163.3	12203.3	12030	12143.3	12013.3	12170	12193.3	12083.3	12016.7	12200	12173.3	11976.7	12223.3	12296.7	11803.3	11876.7	11843.3	12263.3	11856.7
23.66	12096.7	12336.7	12493.3	12530	12323.3	12193.3	12196.7	12180	12080	12276.7	12166.7	12133.3	12273.3	12146.7	12013.3	12190	12276.7	12206.7	11846.7	12226.7	12053.3	12140	12246.7	12133.3	12433.3	12143.3	12306.7	12230	12480	12200	12270	12300	12063.3	11856.7	12146.7	12003.3	12233.3	11896.7	11963.3	11910	12200	12256.7	12196.7	11973.3	11856.7	11883.3	12093.3	12156.7	12253.3
23.68	12326.7	12256.7	12443.3	12380	12193.3	12553.3	12310	12046.7	11870	11853.3	11886.7	11973.3	12023.3	12170	12053.3	12316.7	12476.7	11980	12213.3	12010	12260	12073.3	11940	11990	12333.3	12210	12276.7	12066.7	12186.7	12213.3	12056.7	11950	12266.7	12143.3	12223.3	12170	12233.3	12103.3	12120	12233.3	11900	12166.7	11966.7	11990	11843.3	11993.3	12116.7	11970	11833.3
23.7	12196.7	12010	12300	12110	12276.7	12270	12570	11950	12320	12160	12200	12063.3	12150	12280	12156.7	12266.7	12156.7	11866.7	12260	12196.7	12396.7	12076.7	11913.3	12446.7	12000	12050	11810	12103.3	12050	12183.3	12146.7	11976.7	12253.3	12246.7	12113.3	12466.7	11960	12123.3	11983.3	12156.7	11843.3	11876.7	11996.7	11996.7	11900	12163.3	11886.7	11790	11933.3
23.72	12536.7	12293.3	12613.3	12373.3	12320	12070	12390	11830	11970	12210	12326.7	12040	12200	12256.7	12103.3	12183.3	12130	11793.3	11886.7	12076.7	11983.3	12010	12096.7	11983.3	11926.7	11843.3	12103.3	12033.3	12086.7	12343.3	11960	12246.7	12333.3	12256.7	11986.7	12196.7	11856.7	11976.7	12013.3	12073.3	11906.7	12166.7	11993.3	11863.3	11980	12093.3	11616.7	11933.3	11570
23.74	12380	11966.7	12496.7	12456.7	12376.7	12556.7	12353.3	11750	12496.7	12313.3	12080	11946.7	12100	12113.3	12420	12173.3	12206.7	12250	12110	12373.3	12110	11686.7	11993.3	11790	12320	12143.3	11916.7	12306.7	12116.7	12316.7	11996.7	12143.3	12036.7	12000	12170	12470	12000	11823.3	11760	11903.3	11883.3	11823.3	12053.3	11493.3	11843.3	12210	11890	11863.3	11943.3
23.76	12126.7	12090	12653.3	12576.7	12163.3	12186.7	12343.3	12216.7	12280	12313.3	12236.7	12463.3	12200	12110	12230	12036.7	12076.7	12163.3	12093.3	12260	12366.7	11613.3	12126.7	12076.7	11983.3	12223.3	12060	12173.3	12116.7	11840	11966.7	12113.3	12140	11926.7	12100	11990	12033.3	12186.7	11906.7	11940	11993.3	12040	11963.3	11970	12003.3	12320	11850	11743.3	12306.7
23.78	12150	12346.7	11970	12180	12283.3	12623.3	12130	12230	12503.3	12126.7	12363.3	12166.7	12123.3	12456.7	12236.7	12190	12083.3	12296.7	11950	12400	11993.3	11930	12143.3	12093.3	12036.7	12296.7	12266.7	11903.3	12123.3	12230	12303.3	12313.3	12433.3	12050	11703.3	11733.3	12033.3	11866.7	11886.7	12076.7	11770	12063.3	12200	12050	11986.7	12310	11790	11730	12046.7
23.8	12423.3	12170	11856.7	12216.7	12093.3	12386.7	12366.7	12186.7	12316.7	12036.7	11793.3	12170	11996.7	12120	12503.3	12186.7	11930	11836.7	11670	12283.3	12070	12176.7	12220	12060	11950	12206.7	12013.3	12063.3	12163.3	11966.7	12186.7	12240	12123.3	12030	11970	12103.3	11940	12200	12270	11960	11756.7	12206.7	12220	11640	11853.3	11990	12140	11593.3	12086.7
23.82	12390	12233.3	12203.3	12213.3	12316.7	12353.3	11953.3	12210	12296.7	12323.3	12153.3	12076.7	11933.3	11953.3	12006.7	12093.3	12416.7	12243.3	12196.7	11796.7	12056.7	12266.7	11973.3	11963.3	11740	12263.3	12286.7	11786.7	12360	12163.3	12243.3	12130	12060	11976.7	12120	12293.3	11930	11673.3	12263.3	11900	12126.7	12390	11976.7	11960	11770	12053.3	12126.7	12086.7	11783.3
23.84	12643.3	11910	12336.7	12430	12313.3	12263.3	12376.7	12193.3	12183.3	12590	11853.3	12313.3	12173.3	12196.7	12063.3	12280	12146.7	12450	12310	11950	12270	12260	12150	12503.3	11726.7	11890	12650	11803.3	12196.7	12096.7	11970	12003.3	12240	12166.7	12250	12230	11963.3	12030	11840	12040	11813.3	12116.7	12016.7	12063.3	12363.3	12420	11800	11896.7	11896.7
23.86	12450	11890	12123.3	12093.3	12386.7	12070	12180	12180	12296.7	12093.3	12313.3	12326.7	12093.3	12286.7	12220	12396.7	12283.3	12306.7	12043.3	12236.7	12143.3	11976.7	12326.7	12463.3	12096.7	12156.7	11916.7	12110	12120	11740	12133.3	11943.3	12030	11986.7	12010	12186.7	11756.7	12023.3	12383.3	11983.3	11990	11853.3	11896.7	12003.3	12043.3	12093.3	12210	11860	11780
23.88	12333.3	12210	12246.7	12383.3	12020	11886.7	12060	12336.7	12166.7	11866.7	12123.3	11893.3	12153.3	12156.7	12176.7	12426.7	12113.3	12033.3	11960	12093.3	12133.3	12096.7	11940	12040	12060	12053.3	12086.7	11880	11980	11940	12173.3	12320	12256.7	11700	12086.7	12280	12160	12133.3	11896.7	11926.7	12226.7	12036.7	12080	11860	11843.3	12140	12056.7	12053.3	11716.7
23.9	12070	12330	11940	11890	11960	12070	12003.3	12163.3	11943.3	12173.3	12033.3	11783.3	12063.3	12003.3	11840	12153.3	12260	12133.3	12016.7	12043.3	11860	11803.3	11843.3	12013.3	12333.3	11690	12196.7	12183.3	11960	12223.3	12073.3	12076.7	12346.7	11940	12006.7	12190	11880	11906.7	11943.3	11950	11963.3	12030	12160	11686.7	11660	12006.7	11886.7	12046.7	12043.3
23.92	12536.7	12303.3	11966.7	12246.7	12143.3	12093.3	12166.7	11816.7	12220	12343.3	11943.3	12510	12040	12170	12320	12083.3	11986.7	12086.7	12136.7	12206.7	12160	11836.7	11910	12330	11936.7	12056.7	12050	12410	12080	11926.7	11993.3	11896.7	12293.3	12120	11826.7	11863.3	11930	12056.7	11883.3	12063.3	11643.3	11930	11873.3	12100	11733.3	11900	11866.7	11583.3	11926.7
23.94	12326.7	12636.7	12200	12266.7	11883.3	11966.7	12123.3	11976.7	11943.3	11943.3	12283.3	12060	11800	12363.3	12146.7	12106.7	11956.7	11696.7	11973.3	11853.3	11770	12020	12140	12106.7	11920	12046.7	12246.7	12156.7	12190	12010	11846.7	11850	11940	12043.3	11973.3	11903.3	11973.3	11676.7	12086.7	11773.3	11830	11713.3	11890	11893.3	11760	11956.7	11826.7	11616.7	11863.3
23.96	12013.3	12020	11923.3	12180	12003.3	12256.7	12183.3	12030	11806.7	11993.3	12150	12033.3	12100	12223.3	11850	12306.7	12156.7	12090	11960	11966.7	12253.3	12000	12063.3	12060	11946.7	11846.7	11823.3	11843.3	12060	12030	11816.7	11813.3	12136.7	11920	11966.7	12106.7	11826.7	11766.7	12020	12180	11923.3	11810	11683.3	11926.7	11796.7	11606.7	12083.3	11533.3	11683.3
23.98	12173.3	12190	11826.7	12183.3	12186.7	12230	12233.3	12153.3	11870	12170	12013.3	12176.7	11810	12103.3	12090	12160	11786.7	11963.3	11763.3	12190	11956.7	12106.7	12063.3	12043.3	11626.7	11826.7	11990	11906.7	11943.3	12223.3	11846.7	11623.3	12100	11950	11840	11926.7	11986.7	11970	12136.7	11646.7	11780	11803.3	11846.7	11563.3	11673.3	11806.7	11710	11280	11636.7
24	12033.3	12233.3	11920	12143.3	12313.3	11920	12110	12100	12230	11966.7	11903.3	11996.7	11843.3	12120	11960	12160	12066.7	12036.7	11970	11923.3	12210	11996.7	11776.7	11983.3	12083.3	11810	12133.3	11990	12156.7	12100	11970	11756.7	11796.7	11706.7	11913.3	11593.3	11856.7	11643.3	11983.3	11910	12083.3	12180	11570	12143.3	11673.3	11946.7	11620	11570	11643.3
24.02	11783.3	12006.7	12130	12186.7	11950	12236.7	11966.7	12003.3	11910	11993.3	11983.3	12190	12080	11920	11853.3	11810	12160	12013.3	12043.3	12123.3	11953.3	12006.7	11973.3	12130	11966.7	11960	11933.3	12066.7	11790	11933.3	11986.7	11883.3	11886.7	11956.7	12290	11950	12076.7	11593.3	11836.7	11863.3	11830	11883.3	11826.7	11760	11566.7	11950	11786.7	11686.7	11773.3
24.04	12030	12276.7	12226.7	12310	11940	11916.7	12270	12136.7	12363.3	12076.7	12073.3	12016.7	11850	12010	11990	11713.3	12046.7	12233.3	12283.3	12243.3	11893.3	12066.7	11870	12126.7	11806.7	12153.3	11870	12016.7	11793.3	11793.3	11626.7	11923.3	11890	12140	11883.3	11800	11686.7	11686.7	11870	11863.3	12036.7	11723.3	11873.3	11933.3	11630	12350	11733.3	11926.7	11580
24.06	12063.3	12433.3	12033.3	11943.3	12006.7	12343.3	11926.7	12116.7	11910	12070	11923.3	12103.3	12186.7	12033.3	12003.3	11870	11970	12266.7	12200	12126.7	12120	12066.7	12233.3	12306.7	11923.3	11880	11823.3	12026.7	11793.3	12133.3	11973.3	11946.7	11886.7	11813.3	11763.3	12020	11906.7	11673.3	11576.7	11730	11710	12053.3	11760	11990	11706.7	11953.3	11660	11576.7	11690
24.08	12203.3	12020	12140	11816.7	12056.7	12043.3	11916.7	12353.3	11856.7	12226.7	12073.3	12076.7	11843.3	11846.7	11800	11953.3	12270	11866.7	12020	12136.7	11736.7	11916.7	12260	11940	12020	12223.3	11853.3	12100	11630	12253.3	12016.7	11663.3	11990	12053.3	11800	11836.7	12230	11933.3	11623.3	11956.7	11783.3	11943.3	11653.3	11760	11640	11730	11540	11816.7	11720
24.1	12263.3	12020	12063.3	11926.7	12183.3	11930	11840	12040	11840	12226.7	11970	11953.3	11886.7	12070	11923.3	11856.7	12133.3	12100	12516.7	12176.7	12143.3	12270	12273.3	11990	11886.7	11716.7	11970	12203.3	12070	12033.3	12123.3	11740	12163.3	11793.3	12060	11950	12133.3	12016.7	11740	11880	11700	11956.7	11863.3	11710	11973.3	11606.7	11523.3	11636.7	11686.7
24.12	12083.3	12066.7	12053.3	12230	11890	12060	11990	11850	11940	11856.7	12183.3	12226.7	11880	11856.7	12153.3	12016.7	11853.3	11986.7	12053.3	12030	11936.7	12033.3	12160	12260	11946.7	11860	12046.7	12016.7	11540	11833.3	12073.3	11613.3	12083.3	11850	11906.7	12266.7	11933.3	11743.3	11920	11896.7	11506.7	11803.3	11620	11950	11780	12016.7	11856.7	11410	11730
24.14	12173.3	11876.7	12033.3	12053.3	12080	11883.3	11880	12040	12066.7	11996.7	11933.3	12143.3	12123.3	11840	11916.7	11900	11940	11973.3	12033.3	12120	12056.7	12326.7	12123.3	12003.3	12176.7	12016.7	12070	12290	12043.3	11780	12046.7	11830	11823.3	11786.7	12060	11826.7	11593.3	11870	11593.3	11683.3	11593.3	11650	11480	11763.3	11733.3	11803.3	11740	11483.3	11806.7
24.16	12133.3	12013.3	11783.3	11723.3	11960	11783.3	11953.3	12190	12113.3	11766.7	11606.7	11980	12033.3	12146.7	11900	12153.3	11980	11736.7	12096.7	11880	12160	12386.7	12173.3	12386.7	12006.7	11803.3	11993.3	11860	12110	11930	11813.3	11783.3	11853.3	12163.3	12000	12080	11953.3	11803.3	11643.3	11743.3	11926.7	11610	11580	11836.7	11776.7	11710	11550	11573.3	11520
24.18	11916.7	12233.3	11806.7	12253.3	12043.3	11716.7	11943.3	11856.7	11773.3	11740	11960	11810	12033.3	11780	11870	11956.7	11903.3	11776.7	11933.3	12016.7	11850	12160	12083.3	11956.7	12176.7	11990	11886.7	11970	12080	11510	12026.7	11866.7	11726.7	11906.7	11610	12020	11780	11796.7	12003.3	11560	11663.3	11646.7	11700	11716.7	11650	11506.7	11716.7	11613.3	11846.7
24.2	12110	12120	11946.7	12240	12320	12003.3	11576.7	11863.3	12026.7	11923.3	11840	11730	11926.7	11960	12090	12350	11810	12120	11966.7	12503.3	11916.7	12110	11913.3	12096.7	12253.3	11943.3	12193.3	11943.3	11810	11596.7	11803.3	11633.3	11800	11823.3	11743.3	11756.7	11820	11563.3	11726.7	11596.7	12110	11753.3	11566.7	11670	11866.7	11666.7	11740	11970	11876.7
24.22	11993.3	12100	12013.3	12243.3	12140	11806.7	11840	11840	11806.7	11983.3	11916.7	11726.7	12063.3	11850	11783.3	12333.3	11513.3	12123.3	12086.7	12153.3	12066.7	11960	11946.7	12133.3	12140	12143.3	11906.7	11700	11946.7	11980	11780	11550	11913.3	11953.3	11810	11906.7	11626.7	11770	11873.3	11806.7	11626.7	11663.3	11783.3	11756.7	11776.7	11343.3	11013.3	11683.3	11636.7
24.24	12200	12190	12176.7	11883.3	11870	12003.3	11986.7	11800	11996.7	12060	11920	11660	12013.3	11833.3	11740	11910	11660	12440	11976.7	12093.3	11933.3	12070	12143.3	11990	12113.3	12053.3	12096.7	12000	11896.7	11683.3	11790	11423.3	11966.7	11960	11913.3	11306.7	11610	11470	11603.3	11673.3	11570	11856.7	11480	11450	11926.7	11526.7	11443.3	11596.7	11410
24.26	12133.3	12110	12156.7	11950	11726.7	11913.3	11836.7	11733.3	11713.3	11720	11893.3	11870	11853.3	11810	11556.7	11296.7	11756.7	12103.3	12236.7	12243.3	12346.7	11990	12063.3	12093.3	12183.3	11963.3	12093.3	11663.3	11843.3	11966.7	12086.7	11666.7	11673.3	11803.3	11856.7	11620	11870	11653.3	11970	11750	11653.3	11683.3	11990	11726.7	11643.3	11646.7	11603.3	11426.7	11893.3
24.28	12383.3	12070	12000	12123.3	12066.7	11756.7	11976.7	11913.3	11670	11690	12023.3	11836.7	11753.3	11763.3	11870	11876.7	11946.7	11980	12143.3	12260	12016.7	12023.3	11883.3	12013.3	12130	12043.3	12113.3	11816.7	11740	11600	11676.7	11503.3	11790	12010	11686.7	12016.7	11950	11643.3	11610	11543.3	11463.3	11716.7	11876.7	11923.3	11950	11793.3	11696.7	11683.3	11733.3
24.3	11933.3	12016.7	12133.3	11903.3	11733.3	11780	12113.3	11930	11740	11790	11633.3	11793.3	11843.3	11890	12036.7	11836.7	12180	11886.7	11836.7	12123.3	12116.7	12260	12143.3	12180	11766.7	11986.7	11810	11666.7	11543.3	11520	11763.3	11596.7	11990	11980	11723.3	11380	11833.3	11566.7	11573.3	11730	11820	11760	11813.3	11763.3	11726.7	11716.7	11426.7	11483.3	11663.3
24.32	11696.7	11620	11943.3	12223.3	12066.7	11676.7	11886.7	11876.7	11973.3	11823.3	11710	11553.3	11700	11926.7	11923.3	11893.3	11773.3	11953.3	12010	11893.3	12576.7	12203.3	12023.3	12186.7	11853.3	11903.3	11856.7	11750	11810	11840	12080	11583.3	11410	11883.3	11816.7	11780	11623.3	11583.3	11760	11366.7	11716.7	11796.7	11456.7	11463.3	11506.7	11423.3	12016.7	11513.3	11520
24.34	11936.7	12070	11573.3	12046.7	12103.3	11956.7	11776.7	11780	11860	11783.3	11956.7	11586.7	11963.3	11986.7	12163.3	12053.3	11573.3	12266.7	12136.7	12260	12500	12140	12050	11983.3	11963.3	11836.7	11566.7	11773.3	11873.3	11930	11596.7	11676.7	11710	11373.3	11600	11536.7	11456.7	11666.7	11676.7	12023.3	11926.7	11440	11700	11686.7	11893.3	11306.7	11770	11523.3	11553.3
24.36	11663.3	11823.3	11696.7	11783.3	11803.3	11883.3	11870	11793.3	11870	11956.7	11763.3	11900	11916.7	11373.3	11933.3	12020	11763.3	11903.3	12010	12110	11946.7	12050	12213.3	12476.7	12096.7	11696.7	11470	11970	11773.3	11763.3	11513.3	11736.7	11416.7	11796.7	11673.3	11760	11846.7	11726.7	11640	12033.3	11743.3	11833.3	11806.7	11556.7	11570	11790	11306.7	11276.7	11460
24.38	11840	11673.3	11796.7	11926.7	12113.3	11623.3	11946.7	11646.7	11953.3	11843.3	11966.7	11546.7	11813.3	11473.3	12056.7	11813.3	12013.3	12056.7	11876.7	12043.3	12173.3	12043.3	12003.3	12100	12036.7	11803.3	12186.7	12003.3	12050	11986.7	11653.3	11790	11616.7	11813.3	11716.7	11900	11570	11523.3	11670	11413.3	11460	11473.3	11453.3	11486.7	11863.3	11446.7	11343.3	11500	11606.7
24.4	11986.7	12010	11980	11946.7	11886.7	12046.7	11930	11873.3	11860	11833.3	11993.3	11903.3	12043.3	11610	12023.3	12226.7	12066.7	11740	11920	12050	12250	11900	12120	12113.3	11906.7	11923.3	12113.3	12066.7	11806.7	11976.7	11490	12080	11460	11743.3	11646.7	11773.3	11963.3	12073.3	11503.3	11456.7	11576.7	11750	11576.7	11873.3	11476.7	11240	11623.3	11456.7	11806.7
24.42	12030	11990	12180	11646.7	11786.7	11846.7	12010	11890	11806.7	11770	12010	12040	11976.7	11853.3	11866.7	11706.7	12366.7	11783.3	12166.7	12030	12033.3	11793.3	11570	11886.7	11980	12133.3	11790	11820	11780	11576.7	12040	11893.3	11530	11410	11606.7	11473.3	11883.3	11556.7	11760	11536.7	11443.3	11420	11410	11470	11536.7	11360	11510	11650	11876.7
24.44	11860	11790	11893.3	11826.7	11756.7	11526.7	11886.7	11803.3	11720	11880	11703.3	11683.3	11590	11836.7	11486.7	11753.3	12080	12216.7	12046.7	12390	11956.7	11760	11666.7	12353.3	11816.7	12130	11796.7	11560	11566.7	11340	11843.3	11476.7	11713.3	11520	11540	11503.3	11600	11726.7	11606.7	11740	11683.3	11793.3	11373.3	11493.3	11750	11706.7	10953.3	11666.7	11580
24.46	12080	12156.7	11800	11946.7	11640	11863.3	11820	11863.3	11946.7	11580	11820	11640	12140	11836.7	11886.7	11853.3	12430	12256.7	12066.7	11986.7	11896.7	12130	11903.3	12206.7	11833.3	11976.7	12023.3	11406.7	11573.3	11566.7	11896.7	11660	11800	11776.7	11953.3	11593.3	11973.3	11366.7	11556.7	11650	11430	11780	11510	11526.7	11773.3	11320	11743.3	11653.3	11670
24.48	11613.3	12156.7	12073.3	12066.7	11926.7	11683.3	11733.3	11663.3	11693.3	11843.3	11630	11793.3	12020	11823.3	11960	12230	12016.7	12026.7	11926.7	12230	11843.3	11560	12183.3	11870	11596.7	11806.7	11840	11713.3	11703.3	11823.3	11810	11733.3	11376.7	11916.7	11736.7	11310	11830	11483.3	11510	11756.7	11346.7	11393.3	11523.3	11650	11670	11370	11646.7	11313.3	11476.7
24.5	11826.7	11730	11703.3	11840	11913.3	11833.3	11773.3	11820	11766.7	11556.7	12056.7	11590	11550	11873.3	11590	12043.3	11866.7	11860	11923.3	11766.7	11960	11860	12020	11980	11763.3	11876.7	11943.3	11916.7	11870	11816.7	11810	12066.7	11700	11640	11616.7	11676.7	11753.3	11360	11353.3	11570	11603.3	11543.3	11740	11463.3	11930	11476.7	11360	10966.7	11613.3
24.52	11903.3	11946.7	11653.3	12073.3	11583.3	11893.3	11680	11860	11863.3	12056.7	11906.7	11796.7	11943.3	11963.3	11810	12050	11826.7	11970	11806.7	11943.3	12043.3	11583.3	12106.7	11863.3	11680	12246.7	11723.3	11880	12106.7	11603.3	11640	11983.3	11943.3	11460	11723.3	11370	11863.3	11400	11396.7	11710	11653.3	11430	11810	11480	11716.7	11336.7	11390	11290	11573.3
24.54	11916.7	11770	11876.7	12140	11883.3	11773.3	11693.3	11673.3	11696.7	11940	11746.7	11556.7	11623.3	11706.7	11963.3	11680	11960	12030	12026.7	11753.3	12033.3	11866.7	12033.3	11653.3	12253.3	12010	11893.3	12146.7	12213.3	11556.7	11616.7	11746.7	11780	11626.7	11636.7	11376.7	11626.7	11586.7	11443.3	11553.3	11546.7	11713.3	11663.3	11473.3	11430	11253.3	11576.7	11653.3	11453.3
24.56	11753.3	11910	12063.3	11890	11830	11613.3	11916.7	11996.7	11880	11733.3	11750	11396.7	11930	11820	12036.7	11950	11840	12270	11610	12083.3	12010	11963.3	11883.3	11893.3	12010	12023.3	11713.3	12173.3	12336.7	11766.7	11893.3	11850	11893.3	11940	11716.7	11296.7	11416.7	11243.3	11716.7	11780	11500	11300	11740	11440	11593.3	11786.7	11506.7	11183.3	11706.7
24.58	11703.3	12043.3	11956.7	11656.7	11673.3	11603.3	11773.3	11423.3	11723.3	11690	11736.7	11533.3	11763.3	12123.3	11943.3	12123.3	12170	11990	12006.7	11883.3	12106.7	11903.3	12140	12103.3	12266.7	11743.3	11776.7	11820	11770	12013.3	11643.3	12006.7	11953.3	11750	11543.3	11550	11543.3	11413.3	11586.7	11606.7	11693.3	11480	11466.7	11420	11646.7	11383.3	11603.3	11233.3	11633.3
24.6	11936.7	11723.3	12053.3	11820	11486.7	11740	11436.7	11736.7	11863.3	11580	11836.7	12230	11700	12036.7	12246.7	12093.3	12133.3	11980	12083.3	11746.7	11996.7	11966.7	11923.3	12056.7	12063.3	12133.3	11823.3	11876.7	12190	12230	11996.7	11560	11583.3	11490	11746.7	11643.3	11110	11593.3	11400	11533.3	11360	11713.3	11420	11730	11703.3	11490	11496.7	11253.3	11920
24.62	12036.7	11516.7	11826.7	11746.7	11703.3	11740	11586.7	12003.3	11650	11626.7	11840	11666.7	12016.7	12000	12090	12183.3	11956.7	11903.3	12003.3	12016.7	11703.3	11826.7	11633.3	11813.3	11946.7	12200	11883.3	11923.3	12153.3	12183.3	11803.3	11976.7	11423.3	11400	11830	12026.7	11593.3	11593.3	11306.7	11573.3	11553.3	11536.7	11656.7	11530	11643.3	11210	11653.3	11370	11506.7
24.64	11786.7	11950	11716.7	11663.3	11663.3	11756.7	11636.7	11710	11653.3	11516.7	11920	11480	11633.3	11650	12173.3	12126.7	12056.7	11816.7	12033.3	11883.3	11670	11806.7	11836.7	12113.3	11830	11783.3	12183.3	12013.3	12053.3	12006.7	11676.7	11493.3	11780	11373.3	11906.7	11723.3	11536.7	11830	11370	11406.7	11710	11520	11620	11310	11636.7	11496.7	11696.7	11576.7	11706.7
24.66	11643.3	11913.3	11953.3	11690	11616.7	11896.7	12046.7	11416.7	11520	11803.3	11673.3	11726.7	12103.3	12016.7	12356.7	12363.3	12473.3	12070	11880	11806.7	12123.3	11826.7	11940	11763.3	12163.3	11843.3	11910	12320	12033.3	12170	11783.3	11740	11570	11253.3	11833.3	11316.7	11560	11516.7	11463.3	11513.3	11453.3	11443.3	11696.7	11216.7	11673.3	11250	11563.3	11543.3	11476.7
24.68	11650	11923.3	11940	11800	11563.3	11646.7	11743.3	11686.7	11656.7	11906.7	11966.7	11893.3	12040	12166.7	12436.7	11996.7	12133.3	12170	11646.7	11680	12036.7	11930	11766.7	11943.3	12160	11990	11826.7	12173.3	12116.7	12040	12050	11650	11616.7	11603.3	11603.3	11353.3	11433.3	11830	11473.3	11290	11716.7	11226.7	11686.7	11613.3	11650	11660	11500	11543.3	11653.3
24.7	11610	11780	11730	12016.7	11780	11680	11813.3	11753.3	11736.7	11796.7	11796.7	11676.7	12233.3	12206.7	12536.7	12376.7	12283.3	11936.7	11940	11996.7	11650	12120	11770	12123.3	12003.3	11900	11850	12450	12006.7	12253.3	12016.7	11970	11563.3	11570	11260	11713.3	11566.7	11426.7	11616.7	11380	11610	11960	11236.7	11616.7	11986.7	11510	11466.7	11666.7	11893.3
24.72	11716.7	11766.7	11523.3	11436.7	11720	11886.7	11786.7	11533.3	11853.3	11736.7	11663.3	12483.3	12806.7	12343.3	12516.7	12380	12403.3	11656.7	11643.3	11970	11566.7	12143.3	11593.3	11690	12046.7	11616.7	11820	11833.3	12216.7	12526.7	12613.3	12073.3	11870	11620	11790	11860	11853.3	11520	11453.3	11623.3	11616.7	11476.7	11296.7	11530	11606.7	11490	11616.7	11550	11456.7
24.74	11743.3	11613.3	11553.3	11566.7	11863.3	11693.3	11893.3	11876.7	11636.7	11843.3	12070	12030	12360	12733.3	12283.3	12290	12063.3	12203.3	12030	11913.3	12186.7	12330	12070	12170	11820	11880	12263.3	12120	12466.7	12386.7	12516.7	12136.7	12060	11726.7	11563.3	11690	11480	11686.7	11846.7	11840	11560	11696.7	11273.3	11543.3	11360	11560	11760	11693.3	12370
24.76	11560	11756.7	11553.3	11786.7	11846.7	11566.7	11890	12040	11513.3	11906.7	12490	12016.7	12456.7	12730	12546.7	12233.3	12336.7	11776.7	11993.3	12113.3	12093.3	12350	11896.7	12010	11913.3	12143.3	12163.3	12176.7	12443.3	12653.3	12446.7	12366.7	11870	11586.7	11846.7	11793.3	11226.7	11423.3	11620	11470	11780	11503.3	11353.3	11523.3	11316.7	12130	11683.3	11666.7	12096.7
24.78	11606.7	11736.7	12183.3	11593.3	11583.3	11583.3	11740	11733.3	11626.7	11796.7	12540	12350	12556.7	12560	12493.3	12176.7	11750	11830	12016.7	12103.3	11746.7	11853.3	11816.7	11953.3	11756.7	12186.7	11870	12296.7	12420	12526.7	12603.3	12210	12233.3	12003.3	11593.3	11516.7	11580	11653.3	11396.7	11370	11456.7	11570	11710	11383.3	11370	11470	11143.3	11706.7	12120
24.8	12020	11743.3	11806.7	11556.7	11763.3	12090	11790	12016.7	12333.3	12256.7	12296.7	12300	12476.7	12493.3	12340	12140	12133.3	11740	12146.7	12096.7	12016.7	11926.7	11703.3	11723.3	11533.3	12093.3	11983.3	12150	12566.7	12446.7	12586.7	12553.3	12296.7	11880	11813.3	11606.7	11903.3	11486.7	11420	11323.3	11413.3	11270	11233.3	11626.7	11503.3	11626.7	11653.3	11763.3	12433.3
24.82	12096.7	11716.7	11896.7	11840	11480	11670	11850	12013.3	12120	12336.7	12640	12653.3	12953.3	12433.3	12503.3	12333.3	12136.7	12013.3	11936.7	12006.7	11693.3	12040	11906.7	11693.3	11843.3	11880	11863.3	12570	12453.3	12380	12593.3	12513.3	12366.7	12313.3	11793.3	11560	11513.3	11666.7	11696.7	11543.3	11346.7	11630	11380	11456.7	11603.3	11556.7	11860	11573.3	12316.7
24.84	11833.3	11936.7	11910	11886.7	11806.7	11796.7	11800	12140	12246.7	12513.3	12660	12703.3	12640	12410	12376.7	12026.7	12123.3	12113.3	11813.3	11910	11873.3	11790	11976.7	12163.3	12053.3	11770	12190	12500	12160	12086.7	12586.7	12700	12693.3	12300	12053.3	11746.7	11696.7	11983.3	11796.7	11806.7	11353.3	11596.7	11443.3	11206.7	11290	11600	11650	11903.3	12543.3
24.86	11663.3	12426.7	11966.7	11820	11873.3	11686.7	11933.3	12050	12420	13026.7	13116.7	13056.7	12580	12500	12130	12363.3	12016.7	11916.7	11876.7	12090	12006.7	11980	11540	11723.3	11710	11966.7	12073.3	12186.7	12540	12233.3	12070	12720	12573.3	12453.3	11676.7	11956.7	11843.3	11546.7	11673.3	11560	11530	11770	11896.7	11853.3	11396.7	11193.3	11723.3	11876.7	12680
24.88	11886.7	11883.3	12053.3	11940	11973.3	11810	12106.7	12493.3	12486.7	12550	12696.7	12780	12353.3	12160	12096.7	11996.7	11806.7	12126.7	11723.3	11993.3	12050	12140	12113.3	11673.3	11973.3	11856.7	11823.3	12220	12126.7	12016.7	12330	12560	12816.7	12463.3	12056.7	12020	11823.3	11790	11620	11970	11756.7	11686.7	11413.3	11730	11650	11776.7	12066.7	12486.7	12630
24.9	12096.7	11980	12093.3	12483.3	12033.3	12090	12103.3	12590	12946.7	13103.3	12790	12740	12180	12246.7	12126.7	12126.7	11620	11676.7	11810	12243.3	11810	12206.7	12006.7	11630	11906.7	11993.3	12086.7	11986.7	12103.3	12276.7	12356.7	12696.7	12723.3	12346.7	12513.3	12376.7	11840	11713.3	11600	11660	11793.3	12036.7	11640	11753.3	11776.7	11740	12083.3	12573.3	12683.3
24.92	12026.7	12483.3	12053.3	12480	12236.7	12550	12466.7	13116.7	13106.7	13136.7	12536.7	12943.3	12416.7	12286.7	11780	11686.7	11870	11936.7	11716.7	12156.7	11993.3	12233.3	11980	11973.3	11843.3	12196.7	11900	12166.7	12026.7	12240	12110	12456.7	12666.7	12716.7	12633.3	12143.3	11816.7	11970	11913.3	11893.3	12003.3	12190	11830	11993.3	11843.3	12090	12303.3	12956.7	12640
24.94	12486.7	12853.3	12536.7	12566.7	12090	12640	12666.7	12883.3	12916.7	12586.7	12880	12380	12406.7	12083.3	11816.7	12010	11963.3	11726.7	12093.3	12243.3	12100	11936.7	12063.3	12093.3	11830	12093.3	12136.7	12290	11993.3	12350	11946.7	12410	12700	12943.3	12746.7	12363.3	12163.3	12190	12046.7	11970	12406.7	12163.3	11970	12240	11910	12220	12406.7	12896.7	12133.3
24.96	12746.7	12330	12510	12496.7	12556.7	12573.3	12623.3	13036.7	12526.7	12320	12273.3	12213.3	12143.3	12263.3	12056.7	12030	11983.3	12066.7	12393.3	12006.7	11823.3	11736.7	11896.7	12193.3	11743.3	12143.3	12053.3	11810	12036.7	12280	12236.7	12500	12696.7	13156.7	12816.7	12673.3	12723.3	12200	12143.3	12126.7	12203.3	12386.7	12163.3	12126.7	11900	12230	12500	12950	12250
24.98	12770	13036.7	13000	12876.7	13156.7	12900	13190	12820	12783.3	12656.7	12303.3	12263.3	11863.3	11913.3	12110	12283.3	12136.7	11926.7	12020	12130	11876.7	12036.7	11680	12093.3	11726.7	12280	12116.7	12056.7	12040	11890	12156.7	12260	12526.7	12903.3	12956.7	12620	12896.7	12336.7	12300	12386.7	12333.3	12443.3	12436.7	12390	12420	12460	12856.7	12836.7	12380
25	12876.7	12856.7	12910	13153.3	13296.7	13053.3	13033.3	12776.7	12580	12260	12170	12653.3	11680	12200	11880	12380	12096.7	12226.7	12153.3	11923.3	12093.3	12126.7	11853.3	12150	11966.7	11743.3	11980	12056.7	12190	12096.7	12323.3	12080	12226.7	12530	12536.7	12616.7	12893.3	12370	12396.7	12406.7	12580	13016.7	12283.3	12576.7	12636.7	12833.3	12586.7	12666.7	12483.3
25.02	12890	13036.7	12883.3	13166.7	13160	13473.3	13393.3	12823.3	12506.7	12020	12130	12353.3	11930	11770	11983.3	12143.3	12160	12130	12126.7	12123.3	12243.3	11710	11860	12113.3	12050	11930	11753.3	11673.3	11606.7	12090	11636.7	12253.3	12476.7	12563.3	12626.7	13110	12986.7	12616.7	12590	12660	12520	12856.7	12583.3	12786.7	12650	12590	12830	12903.3	12316.7
25.04	12750	13046.7	12940	13183.3	12970	13310	12883.3	12676.7	12230	12246.7	11963.3	11993.3	11900	12086.7	12046.7	11926.7	11986.7	11936.7	11640	12166.7	12310	12070	12073.3	12063.3	12010	12330	11683.3	12046.7	12013.3	11776.7	11670	11956.7	12193.3	12323.3	12723.3	12910	12880	12646.7	12793.3	12693.3	12903.3	12726.7	12863.3	12876.7	12900	12720	12563.3	12546.7	12223.3
25.06	13120	12586.7	13346.7	13146.7	12920	12990	12520	12240	12360	12390	12300	12246.7	11630	12220	11816.7	12223.3	12040	11643.3	11780	12093.3	11953.3	12203.3	11810	11753.3	12116.7	12243.3	12126.7	11930	12006.7	11686.7	11993.3	12093.3	11943.3	12220	12763.3	12596.7	12703.3	12683.3	12813.3	12706.7	12996.7	12713.3	13170	12686.7	12660	12663.3	12443.3	12230	12050
25.08	13306.7	12963.3	12910	13340	13043.3	12983.3	12806.7	12360	12440	12096.7	11440	12210	11666.7	11906.7	11890	11983.3	11963.3	11800	12153.3	12040	12050	11956.7	12020	11993.3	11886.7	12003.3	12243.3	11943.3	11816.7	11583.3	12003.3	11893.3	11920	12136.7	12440	12716.7	12956.7	12950	12663.3	12940	13043.3	12676.7	12736.7	12933.3	12576.7	12850	13030	12043.3	11886.7
25.1	13003.3	13033.3	12766.7	12786.7	12946.7	12520	12640	12543.3	11946.7	12180	11946.7	11960	11470	11613.3	11766.7	12120	11770	11973.3	12080	12000	11750	11836.7	11930	11623.3	11900	11553.3	12153.3	11810	11903.3	11900	11733.3	11313.3	11616.7	11720	12263.3	12586.7	12856.7	13003.3	12656.7	12826.7	12980	12650	12306.7	12740	12940	12990	12496.7	12006.7	11796.7
25.12	12846.7	12966.7	12480	12303.3	12473.3	12200	12346.7	11963.3	11763.3	12080	11943.3	11733.3	11560	11843.3	12076.7	11940	11720	11666.7	11866.7	11920	12010	11606.7	11793.3	11816.7	11673.3	11740	11840	11560	11950	11556.7	11580	11620	11826.7	11933.3	12346.7	12583.3	12536.7	12670	12963.3	12680	12643.3	12733.3	12673.3	12933.3	12910	12420	11846.7	11813.3	11530
25.14	12403.3	12813.3	12396.7	12486.7	12466.7	12063.3	12103.3	12113.3	12060	11986.7	11823.3	12026.7	11940	11546.7	11580	11776.7	11856.7	11830	11893.3	11560	11770	11873.3	11563.3	11690	11446.7	11853.3	11603.3	11440	11616.7	11710	11546.7	11476.7	11496.7	12093.3	11946.7	12223.3	12353.3	12543.3	12556.7	12456.7	12053.3	12363.3	12600	12520	12530	12246.7	12070	11680	11650
25.16	12470	12546.7	12243.3	12153.3	12483.3	12196.7	11730	12070	11796.7	11750	11966.7	11726.7	11526.7	11886.7	11770	11703.3	11553.3	11610	11673.3	11676.7	11616.7	11466.7	11736.7	11546.7	11770	11663.3	11590	11450	11746.7	11743.3	11763.3	11883.3	11533.3	11673.3	11916.7	12203.3	12063.3	12286.7	12470	12293.3	11913.3	12286.7	12046.7	11926.7	12653.3	12496.7	11720	11473.3	11670
25.18	12200	12580	12093.3	12046.7	12006.7	12063.3	11723.3	12116.7	11646.7	11726.7	11860	11686.7	11896.7	11760	11496.7	11540	11550	11873.3	11686.7	11663.3	11883.3	11623.3	11673.3	11273.3	11763.3	11383.3	11753.3	11393.3	11626.7	11543.3	11853.3	12080	11510	11746.7	11653.3	11896.7	12080	12123.3	12156.7	12030	12063.3	11696.7	11976.7	11966.7	11746.7	11923.3	11246.7	11620	11460
25.2	12613.3	12230	12013.3	11736.7	11583.3	11606.7	11810	11656.7	11433.3	11796.7	11600	11786.7	11920	11513.3	11586.7	11456.7	11446.7	11480	11656.7	11740	11463.3	11550	11250	11596.7	11436.7	11536.7	11706.7	11533.3	11956.7	11353.3	11480	11456.7	11346.7	11653.3	11466.7	12020	11796.7	12006.7	11893.3	11716.7	11983.3	11766.7	11600	11740	11420	11430	11466.7	11663.3	11543.3
25.22	12183.3	11993.3	11696.7	11793.3	12056.7	11780	11953.3	11566.7	11506.7	11573.3	11513.3	11760	11446.7	11376.7	11396.7	11410	11636.7	11830	11640	11933.3	11636.7	11543.3	11326.7	11826.7	11436.7	11566.7	11320	11686.7	11656.7	11533.3	11483.3	11653.3	11233.3	11526.7	11333.3	11523.3	11536.7	11733.3	12040	11533.3	11743.3	11733.3	11506.7	11943.3	11460	11950	11650	11570	11490
25.24	11666.7	11940	11880	11536.7	11580	11966.7	11640	11446.7	11853.3	11426.7	11573.3	11480	11643.3	11253.3	11580	11586.7	11400	11543.3	11363.3	11266.7	11676.7	11470	11320	11533.3	11343.3	11796.7	11050	11273.3	11206.7	11566.7	11646.7	11730	11626.7	11650	11496.7	11460	11493.3	11560	11830	11700	11516.7	11496.7	11840	11163.3	11660	11476.7	11290	11036.7	11380
25.26	11916.7	11640	11343.3	11766.7	11426.7	11693.3	11536.7	11626.7	11616.7	11630	11193.3	11650	11513.3	11426.7	11616.7	11453.3	11480	11626.7	11406.7	11426.7	11470	11526.7	11343.3	11256.7	11253.3	11450	11116.7	11453.3	11470	11343.3	11196.7	11423.3	11543.3	11203.3	11683.3	11713.3	11286.7	11566.7	11763.3	11483.3	11446.7	11273.3	11250	11653.3	11576.7	11323.3	10953.3	11330	11203.3
25.28	11740	11783.3	11463.3	11733.3	11560	11603.3	11513.3	11890	11673.3	11506.7	11516.7	11173.3	11570	11263.3	11606.7	11530	11086.7	11583.3	11246.7	11333.3	11266.7	11343.3	11546.7	11400	11386.7	11126.7	11230	11440	11263.3	11580	11286.7	11373.3	11313.3	11086.7	11040	11503.3	11303.3	11250	11360	11290	11403.3	11430	11413.3	11593.3	11653.3	11163.3	11333.3	11380	10896.7
25.3	11416.7	11556.7	11563.3	11803.3	11480	11446.7	11303.3	11890	11656.7	11350	11483.3	11566.7	11350	11330	11523.3	11260	11460	11336.7	11183.3	11583.3	11310	11193.3	11580	11166.7	11646.7	11380	11123.3	11266.7	11060	11220	11113.3	11563.3	10936.7	11376.7	11440	11406.7	11186.7	11303.3	11300	11233.3	11410	11526.7	11143.3	11316.7	11253.3	11620	11296.7	11203.3	11226.7
25.32	11736.7	11456.7	11596.7	11703.3	11573.3	11453.3	11410	11573.3	11473.3	11490	11456.7	11300	11386.7	11246.7	11596.7	11483.3	11163.3	11266.7	11203.3	11520	11696.7	11260	11590	11246.7	11250	11370	11546.7	10983.3	11126.7	11046.7	11436.7	11220	11176.7	11506.7	11423.3	11050	11186.7	11483.3	11346.7	11400	11200	11293.3	11133.3	11293.3	11433.3	11246.7	10926.7	11220	11423.3
25.34	11670	11613.3	11373.3	11726.7	11720	11193.3	11463.3	11630	11246.7	11716.7	11436.7	11233.3	11090	11623.3	11540	11330	11253.3	11353.3	11286.7	11030	11606.7	11173.3	11236.7	11063.3	11350	11463.3	10960	11043.3	11423.3	11396.7	11300	11090	11446.7	11273.3	11263.3	11320	11390	11453.3	11470	11290	11450	11100	11123.3	11103.3	11090	10773.3	11550	11183.3	11050
25.36	11666.7	11580	11613.3	11526.7	11603.3	11636.7	11543.3	11520	11173.3	11603.3	11226.7	11693.3	11233.3	11396.7	11416.7	11360	11300	11400	10993.3	11100	11280	11230	11353.3	11146.7	11260	11076.7	11223.3	11020	11276.7	11536.7	11290	11033.3	11270	11383.3	11046.7	11360	11186.7	11113.3	11500	11010	11286.7	11070	11256.7	11183.3	11240	10823.3	11213.3	11233.3	11196.7
25.38	11510	11196.7	11430	11533.3	11373.3	11616.7	11433.3	11506.7	11183.3	11113.3	11393.3	11226.7	11343.3	11176.7	11330	11160	11243.3	11316.7	11393.3	11116.7	11240	11360	10880	11256.7	11240	11150	11170	11000	11253.3	11466.7	11240	10933.3	11153.3	11256.7	11140	11296.7	11023.3	10890	11330	11093.3	11350	10840	11370	10826.7	11173.3	11100	11196.7	11316.7	11046.7
25.4	11673.3	11200	11166.7	11236.7	11620	11323.3	11370	11310	11200	11210	11256.7	11110	11156.7	11230	11533.3	11263.3	11390	11316.7	11220	10960	11170	11330	11376.7	11206.7	10910	11140	11196.7	11316.7	11233.3	11440	11196.7	11350	11256.7	11433.3	11273.3	11166.7	11126.7	11030	11366.7	11280	11276.7	10993.3	11106.7	11270	11040	11290	11026.7	11103.3	10986.7
25.42	11693.3	11380	11346.7	11260	11500	11430	11150	11040	11476.7	11316.7	11590	11133.3	11056.7	11060	11303.3	11130	10970	11630	11193.3	11416.7	11070	11260	11226.7	11206.7	11003.3	11123.3	11550	11366.7	11090	11426.7	11173.3	11610	11566.7	10993.3	10873.3	11390	11490	11136.7	11093.3	11586.7	11000	11303.3	11286.7	10966.7	11033.3	10823.3	11200	11070	11173.3
25.44	11216.7	11630	10990	11510	11556.7	11463.3	11326.7	11296.7	11473.3	11140	11206.7	11140	11363.3	11500	11286.7	11143.3	11346.7	11216.7	11260	11253.3	11050	11156.7	11123.3	11236.7	11466.7	11036.7	11423.3	11240	11176.7	10906.7	11013.3	11180	11060	10750	11086.7	11106.7	11183.3	11293.3	11003.3	11103.3	11360	11070	11010	10953.3	11106.7	11143.3	11020	11196.7	11006.7
25.46	11683.3	11146.7	11346.7	11186.7	11740	11253.3	11330	11336.7	11333.3	11076.7	11150	11126.7	11356.7	11090	10970	11233.3	10853.3	10940	10966.7	11080	11350	11456.7	11493.3	10976.7	11103.3	11013.3	11136.7	11353.3	11336.7	11070	10800	11333.3	11476.7	10920	11386.7	11396.7	10913.3	11156.7	11183.3	11210	11373.3	10973.3	11000	11036.7	10873.3	11196.7	11080	11053.3	10723.3
25.48	11290	11373.3	11323.3	11216.7	11236.7	11343.3	11206.7	11313.3	11063.3	11076.7	11216.7	11033.3	11340	11360	11056.7	11420	11196.7	11170	11173.3	11270	11410	11456.7	11310	11313.3	11163.3	11150	11406.7	11376.7	11196.7	11230	10666.7	11123.3	11416.7	11076.7	11503.3	11273.3	11123.3	11006.7	11590	11113.3	11060	10843.3	10846.7	11110	11036.7	11310	11176.7	10910	11116.7
25.5	11346.7	11266.7	11056.7	11420	11370	11283.3	11203.3	11163.3	11350	11130	11160	11180	11350	11100	11183.3	11010	10873.3	10896.7	11036.7	10990	11243.3	11030	11460	11203.3	11183.3	10946.7	10823.3	11083.3	10886.7	11290	11126.7	11253.3	11106.7	10873.3	11516.7	10926.7	11313.3	11100	11253.3	11303.3	11163.3	10950	11003.3	11153.3	11120	11093.3	10996.7	10940	10733.3
25.52	11336.7	11310	11276.7	11483.3	11186.7	11616.7	11336.7	11190	11210	10933.3	11276.7	11290	11456.7	11533.3	11186.7	11056.7	11160	11026.7	11070	11123.3	10900	11170	11006.7	10990	11153.3	11100	11063.3	11183.3	11066.7	11146.7	11250	11080	10703.3	11326.7	10976.7	11440	11560	11200	10973.3	11120	10936.7	11106.7	11126.7	11010	10996.7	11033.3	10816.7	10816.7	10946.7
25.54	11010	11296.7	11320	11160	11023.3	11253.3	11486.7	11150	11210	11090	11130	11273.3	11300	11446.7	11416.7	11093.3	11276.7	11073.3	11376.7	11156.7	11266.7	11430	11046.7	11070	11210	11153.3	11316.7	10963.3	11203.3	11003.3	11266.7	10713.3	11026.7	10813.3	11126.7	11083.3	11090	10900	10663.3	10933.3	10873.3	11180	11116.7	10873.3	11160	10926.7	11513.3	11110	10943.3
25.56	11210	11133.3	11186.7	11353.3	11216.7	11140	11196.7	11166.7	11436.7	11160	11213.3	10996.7	11270	11383.3	11033.3	11166.7	11016.7	11143.3	11060	10986.7	11200	11380	11413.3	11190	11120	11153.3	11346.7	10943.3	11130	11246.7	10976.7	11163.3	11136.7	11210	11453.3	10993.3	11380	11003.3	11436.7	11130	11016.7	11013.3	10743.3	10936.7	10873.3	10720	11343.3	11246.7	10923.3
25.58	11093.3	11136.7	11060	11313.3	11423.3	10960	11283.3	11203.3	11316.7	11160	11266.7	10810	11006.7	11256.7	11103.3	10950	11380	11116.7	10740	11230	11350	11260	10986.7	11336.7	11216.7	11060	11140	10906.7	11100	10823.3	10643.3	11070	11140	11330	10986.7	11476.7	11196.7	10853.3	11190	11130	11236.7	10600	10983.3	11106.7	11163.3	11013.3	11026.7	11010	11163.3
25.6	11223.3	11470	11493.3	11256.7	11290	11213.3	10863.3	11273.3	10826.7	11256.7	11153.3	11263.3	11030	11136.7	11326.7	11420	10910	11086.7	11090	11173.3	11250	11220	11080	11276.7	11273.3	11063.3	10783.3	10973.3	11320	11286.7	11266.7	11043.3	11096.7	11146.7	10950	11416.7	11183.3	10906.7	11193.3	11173.3	11190	10926.7	11010	10930	11240	11070	11230	10883.3	11126.7
25.62	10950	11236.7	11023.3	11110	11143.3	11266.7	11203.3	11393.3	11156.7	11256.7	11306.7	11126.7	11336.7	11300	10986.7	11123.3	11130	11146.7	11243.3	11043.3	11070	11260	10930	11153.3	11186.7	11053.3	11020	11266.7	11010	11263.3	11296.7	11210	10746.7	11426.7	10870	11250	11330	11300	11313.3	11203.3	11180	11113.3	10990	10906.7	11106.7	10863.3	10996.7	10940	10960
25.64	11466.7	11216.7	11046.7	11193.3	11330	11036.7	11150	11260	11156.7	11193.3	11203.3	10850	11213.3	11200	11216.7	11316.7	11240	10883.3	11166.7	11443.3	11033.3	11093.3	11386.7	11406.7	10953.3	11180	11163.3	11160	11020	10846.7	10870	11323.3	10833.3	11300	10980	10966.7	11063.3	10956.7	10730	11030	11090	11016.7	10736.7	11116.7	10913.3	10906.7	10993.3	11013.3	10950
25.66	11033.3	11260	11113.3	11256.7	11266.7	11333.3	11536.7	11466.7	11376.7	11326.7	11033.3	11003.3	10946.7	10963.3	10993.3	11236.7	11056.7	11186.7	11083.3	11170	10773.3	11203.3	11410	11020	11150	11193.3	10973.3	11423.3	11140	11100	11003.3	10726.7	10773.3	11083.3	10856.7	10883.3	11146.7	10866.7	10826.7	11070	11156.7	11016.7	10530	10990	10950	10730	10970	11070	11013.3
25.68	11410	11276.7	11250	11213.3	11393.3	11220	11273.3	11450	11216.7	11336.7	11256.7	10816.7	10946.7	10960	10960	11136.7	11026.7	11260	11310	10976.7	11066.7	11240	10926.7	10750	10946.7	11100	10853.3	11116.7	11163.3	11093.3	11063.3	10973.3	10950	11166.7	11003.3	10960	11063.3	10860	10873.3	10656.7	11390	11156.7	10823.3	10750	11020	10746.7	11196.7	11133.3	11033.3
25.7	11213.3	11273.3	11006.7	11193.3	11246.7	11090	11120	11396.7	11153.3	11180	11096.7	11063.3	11126.7	11373.3	10953.3	11403.3	10996.7	11406.7	11443.3	11130	10986.7	10806.7	11120	10953.3	10946.7	10983.3	11116.7	10863.3	10756.7	10863.3	11076.7	10993.3	11023.3	10713.3	10973.3	11133.3	11083.3	11103.3	11056.7	10886.7	11120	10993.3	10903.3	11413.3	10983.3	10980	10946.7	11030	10803.3
25.72	11430	11053.3	11256.7	11070	11186.7	11210	11456.7	11036.7	11193.3	11700	10913.3	11010	11100	11386.7	11036.7	11303.3	11170	10880	11170	11126.7	11286.7	10863.3	10823.3	11170	10966.7	11046.7	11043.3	11070	11256.7	10796.7	11410	10846.7	10770	10673.3	11146.7	10930	11246.7	10843.3	11016.7	11236.7	11046.7	11006.7	10920	10976.7	11303.3	11050	10886.7	11190	10830
25.74	11046.7	11156.7	11426.7	11350	11573.3	11160	11036.7	11130	11320	10913.3	11016.7	11026.7	11063.3	11253.3	11070	10943.3	10790	11026.7	11130	11350	11080	10906.7	10900	11430	10913.3	11560	10866.7	11100	11230	11013.3	11080	10756.7	10826.7	10980	11110	10906.7	11013.3	11256.7	11073.3	11083.3	11000	11000	10753.3	10733.3	10940	10983.3	11136.7	11080	11230
25.76	11340	11336.7	11153.3	11306.7	11200	11093.3	11020	10980	11296.7	11110	10776.7	11140	10920	11166.7	11090	11026.7	11183.3	10786.7	10916.7	11003.3	11196.7	10683.3	10970	11100	10593.3	11026.7	11093.3	11113.3	11110	11033.3	11083.3	10953.3	10960	10920	10853.3	10763.3	10980	10820	10773.3	10876.7	10906.7	10866.7	10943.3	11013.3	11250	10850	11140	10926.7	10746.7
25.78	11323.3	11236.7	10996.7	10830	10930	11106.7	11213.3	11390	11296.7	11123.3	11093.3	11290	11146.7	11066.7	11243.3	11080	11066.7	10910	10846.7	11053.3	11100	11083.3	10916.7	10703.3	11113.3	10876.7	11280	11343.3	10800	10930	11000	11210	10880	10966.7	10710	10976.7	11006.7	10963.3	10946.7	10710	10820	10760	10796.7	11036.7	10790	10650	10980	11080	10960
25.8	10786.7	11183.3	11150	11303.3	11203.3	10583.3	11136.7	10816.7	11103.3	11143.3	10950	10806.7	11306.7	11026.7	10893.3	10780	11016.7	11166.7	10883.3	10726.7	11096.7	11040	11090	10836.7	11030	10840	11256.7	11000	11100	10926.7	10826.7	11180	10840	11056.7	11230	10876.7	11040	11030	10860	11020	10650	10756.7	10803.3	11166.7	11120	10773.3	10856.7	11160	11080
25.82	10830	11220	11403.3	11156.7	11153.3	11026.7	11130	11080	10980	11096.7	10896.7	11073.3	10936.7	11243.3	11233.3	11043.3	11000	10816.7	10883.3	10763.3	11080	11153.3	10996.7	10753.3	10633.3	10946.7	11306.7	10933.3	11046.7	10880	11230	11010	10670	11036.7	11020	11123.3	10810	11046.7	10953.3	10940	10666.7	10863.3	10863.3	10823.3	11020	10886.7	10953.3	10943.3	11063.3
25.84	11253.3	10883.3	11396.7	11180	11083.3	11243.3	11256.7	11146.7	11233.3	10900	11046.7	10656.7	11063.3	11406.7	11056.7	11046.7	11130	11193.3	10966.7	11000	11286.7	10993.3	11186.7	11086.7	11036.7	10820	11110	10786.7	11343.3	11046.7	11296.7	10916.7	11260	11096.7	10836.7	10920	11246.7	10896.7	11380	10570	11183.3	11140	10770	11030	10836.7	10930	10696.7	11070	10860
25.86	11240	11396.7	10920	11066.7	11020	11053.3	10853.3	11176.7	11023.3	11133.3	11326.7	10853.3	10730	10973.3	10893.3	10606.7	11093.3	10950	11310	10913.3	11316.7	11353.3	11256.7	11053.3	10866.7	10713.3	10910	11270	10746.7	11170	11003.3	11153.3	10496.7	10906.7	10750	10996.7	11203.3	10886.7	10580	10716.7	10903.3	10950	10986.7	11050	10843.3	10933.3	10776.7	10800	10723.3
25.88	11403.3	11086.7	11096.7	11060	10926.7	11046.7	11006.7	11053.3	11030	11316.7	10920	11186.7	11316.7	10986.7	11206.7	11160	10926.7	10933.3	11490	11206.7	11006.7	11003.3	11203.3	10866.7	10806.7	11200	11020	11056.7	10903.3	11036.7	10796.7	10903.3	10666.7	10850	10806.7	11033.3	10916.7	10953.3	10730	10613.3	11046.7	11063.3	10873.3	10960	10763.3	10933.3	11030	10763.3	10780
25.9	11413.3	10930	10836.7	10996.7	11166.7	11103.3	11146.7	11480	10923.3	10923.3	11010	10710	10973.3	11293.3	11013.3	10993.3	11183.3	11256.7	10990	11176.7	11056.7	10933.3	11116.7	10996.7	10683.3	11040	11013.3	10936.7	10863.3	10820	11043.3	10926.7	11030	10640	10893.3	10793.3	10666.7	10783.3	10720	10773.3	10970	10996.7	10686.7	10936.7	10830	11116.7	10910	10726.7	11000
25.92	11280	11186.7	11123.3	11126.7	11296.7	10990	11246.7	11256.7	10780	10926.7	10866.7	10840	11090	11253.3	10660	11030	11313.3	11360	10946.7	11256.7	10806.7	10946.7	10960	10800	10893.3	10976.7	10930	10970	10750	10606.7	10916.7	10880	11100	10816.7	10776.7	10743.3	10853.3	10593.3	10820	10710	10923.3	10650	10983.3	10826.7	10743.3	10863.3	10950	10823.3	10940
25.94	11346.7	10996.7	11293.3	11146.7	11306.7	11276.7	10950	11156.7	11246.7	10946.7	11156.7	10770	11050	11010	10683.3	11150	10873.3	11146.7	10800	11093.3	10913.3	10786.7	11153.3	10760	10916.7	10930	10960	10603.3	11140	11060	11166.7	10653.3	10906.7	10780	10963.3	10820	11066.7	10996.7	10833.3	10786.7	10813.3	10860	10750	11013.3	10900	10746.7	10910	10496.7	10520
25.96	11033.3	10926.7	10670	11020	11220	11166.7	11206.7	11090	10953.3	11063.3	11190	10986.7	10766.7	10900	11046.7	10650	11166.7	11160	10963.3	10713.3	10746.7	10826.7	10790	10990	10863.3	10950	10943.3	10646.7	11023.3	10726.7	10913.3	10910	10883.3	10580	10950	11316.7	10913.3	10803.3	10876.7	11130	10733.3	10886.7	10750	11156.7	10903.3	10653.3	10763.3	10906.7	10690
25.98	11106.7	11090	10913.3	11213.3	10930	11166.7	10873.3	10923.3	10993.3	10950	11140	11103.3	10676.7	10940	11126.7	10880	11140	10756.7	10533.3	10716.7	11013.3	11040	11130	10910	10663.3	10770	11256.7	10866.7	10980	10796.7	10903.3	11393.3	10950	10943.3	10796.7	10990	10533.3	11230	10656.7	10853.3	11023.3	10656.7	10603.3	10746.7	11053.3	10883.3	10663.3	10986.7	10743.3
26	11416.7	11476.7	11350	10953.3	10796.7	11050	10996.7	11076.7	10910	10893.3	10950	11016.7	11066.7	11040	10916.7	11020	10770	10716.7	10573.3	10726.7	10756.7	10786.7	10913.3	10530	10856.7	10640	10976.7	11183.3	10686.7	10673.3	10853.3	11070	10930	10766.7	10846.7	10733.3	10830	10986.7	11026.7	10713.3	10993.3	10846.7	10866.7	10790	10880	10773.3	10803.3	10806.7	10930
26.02	11276.7	11310	11126.7	11123.3	11046.7	11183.3	11126.7	11236.7	11056.7	10973.3	10923.3	10660	11266.7	11060	10500	11066.7	11020	10993.3	10746.7	10883.3	10883.3	10876.7	10996.7	10960	10846.7	10790	10916.7	10820	10910	10736.7	10636.7	10866.7	10853.3	10633.3	11016.7	11076.7	10936.7	10790	10730	11080	10646.7	11083.3	10883.3	10673.3	10740	11060	10413.3	10820	11010
26.04	10970	10950	10826.7	11043.3	10906.7	11393.3	10966.7	11063.3	11000	10726.7	10973.3	10990	10730	11170	10796.7	10743.3	10746.7	11013.3	10693.3	10826.7	10953.3	10620	10936.7	11213.3	10960	11020	11103.3	11156.7	10986.7	10900	10650	10703.3	10730	10743.3	10916.7	11020	10590	10783.3	10796.7	10730	10723.3	10940	10840	10826.7	10766.7	10783.3	10776.7	10840	10996.7
26.06	11033.3	11006.7	11100	11133.3	10993.3	10720	11003.3	10826.7	10990	10793.3	11043.3	10973.3	10850	10826.7	10810	10920	10713.3	10770	10763.3	10846.7	11223.3	10913.3	10890	11006.7	10846.7	10963.3	10826.7	10846.7	10893.3	11300	10690	10580	10833.3	11193.3	10900	10890	10663.3	10593.3	10560	10416.7	10546.7	10966.7	11086.7	10936.7	10863.3	10786.7	10800	10523.3	10830
26.08	11076.7	10970	10773.3	11256.7	10900	10783.3	11143.3	10950	10826.7	11180	10750	10736.7	10493.3	11306.7	11160	10480	10940	10526.7	10836.7	10786.7	10763.3	10986.7	10580	10973.3	10646.7	10810	11093.3	11226.7	10753.3	10946.7	10853.3	10750	11230	10976.7	10566.7	10710	10716.7	11076.7	10820	10663.3	10730	10836.7	10586.7	10646.7	10633.3	10540	10683.3	10636.7	10916.7
26.1	11176.7	11123.3	11070	11106.7	11130	10940	11043.3	11110	10666.7	10890	10830	10970	10880	10860	10656.7	10743.3	10746.7	10820	11226.7	10873.3	11350	11146.7	11200	10876.7	11043.3	10393.3	10946.7	10820	10940	11183.3	10746.7	10813.3	10833.3	11073.3	10576.7	10810	10870	10600	10663.3	10646.7	10670	10956.7	10656.7	10906.7	11240	10613.3	10840	10936.7	10966.7
26.12	10973.3	11236.7	10700	11126.7	10686.7	11146.7	11146.7	10900	10823.3	10853.3	10850	10950	11153.3	10890	10940	10860	10993.3	10616.7	11360	10990	10910	10823.3	10630	10856.7	10986.7	10520	11166.7	10680	10726.7	10900	10653.3	10546.7	10613.3	10756.7	10873.3	10643.3	10923.3	10720	11160	10663.3	10853.3	10693.3	11113.3	10980	10916.7	10930	10790	10776.7	10620
26.14	11016.7	11110	11336.7	10950	11056.7	10990	11290	11150	11093.3	10920	10853.3	10873.3	10776.7	11036.7	11160	10863.3	10680	10510	10880	10750	10676.7	10983.3	10696.7	10646.7	10663.3	10833.3	10916.7	10600	10953.3	11056.7	11013.3	10956.7	10790	10780	10966.7	10570	10726.7	10780	10746.7	10673.3	10666.7	10853.3	11003.3	10656.7	10816.7	10723.3	10853.3	10723.3	11040
26.16	11080	11120	11020	10870	10996.7	10946.7	11160	10770	10833.3	11016.7	10856.7	10820	10813.3	10940	10856.7	10796.7	10820	10713.3	10810	11030	10840	10800	10786.7	10966.7	11133.3	10976.7	10970	10970	10650	10680	10566.7	11036.7	10786.7	10650	10420	10643.3	10836.7	10996.7	10646.7	10696.7	10783.3	10893.3	10753.3	10723.3	10830	10650	10526.7	10353.3	10730
26.18	10876.7	11046.7	10863.3	10626.7	10760	10943.3	10996.7	10640	10730	10853.3	11023.3	10676.7	10730	10983.3	10673.3	10743.3	10950	10786.7	10713.3	10840	10683.3	10776.7	10853.3	10640	10853.3	10463.3	10323.3	10943.3	10553.3	10803.3	10653.3	11023.3	10566.7	10753.3	10673.3	10836.7	11323.3	10813.3	10956.7	10696.7	10810	10400	10610	10626.7	10613.3	10720	10703.3	10713.3	10580
26.2	10840	10813.3	10933.3	10896.7	10946.7	11213.3	10980	10983.3	10646.7	10436.7	11166.7	10903.3	11030	10840	11043.3	10626.7	10630	10963.3	10710	10583.3	11040	10833.3	10730	10940	10640	10873.3	10770	10790	10843.3	10790	11103.3	10463.3	10763.3	10660	10930	10676.7	10653.3	10666.7	10900	10746.7	10813.3	10566.7	10663.3	10786.7	10746.7	10813.3	10390	10370	10806.7
26.22	10886.7	11033.3	11230	10873.3	10946.7	11006.7	10963.3	11050	11066.7	10760	10620	11026.7	10800	10823.3	10946.7	10926.7	10820	10446.7	10746.7	10560	10566.7	11013.3	10683.3	10910	10893.3	10840	10813.3	10600	10603.3	11040	11026.7	10823.3	10996.7	10643.3	10340	10693.3	10726.7	10750	10663.3	10820	10813.3	10656.7	10380	10580	10966.7	10700	10730	10553.3	11140
26.24	10903.3	11026.7	10606.7	10540	10766.7	10920	10873.3	11213.3	10900	10856.7	11000	10570	10770	10863.3	10850	10866.7	10996.7	10703.3	10540	10650	10786.7	10553.3	10906.7	10820	10890	10700	10986.7	10613.3	10640	10833.3	10580	10940	10896.7	10946.7	10683.3	10886.7	10723.3	10646.7	10713.3	10653.3	10936.7	11010	10730	10863.3	10440	10743.3	10580	11000	10926.7
26.26	10973.3	11110	10823.3	10780	10630	10586.7	10760	10900	10673.3	10966.7	10676.7	10660	10716.7	10566.7	10636.7	10850	11016.7	10840	11136.7	10610	10700	10670	10850	10843.3	10786.7	10516.7	10863.3	10803.3	10880	10766.7	10923.3	10623.3	10716.7	11073.3	10566.7	10850	10550	10520	10866.7	10690	10283.3	10823.3	10390	10650	10510	10696.7	10720	10846.7	10596.7
26.28	11136.7	11036.7	10610	11006.7	10713.3	10593.3	10896.7	10810	10790	10600	10696.7	10936.7	10990	10726.7	10596.7	10416.7	10570	10740	10933.3	10723.3	10766.7	10650	10820	10973.3	10576.7	10753.3	11133.3	10503.3	10530	10933.3	10796.7	10866.7	10600	10720	10903.3	10423.3	10870	10500	10606.7	11170	10603.3	10773.3	10546.7	10576.7	10673.3	10470	10623.3	10676.7	10576.7
26.3	10793.3	11016.7	11146.7	10616.7	11030	10820	10810	10693.3	10786.7	10513.3	11140	10963.3	10623.3	10576.7	10640	10880	10973.3	10570	10943.3	10586.7	10763.3	10583.3	10473.3	10620	10780	10706.7	10683.3	10846.7	10543.3	10916.7	10630	10630	10693.3	10423.3	10586.7	10423.3	10590	10860	10616.7	10820	10600	10990	10753.3	10826.7	10853.3	10560	10826.7	10503.3	10313.3
26.32	11003.3	10893.3	11500	10623.3	10803.3	10543.3	10950	10753.3	10893.3	10750	11236.7	11046.7	10616.7	11026.7	10683.3	10933.3	10633.3	10910	10630	10876.7	10710	10900	10756.7	10550	10910	10333.3	10556.7	10700	10550	10636.7	10836.7	10600	10403.3	10906.7	10566.7	10816.7	10636.7	10696.7	10740	10513.3	10940	10563.3	10530	10523.3	10243.3	10540	10586.7	10716.7	10543.3
26.34	11093.3	10880	10840	10490	11106.7	11133.3	10776.7	10826.7	10840	10950	10840	11250	10886.7	10506.7	10543.3	10773.3	10950	11160	10573.3	10716.7	10613.3	11006.7	10696.7	10813.3	10870	10986.7	10820	10923.3	10873.3	10686.7	10863.3	10843.3	10513.3	10586.7	10700	10610	10763.3	10520	10793.3	10626.7	10746.7	10583.3	10860	10573.3	10343.3	10646.7	10553.3	10656.7	10730
26.36	10943.3	10883.3	10723.3	10156.7	10863.3	11013.3	10633.3	10793.3	11013.3	10910	10786.7	10876.7	10460	10736.7	10806.7	10750	10803.3	10730	10546.7	10780	10683.3	10730	10923.3	10493.3	10733.3	10633.3	10826.7	10640	11046.7	10716.7	10696.7	10573.3	10730	10506.7	10900	10640	10986.7	10493.3	10713.3	10353.3	10893.3	10933.3	10533.3	10666.7	10420	10730	10596.7	10446.7	10656.7
26.38	10750	10713.3	10846.7	10813.3	10670	11060	10843.3	10820	10700	10786.7	10633.3	10970	10943.3	10886.7	10463.3	10626.7	10610	10926.7	10706.7	10590	10543.3	10700	10866.7	11050	10926.7	10723.3	10833.3	10743.3	10523.3	10606.7	10453.3	10403.3	10616.7	10616.7	10640	10786.7	10533.3	10523.3	10473.3	10430	10653.3	10783.3	10520	10356.7	10536.7	10653.3	10500	10696.7	10666.7
26.4	10633.3	11090	10766.7	10976.7	10806.7	10900	10776.7	10486.7	10806.7	11080	10463.3	10630	10670	10496.7	10906.7	10756.7	10616.7	11016.7	11020	10973.3	10813.3	10746.7	10613.3	10556.7	10873.3	10550	10643.3	10900	10873.3	10516.7	10726.7	10903.3	10606.7	10546.7	10886.7	10536.7	10863.3	10430	10480	10623.3	10580	10833.3	10366.7	10746.7	10773.3	10470	10606.7	10726.7	10590
26.42	10906.7	10793.3	10926.7	10833.3	10673.3	10643.3	10700	10723.3	10893.3	10756.7	10733.3	10653.3	10770	10770	11203.3	10683.3	10563.3	10590	10426.7	10616.7	10840	10756.7	10640	10626.7	10433.3	10680	10663.3	10456.7	10823.3	10576.7	10613.3	10456.7	10420	10693.3	10716.7	10453.3	10540	10356.7	10556.7	10496.7	10466.7	10490	10090	10490	10690	10703.3	10686.7	10926.7	10506.7
26.44	10863.3	10633.3	10916.7	10763.3	10840	10790	10803.3	10823.3	10666.7	11090	10806.7	10513.3	10626.7	10793.3	10673.3	11110	10693.3	10560	10800	10640	10580	10570	10713.3	10730	10480	10893.3	10713.3	10593.3	10556.7	10776.7	10610	10986.7	10510	10463.3	10616.7	10156.7	10386.7	10710	10653.3	10650	10466.7	10516.7	10633.3	10383.3	10693.3	10776.7	10950	10633.3	10646.7
26.46	10863.3	10730	10473.3	10956.7	11010	11096.7	11040	10633.3	10716.7	10973.3	11143.3	10753.3	10786.7	10870	10783.3	11023.3	10360	10663.3	10866.7	10620	10680	10793.3	10443.3	10336.7	10593.3	10960	10456.7	10806.7	10436.7	10750	10616.7	10566.7	10653.3	10566.7	10536.7	10593.3	10706.7	10746.7	10570	10396.7	10866.7	10443.3	10513.3	10616.7	10616.7	10416.7	11083.3	10570	10466.7
26.48	10700	10876.7	10463.3	10843.3	10763.3	10816.7	10780	10613.3	10940	10616.7	10816.7	10860	10726.7	10836.7	10830	10656.7	10363.3	10576.7	10620	10426.7	10410	10736.7	10876.7	10603.3	10636.7	10630	10813.3	10496.7	11026.7	10460	10640	10380	10566.7	10543.3	10830	10550	10433.3	10620	10756.7	10653.3	10603.3	10623.3	10620	10773.3	10330	10250	10683.3	10836.7	10360
26.5	10900	10280	11053.3	10506.7	10616.7	10866.7	10666.7	10763.3	10970	10633.3	10536.7	10693.3	10763.3	10746.7	10856.7	10610	10623.3	10613.3	10656.7	10770	11036.7	10566.7	10870	10586.7	10726.7	10633.3	10696.7	10906.7	10583.3	10616.7	10736.7	10563.3	10266.7	10503.3	10696.7	10576.7	10456.7	10313.3	10500	10326.7	10426.7	10126.7	10883.3	10696.7	10423.3	10873.3	10450	10650	10753.3
26.52	10970	10700	10600	10640	10593.3	10796.7	10666.7	10790	10906.7	11006.7	10503.3	10920	10590	10743.3	10470	10593.3	10486.7	10766.7	10850	10403.3	10393.3	10553.3	10670	10820	10760	10590	10406.7	10630	10623.3	10876.7	10546.7	10853.3	10483.3	10753.3	10323.3	10970	10613.3	10500	10306.7	10303.3	10346.7	10750	10650	10663.3	10746.7	11046.7	10766.7	10633.3	10606.7
26.54	10996.7	10693.3	11090	10773.3	10380	10740	10933.3	10686.7	11023.3	10346.7	10923.3	11143.3	10610	10770	10553.3	10346.7	10896.7	10780	10826.7	10643.3	10296.7	10713.3	10820	10936.7	10483.3	10843.3	10723.3	10710	10560	11013.3	10603.3	10380	10513.3	10536.7	10316.7	10676.7	10590	10380	10263.3	10610	10793.3	10600	10493.3	10606.7	10476.7	10703.3	10613.3	10813.3	10733.3
26.56	10856.7	10886.7	10613.3	10683.3	10606.7	10503.3	10510	10940	10820	10616.7	10486.7	10953.3	10436.7	10706.7	10990	10460	10783.3	10540	10643.3	10666.7	10563.3	10543.3	10390	10796.7	10523.3	10780	10500	10443.3	10243.3	10560	10806.7	10566.7	10506.7	10073.3	10336.7	10393.3	10353.3	10326.7	10183.3	10930	10783.3	10596.7	10530	10390	10703.3	10670	10830	11056.7	10603.3
26.58	11020	10993.3	10583.3	10890	10653.3	10660	10850	10760	10706.7	10613.3	10893.3	10646.7	10980	10703.3	10786.7	10480	10560	10693.3	10430	10473.3	10730	10523.3	10503.3	10740	10966.7	10470	10646.7	10436.7	10263.3	10606.7	10433.3	10690	10686.7	10836.7	10553.3	10600	10706.7	10596.7	10233.3	10593.3	10523.3	10173.3	10520	10450	10450	10830	10573.3	10706.7	10613.3
26.6	10886.7	10843.3	10813.3	10590	10266.7	10430	10966.7	10866.7	10896.7	10636.7	10523.3	10496.7	10580	10686.7	10746.7	10700	10893.3	10576.7	10596.7	10476.7	10820	10503.3	10913.3	10713.3	10676.7	11000	10696.7	10750	10573.3	10763.3	10450	10163.3	10683.3	10780	10466.7	10253.3	10613.3	10620	10346.7	10493.3	10276.7	10306.7	10513.3	10470	10600	10650	10390	10543.3	10350
26.62	10676.7	10900	10730	10716.7	10503.3	10376.7	10683.3	10726.7	10466.7	10973.3	10406.7	10730	10790	10773.3	10823.3	10656.7	10593.3	10650	10713.3	10543.3	11060	10756.7	10790	10666.7	10913.3	10623.3	10796.7	10390	10563.3	10973.3	10660	10846.7	10566.7	10726.7	10780	10666.7	10593.3	10646.7	10400	10643.3	10500	10413.3	10396.7	10776.7	10493.3	10426.7	10596.7	10676.7	10646.7
26.64	10833.3	10903.3	10856.7	10630	10590	10693.3	10600	10896.7	10683.3	10720	10470	10713.3	10373.3	10533.3	10733.3	10593.3	10420	10390	10443.3	10380	10773.3	10720	10610	10976.7	10776.7	10493.3	10500	10493.3	10606.7	10606.7	10450	10590	10443.3	10516.7	10443.3	10550	10586.7	10513.3	10503.3	10400	10340	10276.7	10316.7	10633.3	10476.7	10700	10340	10576.7	10570
26.66	10620	10786.7	10730	10810	10620	10553.3	10760	10503.3	11130	10613.3	10773.3	10856.7	10480	10803.3	10680	10390	10590	10743.3	10483.3	10550	10776.7	10493.3	10666.7	10780	10696.7	10606.7	10450	10580	10813.3	10583.3	10626.7	10513.3	10493.3	10273.3	10426.7	10420	10536.7	10336.7	10473.3	10423.3	10770	10286.7	10563.3	10543.3	10460	10553.3	10673.3	10480	10510
26.68	10840	10640	10923.3	10566.7	10526.7	10633.3	10833.3	10616.7	10746.7	10366.7	10713.3	10630	10323.3	10733.3	10736.7	10430	10670	10506.7	10666.7	10713.3	10220	10496.7	10560	10783.3	10623.3	10803.3	10403.3	10506.7	10463.3	10336.7	10480	10876.7	10293.3	10766.7	10520	10723.3	10333.3	10406.7	10820	10330	10316.7	10703.3	10143.3	10580	10460	10660	10673.3	10550	10583.3
26.7	10623.3	10750	10430	11063.3	10690	10656.7	10666.7	10600	10840	10236.7	10506.7	10633.3	10736.7	10583.3	10536.7	10680	10396.7	10646.7	10746.7	10680	10790	10696.7	10690	10586.7	10606.7	10743.3	10533.3	10626.7	10606.7	10533.3	10676.7	10736.7	10353.3	10616.7	10543.3	10536.7	10556.7	10763.3	10756.7	10573.3	10350	10336.7	10346.7	10450	10360	10470	10653.3	10080	10556.7
26.72	10723.3	10740	10853.3	10683.3	10540	10826.7	10586.7	10590	10633.3	10550	10380	10563.3	10820	10566.7	10460	10773.3	10556.7	10640	10363.3	10623.3	10403.3	10663.3	10530	10733.3	10573.3	10316.7	10353.3	10663.3	10526.7	10600	10553.3	10533.3	10616.7	10366.7	10726.7	10700	10443.3	10516.7	10303.3	10483.3	10206.7	10483.3	10253.3	10530	10673.3	10170	10456.7	10570	10353.3
26.74	10896.7	10866.7	10763.3	10833.3	10623.3	10570	10686.7	10743.3	10580	10700	10300	10836.7	10816.7	10340	10703.3	10833.3	10706.7	10573.3	10420	10606.7	10490	10596.7	10563.3	10573.3	10970	10413.3	10566.7	10873.3	10520	10443.3	10696.7	10656.7	10606.7	10500	10513.3	10536.7	10113.3	10760	10096.7	10540	10306.7	10596.7	10536.7	10503.3	10676.7	10520	10276.7	10343.3	10546.7
26.76	10703.3	10763.3	10620	10616.7	10643.3	10760	10416.7	10360	10780	10513.3	10790	10680	10373.3	10550	10583.3	10706.7	10403.3	10520	10856.7	10686.7	10853.3	10706.7	10513.3	10513.3	10406.7	10296.7	10630	10616.7	10313.3	10486.7	10583.3	10320	10486.7	10506.7	10416.7	10363.3	10596.7	10390	10423.3	10650	10163.3	10526.7	10650	10610	10073.3	10310	10313.3	10340	10686.7
26.78	10683.3	10806.7	11003.3	10746.7	10993.3	10610	10753.3	10703.3	10746.7	10746.7	10450	10820	10380	10686.7	10836.7	10543.3	10170	10623.3	10503.3	10593.3	10483.3	10646.7	10600	10920	10400	10576.7	10390	10453.3	10423.3	10306.7	10640	10770	10740	10780	10426.7	10503.3	10376.7	10553.3	10506.7	10513.3	10296.7	10433.3	10676.7	10553.3	10403.3	10210	10326.7	10526.7	10510
26.8	10336.7	10670	10796.7	10413.3	10533.3	10440	10660	10360	10440	10440	10600	10706.7	10620	10550	10620	10500	10420	10593.3	10680	10546.7	10383.3	10676.7	10440	10650	10273.3	10740	10420	10453.3	10460	10460	10630	10746.7	10326.7	10733.3	10796.7	10350	10423.3	10326.7	10373.3	10356.7	10470	10693.3	10460	10233.3	10626.7	10686.7	10493.3	10540	10490
26.82	10426.7	10753.3	10626.7	10890	10890	10543.3	10566.7	10573.3	10620	10523.3	10826.7	10446.7	10636.7	10726.7	10680	10330	10640	10593.3	10470	10806.7	10910	10446.7	10513.3	10533.3	10426.7	10650	10560	10620	10336.7	10480	10663.3	10506.7	10596.7	10453.3	10723.3	10660	10380	10196.7	10610	10516.7	10456.7	10350	10376.7	10506.7	10363.3	10653.3	10426.7	10193.3	10673.3
26.84	10790	10633.3	10833.3	10643.3	10576.7	10643.3	10486.7	10630	10010	10936.7	10480	10496.7	10433.3	10406.7	10330	10553.3	10476.7	10623.3	10476.7	10413.3	10466.7	10806.7	10516.7	10783.3	10396.7	10466.7	10303.3	10656.7	10493.3	10660	10573.3	10296.7	10243.3	10423.3	10683.3	10216.7	10300	10613.3	10760	10780	10700	10480	10373.3	10223.3	10493.3	10333.3	10150	10403.3	10366.7
26.86	11016.7	10706.7	10746.7	10650	10586.7	10333.3	10333.3	10326.7	10220	10513.3	10646.7	10643.3	10446.7	10596.7	10216.7	10536.7	10550	10396.7	10423.3	10256.7	10240	10450	10580	10446.7	10396.7	10386.7	10366.7	10386.7	10610	10360	10740	10473.3	10186.7	10556.7	10610	10303.3	10430	10440	10593.3	10603.3	10330	10713.3	10353.3	10100	10413.3	10926.7	10363.3	10586.7	10316.7
26.88	10666.7	10783.3	10453.3	10716.7	10726.7	10906.7	10773.3	10733.3	10533.3	10590	10636.7	10383.3	10246.7	10470	10666.7	10410	10336.7	10403.3	10333.3	10656.7	10656.7	10330	10876.7	10716.7	10400	10453.3	10730	10530	10500	10253.3	10356.7	10336.7	10116.7	10373.3	10630	10413.3	10380	10586.7	10363.3	10660	10403.3	10446.7	10386.7	10320	10393.3	10693.3	10370	10583.3	10713.3
26.9	10563.3	10796.7	10510	10760	10443.3	10920	10836.7	10803.3	10620	10500	10353.3	10260	10360	10413.3	10496.7	10506.7	10243.3	10476.7	10680	10316.7	10816.7	10586.7	10483.3	10726.7	10293.3	10500	10506.7	10340	10076.7	10473.3	10573.3	10523.3	10083.3	10420	10456.7	10433.3	10323.3	10240	10076.7	10330	10396.7	10370	10303.3	10026.7	10323.3	10330	10463.3	10573.3	10640
26.92	10870	10793.3	10673.3	10343.3	10470	10633.3	10360	10860	10530	10376.7	10490	10613.3	10403.3	10976.7	10476.7	10360	10650	10490	10626.7	10330	10670	10523.3	10706.7	10836.7	10453.3	10426.7	10313.3	10390	10450	10313.3	10373.3	10336.7	10556.7	10276.7	10410	10546.7	10323.3	10053.3	10653.3	10496.7	10130	10353.3	10333.3	10316.7	10450	10296.7	10373.3	10616.7	10123.3
26.94	10550	10826.7	10366.7	10723.3	10416.7	10360	10413.3	10376.7	10613.3	10343.3	10463.3	10600	10396.7	10610	10293.3	10613.3	10620	10523.3	10363.3	10543.3	10323.3	10496.7	10380	10453.3	10370	10750	10413.3	10500	10380	10470	10176.7	10610	10406.7	10333.3	10096.7	10340	10473.3	10333.3	10446.7	10440	10396.7	10270	10200	10176.7	10666.7	10446.7	10400	10356.7	10426.7
26.96	10623.3	10983.3	10736.7	10446.7	10453.3	10793.3	10340	10303.3	10353.3	10520	10566.7	10546.7	10516.7	10453.3	10310	10293.3	10563.3	10403.3	10563.3	10410	10243.3	10563.3	10613.3	10613.3	10650	10456.7	10426.7	10670	10526.7	10530	10773.3	10490	10590	10016.7	10180	10563.3	10306.7	10350	10233.3	10576.7	10433.3	10133.3	10246.7	10266.7	10326.7	10150	10376.7	10393.3	10500
26.98	10633.3	10890	10783.3	10553.3	10496.7	10440	10660	10690	10540	10580	10570	10300	10626.7	10500	10486.7	10440	10466.7	10373.3	10420	10433.3	10483.3	10450	10236.7	10556.7	10383.3	10353.3	10533.3	10480	10580	10470	10483.3	10693.3	10466.7	10573.3	10133.3	10623.3	10340	10260	10173.3	10380	10436.7	10296.7	10173.3	10370	10450	10330	10480	10653.3	10453.3
27	10786.7	10380	10726.7	10613.3	10486.7	10226.7	10386.7	10283.3	10526.7	10490	10370	10716.7	10783.3	10840	10580	10806.7	10260	10520	10420	10433.3	10486.7	10606.7	10186.7	10580	10293.3	10223.3	10313.3	10483.3	10433.3	10250	10016.7	10186.7	10376.7	10310	10246.7	10453.3	10456.7	10443.3	10170	10390	10543.3	10776.7	10103.3	10526.7	10216.7	10130	10110	10566.7	10433.3
27.02	10663.3	10530	10543.3	10720	10676.7	10586.7	10340	10570	10926.7	10440	10206.7	10760	10426.7	10590	10360	10606.7	10443.3	10410	10530	10673.3	10590	10226.7	10293.3	10353.3	10403.3	10520	10410	10513.3	10620	10390	10526.7	10180	10580	10620	10793.3	10300	10250	10700	10336.7	10226.7	10100	10556.7	10313.3	10496.7	10330	10346.7	10343.3	10430	10076.7
27.04	10270	10463.3	10466.7	10283.3	10416.7	10506.7	10606.7	10570	10473.3	10420	10696.7	10630	10556.7	10586.7	10423.3	10556.7	10280	10543.3	10670	10900	10356.7	10123.3	10560	10533.3	10490	10350	10403.3	10250	10546.7	10443.3	10660	10483.3	9730	10286.7	10806.7	10543.3	10226.7	10130	10450	10546.7	10193.3	10086.7	10063.3	10303.3	10186.7	10496.7	10420	10166.7	10413.3
27.06	10560	10696.7	10450	10780	10613.3	10220	10490	10623.3	10383.3	10180	10433.3	10360	10403.3	10443.3	10556.7	10450	10470	10510	10250	10423.3	10293.3	10130	10250	10316.7	10276.7	10636.7	10623.3	10443.3	10243.3	10356.7	10620	10460	10386.7	10520	10436.7	10376.7	10150	10176.7	10280	10786.7	10240	10230	10380	10213.3	10213.3	10480	10466.7	10623.3	10583.3
27.08	10340	10250	10530	10816.7	10406.7	10646.7	10463.3	10586.7	10396.7	10290	10516.7	10646.7	10413.3	10430	10460	10213.3	10803.3	10373.3	10770	10513.3	10230	10356.7	10493.3	10320	10593.3	10583.3	10296.7	10380	10486.7	10540	10350	10156.7	10143.3	10306.7	10120	10750	10186.7	10470	10260	10560	10303.3	10276.7	10600	10343.3	10160	10113.3	10340	10166.7	10386.7
27.1	10346.7	10923.3	10510	10520	10726.7	10353.3	10553.3	10490	10446.7	10436.7	10483.3	10463.3	10446.7	10493.3	10553.3	10326.7	10540	10513.3	10613.3	10580	10256.7	10336.7	10593.3	10396.7	10540	10516.7	10190	10266.7	10563.3	10293.3	10480	10403.3	10526.7	10206.7	10230	10513.3	10200	10566.7	10263.3	10403.3	10130	10520	10546.7	10380	9976.67	10213.3	10070	10560	10426.7
27.12	10666.7	10440	10956.7	10430	10523.3	10486.7	10900	10703.3	10470	10423.3	10540	10496.7	10456.7	10370	10320	10193.3	10193.3	10330	10453.3	10296.7	10473.3	10313.3	10386.7	10556.7	10163.3	10663.3	10280	10413.3	10290	10393.3	10433.3	10410	10343.3	10393.3	10296.7	10486.7	10170	10550	10440	10363.3	10473.3	10220	10740	10370	10503.3	10316.7	10653.3	10420	10276.7
27.14	10596.7	10390	10470	10743.3	10556.7	10400	10566.7	10770	10633.3	10290	10660	10490	10240	10840	10356.7	10380	10280	10543.3	10476.7	10453.3	10370	10506.7	10233.3	10470	10256.7	10786.7	10390	10460	10463.3	10403.3	10156.7	10313.3	10193.3	10400	10493.3	10390	10256.7	10380	10306.7	10253.3	10510	10266.7	10706.7	10463.3	10370	10206.7	9976.67	10473.3	10493.3
27.16	10840	10410	10526.7	10360	10310	10380	10403.3	10533.3	10396.7	10286.7	10543.3	10573.3	10383.3	10663.3	10410	10213.3	10313.3	10700	10446.7	10440	10213.3	10373.3	10183.3	10380	10140	10600	10390	10363.3	10610	10643.3	10276.7	10196.7	10626.7	10416.7	10466.7	10133.3	10283.3	10270	10240	10496.7	10200	10203.3	10486.7	10390	10086.7	10276.7	10300	10686.7	10493.3
27.18	10783.3	10856.7	10543.3	10800	10440	10523.3	10350	10516.7	10476.7	10540	10343.3	10500	10296.7	10216.7	10163.3	10413.3	10426.7	10496.7	10420	10276.7	10313.3	10213.3	10033.3	10803.3	10143.3	10380	10490	10256.7	10356.7	10380	10370	10166.7	10290	10310	10563.3	9993.33	10383.3	10110	10323.3	10340	10353.3	10333.3	10340	10620	10280	10143.3	10216.7	10296.7	10486.7
27.2	10526.7	10666.7	10293.3	10713.3	10636.7	10553.3	10496.7	10553.3	10466.7	10266.7	10780	10450	10483.3	10406.7	10353.3	10556.7	10630	10523.3	10416.7	10063.3	10393.3	10206.7	10420	10446.7	10223.3	10496.7	10273.3	10426.7	10400	10360	10080	10200	10076.7	10436.7	10173.3	10210	10083.3	10286.7	10320	10293.3	10266.7	10226.7	10366.7	10066.7	10460	10160	10590	10743.3	10290
27.22	10686.7	10656.7	10390	10706.7	10660	10766.7	10370	10563.3	10426.7	10426.7	10130	10770	10556.7	10356.7	10136.7	10493.3	10736.7	10736.7	10330	10603.3	10236.7	10640	10470	10156.7	10303.3	10496.7	10626.7	10493.3	10546.7	10423.3	10196.7	10540	10533.3	10480	10083.3	9750	10150	10400	10443.3	10420	10460	10506.7	10260	10270	10130	10546.7	10150	10623.3	10193.3
27.24	10556.7	10723.3	10573.3	10693.3	10580	10270	10400	10116.7	10610	10693.3	10283.3	10403.3	10476.7	10270	10506.7	10356.7	10360	10463.3	10553.3	10746.7	10350	10366.7	10450	10276.7	10293.3	10140	10383.3	10593.3	10623.3	10583.3	10546.7	10463.3	10310	10183.3	10366.7	10333.3	10446.7	10250	10316.7	10403.3	10033.3	10193.3	10186.7	10566.7	10280	10583.3	10170	10333.3	10480
27.26	10606.7	10536.7	10656.7	10496.7	10460	10513.3	10456.7	10523.3	10720	10500	10326.7	10443.3	10240	10110	10150	10366.7	10393.3	10400	10280	10413.3	10766.7	10523.3	10126.7	10243.3	10413.3	10330	10423.3	10513.3	10126.7	10233.3	10390	10236.7	10480	10340	10040	10506.7	10473.3	10130	10190	10460	10493.3	9966.67	10106.7	10176.7	10126.7	10283.3	10250	10276.7	10026.7
27.28	10790	10456.7	10400	10570	10316.7	10526.7	10096.7	10816.7	10370	10153.3	10346.7	10196.7	10320	10266.7	10246.7	10246.7	10566.7	10436.7	10260	10373.3	10486.7	10533.3	10220	10096.7	10433.3	10340	10126.7	10636.7	10100	10676.7	10430	10593.3	10283.3	10076.7	10136.7	10370	10290	10270	10216.7	10506.7	10100	10330	10243.3	10220	10033.3	10196.7	10000	10440	10260
27.3	10760	10366.7	10440	10793.3	10280	10273.3	10116.7	10463.3	10306.7	10386.7	10246.7	10693.3	10723.3	10440	10586.7	10253.3	10503.3	10503.3	10270	10473.3	10426.7	10276.7	10156.7	10073.3	10163.3	10113.3	10320	10540	10510	10413.3	10230	10316.7	10526.7	10413.3	10320	10190	10306.7	9990	10306.7	10123.3	10166.7	10496.7	10090	10360	10073.3	10150	10096.7	10710	10183.3
27.32	10516.7	10413.3	10376.7	10563.3	10230	10260	10310	10340	10386.7	10326.7	10520	10543.3	10713.3	10273.3	10530	10206.7	10533.3	10623.3	10156.7	10420	10373.3	10250	10410	10383.3	10256.7	10230	10170	10693.3	10476.7	10416.7	10000	10236.7	10436.7	10340	10380	10220	10386.7	10190	10290	9950	10290	10340	9953.33	10156.7	10293.3	10043.3	10226.7	10426.7	10450
27.34	10450	10320	10613.3	10503.3	10693.3	10263.3	10346.7	10616.7	10333.3	10323.3	10356.7	10680	10453.3	10410	10213.3	10223.3	10533.3	10470	10723.3	10210	10180	10410	10436.7	10240	10276.7	10256.7	10446.7	10463.3	10376.7	10443.3	10120	10296.7	10193.3	10090	10336.7	10230	10026.7	10373.3	10216.7	10186.7	10116.7	10030	10140	10283.3	10190	10226.7	10280	10320	10480
27.36	10493.3	10446.7	10590	10516.7	10713.3	10450	10613.3	10440	10400	10303.3	10473.3	10383.3	10226.7	10270	10556.7	10563.3	10356.7	10290	10423.3	10653.3	10446.7	10296.7	10136.7	10466.7	10316.7	10296.7	10356.7	10653.3	10386.7	10090	10446.7	10476.7	10273.3	10063.3	10246.7	10183.3	10186.7	10233.3	10600	10176.7	10256.7	10150	10266.7	10420	10370	10336.7	10280	10480	10223.3
27.38	10530	10460	10553.3	10650	10396.7	10466.7	10543.3	10410	10473.3	10403.3	10553.3	10500	10253.3	10403.3	10526.7	10190	10190	10463.3	9946.67	10503.3	10660	10366.7	10080	9966.67	10080	10333.3	10353.3	10323.3	10420	10340	10270	10350	10363.3	10213.3	10186.7	10336.7	10166.7	10346.7	10396.7	10133.3	10226.7	10316.7	9966.67	10423.3	10443.3	10480	10356.7	10343.3	10450
27.4	10420	10576.7	10660	10300	10580	10433.3	10436.7	10656.7	10356.7	10486.7	10103.3	10473.3	10426.7	10176.7	10283.3	10213.3	10500	10466.7	9973.33	10223.3	10493.3	10666.7	10163.3	10243.3	10260	10496.7	10200	10513.3	10256.7	10226.7	10013.3	10223.3	10296.7	10673.3	10360	10476.7	10460	10426.7	9990	10130	10086.7	10370	9803.33	10320	10256.7	10493.3	10193.3	10456.7	10683.3
27.42	10406.7	10546.7	10593.3	10560	10413.3	10596.7	10613.3	10076.7	10260	10526.7	10416.7	10303.3	10370	10316.7	10283.3	10403.3	10493.3	10346.7	10200	10660	10323.3	10350	10343.3	10643.3	10430	10663.3	10270	10313.3	10143.3	10530	10323.3	10290	10053.3	10433.3	10363.3	10183.3	10296.7	10280	10040	10126.7	10163.3	10210	10416.7	10393.3	10283.3	10376.7	10343.3	10480	10153.3
27.44	10273.3	10370	10656.7	10610	10453.3	10200	10450	10250	10266.7	10370	10543.3	10466.7	10153.3	10630	10400	10403.3	10136.7	10276.7	10360	10536.7	10263.3	10470	10260	10723.3	10296.7	10490	10426.7	10066.7	10373.3	10253.3	10260	10620	10270	10446.7	10076.7	10256.7	10130	10316.7	10476.7	10080	10520	10430	10306.7	10413.3	9740	10296.7	10023.3	10296.7	10516.7
27.46	10400	10556.7	10550	10366.7	10603.3	10456.7	10536.7	10176.7	10420	10283.3	10343.3	10643.3	10396.7	10506.7	10283.3	10413.3	10400	10576.7	10510	10236.7	10263.3	10153.3	9930	10280	10486.7	10283.3	10610	10276.7	10550	10113.3	10540	10173.3	10496.7	10406.7	10216.7	10416.7	10116.7	10260	10480	10276.7	10070	10410	9906.67	10436.7	9993.33	10350	10263.3	10386.7	10346.7
27.48	10230	10106.7	10263.3	10276.7	10403.3	10243.3	10440	9973.33	10316.7	10240	10476.7	10216.7	10360	10296.7	10180	10440	10370	10176.7	10183.3	10346.7	10296.7	10090	10440	10286.7	10216.7	9833.33	10466.7	10416.7	10416.7	10060	10310	10436.7	10230	10336.7	10080	10143.3	10206.7	10300	10413.3	10243.3	9930	10386.7	10063.3	10046.7	10203.3	10473.3	10306.7	10203.3	10020
27.5	10456.7	10373.3	10500	10493.3	10460	10156.7	10243.3	10363.3	10313.3	10270	10160	10336.7	9870	10510	10183.3	10616.7	10176.7	10303.3	10323.3	10323.3	10380	10206.7	10243.3	10356.7	10306.7	10196.7	10240	10146.7	10240	10233.3	10293.3	10190	10313.3	10293.3	10363.3	10246.7	10186.7	10483.3	10013.3	9850	10390	10366.7	9870	10526.7	10133.3	9983.33	10236.7	10266.7	10196.7
27.52	10353.3	10426.7	10263.3	10596.7	10690	10123.3	10216.7	10283.3	10446.7	10210	10290	10270	10276.7	10510	10443.3	10250	10306.7	10446.7	10206.7	10073.3	10110	10466.7	10276.7	10393.3	10396.7	10216.7	10340	10326.7	10140	10323.3	10173.3	10226.7	10066.7	10160	10063.3	10360	10346.7	10556.7	10186.7	10250	10260	10223.3	10143.3	10026.7	10146.7	10386.7	10276.7	10413.3	10260
27.54	10430	10403.3	10306.7	10466.7	10253.3	10013.3	10550	10510	10573.3	10196.7	10510	10243.3	10093.3	10030	10306.7	10380	10310	10353.3	10293.3	10416.7	10143.3	10310	10436.7	10466.7	10373.3	10523.3	10200	10250	10373.3	10293.3	10180	10636.7	10010	10280	10380	10203.3	10303.3	10056.7	10093.3	10370	9953.33	10333.3	10263.3	10310	10423.3	10053.3	10440	10263.3	10186.7
27.56	10563.3	10360	10303.3	10813.3	10123.3	10670	10203.3	10523.3	10386.7	10363.3	10493.3	10320	10613.3	9983.33	10353.3	10370	10146.7	10363.3	10646.7	10333.3	10190	10560	10366.7	10450	10183.3	10446.7	10373.3	10100	10133.3	10246.7	10110	10336.7	9896.67	10410	10373.3	10250	10053.3	10240	10083.3	10400	10076.7	10090	10080	9983.33	10226.7	10333.3	10216.7	10416.7	10090
27.58	10396.7	10583.3	10416.7	10556.7	10306.7	10306.7	10293.3	10310	10226.7	10130	10320	10376.7	10323.3	10280	10096.7	10300	10386.7	10710	10383.3	10270	10170	10326.7	10370	10386.7	10290	10226.7	10190	10000	10286.7	10186.7	10163.3	10230	10116.7	9956.67	10343.3	9936.67	10376.7	10123.3	9940	10243.3	9923.33	10443.3	9893.33	10266.7	9936.67	10016.7	10223.3	10210	10206.7
27.6	10193.3	10386.7	10450	10373.3	10676.7	10456.7	10270	10323.3	10526.7	10230	10356.7	10193.3	10216.7	10603.3	10240	10166.7	10280	10060	10290	10316.7	9973.33	10013.3	10400	10283.3	10246.7	10156.7	10426.7	10263.3	10206.7	10390	10190	10096.7	10296.7	10186.7	10476.7	10156.7	10210	9920	9990	10243.3	10463.3	10090	9833.33	10453.3	10163.3	10236.7	10203.3	10053.3	10520
27.62	10203.3	10540	10250	10413.3	10523.3	10503.3	10210	10220	10576.7	10646.7	10340	10316.7	10583.3	10126.7	10486.7	9870	10030	10073.3	10036.7	10526.7	10066.7	10460	10293.3	10143.3	10290	10096.7	10253.3	10260	10053.3	10010	10030	10190	10136.7	10210	10240	10063.3	10173.3	10276.7	10156.7	10210	10253.3	10460	10120	10576.7	10253.3	10163.3	10316.7	10300	10036.7
27.64	10473.3	10366.7	10373.3	10506.7	10216.7	10273.3	10346.7	10370	10350	10326.7	10206.7	10333.3	10403.3	10260	10480	10453.3	10290	10456.7	10250	10213.3	10150	10240	10333.3	10126.7	10266.7	10323.3	10116.7	10220	10103.3	10126.7	10030	10206.7	10336.7	10033.3	10113.3	10416.7	10563.3	10143.3	10146.7	10270	10170	10223.3	10366.7	9973.33	10380	9943.33	10113.3	10333.3	10066.7
27.66	10376.7	10403.3	10350	10226.7	10576.7	10293.3	10226.7	10340	10223.3	10196.7	10253.3	10436.7	10370	10036.7	10123.3	10426.7	10426.7	10470	10336.7	10213.3	10230	10300	10253.3	10336.7	10226.7	10146.7	9946.67	10303.3	10243.3	9866.67	10180	10036.7	10336.7	9906.67	10166.7	10020	10246.7	10263.3	10110	10170	10086.7	9886.67	10400	9726.67	10263.3	10150	10336.7	10533.3	10263.3
27.68	10340	10476.7	10680	10350	10193.3	10433.3	10193.3	10493.3	10033.3	10163.3	10273.3	10483.3	10616.7	10516.7	10393.3	10480	10110	10216.7	10196.7	9976.67	10296.7	10123.3	10373.3	10210	10130	9730	10253.3	10263.3	9986.67	10080	10330	10430	10420	10320	10263.3	10420	10140	10206.7	10126.7	10240	10373.3	10303.3	10426.7	9780	10343.3	10133.3	10246.7	10010	10273.3
27.7	10533.3	10440	10500	10746.7	10436.7	10256.7	10593.3	10746.7	10036.7	10153.3	10100	10393.3	9833.33	10340	10260	10330	10240	9970	10333.3	10280	10410	10016.7	10190	10196.7	10460	10100	10080	10493.3	10300	10276.7	10386.7	10086.7	10290	10153.3	9900	10306.7	10256.7	10093.3	10433.3	10216.7	10366.7	10080	10270	10290	10210	10550	10196.7	10270	10143.3
27.72	10516.7	10386.7	10560	10380	10283.3	10136.7	10213.3	10403.3	10880	10170	10130	10533.3	10370	10376.7	10070	10226.7	10033.3	9946.67	10226.7	10563.3	10273.3	9856.67	10583.3	10270	10280	10200	9936.67	10836.7	10090	10236.7	10406.7	10020	10000	9986.67	9966.67	9663.33	9910	10160	9993.33	10086.7	9746.67	10240	10386.7	10093.3	10253.3	10206.7	10166.7	10266.7	10053.3
27.74	10230	10350	10530	10233.3	9970	10436.7	10240	10363.3	10440	10210	10463.3	10196.7	10313.3	10313.3	10406.7	10286.7	10373.3	10346.7	10396.7	10416.7	10573.3	10283.3	10236.7	10286.7	10293.3	10183.3	10180	10513.3	9796.67	9940	10353.3	10200	9910	10013.3	10183.3	10136.7	10320	10106.7	9986.67	10103.3	10003.3	10343.3	10190	9990	10163.3	10040	10056.7	10380	10160
27.76	10070	10133.3	10513.3	10256.7	10406.7	10440	9920	10300	10273.3	10143.3	10020	10226.7	10090	10303.3	10400	10203.3	10183.3	10233.3	10040	9933.33	10093.3	10330	10156.7	9916.67	10356.7	9916.67	10416.7	10046.7	10370	9776.67	10123.3	10196.7	10383.3	10266.7	10260	9983.33	10383.3	10250	10153.3	10396.7	9973.33	9810	10273.3	10213.3	10140	10260	10333.3	10073.3	10230
27.78	10183.3	10196.7	10416.7	10553.3	10263.3	10150	10336.7	10420	10490	10353.3	10303.3	10473.3	10146.7	10063.3	10200	10213.3	10563.3	10600	10020	10233.3	10113.3	10413.3	10150	10060	10383.3	10156.7	10326.7	10090	10233.3	10100	10143.3	10106.7	9893.33	10236.7	10300	9893.33	10110	9970	10050	10226.7	10010	10170	9800	10400	10056.7	10193.3	9940	10086.7	10573.3
27.8	10113.3	10436.7	10343.3	10073.3	10243.3	9993.33	10203.3	10350	10176.7	10230	10143.3	10246.7	10476.7	10460	10213.3	10103.3	10443.3	10210	9960	10280	10126.7	10413.3	10136.7	10346.7	10096.7	10106.7	9866.67	10210	10370	10206.7	10033.3	10060	10220	10430	9990	10163.3	10030	10066.7	10086.7	10046.7	9970	10353.3	9853.33	10233.3	10136.7	10216.7	10183.3	10126.7	10370
27.82	10186.7	10253.3	10003.3	9936.67	10386.7	10406.7	10020	10203.3	10333.3	10296.7	10050	10430	10093.3	10236.7	10500	10400	10296.7	10303.3	9940	10306.7	10033.3	9983.33	10440	10220	10220	10030	10200	10190	10136.7	10130	10056.7	10293.3	10383.3	10056.7	9980	9816.67	10446.7	10146.7	10290	10016.7	9976.67	10226.7	9930	9973.33	10133.3	10030	10210	10300	10256.7
27.84	9930	10123.3	10233.3	10436.7	10420	10166.7	10016.7	10253.3	10280	10443.3	10146.7	10033.3	10320	10443.3	10150	10180	10113.3	10283.3	9946.67	10223.3	10260	9963.33	10270	10163.3	10263.3	10183.3	10146.7	10220	9910	10033.3	10306.7	10333.3	10220	9883.33	10080	10153.3	10423.3	10246.7	10366.7	10263.3	10376.7	10306.7	10036.7	9856.67	10213.3	10210	10120	10356.7	9896.67
27.86	10156.7	10376.7	10430	10320	10316.7	10153.3	10063.3	10583.3	10316.7	9950	10236.7	10240	10260	10266.7	10270	10143.3	9950	10526.7	10153.3	10456.7	9816.67	9923.33	10143.3	10253.3	10436.7	10230	10336.7	10120	9956.67	10236.7	10326.7	10143.3	10036.7	9720	10356.7	10036.7	10286.7	10156.7	10310	10103.3	9970	10116.7	9893.33	10100	10106.7	10136.7	10376.7	9990	10393.3
27.88	10486.7	10443.3	10283.3	10493.3	10130	10110	9846.67	10166.7	10246.7	10260	10383.3	10040	10200	10233.3	10230	10163.3	10070	10076.7	10136.7	10150	10073.3	9996.67	10180	10113.3	10293.3	10180	10170	9973.33	10036.7	10173.3	9706.67	10213.3	10186.7	9890	10316.7	9873.33	10173.3	9973.33	10040	10073.3	10166.7	10113.3	10340	9890	10396.7	9893.33	10193.3	9996.67	10260
27.9	10186.7	10230	10360	10070	9913.33	10090	10403.3	10116.7	10333.3	10270	10223.3	9973.33	10166.7	10253.3	10320	9760	9973.33	10306.7	10293.3	10183.3	10233.3	10190	10130	9963.33	9963.33	10110	9843.33	10060	10156.7	10000	10063.3	10100	10043.3	10243.3	10143.3	9980	10250	9956.67	10400	9946.67	10230	9773.33	10230	10136.7	9933.33	10120	10110	10016.7	10016.7
27.92	10270	10290	10373.3	10223.3	10350	10140	10213.3	10326.7	10290	10286.7	10370	10220	9973.33	10123.3	10256.7	10106.7	10290	10270	10183.3	10066.7	10423.3	10303.3	10020	10346.7	10030	10473.3	10023.3	10090	10130	10350	10080	9906.67	10353.3	9923.33	10343.3	9876.67	10260	9976.67	9920	9703.33	10296.7	10060	10026.7	10096.7	10073.3	10090	10190	9753.33	10096.7
27.94	10113.3	10356.7	10456.7	10186.7	10390	10150	10170	9853.33	10423.3	10316.7	10613.3	10110	10260	9810	10410	10180	10316.7	10200	10123.3	10310	9960	10253.3	10240	10076.7	9876.67	10133.3	10266.7	10156.7	10160	10216.7	10063.3	10063.3	10356.7	9840	10070	9960	10333.3	10243.3	10060	9983.33	10286.7	10223.3	10416.7	9893.33	9893.33	9886.67	10116.7	9996.67	9840
27.96	10486.7	10103.3	10250	10430	9906.67	10286.7	10333.3	10093.3	10300	10333.3	10276.7	9940	10400	10090	10366.7	10280	10300	10106.7	9900	10203.3	10196.7	9966.67	10503.3	9836.67	10216.7	10353.3	9923.33	9923.33	10106.7	10313.3	10273.3	9956.67	10166.7	9900	10106.7	10013.3	10270	9976.67	10426.7	10053.3	10156.7	10256.7	10186.7	10210	10286.7	9703.33	10090	9963.33	10176.7
27.98	10306.7	10280	10306.7	10186.7	10260	10280	10120	10293.3	10243.3	10266.7	10176.7	9916.67	10303.3	9956.67	10043.3	9983.33	10276.7	9823.33	10113.3	10286.7	10173.3	10243.3	10340	10436.7	10273.3	10270	10210	10453.3	10140	9953.33	10016.7	10033.3	10146.7	10176.7	9920	10036.7	10083.3	10260	10223.3	9943.33	10166.7	9936.67	9706.67	10033.3	10073.3	9930	9743.33	9923.33	9870
28	10296.7	10356.7	10273.3	10240	10200	10156.7	10276.7	10356.7	10320	9943.33	9986.67	10483.3	10493.3	10353.3	9976.67	9976.67	10183.3	10350	10246.7	10570	10093.3	10283.3	10236.7	10146.7	10173.3	10023.3	10270	10453.3	10246.7	9843.33	10180	10036.7	9930	10226.7	10053.3	10126.7	10123.3	10136.7	9896.67	10093.3	9990	10043.3	9943.33	10146.7	10253.3	10023.3	10030	10046.7	10260
28.02	10316.7	10533.3	10290	10070	10136.7	10240	10340	9966.67	10516.7	10383.3	10163.3	10676.7	9980	9963.33	9846.67	10150	10190	10016.7	10240	10270	9686.67	9890	10026.7	10143.3	10146.7	10113.3	10016.7	10193.3	10250	10283.3	9880	9943.33	9763.33	9900	10056.7	10123.3	10186.7	9986.67	9826.67	10170	9756.67	9836.67	10036.7	10003.3	9680	9973.33	10036.7	9766.67	9703.33
28.04	10100	10340	10133.3	10246.7	10033.3	10270	10113.3	10173.3	10300	10253.3	10196.7	10183.3	10013.3	10173.3	10230	10236.7	10136.7	10426.7	10293.3	10253.3	10063.3	9913.33	10093.3	9940	9986.67	10306.7	10276.7	9976.67	10016.7	10060	9923.33	9823.33	9903.33	9990	10320	10110	9923.33	10010	9963.33	10016.7	10046.7	10013.3	9930	9943.33	10076.7	9950	9933.33	9780	9906.67
28.06	10536.7	10120	10160	10363.3	9976.67	10146.7	10216.7	10160	10016.7	10296.7	10133.3	9883.33	10060	9900	10243.3	10340	9616.67	9833.33	10336.7	10263.3	9810	10540	10100	10293.3	10196.7	10283.3	10093.3	9530	10193.3	9976.67	9946.67	10143.3	9963.33	10223.3	10183.3	10056.7	9800	9986.67	9883.33	9906.67	9943.33	9920	10000	10310	10003.3	10100	9973.33	10103.3	10320
28.08	10213.3	10010	10373.3	10320	10070	10210	9950	10146.7	10130	10193.3	10153.3	10273.3	10043.3	10050	10146.7	10090	10136.7	9966.67	10190	10046.7	10180	10093.3	10306.7	9730	10250	9986.67	10193.3	10083.3	9863.33	10090	10170	10130	10240	9893.33	10130	10183.3	10010	9826.67	9856.67	9866.67	9943.33	9943.33	10103.3	9983.33	10060	10566.7	10116.7	10046.7	10116.7
28.1	10493.3	10356.7	10046.7	10190	10180	10526.7	9983.33	10040	10330	9900	10506.7	10413.3	10316.7	10303.3	10036.7	10046.7	9763.33	9980	10233.3	9793.33	10453.3	10186.7	9933.33	10050	10346.7	10200	9783.33	10133.3	10083.3	10130	10020	10356.7	10070	9920	9690	10160	10103.3	9843.33	10103.3	10213.3	9996.67	10206.7	9820	9936.67	10166.7	10290	10073.3	10226.7	10140
28.12	10186.7	10246.7	10190	10300	10320	10190	10276.7	9986.67	10050	10030	10573.3	10250	10156.7	10226.7	9896.67	10033.3	10306.7	10343.3	10050	10083.3	9943.33	10036.7	10026.7	9840	10153.3	9823.33	9703.33	10286.7	10040	9766.67	9906.67	9886.67	10260	10086.7	10153.3	9960	9960	9883.33	10046.7	10090	9596.67	10083.3	9853.33	10006.7	10126.7	9970	10126.7	9906.67	10283.3
28.14	10170	10396.7	10300	9940	10266.7	10373.3	10513.3	10210	10116.7	9960	10393.3	9873.33	10286.7	10100	10163.3	9993.33	10426.7	10100	10070	9996.67	10203.3	10130	10060	10026.7	10200	9973.33	10106.7	10043.3	9863.33	9923.33	10066.7	10106.7	10123.3	10000	10030	10193.3	10050	10110	10126.7	10093.3	10030	10126.7	10196.7	9843.33	9863.33	9980	9653.33	10070	10113.3
28.16	10293.3	10220	10303.3	9920	9823.33	9973.33	10120	10096.7	9953.33	10173.3	10090	10130	10076.7	10343.3	10093.3	9730	10173.3	10100	9996.67	10490	10176.7	10116.7	10126.7	9733.33	10140	9766.67	10150	9786.67	9836.67	9956.67	10203.3	10076.7	9990	10076.7	10096.7	9780	10110	10013.3	9903.33	10016.7	9990	10140	9770	9966.67	9873.33	10136.7	10003.3	10156.7	9843.33
28.18	10233.3	10223.3	10116.7	10296.7	10076.7	10440	9993.33	10200	10083.3	10043.3	10180	9746.67	10223.3	9970	10076.7	10216.7	9900	10476.7	9766.67	10283.3	10003.3	10280	9993.33	10003.3	10016.7	10220	9916.67	10283.3	10216.7	9823.33	10143.3	9890	9923.33	10190	9913.33	10096.7	10040	10050	10036.7	10040	9720	10000	9833.33	9940	9853.33	10120	10196.7	10096.7	10233.3
28.2	10223.3	10083.3	10203.3	10306.7	9973.33	10140	10243.3	10160	10063.3	10190	10500	9783.33	10293.3	10036.7	10253.3	10433.3	10026.7	9860	10266.7	10156.7	9840	9903.33	9830	9956.67	10303.3	10176.7	10216.7	10163.3	10026.7	10023.3	9823.33	10180	10133.3	10286.7	10023.3	10173.3	9720	10006.7	9910	9883.33	9936.67	9696.67	9733.33	10003.3	9880	10240	10003.3	9960	10056.7
28.22	10236.7	10083.3	10130	10116.7	10176.7	10253.3	10273.3	10366.7	10240	10043.3	10170	10070	10256.7	10343.3	10303.3	10026.7	10033.3	10180	10180	10076.7	10200	9903.33	10023.3	9983.33	10320	10160	10050	9830	10076.7	9890	10010	9993.33	10200	10130	9966.67	10096.7	9980	10180	10123.3	10040	10033.3	9760	9923.33	9783.33	10110	9953.33	9933.33	9896.67	10060
28.24	10290	10210	10116.7	10273.3	10186.7	10096.7	10086.7	10036.7	10323.3	10143.3	10283.3	9723.33	10006.7	10246.7	10040	10106.7	10120	10196.7	10313.3	10176.7	9910	10130	10453.3	9903.33	10063.3	10106.7	10160	9986.67	10300	9680	10380	10356.7	9593.33	10016.7	10093.3	10106.7	10103.3	9790	10270	10133.3	9870	9793.33	9940	9773.33	10143.3	9993.33	10023.3	9976.67	9826.67
28.26	9903.33	10283.3	9936.67	10110	10190	10473.3	10046.7	10240	10380	10023.3	10086.7	10296.7	10326.7	10063.3	10016.7	10110	10306.7	10056.7	10266.7	9976.67	9876.67	10213.3	10136.7	10076.7	10006.7	10160	10316.7	9980	9933.33	9846.67	10250	10156.7	9986.67	9946.67	9983.33	10230	9710	10093.3	9806.67	9746.67	10123.3	9886.67	10100	9883.33	10140	9990	9926.67	10090	10050
28.28	9903.33	10400	10236.7	9886.67	10366.7	10286.7	10016.7	10290	10020	10016.7	10483.3	10136.7	10006.7	9933.33	10190	10106.7	10126.7	9883.33	9886.67	10426.7	10023.3	10170	10343.3	10050	9826.67	10183.3	10223.3	9933.33	10046.7	9883.33	9710	10016.7	10040	9916.67	10033.3	10003.3	9836.67	9693.33	9930	10146.7	9820	10123.3	9656.67	10070	9910	10360	10066.7	9843.33	9923.33
28.3	10263.3	9963.33	10056.7	10123.3	10136.7	9856.67	10010	10156.7	9820	9976.67	9963.33	10116.7	10126.7	10286.7	10390	9786.67	9983.33	9976.67	9983.33	9870	10340	9863.33	10096.7	9960	9946.67	9826.67	10130	9983.33	10193.3	10073.3	10096.7	9923.33	9986.67	10046.7	10053.3	10170	10146.7	9696.67	9960	10143.3	9806.67	10020	9916.67	10100	9986.67	9990	10040	9910	10046.7
28.32	9913.33	10006.7	10023.3	9920	10173.3	10536.7	10200	10126.7	10310	9890	10250	10000	9763.33	10250	10270	9993.33	10196.7	9880	10126.7	9943.33	10146.7	10113.3	9950	10050	9800	9973.33	10036.7	9943.33	10126.7	10280	10296.7	10056.7	10230	9790	9973.33	9870	9920	10290	9983.33	9850	10060	10003.3	10063.3	9963.33	9936.67	9756.67	10166.7	9880	10203.3
28.34	10443.3	10100	10236.7	10293.3	9923.33	10253.3	10203.3	10020	10053.3	9916.67	9960	10046.7	9990	9893.33	9776.67	9650	10113.3	10140	9653.33	10220	10096.7	10200	9873.33	10246.7	10100	9956.67	9733.33	9816.67	10160	10120	10236.7	9866.67	9826.67	9970	10110	9743.33	9880	9886.67	9940	9893.33	10076.7	9956.67	9936.67	9803.33	9760	9916.67	9806.67	9786.67	10140
28.36	10276.7	10076.7	9930	10263.3	9993.33	9996.67	10080	10400	9946.67	10113.3	10086.7	10293.3	9893.33	9993.33	10013.3	9940	10070	10090	10026.7	10023.3	10153.3	9810	10003.3	10010	10206.7	10070	10130	10060	10106.7	9800	10013.3	9966.67	10113.3	10030	9853.33	9986.67	10053.3	10053.3	10093.3	10096.7	9743.33	9753.33	9953.33	9753.33	9973.33	10073.3	10053.3	10340	9960
28.38	10200	10400	10230	10236.7	10196.7	10193.3	10173.3	10033.3	9800	9850	9926.67	10173.3	9880	10030	10093.3	9856.67	9890	10120	9940	10056.7	10236.7	10360	10153.3	9960	9810	10153.3	10086.7	9753.33	9990	9950	9973.33	10073.3	10300	9676.67	10016.7	10223.3	9816.67	10060	9843.33	9920	10173.3	9830	9783.33	9550	10176.7	9756.67	9690	9926.67	9996.67
28.4	10193.3	10176.7	10100	10386.7	10116.7	10200	10100	10233.3	10056.7	9760	9863.33	10146.7	9933.33	10013.3	9830	10116.7	10173.3	9830	9953.33	10130	9856.67	9846.67	10046.7	9950	9956.67	9983.33	10066.7	9900	9740	10060	10153.3	9890	10060	9713.33	9873.33	9993.33	9863.33	9856.67	10166.7	9700	9843.33	9836.67	9863.33	10013.3	9816.67	10106.7	9900	9856.67	9940
28.42	10143.3	10056.7	10163.3	10336.7	10243.3	9943.33	10166.7	10160	10330	10086.7	9853.33	9810	10123.3	10156.7	10033.3	10343.3	10130	9876.67	9936.67	9996.67	9986.67	9893.33	9953.33	10056.7	10040	10433.3	9933.33	10000	10046.7	10046.7	10090	9746.67	9943.33	10043.3	9656.67	9980	9940	9606.67	9793.33	9660	9946.67	9946.67	9873.33	9886.67	10026.7	9990	10010	9760	9723.33
28.44	10100	10270	10200	10086.7	10076.7	9880	10303.3	9950	10303.3	10203.3	9873.33	9916.67	9923.33	9890	9776.67	10100	9896.67	10176.7	9980	9850	9690	10000	10013.3	9940	9926.67	10126.7	9826.67	10006.7	9826.67	10106.7	9810	9823.33	9880	9883.33	10033.3	10070	9750	9623.33	9996.67	9733.33	9863.33	9856.67	10066.7	9870	9803.33	9980	9973.33	9876.67	10020
28.46	10043.3	10386.7	10176.7	9966.67	10306.7	10173.3	9660	10086.7	10086.7	9786.67	10220	10076.7	10156.7	10036.7	9863.33	9936.67	10306.7	9893.33	10216.7	10156.7	9753.33	9983.33	9683.33	9810	10073.3	10136.7	9890	9776.67	10103.3	9900	9970	10120	9776.67	10013.3	9733.33	9950	9776.67	10070	10033.3	9830	9796.67	9823.33	9696.67	10066.7	9956.67	9996.67	9706.67	9676.67	10006.7
28.48	10033.3	10083.3	10403.3	10303.3	10156.7	9873.33	9996.67	10213.3	9933.33	9960	10080	10376.7	9940	10023.3	10143.3	10040	10140	9903.33	9926.67	10203.3	10106.7	10100	10010	10010	10300	9983.33	10266.7	9886.67	10020	9983.33	9963.33	9916.67	9823.33	10043.3	9896.67	10236.7	10126.7	9906.67	9953.33	9690	9866.67	9766.67	10126.7	10156.7	10060	9826.67	9776.67	10206.7	9810
28.5	10056.7	10233.3	10186.7	10410	10303.3	9820	9820	9990	10356.7	9956.67	10040	10016.7	9746.67	10250	9813.33	10170	9863.33	9950	10066.7	10120	9763.33	9916.67	9883.33	9826.67	9883.33	9906.67	9946.67	9980	10070	10043.3	9840	9683.33	9963.33	10026.7	9790	10026.7	9916.67	9870	9870	9680	9976.67	9876.67	9846.67	9810	9953.33	9920	9656.67	10270	9703.33
28.52	10216.7	10003.3	10113.3	10270	10280	9863.33	10180	10143.3	10153.3	9810	10350	9980	9663.33	10110	10140	9863.33	10120	9826.67	9760	9890	10120	9863.33	9866.67	10040	10473.3	9830	9983.33	9716.67	10043.3	9873.33	9760	9983.33	9860	9993.33	9953.33	9870	10286.7	9893.33	9916.67	9973.33	9956.67	9970	10000	9643.33	9816.67	9846.67	9866.67	10123.3	10013.3
28.54	10213.3	9966.67	9963.33	10026.7	9996.67	10140	9986.67	10136.7	9823.33	9933.33	10150	10240	9956.67	9623.33	10056.7	10050	9886.67	9873.33	10076.7	9993.33	10220	9976.67	9973.33	9870	10053.3	9940	9986.67	10033.3	9653.33	9996.67	9853.33	9963.33	9856.67	9753.33	10143.3	9660	9970	9893.33	9870	9810	9966.67	9693.33	9863.33	9803.33	9733.33	9746.67	9886.67	10183.3	10066.7
28.56	10263.3	10180	10120	10080	10270	9840	9953.33	9943.33	10103.3	9896.67	10193.3	10006.7	10006.7	9696.67	9940	10430	10326.7	9983.33	9943.33	10026.7	10143.3	10146.7	9756.67	9820	9803.33	9833.33	9913.33	9993.33	9783.33	9866.67	9836.67	9886.67	10246.7	9810	9873.33	9740	10183.3	9703.33	9796.67	9560	10086.7	9976.67	10316.7	9806.67	9776.67	10030	9826.67	10060	10026.7
28.58	10333.3	9996.67	10140	10046.7	9893.33	10010	10016.7	10006.7	9870	9906.67	9986.67	9826.67	9973.33	9996.67	10073.3	10196.7	9946.67	9993.33	9526.67	9750	10023.3	10070	9996.67	10160	10210	9763.33	10023.3	10166.7	10086.7	9783.33	10093.3	9910	10320	9696.67	9713.33	9823.33	9806.67	10003.3	9993.33	9806.67	9900	9736.67	9686.67	9936.67	9640	9756.67	10006.7	9716.67	9946.67
28.6	10043.3	10210	9886.67	10140	9856.67	10010	9750	9853.33	9866.67	9980	10226.7	10256.7	9783.33	9916.67	9903.33	9730	10113.3	9880	10100	10260	9716.67	9940	9983.33	9990	9716.67	9793.33	9933.33	10093.3	10053.3	9973.33	9866.67	9910	9926.67	9903.33	9866.67	9936.67	9716.67	10096.7	9923.33	9910	9613.33	10076.7	10060	9966.67	9723.33	10073.3	9870	9736.67	9716.67
28.62	9990	9973.33	10100	9893.33	10000	9903.33	10020	10010	9770	10003.3	10260	9710	9963.33	9740	9986.67	9996.67	10223.3	9963.33	10000	9910	9680	10096.7	10053.3	10036.7	10020	9786.67	9913.33	10080	9800	9966.67	9706.67	9863.33	9813.33	9910	9850	9936.67	9936.67	10016.7	9626.67	9673.33	9760	9740	9893.33	9750	9850	10050	9856.67	10080	9770
28.64	9910	10406.7	10083.3	9733.33	9913.33	10200	10130	10246.7	9906.67	9766.67	9953.33	9923.33	10363.3	10280	9853.33	10000	10263.3	10026.7	9820	9916.67	9810	9883.33	10156.7	9983.33	9983.33	9670	9980	10166.7	9786.67	10250	9943.33	10246.7	9723.33	9763.33	9713.33	9783.33	9880	9816.67	9903.33	10096.7	9600	9856.67	9793.33	9843.33	9870	9896.67	10013.3	10160	9880
28.66	10143.3	10126.7	10233.3	10016.7	10260	10070	10016.7	10286.7	9676.67	9990	10076.7	10036.7	9813.33	9776.67	9793.33	10010	10070	10170	9810	9890	9910	9943.33	10076.7	9813.33	10016.7	9493.33	9980	9880	9913.33	10000	9730	9823.33	10126.7	9963.33	9783.33	9450	10000	9540	9890	9913.33	9860	10050	10080	10023.3	10060	9880	9716.67	10050	9973.33
28.68	10180	10130	10326.7	10140	10420	9953.33	10176.7	10116.7	9963.33	10000	9863.33	9893.33	10003.3	10376.7	10016.7	10093.3	10133.3	10036.7	10000	9870	9936.67	10200	10086.7	10160	9910	9660	9733.33	9950	9933.33	9806.67	10273.3	10066.7	10046.7	9853.33	10013.3	9970	9963.33	9986.67	9656.67	9926.67	9930	9836.67	9933.33	9950	9750	9696.67	9883.33	9716.67	10313.3
28.7	10063.3	10336.7	10160	10066.7	9950	10206.7	10256.7	9870	9903.33	10103.3	10023.3	10100	10116.7	10020	9926.67	10256.7	10096.7	9610	9950	10276.7	9943.33	9963.33	9866.67	9906.67	9940	10200	9943.33	10286.7	10030	10170	10030	9736.67	9953.33	9906.67	9836.67	9886.67	9993.33	9786.67	9840	9816.67	9873.33	9696.67	9656.67	10016.7	9720	9633.33	10176.7	10053.3	9903.33
28.72	9823.33	10216.7	9966.67	10323.3	9866.67	10140	9886.67	10166.7	9936.67	10196.7	9833.33	10273.3	9853.33	10063.3	10020	10050	9900	9943.33	9826.67	10160	9923.33	9753.33	10260	9973.33	10240	10123.3	9946.67	10253.3	10210	9956.67	10113.3	9956.67	9813.33	9856.67	10210	9783.33	9983.33	9930	9656.67	9756.67	10006.7	9786.67	9953.33	9906.67	9836.67	9890	9906.67	10026.7	9996.67
28.74	10033.3	10296.7	10040	10050	10063.3	10403.3	10050	10176.7	10303.3	10026.7	9876.67	10213.3	10083.3	10153.3	10076.7	10350	10063.3	10346.7	10153.3	10466.7	9700	10396.7	10140	10190	9866.67	10160	9976.67	10003.3	9966.67	9893.33	9873.33	10133.3	9916.67	10093.3	10180	9803.33	9620	9963.33	9773.33	10003.3	10046.7	9846.67	10083.3	9886.67	9743.33	9916.67	9766.67	9846.67	9893.33
28.76	9986.67	10310	10056.7	10296.7	10203.3	10166.7	10206.7	10280	10230	10163.3	9986.67	9913.33	10100	10156.7	10183.3	10136.7	10090	10080	10136.7	9963.33	9833.33	10096.7	10196.7	9923.33	9943.33	10003.3	9870	10133.3	10126.7	9776.67	9916.67	9866.67	9966.67	10166.7	9966.67	9830	9673.33	10136.7	9913.33	9800	9586.67	9770	9960	9846.67	10050	9873.33	9963.33	9930	9846.67
28.78	10256.7	10296.7	10113.3	9900	10423.3	10300	10356.7	10283.3	10136.7	10160	10203.3	10076.7	10250	10046.7	9923.33	10130	9896.67	10093.3	10070	10016.7	9896.67	9910	10106.7	9886.67	10016.7	10230	9823.33	9796.67	9976.67	10163.3	10173.3	9700	9796.67	9610	10126.7	9656.67	9796.67	10153.3	10076.7	9500	9583.33	9706.67	10320	10016.7	10036.7	10200	9800	10030	10053.3
28.8	10190	10503.3	10173.3	9976.67	10036.7	10340	10410	10006.7	9913.33	9973.33	10103.3	10183.3	9980	10363.3	9840	10123.3	10273.3	9993.33	10303.3	9690	9816.67	10000	9933.33	9846.67	10080	9780	9933.33	9966.67	9953.33	9853.33	10093.3	9846.67	9816.67	9833.33	9740	9860	9773.33	9796.67	9843.33	9570	10120	10223.3	9813.33	9883.33	9956.67	9926.67	10233.3	9806.67	10216.7
28.82	10320	10200	10213.3	9696.67	10046.7	9996.67	10116.7	9960	10353.3	9903.33	10036.7	9943.33	10100	10126.7	9830	9913.33	9926.67	9700	10040	9853.33	9863.33	10136.7	10086.7	9840	10056.7	9926.67	9886.67	10136.7	10120	9826.67	10066.7	9983.33	9986.67	10123.3	9980	10103.3	9876.67	9863.33	9700	9776.67	9663.33	9816.67	9983.33	9853.33	9816.67	9923.33	9866.67	9716.67	9750
28.84	10143.3	10350	9963.33	10290	10036.7	9983.33	10273.3	10026.7	10206.7	9860	9846.67	10126.7	10153.3	9956.67	9983.33	10126.7	10006.7	9996.67	9680	9813.33	10063.3	9810	10090	9873.33	10250	9893.33	10260	10140	10050	10020	10103.3	9813.33	9776.67	9756.67	9780	9716.67	9673.33	9970	9616.67	9733.33	10100	9906.67	9893.33	10260	9930	9860	9686.67	9793.33	9873.33
28.86	10060	10260	10260	10436.7	10036.7	9990	10380	10236.7	9890	9983.33	10403.3	9940	9933.33	10296.7	9993.33	9776.67	10106.7	9793.33	9796.67	9713.33	9646.67	9903.33	10246.7	9916.67	9950	10000	10080	9960	10020	10150	10276.7	10023.3	9960	10193.3	9623.33	9820	9940	9840	10020	9880	10003.3	10093.3	9990	9730	10076.7	10023.3	9923.33	9946.67	9863.33
28.88	10286.7	10080	10406.7	9896.67	10150	10363.3	9930	10053.3	10046.7	9850	10333.3	10050	10036.7	9970	10160	10093.3	9893.33	10106.7	10276.7	10196.7	9820	9906.67	10336.7	9980	10063.3	9776.67	9733.33	9560	9683.33	9836.67	9873.33	9916.67	10123.3	9846.67	9973.33	10153.3	9976.67	9933.33	10156.7	10006.7	10143.3	9816.67	9903.33	9830	10093.3	9866.67	9936.67	9936.67	10393.3
28.9	10150	9836.67	10073.3	10080	9996.67	9906.67	10056.7	9970	10323.3	9880	10170	10123.3	9880	9790	9753.33	9823.33	9840	9976.67	10116.7	9920	10210	10130	10276.7	10296.7	10026.7	9833.33	9790	10076.7	9726.67	9886.67	10170	10096.7	9993.33	9836.67	9840	10090	9826.67	9970	9913.33	9843.33	9790	9686.67	9883.33	10143.3	9933.33	9913.33	9700	10006.7	10160
28.92	10270	9973.33	10056.7	10143.3	10083.3	10000	10403.3	9936.67	9883.33	9610	10173.3	9903.33	9963.33	10046.7	10003.3	10026.7	10300	10176.7	9846.67	9683.33	10006.7	10156.7	10210	10180	9996.67	9956.67	9683.33	9850	9936.67	9893.33	9900	9773.33	9710	9846.67	9873.33	9980	9743.33	10083.3	9723.33	9720	10256.7	10026.7	9923.33	9893.33	9990	9933.33	9833.33	10103.3	9720
28.94	9976.67	10083.3	9846.67	9713.33	10103.3	9943.33	10116.7	9980	10040	9886.67	9813.33	9640	9906.67	9940	10286.7	9920	10240	9766.67	9886.67	9886.67	9900	10126.7	9746.67	9846.67	10063.3	9896.67	9760	9803.33	9970	10083.3	9920	9893.33	9910	9800	9760	9790	9643.33	10036.7	9886.67	9640	9733.33	10200	9820	9673.33	9830	10150	9620	9953.33	9750
28.96	9956.67	10000	10070	10200	10016.7	10176.7	9833.33	9946.67	10210	9886.67	9890	9890	10246.7	10110	10053.3	10206.7	9800	9700	9960	10176.7	9673.33	9870	10000	9923.33	9573.33	10030	10076.7	9680	10176.7	9783.33	9790	10136.7	9756.67	9896.67	9930	9996.67	9836.67	9660	9506.67	9843.33	10030	9670	9550	9483.33	9706.67	9836.67	9956.67	9800	10120
28.98	10103.3	10243.3	9846.67	10073.3	10203.3	10303.3	9873.33	9656.67	10240	10140	10066.7	9900	10043.3	10136.7	9536.67	9990	9810	9950	9873.33	9830	9920	10323.3	10060	9876.67	9900	9796.67	10140	9586.67	10103.3	9936.67	9710	9986.67	9650	9826.67	9893.33	9956.67	9793.33	9670	9646.67	9680	10276.7	9896.67	9783.33	9700	9746.67	9633.33	10050	9926.67	9866.67
29	9930	9833.33	10000	9700	10120	10103.3	10056.7	9836.67	10033.3	9866.67	9896.67	9793.33	10023.3	10040	9720	9723.33	9950	9753.33	9923.33	10006.7	9423.33	9906.67	9836.67	9863.33	9840	10180	10140	9906.67	9776.67	9786.67	10086.7	9840	9733.33	9966.67	9973.33	9953.33	9693.33	9500	9803.33	10023.3	9886.67	9976.67	9806.67	9846.67	9800	9796.67	9906.67	9833.33	9670
29.02	10073.3	10203.3	10426.7	10010	9926.67	10046.7	9826.67	9910	10026.7	9956.67	9750	9996.67	9793.33	9706.67	9880	9690	10013.3	9883.33	9770	9590	10026.7	9976.67	9880	10126.7	9846.67	10013.3	9920	9863.33	9756.67	9543.33	10066.7	9756.67	10006.7	9920	9810	9736.67	9880	10066.7	10080	9826.67	9513.33	9886.67	9970	9596.67	9986.67	9760	9710	9753.33	9793.33
29.04	9993.33	10373.3	9923.33	9536.67	9496.67	10063.3	9740	9883.33	9840	9910	9700	10100	9793.33	9936.67	10180	9780	10163.3	9866.67	9486.67	9756.67	9810	10033.3	9513.33	9703.33	10220	9823.33	10213.3	9986.67	9963.33	10040	9823.33	9970	9926.67	9836.67	9756.67	9910	9853.33	9976.67	9576.67	9550	9656.67	9816.67	9560	9436.67	9516.67	10100	9896.67	9820	9836.67
29.06	9756.67	10086.7	9973.33	9930	9706.67	9916.67	10146.7	9863.33	9783.33	9886.67	9710	9993.33	9813.33	9803.33	9806.67	9916.67	10030	9780	9766.67	10070	9553.33	10090	9950	9940	9710	10066.7	9823.33	9960	9916.67	9893.33	9656.67	9843.33	9540	9556.67	9560	9856.67	9933.33	10216.7	9790	9556.67	9696.67	9726.67	10076.7	9676.67	9516.67	10003.3	9676.67	9596.67	9696.67
29.08	10053.3	9830	10030	9946.67	9970	9736.67	10133.3	10153.3	9913.33	9903.33	9930	10240	9866.67	9743.33	9736.67	9823.33	9820	10076.7	9723.33	9900	9733.33	9640	9836.67	9893.33	9813.33	9830	10000	9963.33	9793.33	9880	9916.67	9990	9893.33	9560	9563.33	9783.33	9723.33	9666.67	9886.67	9690	9946.67	9943.33	10106.7	9923.33	9840	9456.67	9540	9906.67	9860
29.1	9876.67	9986.67	9940	9816.67	10023.3	10166.7	9860	9826.67	10076.7	10046.7	10036.7	9833.33	10043.3	9713.33	9690	9863.33	9646.67	10150	9733.33	9630	9676.67	9996.67	9640	10266.7	9980	9336.67	10013.3	10070	9683.33	10000	10023.3	10000	9800	9620	9940	9820	9720	9736.67	9540	9826.67	9630	9703.33	9453.33	9683.33	9550	9686.67	9833.33	9460	9653.33
29.12	10203.3	9886.67	9980	10093.3	9970	9770	9986.67	9746.67	10136.7	9853.33	9803.33	9920	9816.67	9510	9910	9810	10103.3	10110	9870	9706.67	9640	9623.33	9923.33	10180	10030	9920	9756.67	9910	9790	9943.33	9733.33	9790	9666.67	9773.33	9846.67	9690	9656.67	9980	10053.3	9783.33	9773.33	9600	9916.67	9503.33	9770	10006.7	9750	9666.67	10016.7
29.14	10046.7	10166.7	9980	9966.67	10133.3	9793.33	9916.67	10103.3	9790	9930	9563.33	9663.33	10140	9843.33	9953.33	9856.67	9843.33	9843.33	9800	9550	9603.33	9763.33	9730	9983.33	9730	10080	9600	9876.67	9730	9663.33	9920	9796.67	9906.67	9793.33	9726.67	9856.67	9756.67	10056.7	9796.67	9536.67	9630	9980	9636.67	9756.67	9703.33	9653.33	9906.67	9700	9850
29.16	9766.67	9920	10166.7	9840	9870	10146.7	9783.33	9856.67	9763.33	10023.3	10080	9983.33	10180	9713.33	9663.33	10113.3	9836.67	9820	9770	9836.67	10033.3	9690	9666.67	10076.7	9756.67	9856.67	10023.3	10100	9756.67	9833.33	10210	9773.33	9800	9713.33	9740	9750	9830	9453.33	9650	9486.67	9893.33	9620	9826.67	9600	9660	9686.67	10183.3	9610	9786.67
29.18	10063.3	10273.3	9730	9923.33	10080	9980	9926.67	9860	10036.7	9773.33	9980	9646.67	9806.67	10130	9893.33	9823.33	9883.33	9880	9846.67	9923.33	9996.67	9710	9713.33	9763.33	9806.67	9760	10070	9900	9840	9646.67	9736.67	9926.67	9963.33	9910	9856.67	9670	9460	9590	9673.33	9556.67	9616.67	9500	9846.67	9736.67	9410	9760	9866.67	9786.67	9810
29.2	10176.7	10006.7	9700	10140	10060	9816.67	9803.33	10036.7	9856.67	9940	9723.33	9780	9813.33	9956.67	9703.33	9896.67	9783.33	10100	10123.3	9720	9890	9926.67	9456.67	9826.67	9613.33	9600	9756.67	10033.3	9780	9933.33	9796.67	10050	9936.67	9670	9780	9636.67	9900	9723.33	10036.7	9630	9796.67	9763.33	9866.67	9680	9393.33	9633.33	10066.7	9803.33	9956.67
29.22	9840	9943.33	9946.67	9906.67	9880	9723.33	9746.67	10220	10013.3	10196.7	9743.33	9990	9670	9576.67	10023.3	9750	9610	9570	9616.67	9646.67	9843.33	9690	9763.33	9750	9610	9776.67	9800	9603.33	9770	9783.33	9690	9573.33	10026.7	9886.67	9873.33	9690	9746.67	9896.67	9783.33	9566.67	9703.33	9956.67	9590	9976.67	9613.33	9790	9573.33	9826.67	9596.67
29.24	9876.67	9966.67	9760	10050	9876.67	9823.33	10020	9976.67	9930	9700	9986.67	9873.33	9860	9596.67	9876.67	10073.3	9813.33	9736.67	9700	9653.33	9796.67	9773.33	9840	9860	9540	9640	10060	9650	9670	9843.33	9423.33	9550	9866.67	9470	9533.33	9603.33	9616.67	9696.67	9776.67	9680	9743.33	9943.33	10080	9883.33	9600	9636.67	9623.33	10020	9780
29.26	9843.33	10263.3	9973.33	9986.67	9773.33	10200	10006.7	9756.67	9906.67	10080	9860	9683.33	10010	9963.33	9736.67	9733.33	9720	9553.33	9826.67	9723.33	9956.67	9573.33	9776.67	9810	9866.67	9553.33	9606.67	9636.67	9493.33	9590	9510	9623.33	9746.67	9460	9780	9513.33	9863.33	9836.67	9600	9616.67	9730	9846.67	9550	9766.67	9546.67	9493.33	9760	9636.67	9783.33
29.28	10070	9853.33	9903.33	9983.33	9780	9930	9963.33	10110	9753.33	9890	9776.67	9970	9913.33	10000	9643.33	10023.3	9920	9916.67	9963.33	9776.67	9953.33	9926.67	9943.33	9786.67	10056.7	9716.67	9840	9766.67	9973.33	9643.33	9560	9450	9500	9523.33	9970	9840	9806.67	9606.67	9586.67	9733.33	9940	9556.67	9686.67	9746.67	9750	9736.67	9860	9656.67	9706.67
29.3	9810	9883.33	9923.33	9586.67	10193.3	9826.67	9820	9870	9893.33	9773.33	10036.7	9716.67	9880	9680	9926.67	9953.33	10066.7	9530	9943.33	9383.33	9730	9773.33	9660	9480	9790	9833.33	9753.33	9523.33	9820	9810	9836.67	9956.67	9770	9813.33	9643.33	9666.67	9800	9660	9903.33	9743.33	9826.67	9766.67	9696.67	9846.67	9873.33	9816.67	9640	9866.67	9700
29.32	9713.33	10153.3	9926.67	9750	10030	9913.33	10066.7	9896.67	9583.33	9730	9826.67	9670	9740	9526.67	9646.67	10010	9900	9780	9773.33	9946.67	9633.33	9783.33	10010	9753.33	9710	9740	9463.33	9666.67	9846.67	9556.67	9706.67	9956.67	9436.67	9806.67	9626.67	9683.33	9580	9850	9543.33	9656.67	9846.67	9613.33	9850	9700	9536.67	9570	9813.33	9866.67	9370
29.34	10060	9736.67	9753.33	10116.7	9830	9640	9880	10130	9690	9810	9703.33	10020	9620	9423.33	9906.67	9716.67	9776.67	9766.67	9503.33	9816.67	9650	9720	10056.7	9943.33	9750	9976.67	9833.33	9906.67	9706.67	9283.33	9610	9703.33	9606.67	9643.33	9660	9680	9523.33	9916.67	9623.33	9523.33	9783.33	9926.67	9380	9663.33	9556.67	9766.67	9933.33	9856.67	9903.33
29.36	10020	9993.33	9786.67	9816.67	10283.3	9683.33	9770	10056.7	9860	10036.7	9916.67	9946.67	9643.33	9630	9860	9440	9870	9433.33	9703.33	9566.67	9893.33	9876.67	9686.67	9853.33	9696.67	9913.33	9830	9566.67	9683.33	9756.67	9703.33	9733.33	9583.33	9646.67	9593.33	9756.67	9470	9420	9756.67	9783.33	9770	9980	9516.67	9813.33	9700	9763.33	9720	9423.33	9926.67
29.38	9953.33	9953.33	9633.33	10073.3	9920	9563.33	9880	9953.33	9543.33	9650	9953.33	9913.33	9606.67	9966.67	9836.67	9696.67	10110	9813.33	9670	9490	9880	9603.33	10076.7	9646.67	10013.3	9530	9730	9586.67	9793.33	9626.67	9816.67	9690	9450	9880	9853.33	10013.3	9606.67	9636.67	9703.33	9800	9760	9733.33	9643.33	9996.67	9436.67	9626.67	9530	9736.67	9846.67
29.4	10140	9830	9680	10043.3	9790	9653.33	9863.33	9826.67	9736.67	9960	9720	9606.67	9903.33	9600	9690	9796.67	9640	9656.67	9626.67	9966.67	9866.67	9773.33	9910	9756.67	9980	9703.33	10070	9793.33	9466.67	9670	9510	9840	9526.67	9583.33	9813.33	9796.67	9626.67	9726.67	9653.33	9640	9873.33	9433.33	9886.67	9960	9753.33	9750	9653.33	9706.67	9800
29.42	10066.7	9833.33	10116.7	9953.33	9866.67	9473.33	9810	9820	9720	9603.33	10133.3	9600	9933.33	9756.67	9636.67	9843.33	9886.67	9710	9636.67	9780	9550	9736.67	9823.33	9713.33	9733.33	9540	9656.67	9670	9516.67	9526.67	9640	9900	9483.33	9733.33	9443.33	9603.33	9550	9756.67	9440	10023.3	9663.33	9533.33	9606.67	9926.67	9816.67	9750	9686.67	9506.67	9813.33
29.44	10010	9776.67	9683.33	10056.7	9913.33	9670	9706.67	9800	10053.3	9453.33	9703.33	10043.3	9736.67	9683.33	9606.67	9240	9846.67	9926.67	9663.33	9410	9773.33	9633.33	9800	9883.33	9720	9886.67	9700	9570	9913.33	9690	9676.67	9713.33	9396.67	9720	9723.33	9773.33	9456.67	9966.67	9530	9530	9580	9780	9623.33	9536.67	9686.67	9653.33	9946.67	9616.67	9946.67
29.46	9916.67	9910	9533.33	9953.33	9813.33	9820	9493.33	9826.67	9933.33	9453.33	9663.33	9816.67	9643.33	9563.33	10026.7	9616.67	9620	9793.33	9893.33	9726.67	9863.33	9780	9536.67	9780	9776.67	9860	9563.33	9690	9913.33	9720	9666.67	9956.67	9710	9630	9453.33	9820	9680	9610	9656.67	9810	9886.67	9593.33	9446.67	9733.33	9626.67	9650	9720	9496.67	9903.33
29.48	9633.33	9946.67	9850	9650	9616.67	9520	9686.67	9690	9793.33	9773.33	9636.67	9860	9916.67	9910	9900	9603.33	9833.33	9830	9550	9800	9516.67	9296.67	10070	9770	9553.33	9536.67	9636.67	9850	9586.67	9663.33	9623.33	9776.67	9756.67	9736.67	9716.67	9756.67	9756.67	9673.33	9710	9923.33	9696.67	9583.33	9530	9693.33	9463.33	9576.67	10020	9633.33	9800
29.5	9720	10056.7	9983.33	9930	9763.33	9783.33	9600	9963.33	10123.3	9653.33	9710	9810	10250	9643.33	9583.33	9623.33	9686.67	10003.3	9506.67	9690	9783.33	9483.33	9756.67	9790	9910	9310	9710	9806.67	9650	9800	9806.67	9923.33	9536.67	9770	9840	9946.67	9690	9743.33	10073.3	9616.67	10080	9396.67	9513.33	9780	9786.67	9643.33	9740	9446.67	9620
29.52	9840	10100	9876.67	9630	9760	9933.33	9683.33	9903.33	9730	9953.33	9960	9890	9870	9776.67	9506.67	9850	9926.67	9843.33	9683.33	9703.33	9746.67	9453.33	9646.67	10063.3	9843.33	9760	9830	9833.33	9686.67	9730	9596.67	9753.33	9723.33	9653.33	9693.33	9813.33	9860	9636.67	9416.67	9890	9616.67	9613.33	9626.67	9650	9900	9456.67	9676.67	9650	9746.67
29.54	9806.67	10180	9680	9706.67	9910	10030	9816.67	9776.67	9583.33	9666.67	9803.33	10006.7	9563.33	9903.33	10106.7	9510	9570	9766.67	9793.33	9953.33	9836.67	9720	9443.33	9490	9600	9696.67	9470	9556.67	9693.33	9713.33	9773.33	9560	9706.67	9923.33	9823.33	9420	9550	9330	9843.33	9786.67	9603.33	9586.67	9733.33	9700	9473.33	9593.33	9860	9770	9493.33
29.56	9833.33	9923.33	9690	9770	9570	9706.67	9670	9953.33	9803.33	9790	9736.67	9896.67	9660	9776.67	9566.67	9656.67	9733.33	9693.33	9773.33	9850	9983.33	9840	9450	9730	9650	9470	9650	9463.33	9800	9733.33	9496.67	9410	9683.33	10023.3	9730	9450	9870	9556.67	9810	9520	9726.67	9786.67	9616.67	9946.67	9623.33	9916.67	9730	9776.67	9780
29.58	9913.33	9800	9776.67	9733.33	9746.67	9783.33	9756.67	9706.67	9836.67	9926.67	9823.33	9886.67	9616.67	9533.33	9510	9643.33	9886.67	9573.33	9730	9856.67	9693.33	10246.7	9653.33	9753.33	9863.33	9700	9850	9776.67	9730	9923.33	9420	9756.67	9930	9513.33	9410	9653.33	9643.33	9990	9756.67	9556.67	9846.67	9750	9843.33	9646.67	9643.33	9680	9993.33	9696.67	9630
29.6	9706.67	9663.33	9973.33	9850	9810	9910	9753.33	9956.67	9456.67	9983.33	9883.33	9876.67	9560	9850	9940	9723.33	9900	9826.67	9716.67	9683.33	9646.67	9846.67	9630	9936.67	9710	9973.33	9856.67	9666.67	9796.67	9786.67	9796.67	9723.33	9993.33	9563.33	9593.33	9586.67	9510	9570	9293.33	9760	9916.67	9376.67	9636.67	9683.33	9826.67	9540	9766.67	9696.67	9810
29.62	10090	9716.67	10033.3	9863.33	9870	9906.67	9673.33	9846.67	9616.67	9673.33	9736.67	9703.33	9866.67	9706.67	9770	9693.33	9856.67	9753.33	9933.33	9763.33	9683.33	9743.33	9570	9816.67	9780	9366.67	9576.67	9470	9736.67	9726.67	9720	9516.67	9590	9590	9883.33	9623.33	9736.67	9653.33	9460	9693.33	9783.33	9563.33	9983.33	9706.67	9540	9753.33	9426.67	9770	9673.33
29.64	9860	9556.67	10093.3	9453.33	9706.67	9970	9526.67	9756.67	9673.33	9566.67	9760	9836.67	9623.33	9686.67	9770	9810	9610	9863.33	9773.33	9713.33	9950	9643.33	9593.33	9690	9773.33	9646.67	9626.67	9460	9903.33	9690	9460	9636.67	9783.33	9573.33	9826.67	9566.67	9720	9496.67	9773.33	9613.33	9673.33	9610	9543.33	9773.33	9423.33	9560	9690	9823.33	9623.33
29.66	9746.67	9966.67	9916.67	10000	9800	9766.67	9826.67	10060	9596.67	9670	9923.33	9876.67	9756.67	9903.33	9566.67	10026.7	10060	9783.33	9506.67	9560	9753.33	10026.7	9626.67	9690	9796.67	9893.33	9693.33	9573.33	9730	9570	9490	9713.33	9730	9580	9616.67	9640	9653.33	9713.33	9493.33	9750	9463.33	9526.67	9763.33	9570	9806.67	9523.33	9716.67	9930	9833.33
29.68	9726.67	9940	9536.67	9913.33	10066.7	9970	9753.33	9693.33	9523.33	9826.67	9550	9983.33	9750	9826.67	9810	9823.33	9926.67	9880	9580	9380	9966.67	9673.33	9690	9536.67	9876.67	9523.33	9643.33	9590	9553.33	9626.67	9426.67	9906.67	9953.33	9790	9766.67	9540	9743.33	9793.33	9643.33	9993.33	9333.33	9296.67	9746.67	9683.33	10040	9640	9560	9833.33	9686.67
29.7	9683.33	9906.67	9893.33	10223.3	9746.67	9973.33	9640	9896.67	9726.67	9916.67	9820	9850	9786.67	9640	9843.33	10046.7	9600	9686.67	9533.33	9530	9960	9753.33	9763.33	9783.33	9890	9206.67	9620	9556.67	9746.67	9683.33	9610	9593.33	9766.67	9790	9486.67	9923.33	9676.67	9726.67	9413.33	9696.67	9600	9603.33	9600	9370	9670	9623.33	9590	9440	9676.67
29.72	9966.67	9626.67	9776.67	10013.3	9576.67	9796.67	9376.67	9853.33	9563.33	9676.67	9673.33	9803.33	9646.67	9600	9873.33	9486.67	9756.67	9966.67	9803.33	9833.33	9823.33	9733.33	9610	9390	9286.67	9423.33	9546.67	9696.67	9780	9760	9806.67	9820	9523.33	9430	9773.33	9363.33	9630	9413.33	9350	9663.33	9680	9486.67	9553.33	9636.67	9496.67	9503.33	9743.33	9580	9703.33
29.74	9973.33	9956.67	9823.33	10100	9736.67	9603.33	9973.33	9573.33	9796.67	9583.33	9513.33	9726.67	9650	9573.33	9826.67	9520	9716.67	9576.67	9783.33	9820	9856.67	9733.33	9830	9920	9683.33	9556.67	9646.67	9833.33	9653.33	9540	9653.33	9580	9790	9473.33	9823.33	9550	9603.33	9260	9756.67	9746.67	9396.67	9443.33	9846.67	9366.67	9630	9823.33	9603.33	9750	9606.67
29.76	9846.67	9750	10043.3	9873.33	9710	9470	9723.33	9953.33	9893.33	9730	9536.67	9583.33	9333.33	9830	9820	9863.33	9576.67	9670	9670	9666.67	9800	9446.67	9503.33	9553.33	9703.33	9590	9590	9543.33	9950	9796.67	9636.67	9673.33	9533.33	9653.33	9350	9543.33	9573.33	9550	9603.33	9663.33	9473.33	9683.33	9683.33	9276.67	9556.67	9450	9726.67	9513.33	9556.67
29.78	9790	9770	9756.67	9583.33	9813.33	9650	9730	9840	9743.33	9950	9813.33	9776.67	9813.33	9693.33	9870	9616.67	9796.67	9710	9670	9960	9893.33	9546.67	9670	9556.67	9336.67	9716.67	9703.33	9746.67	9730	9600	9473.33	9556.67	9653.33	9550	9696.67	9586.67	9470	9490	9643.33	9373.33	9530	9646.67	9496.67	9623.33	9280	9500	9456.67	9516.67	9686.67
29.8	9863.33	9480	9480	9873.33	9893.33	9653.33	9746.67	9876.67	9843.33	9410	10016.7	9393.33	9680	9860	9713.33	9646.67	9720	9506.67	9696.67	10046.7	9586.67	9810	9370	9703.33	9610	9653.33	9476.67	9830	9576.67	9570	9680	9646.67	9700	9623.33	9563.33	9710	9590	9853.33	9506.67	9180	9696.67	9683.33	9353.33	9423.33	9383.33	9736.67	9530	9650	9690
29.82	9860	9893.33	9496.67	9713.33	9663.33	9793.33	9790	10046.7	9416.67	9870	9490	9723.33	9610	9686.67	9853.33	9663.33	9840	9510	9933.33	9476.67	9723.33	9716.67	9600	9690	9603.33	9740	9936.67	9750	9640	9690	9473.33	9063.33	9883.33	9650	9620	9586.67	9493.33	9716.67	9590	9293.33	9570	9440	9423.33	9510	9716.67	9570	9753.33	9563.33	9646.67
29.84	9656.67	9803.33	9783.33	10006.7	9536.67	9553.33	9673.33	10020	10103.3	9860	9456.67	9810	9843.33	9586.67	9753.33	9740	9803.33	9550	9740	9796.67	9633.33	10006.7	9903.33	9526.67	9823.33	9723.33	9500	9833.33	9753.33	9473.33	9283.33	9536.67	9856.67	9826.67	9706.67	9630	9390	9326.67	9233.33	9406.67	9243.33	9623.33	9543.33	9480	9503.33	9520	9730	9620	9770
29.86	9743.33	9620	10050	10006.7	9660	9543.33	10050	9756.67	9753.33	9923.33	9720	9833.33	9643.33	9820	9373.33	9643.33	9516.67	9683.33	9940	9876.67	9826.67	9473.33	9856.67	9603.33	9576.67	9740	9610	9746.67	9543.33	9810	9610	9780	9960	9486.67	9700	9756.67	9570	9683.33	9580	9630	9403.33	9760	9480	9570	9370	9566.67	9523.33	9750	9550
29.88	9776.67	9873.33	9900	9880	9443.33	9736.67	9606.67	9820	9896.67	9736.67	9786.67	9803.33	9736.67	9563.33	9693.33	9956.67	9750	9960	9643.33	9510	9790	9970	9573.33	9783.33	9683.33	9526.67	9566.67	9736.67	9353.33	9653.33	9810	9976.67	9703.33	9740	9383.33	9393.33	9773.33	9643.33	9863.33	9893.33	9503.33	9713.33	9543.33	9593.33	9663.33	9673.33	9550	9676.67	9583.33
29.9	9566.67	9833.33	9693.33	9636.67	9686.67	9733.33	9816.67	9740	9743.33	9780	9793.33	9766.67	9643.33	9713.33	9463.33	9416.67	9670	9690	9466.67	9793.33	9646.67	9843.33	9673.33	9906.67	9950	9773.33	9710	9710	9743.33	9933.33	9573.33	9623.33	9683.33	9896.67	9370	9696.67	9560	9370	9730	9726.67	10070	9386.67	9606.67	9613.33	9646.67	9743.33	9583.33	9683.33	9566.67
29.92	9933.33	10063.3	9763.33	9773.33	9633.33	9703.33	9806.67	9716.67	10143.3	9693.33	9976.67	9880	9796.67	9810	9746.67	9496.67	9863.33	9980	9690	9723.33	9510	9863.33	9546.67	9846.67	9846.67	9500	9466.67	9616.67	9583.33	9493.33	9516.67	9770	9640	9740	9476.67	9550	9606.67	9586.67	9380	9673.33	9950	9330	9613.33	9506.67	9573.33	9750	9560	9623.33	9556.67
29.94	9696.67	10010	9740	9783.33	9736.67	9963.33	10016.7	9833.33	9656.67	9440	9850	9856.67	9693.33	9883.33	9486.67	9723.33	9913.33	9460	9620	9716.67	9726.67	9583.33	9746.67	9606.67	9636.67	9663.33	9406.67	9556.67	9610	9753.33	9503.33	9586.67	9486.67	9566.67	9583.33	9590	9713.33	9666.67	9493.33	9800	9543.33	9923.33	9450	9766.67	9716.67	9846.67	9526.67	9603.33	9923.33
29.96	10000	9963.33	9653.33	9766.67	9770	9793.33	9756.67	9760	9686.67	9466.67	9666.67	9803.33	9866.67	9566.67	9210	9900	9840	9633.33	9320	9520	9496.67	9846.67	9746.67	9936.67	9606.67	9403.33	9633.33	9813.33	9620	9793.33	9660	9633.33	9603.33	9696.67	9963.33	9543.33	9550	9386.67	9886.67	9463.33	9683.33	9553.33	9613.33	9580	9643.33	9553.33	9736.67	9623.33	9673.33
29.98	9630	9843.33	10016.7	9986.67	9710	9916.67	9730	9676.67	9900	9640	9596.67	9966.67	9826.67	9696.67	9700	9526.67	9833.33	9783.33	9630	9720	9680	9866.67	10090	9486.67	9676.67	9703.33	9443.33	9713.33	9470	9796.67	9586.67	9496.67	9910	9636.67	9780	9560	9720	9200	9626.67	9496.67	9556.67	9446.67	9703.33	9763.33	9423.33	9560	9776.67	9773.33	9606.67
30	9826.67	9953.33	9763.33	9756.67	9453.33	9806.67	10006.7	10000	9403.33	9643.33	9493.33	9813.33	9600	9790	9673.33	9723.33	9756.67	9783.33	9603.33	9716.67	9666.67	9856.67	9893.33	9476.67	9826.67	9820	9636.67	9716.67	9606.67	9573.33	9736.67	9656.67	9773.33	9320	9326.67	9516.67	9746.67	9543.33	9400	9760	9450	9690	9273.33	9603.33	9843.33	9686.67	9356.67	9723.33	9710
30.02	9940	9746.67	9760	9853.33	9793.33	9690	9600	9696.67	9530	9813.33	9940	9946.67	9850	9890	9690	9406.67	9786.67	9830	9750	9710	9533.33	9776.67	9473.33	10003.3	9410	9440	9480	9330	9963.33	9610	9833.33	9873.33	9510	9593.33	9440	9546.67	9833.33	9596.67	9606.67	9730	9463.33	9776.67	9550	9556.67	9473.33	9656.67	9770	9653.33	9583.33
30.04	9866.67	10013.3	9853.33	9990	9753.33	9606.67	9606.67	9943.33	9616.67	9466.67	9363.33	9843.33	9790	9776.67	9746.67	9626.67	9436.67	9480	9853.33	9910	9663.33	9680	9350	9720	9726.67	9740	9283.33	9473.33	9596.67	9750	9653.33	9563.33	9703.33	9760	9486.67	9456.67	9310	9513.33	9753.33	9413.33	9820	9640	9676.67	9780	9603.33	9583.33	9710	9490	9383.33
30.06	9586.67	10013.3	9646.67	9810	9806.67	9683.33	9396.67	9873.33	9523.33	9573.33	9433.33	9543.33	9596.67	9743.33	9483.33	9926.67	9856.67	9353.33	9806.67	9620	9483.33	9783.33	9506.67	9520	9716.67	9916.67	9573.33	9460	9643.33	9620	9636.67	9716.67	9946.67	9633.33	9573.33	9693.33	9916.67	9730	9666.67	9426.67	9366.67	9666.67	9683.33	9676.67	9520	9616.67	10030	9923.33	9496.67
30.08	9576.67	9713.33	9750	9856.67	9913.33	9756.67	9776.67	9776.67	9723.33	9620	9430	9396.67	9553.33	9506.67	9890	9766.67	9763.33	9900	10023.3	9506.67	9806.67	9766.67	9446.67	9573.33	9533.33	9446.67	9696.67	9703.33	9563.33	9523.33	9653.33	9550	9643.33	9710	9423.33	9463.33	9380	9660	9633.33	9576.67	9550	9283.33	9676.67	9803.33	9273.33	9416.67	9466.67	9783.33	9523.33
30.1	9756.67	9690	9816.67	9616.67	10083.3	9696.67	9850	9736.67	9676.67	9586.67	9450	9660	9726.67	9863.33	9750	9703.33	9683.33	9960	9660	9706.67	9523.33	9833.33	9453.33	9436.67	9530	9566.67	9376.67	9710	9770	9820	9726.67	9580	9473.33	9596.67	9833.33	9760	9710	9706.67	9550	9666.67	9773.33	9420	9833.33	9646.67	9393.33	9556.67	9370	9353.33	9500
30.12	9930	9496.67	10133.3	9840	9833.33	9390	9740	9690	9496.67	9586.67	9606.67	9750	9706.67	9910	9750	10100	9463.33	9390	9746.67	9860	9413.33	9433.33	10030	9643.33	9363.33	9530	9573.33	9456.67	9553.33	9660	9556.67	9656.67	9566.67	9510	9420	9476.67	9660	9546.67	9733.33	9390	9430	9320	9473.33	9423.33	9580	9406.67	9556.67	9363.33	9460
30.14	10070	9790	9656.67	9773.33	9453.33	9630	9443.33	9853.33	9470	9900	9833.33	9836.67	9616.67	9620	9680	9770	9786.67	9743.33	9716.67	9803.33	9696.67	9586.67	9633.33	9676.67	9833.33	9533.33	9616.67	9526.67	9696.67	9653.33	9310	9370	9353.33	9410	9736.67	9706.67	9640	9723.33	9806.67	9300	9760	9420	9396.67	9626.67	9526.67	9570	9370	9503.33	9470
30.16	9786.67	9796.67	9663.33	9916.67	9753.33	9453.33	9686.67	9936.67	9610	9836.67	9746.67	9456.67	9876.67	9933.33	9750	9713.33	9793.33	9480	9586.67	9833.33	9480	9743.33	9793.33	9470	9533.33	9643.33	9796.67	9550	9573.33	9596.67	9503.33	9590	9780	9770	9546.67	9770	9776.67	9613.33	9443.33	9640	9660	9596.67	9486.67	9653.33	9683.33	9443.33	9243.33	9610	9523.33
30.18	9863.33	9786.67	9726.67	9520	9573.33	10060	9823.33	9816.67	9700	9690	9576.67	9743.33	9760	9830	9683.33	9663.33	9593.33	9546.67	9706.67	9723.33	9870	9603.33	9603.33	9606.67	9586.67	9413.33	9610	9656.67	9130	9466.67	9600	9433.33	9903.33	10016.7	9603.33	9310	9593.33	9643.33	9493.33	9546.67	9476.67	9646.67	9603.33	9486.67	9503.33	9573.33	9346.67	9470	9556.67
30.2	9686.67	9966.67	9803.33	9610	9726.67	9913.33	9830	9793.33	9646.67	9720	9526.67	9750	9920	9846.67	9483.33	9923.33	9573.33	9736.67	9580	9890	9426.67	9470	9733.33	9680	9293.33	9350	9703.33	9810	9483.33	9556.67	9646.67	9256.67	9673.33	9606.67	9450	9950	9516.67	9523.33	9776.67	9623.33	9496.67	9836.67	9666.67	9623.33	9733.33	9646.67	9550	9513.33	9450
30.22	9540	9640	9806.67	9590	9670	9793.33	9530	9746.67	9733.33	9560	9730	9416.67	9783.33	9603.33	9743.33	9840	9563.33	9603.33	9690	9590	9540	9706.67	9506.67	9570	9550	9336.67	9733.33	9583.33	9770	9496.67	9826.67	9526.67	9710	9580	9686.67	9990	9343.33	9200	9486.67	9450	9560	9356.67	9750	9640	9733.33	9280	9400	9216.67	9516.67
30.24	9576.67	9756.67	9700	9510	9683.33	9776.67	9713.33	9750	9783.33	9526.67	9666.67	9863.33	9816.67	9600	9540	9576.67	9290	9813.33	9813.33	9623.33	9686.67	9536.67	9786.67	9756.67	9470	9263.33	9760	9726.67	9583.33	9470	9553.33	9666.67	9496.67	9883.33	9536.67	9650	9706.67	9266.67	9716.67	9400	9413.33	9480	9366.67	9050	9690	9653.33	9330	9633.33	9860
30.26	9770	9733.33	9783.33	9800	9593.33	9700	9863.33	9656.67	9416.67	9846.67	9753.33	9633.33	9763.33	9560	9943.33	9723.33	9483.33	9753.33	9453.33	9623.33	9636.67	9643.33	9973.33	9430	9653.33	9766.67	9490	9543.33	9436.67	9536.67	9663.33	9500	9586.67	9583.33	9790	9296.67	9436.67	9563.33	9586.67	9390	9420	9646.67	9760	9420	9593.33	9543.33	9773.33	9843.33	9663.33
30.28	9490	9933.33	9886.67	9896.67	9750	9816.67	9900	9556.67	9600	9610	9443.33	9900	9836.67	9373.33	9653.33	9783.33	9936.67	9810	9730	9506.67	9586.67	9483.33	9870	9543.33	9516.67	9630	9543.33	9680	9376.67	9413.33	9680	9403.33	9510	9736.67	9400	9670	9630	9583.33	9240	9586.67	9396.67	9526.67	9550	9720	9286.67	9293.33	9740	9926.67	9480
30.3	9806.67	9660	9900	9680	9820	9716.67	9546.67	9656.67	9806.67	9736.67	9430	9530	9496.67	9503.33	9623.33	9693.33	9760	9710	9690	9690	9450	9336.67	9506.67	9530	9783.33	9450	9660	9680	9460	9413.33	9586.67	9430	9683.33	9450	9526.67	9760	9513.33	9660	9543.33	9610	9343.33	9660	9593.33	9450	9456.67	9786.67	9616.67	9506.67	9353.33
30.32	9836.67	9513.33	9660	9886.67	9780	9680	9683.33	9356.67	10046.7	9340	9806.67	9573.33	9600	9546.67	9513.33	9566.67	9553.33	9676.67	9593.33	9530	10046.7	9650	9633.33	9556.67	9526.67	9743.33	9543.33	9780	9523.33	9576.67	9583.33	9253.33	9506.67	9736.67	9240	9593.33	9276.67	9560	9643.33	9686.67	9826.67	9580	9906.67	9433.33	9280	9503.33	9573.33	9570	9573.33
30.34	9460	9630	9346.67	10020	9706.67	9696.67	9436.67	9736.67	9890	9600	9683.33	9763.33	9390	9366.67	9590	9616.67	9646.67	9640	9466.67	9596.67	9663.33	9670	9590	9403.33	9710	9813.33	9456.67	9303.33	9573.33	9646.67	9680	9763.33	9753.33	9546.67	9730	9720	9330	9330	9450	9590	9406.67	9630	9756.67	9593.33	9620	9486.67	9493.33	9696.67	9663.33
30.36	9573.33	9716.67	9733.33	9533.33	9563.33	9666.67	9756.67	9660	9613.33	9546.67	9473.33	9753.33	9680	9140	9700	9686.67	9776.67	9640	9570	9550	9503.33	9516.67	9700	9560	9683.33	9730	9766.67	9503.33	9806.67	9376.67	9593.33	9356.67	9583.33	9446.67	9473.33	9540	9543.33	9400	9773.33	9363.33	9413.33	9513.33	9536.67	9540	9640	9823.33	9383.33	9423.33	9636.67
30.38	9740	9703.33	9563.33	9776.67	9626.67	9700	9553.33	9750	9713.33	9860	9483.33	9466.67	9390	9586.67	9676.67	9480	9906.67	9626.67	9473.33	9560	9820	9410	10070	9446.67	9576.67	9530	9516.67	9553.33	9586.67	9520	9516.67	9633.33	9376.67	9486.67	9576.67	9623.33	9500	9440	9396.67	9283.33	9540	9850	9563.33	9230	9566.67	9423.33	9150	9480	9376.67
30.4	9800	9860	9463.33	9783.33	9893.33	9606.67	9720	9766.67	9690	9446.67	9560	9856.67	9443.33	9630	9550	9760	9780	9536.67	9746.67	9606.67	9380	9543.33	9696.67	9590	9486.67	9546.67	9526.67	9783.33	9563.33	9740	9676.67	9746.67	9770	9496.67	9200	9616.67	9766.67	9726.67	9346.67	9510	9520	9690	9593.33	9270	9496.67	9243.33	9550	9513.33	9656.67
30.42	9846.67	9556.67	9610	9803.33	9853.33	9770	9806.67	9380	9580	9376.67	9603.33	9883.33	9660	9606.67	9416.67	9903.33	9613.33	9486.67	9503.33	9533.33	9580	9433.33	9443.33	9760	9820	9680	9733.33	9553.33	9686.67	9783.33	9796.67	9753.33	9923.33	9486.67	9350	9526.67	9456.67	9756.67	9523.33	9360	9493.33	9576.67	9620	9510	9506.67	9586.67	9650	9473.33	9833.33
30.44	9616.67	9700	9436.67	9516.67	9446.67	9830	9806.67	9493.33	9470	9603.33	9700	9716.67	9516.67	9226.67	9440	9960	9586.67	9443.33	9673.33	9483.33	9270	9836.67	9486.67	9486.67	9653.33	9566.67	9636.67	9580	9556.67	9903.33	9800	9583.33	9550	9416.67	9583.33	9303.33	9273.33	9580	9480	9200	9516.67	9603.33	9503.33	9440	9236.67	9550	9550	9393.33	9476.67
30.46	9920	9496.67	9783.33	9343.33	9690	9733.33	9660	9736.67	9716.67	9740	9546.67	9576.67	9483.33	9506.67	9633.33	9846.67	9790	9790	9956.67	9486.67	9650	9266.67	9673.33	9846.67	9830	9540	9756.67	9570	9566.67	9433.33	9560	9663.33	9563.33	9736.67	9423.33	9323.33	9323.33	9740	9443.33	9270	9606.67	9300	9713.33	9483.33	9336.67	9613.33	9380	9416.67	9466.67
30.48	9896.67	9980	9810	9816.67	9430	9456.67	9806.67	9726.67	9706.67	9663.33	9710	9650	9646.67	9793.33	9550	9743.33	9576.67	9690	9546.67	9486.67	9433.33	9536.67	9586.67	9896.67	9860	9730	9523.33	9333.33	9560	9370	9406.67	9630	9783.33	9673.33	9353.33	9466.67	9596.67	9860	9523.33	9443.33	9663.33	9506.67	9610	9680	9260	9450	9473.33	9680	9663.33
30.5	9856.67	9890	9910	9670	9693.33	9813.33	9746.67	9663.33	9610	9373.33	9796.67	9490	9616.67	9793.33	9686.67	9553.33	9583.33	9696.67	9406.67	9810	9730	9530	9303.33	9806.67	9486.67	9743.33	9440	9676.67	9640	9280	9580	9603.33	9373.33	9463.33	9456.67	9493.33	9230	9823.33	9623.33	9370	9503.33	9650	9540	9400	9313.33	9410	9353.33	9733.33	9506.67
30.52	9786.67	9776.67	9396.67	9623.33	9610	9526.67	9496.67	9606.67	9476.67	9613.33	9616.67	9560	9290	9713.33	9613.33	9623.33	9813.33	9356.67	9413.33	9733.33	9533.33	9756.67	9423.33	9910	9636.67	9470	9653.33	9433.33	9510	9536.67	9716.67	9490	9560	9366.67	9603.33	9260	9436.67	9660	9813.33	9566.67	9223.33	9660	9590	9276.67	9523.33	9333.33	9590	9406.67	9463.33
30.54	9820	9613.33	9660	9540	9743.33	9853.33	9843.33	9600	9603.33	9610	9690	9616.67	9463.33	9823.33	9696.67	9336.67	9546.67	9340	9463.33	9950	9743.33	9483.33	9636.67	9206.67	9620	9603.33	9440	9500	9560	9610	9486.67	9576.67	9680	9423.33	9410	9506.67	9283.33	9660	9420	9490	9620	9410	9576.67	9336.67	9466.67	9470	9396.67	9613.33	9523.33
30.56	9803.33	9613.33	9913.33	9793.33	9830	9686.67	9770	9926.67	9680	9653.33	9703.33	9180	9750	9646.67	9320	9506.67	9450	9453.33	9463.33	9666.67	9620	9720	9410	9736.67	9403.33	9830	9373.33	9460	9623.33	9386.67	9360	9410	9260	9736.67	9746.67	9716.67	9326.67	9466.67	9390	9646.67	9696.67	9563.33	9600	9386.67	9493.33	9603.33	9613.33	9493.33	9430
30.58	9860	9490	10016.7	9656.67	9290	9803.33	9726.67	9656.67	9503.33	9633.33	9736.67	9376.67	9163.33	9643.33	9843.33	9560	9523.33	9833.33	9746.67	9586.67	9780	9423.33	9573.33	9473.33	9483.33	9740	9510	9470	9586.67	9340	9470	9453.33	9560	9503.33	9293.33	9560	9583.33	9606.67	9486.67	9450	9633.33	9253.33	9650	9550	9620	9616.67	9420	9680	9706.67
30.6	9700	9486.67	9720	9430	9670	9666.67	9620	9593.33	9536.67	9556.67	9483.33	9513.33	9506.67	9536.67	9576.67	9740	9840	9573.33	9573.33	9353.33	9763.33	9486.67	9230	9370	9330	9413.33	9556.67	9430	9380	9566.67	9593.33	9300	9596.67	9503.33	9513.33	9370	9700	9610	9533.33	9493.33	9476.67	9373.33	9676.67	9626.67	9156.67	9570	9590	9510	9430
30.62	9490	9790	9466.67	9576.67	9733.33	9786.67	9716.67	9800	9720	9556.67	9850	9660	9826.67	9836.67	9463.33	9676.67	9826.67	9740	9826.67	9603.33	9626.67	9303.33	9386.67	9386.67	9653.33	9376.67	9593.33	9656.67	9563.33	9670	9550	9473.33	9773.33	9543.33	9316.67	9283.33	9490	9446.67	9613.33	9360	9863.33	9326.67	9520	9866.67	9580	9516.67	9310	9573.33	9630
30.64	9933.33	9883.33	9566.67	9396.67	9823.33	9836.67	9980	9716.67	9536.67	9520	9686.67	9843.33	9960	9513.33	9993.33	9786.67	9816.67	9383.33	9670	9590	9283.33	9383.33	9236.67	9553.33	9650	9360	9513.33	9486.67	9736.67	9670	9536.67	9286.67	9760	9656.67	9313.33	9800	9670	9566.67	9566.67	9523.33	9443.33	9400	9853.33	9396.67	9556.67	9613.33	9650	9563.33	9496.67
30.66	9823.33	9826.67	9786.67	9690	9636.67	9746.67	9740	9700	9770	9866.67	9943.33	9410	9593.33	9503.33	9523.33	9566.67	9413.33	9366.67	9680	9460	9520	9540	9623.33	9746.67	9833.33	9476.67	9413.33	9773.33	9603.33	9623.33	9653.33	9683.33	9360	9380	9693.33	9623.33	9753.33	9793.33	9733.33	9630	9516.67	9626.67	9640	9440	9536.67	9656.67	9533.33	9703.33	9523.33
30.68	9850	9976.67	9400	9653.33	9850	9676.67	9656.67	9890	9783.33	9773.33	9940	9483.33	9580	9550	9803.33	9400	9533.33	9486.67	9886.67	9786.67	9910	9680	9530	9653.33	9593.33	9600	9750	9453.33	9723.33	9673.33	9746.67	9486.67	9600	9553.33	9676.67	9593.33	9486.67	9606.67	9483.33	9680	9413.33	9843.33	9693.33	9523.33	9480	9606.67	9370	9410	9340
30.7	9893.33	9950	9626.67	9433.33	9703.33	9630	9890	9660	9780	9733.33	9773.33	9843.33	9720	9523.33	9640	9693.33	9760	9756.67	9553.33	9486.67	9866.67	9680	9323.33	9643.33	9493.33	9836.67	9543.33	9480	9666.67	9386.67	9690	9670	9513.33	9730	9606.67	9643.33	9696.67	9950	9596.67	9603.33	9426.67	9746.67	9440	9523.33	9496.67	9463.33	9580	9733.33	9396.67
30.72	9833.33	9816.67	9820	9763.33	9670	9620	9823.33	9680	9476.67	9686.67	9723.33	9643.33	9723.33	9560	9560	9613.33	9590	9343.33	9383.33	9570	9393.33	9843.33	9700	9773.33	9320	9523.33	9606.67	9690	9510	9603.33	9553.33	9433.33	9373.33	9386.67	9770	9713.33	9730	9873.33	9396.67	9873.33	9480	9566.67	9430	9723.33	9473.33	9180	9420	9830	9753.33
30.74	9746.67	9776.67	9866.67	9560	9896.67	9590	9656.67	9583.33	9606.67	9896.67	9633.33	9593.33	9473.33	9290	9803.33	9713.33	9836.67	9496.67	9520	9643.33	9560	9956.67	9776.67	9746.67	9420	9536.67	9713.33	9610	9290	9593.33	9340	9490	9673.33	9423.33	9786.67	9383.33	9386.67	9580	9676.67	9580	9643.33	9620	9223.33	9553.33	9606.67	9393.33	9550	9443.33	9510
30.76	9646.67	9586.67	9520	9713.33	9683.33	9696.67	9423.33	9706.67	9860	9620	9413.33	9630	9746.67	9740	9753.33	9766.67	9643.33	9463.33	9756.67	9833.33	9383.33	9776.67	9636.67	9826.67	9716.67	9676.67	9683.33	9483.33	9866.67	9623.33	9660	9456.67	9473.33	9420	9483.33	9533.33	9400	9756.67	9560	9343.33	9696.67	9373.33	9923.33	9373.33	9526.67	9540	9470	9980	9500
30.78	9803.33	9916.67	9700	9690	9873.33	9703.33	9563.33	9516.67	9680	9520	9490	9526.67	9520	9500	9810	9673.33	9686.67	9673.33	9626.67	9880	9416.67	9830	9773.33	9436.67	9446.67	9526.67	9910	9660	9550	9766.67	9570	9576.67	9486.67	9710	9236.67	9903.33	9630	9726.67	9896.67	9450	9583.33	9613.33	9796.67	9523.33	9590	9386.67	9490	9623.33	9536.67
30.8	9866.67	9446.67	9633.33	9680	9550	9510	9896.67	10080	9750	9853.33	9530	9733.33	9746.67	9316.67	9263.33	9793.33	9753.33	9550	9816.67	9630	9716.67	9556.67	9476.67	9466.67	9503.33	9630	9470	9870	9483.33	9700	9600	9380	9706.67	9470	9643.33	9713.33	9830	9556.67	9513.33	9583.33	9650	9770	9636.67	9503.33	9686.67	9763.33	9470	9556.67	9443.33
30.82	9943.33	9866.67	9846.67	9666.67	9736.67	9706.67	9693.33	9703.33	9733.33	9733.33	9840	9516.67	9570	9770	9510	9706.67	9783.33	9690	9486.67	9746.67	9360	9413.33	9640	9736.67	9873.33	9736.67	9640	9593.33	9810	9490	9696.67	9586.67	9580	9893.33	9556.67	9836.67	9656.67	9563.33	9713.33	9773.33	9376.67	9483.33	9510	9463.33	9436.67	9573.33	9776.67	9476.67	9240
30.84	9840	9800	9923.33	9736.67	9846.67	9556.67	9866.67	9333.33	9746.67	9673.33	9586.67	9880	9870	9860	9533.33	9410	9693.33	9686.67	9846.67	9600	9600	9536.67	10003.3	9553.33	9716.67	9626.67	9883.33	9600	9856.67	9516.67	9876.67	9476.67	9623.33	9730	9506.67	9636.67	9790	9713.33	9550	9766.67	9610	9510	9383.33	9770	9770	9500	9986.67	9686.67	9346.67
30.86	9856.67	9940	9963.33	9790	9970	9450	9863.33	9553.33	9510	9626.67	9813.33	9743.33	10206.7	9970	9723.33	9666.67	9723.33	9726.67	9726.67	9720	9416.67	9696.67	9910	9520	9370	9606.67	9776.67	9476.67	9540	9566.67	9726.67	9436.67	9503.33	9630	9640	9590	9440	9396.67	9696.67	9630	9546.67	9523.33	9530	9673.33	9740	9510	9836.67	9463.33	9593.33
30.88	9620	10066.7	10186.7	9810	9973.33	9663.33	9923.33	9730	9496.67	9986.67	10026.7	9746.67	9800	9853.33	9533.33	9800	9630	9980	9703.33	9626.67	9790	9810	9790	9763.33	9526.67	9970	10063.3	9903.33	9573.33	9720	9693.33	9920	9773.33	9713.33	9556.67	9706.67	9583.33	9540	9546.67	9770	9716.67	9836.67	9376.67	9683.33	9736.67	9946.67	9663.33	9816.67	9310
30.9	9690	10000	9773.33	9776.67	9706.67	9706.67	9940	9660	10013.3	10223.3	9600	9793.33	9700	9703.33	10020	9833.33	9570	9766.67	9620	9783.33	10006.7	9576.67	9716.67	9413.33	9776.67	9716.67	9810	9540	9573.33	9796.67	9910	9790	9886.67	9936.67	10243.3	9656.67	9666.67	9616.67	9986.67	9666.67	9633.33	9693.33	9676.67	9693.33	9650	9686.67	9603.33	9680	9446.67
30.92	9856.67	9633.33	9783.33	10013.3	9973.33	9873.33	10036.7	9830	9726.67	9763.33	9700	9476.67	9783.33	10176.7	9790	9736.67	9530	9846.67	9753.33	9806.67	9940	9783.33	9893.33	9793.33	9670	9823.33	9993.33	9486.67	9856.67	9816.67	9956.67	9696.67	9863.33	9846.67	9726.67	9593.33	9643.33	9883.33	9736.67	9773.33	9820	9796.67	9760	9613.33	9560	9933.33	9830	9916.67	9833.33
30.94	9960	10096.7	10023.3	9743.33	9833.33	10023.3	9776.67	10083.3	9753.33	9560	9840	9803.33	10003.3	9740	9863.33	9583.33	9756.67	9720	9703.33	9933.33	9936.67	9873.33	9783.33	9846.67	10170	9610	9896.67	9643.33	9796.67	9883.33	9813.33	9613.33	9816.67	9720	9970	9930	9766.67	9663.33	9776.67	9713.33	9783.33	9540	9753.33	9923.33	9716.67	9723.33	9913.33	9443.33	9723.33
30.96	9903.33	10010	9753.33	9746.67	10026.7	9726.67	9690	9836.67	9673.33	9666.67	9746.67	9770	10046.7	9826.67	9653.33	9816.67	9993.33	9716.67	9943.33	9806.67	9910	9973.33	9553.33	9650	9950	9796.67	9903.33	9856.67	10093.3	9770	9873.33	9823.33	9880	9873.33	9783.33	9706.67	9976.67	9966.67	9576.67	9890	9823.33	9760	9786.67	9363.33	9706.67	9633.33	9943.33	9650	9890
30.98	10046.7	9733.33	9990	9796.67	9983.33	10123.3	9956.67	9903.33	9910	9986.67	9676.67	9813.33	9816.67	9620	9763.33	9713.33	9843.33	9973.33	9873.33	9680	9783.33	9946.67	9756.67	10156.7	10073.3	10146.7	9973.33	9893.33	9633.33	9590	9813.33	10013.3	9693.33	9863.33	9696.67	9756.67	9796.67	9800	9730	9716.67	9713.33	9433.33	9673.33	9696.67	9683.33	9886.67	9493.33	9500	9650
31	10173.3	10026.7	9970	9813.33	9793.33	9806.67	9826.67	9650	9860	10193.3	9926.67	9980	9923.33	9900	9676.67	9613.33	10016.7	9973.33	9900	9886.67	9706.67	9620	9830	9703.33	9726.67	9883.33	9846.67	9693.33	10176.7	9780	10020	10126.7	9886.67	9913.33	9856.67	9620	9676.67	9783.33	9683.33	9696.67	9656.67	9526.67	9870	9636.67	9613.33	9623.33	9813.33	9766.67	9976.67
31.02	9933.33	10303.3	9926.67	10120	10253.3	9816.67	10196.7	9900	10243.3	10123.3	10086.7	9970	10043.3	9733.33	9846.67	9480	10040	9623.33	10036.7	9730	9920	9933.33	10023.3	10000	9920	9943.33	9940	10010	9903.33	9703.33	10130	9850	9596.67	9966.67	10086.7	9596.67	9926.67	9813.33	9623.33	9733.33	9810	9586.67	9936.67	9870	9926.67	9703.33	10066.7	9856.67	9996.67
31.04	9936.67	10136.7	9953.33	9766.67	9796.67	9990	10040	9873.33	9740	9970	9676.67	9796.67	9993.33	9890	10143.3	9473.33	9756.67	9746.67	9930	9720	9736.67	9900	9890	10040	9953.33	9813.33	9943.33	10166.7	9930	9823.33	10060	9856.67	9940	9853.33	10173.3	9883.33	9976.67	9916.67	9836.67	9496.67	9550	9760	9896.67	9946.67	9626.67	9996.67	9910	10166.7	9836.67
31.06	9810	10016.7	10166.7	9940	9900	9720	10176.7	9580	9756.67	9746.67	10026.7	9786.67	9633.33	9940	9776.67	9890	9853.33	10040	9943.33	9733.33	9966.67	9956.67	9553.33	9566.67	9813.33	9890	10046.7	10046.7	9900	9793.33	9963.33	9986.67	10030	9923.33	10026.7	9876.67	9880	9526.67	10006.7	9773.33	10030	9730	9923.33	9693.33	9880	9910	9803.33	9980	9873.33
31.08	9836.67	10023.3	9836.67	9606.67	9860	9853.33	9923.33	10056.7	9866.67	9946.67	9863.33	9656.67	10136.7	9873.33	9870	9940	9736.67	9986.67	10133.3	9980	9503.33	9756.67	9953.33	9900	9973.33	10140	9846.67	9546.67	9786.67	9966.67	9843.33	9850	9823.33	9696.67	9720	9946.67	9703.33	9713.33	9636.67	9773.33	9950	9413.33	9483.33	9830	9940	10050	9903.33	9843.33	9643.33
31.1	10353.3	10010	9846.67	9896.67	9756.67	9706.67	10076.7	9976.67	9583.33	9846.67	10203.3	10166.7	9866.67	10003.3	9803.33	9823.33	10036.7	10140	9923.33	9946.67	9920	9930	9736.67	9663.33	9803.33	9866.67	9720	9973.33	9900	9856.67	9746.67	9743.33	9670	9703.33	9903.33	9550	9860	9733.33	9516.67	9863.33	9633.33	9596.67	9636.67	9606.67	9720	9813.33	9750	9926.67	9550
31.12	10046.7	9703.33	9730	9750	10006.7	9980	9906.67	9960	9956.67	9970	9976.67	9990	9686.67	10086.7	9883.33	9933.33	9563.33	10073.3	9990	9863.33	9666.67	9943.33	9943.33	9903.33	10053.3	9790	9596.67	9743.33	9600	9830	9680	9856.67	9843.33	9580	10026.7	9960	9936.67	9703.33	9890	9726.67	9856.67	9786.67	9890	9536.67	9583.33	9603.33	9553.33	9653.33	9636.67
31.14	10096.7	10210	9873.33	9896.67	9950	9736.67	9690	9743.33	9916.67	10083.3	9950	10053.3	9700	9596.67	10083.3	9846.67	9660	9920	9943.33	9726.67	9830	10003.3	9796.67	9780	9870	9360	9930	9870	9980	9986.67	10166.7	10120	10006.7	9670	9846.67	9703.33	9800	9683.33	9496.67	9900	9883.33	9816.67	9796.67	9786.67	9840	9883.33	9826.67	9830	9513.33
31.16	10363.3	9870	10310	9810	9990	9940	9873.33	9760	9846.67	9890	9653.33	9723.33	9840	9676.67	9866.67	9986.67	10283.3	9846.67	9603.33	9793.33	9886.67	9593.33	9750	9693.33	9936.67	9683.33	9890	9996.67	9880	9820	10066.7	9976.67	10093.3	9980	9903.33	9863.33	9836.67	9806.67	9753.33	9613.33	9880	9460	9536.67	9663.33	9760	9756.67	9636.67	9793.33	9640
31.18	10080	9763.33	9946.67	10086.7	9743.33	9840	10346.7	9823.33	10053.3	9883.33	9783.33	10006.7	10006.7	10166.7	9886.67	9803.33	10056.7	9840	9840	9813.33	9876.67	10120	9646.67	10096.7	9690	9786.67	9770	9810	10016.7	9800	9500	9513.33	9806.67	9910	9893.33	10080	9853.33	9736.67	9813.33	9493.33	10356.7	9946.67	9603.33	10110	9986.67	9866.67	9470	9750	9873.33
31.2	9893.33	9783.33	9716.67	10010	10266.7	10070	9886.67	9573.33	9943.33	9886.67	9713.33	10063.3	10150	9973.33	9906.67	9980	10080	9736.67	9763.33	9830	9856.67	10070	9826.67	10086.7	9930	9880	10020	9716.67	9780	9726.67	9970	9663.33	9760	9990	9966.67	9990	9716.67	9840	9556.67	9810	9880	9936.67	9723.33	9560	9650	9880	9696.67	9893.33	9996.67
31.22	9743.33	9850	9843.33	9963.33	9636.67	9826.67	9793.33	9796.67	9726.67	9803.33	9840	9920	9650	9716.67	10170	10100	9746.67	9826.67	9663.33	10260	10143.3	9726.67	9790	10090	9753.33	9946.67	9953.33	9966.67	9896.67	9573.33	10070	10033.3	10003.3	9760	9790	10130	9830	9613.33	9586.67	9656.67	9566.67	9703.33	9646.67	9713.33	9736.67	9993.33	9770	10003.3	9996.67
31.24	10113.3	9853.33	9830	10066.7	9566.67	10050	9903.33	9873.33	9783.33	9956.67	9856.67	9893.33	9703.33	9833.33	10096.7	9913.33	9990	9946.67	10056.7	10063.3	10193.3	9876.67	9996.67	9813.33	10103.3	9930	9673.33	9820	9896.67	9976.67	9976.67	9730	9636.67	9793.33	9876.67	10136.7	10073.3	9693.33	9806.67	10070	9463.33	9460	9653.33	9873.33	9813.33	9786.67	9843.33	9833.33	10193.3
31.26	10066.7	10086.7	9850	9913.33	10050	10026.7	10066.7	9693.33	10280	9806.67	9740	9623.33	9800	10026.7	9653.33	9876.67	10076.7	10040	10090	9906.67	9936.67	10253.3	9753.33	9973.33	9943.33	9983.33	9883.33	9826.67	9943.33	10146.7	9896.67	9996.67	10063.3	9893.33	9840	9760	9770	9863.33	9996.67	9916.67	9590	10253.3	9446.67	9850	9843.33	9846.67	9740	9926.67	9860
31.28	10103.3	9756.67	9876.67	10023.3	10033.3	10046.7	9853.33	10143.3	10106.7	9973.33	9746.67	9916.67	9820	9900	9853.33	9923.33	9863.33	10070	10140	9810	9900	10020	9730	9990	9830	10190	9976.67	10013.3	10296.7	10143.3	9940	9783.33	9930	9890	9740	9590	9830	9876.67	9993.33	9490	9536.67	10206.7	9680	9476.67	9963.33	9680	9583.33	9836.67	9946.67
31.3	10000	9880	9933.33	9993.33	9920	9873.33	10226.7	9716.67	10286.7	10233.3	10013.3	10160	9976.67	9703.33	9923.33	10230	10133.3	9873.33	9876.67	10046.7	10260	9886.67	9973.33	9773.33	10013.3	10040	9943.33	9923.33	9876.67	10016.7	9860	10003.3	10110	9780	9800	9476.67	9830	9926.67	9750	9793.33	9580	9823.33	9890	9740	9986.67	9696.67	9603.33	9756.67	9810
31.32	10306.7	9956.67	9786.67	10033.3	10183.3	9886.67	9810	9913.33	9723.33	9823.33	9823.33	10070	9603.33	10073.3	9836.67	9966.67	9620	9833.33	9940	9670	9856.67	9850	9956.67	10033.3	10086.7	9916.67	9630	9940	9830	9966.67	10063.3	9673.33	10000	10036.7	9710	9780	9650	9810	9793.33	9786.67	9726.67	10116.7	10096.7	9750	9550	9643.33	9830	9853.33	9693.33
31.34	9936.67	9723.33	9933.33	10136.7	10223.3	9936.67	9753.33	9776.67	10226.7	9656.67	9846.67	9823.33	9790	10220	9803.33	9676.67	9950	9823.33	10000	9640	9876.67	9880	9913.33	9856.67	9676.67	9693.33	9536.67	9903.33	9800	9776.67	10003.3	9483.33	9786.67	9606.67	9696.67	9616.67	9496.67	9733.33	9686.67	9993.33	9710	9580	9906.67	9803.33	9616.67	10176.7	9996.67	9910	9830
31.36	10186.7	10136.7	9873.33	10080	10023.3	9946.67	9840	9946.67	9890	9856.67	9630	9870	9850	10026.7	9860	9873.33	10123.3	9756.67	9893.33	9706.67	9823.33	9673.33	9980	9630	10073.3	9856.67	9890	9726.67	9543.33	9880	9840	9493.33	9880	9730	9853.33	9620	9773.33	9563.33	9893.33	9850	9610	9720	9860	9576.67	9760	9993.33	9866.67	9826.67	9656.67
31.38	9896.67	9993.33	9896.67	9906.67	9926.67	10110	9953.33	10100	9723.33	9790	9626.67	10040	9590	10163.3	9806.67	9730	9983.33	9576.67	10093.3	9663.33	10026.7	9850	9513.33	9790	9936.67	9633.33	9886.67	9653.33	9906.67	9890	9606.67	9796.67	9850	9630	9743.33	9390	9406.67	9670	9513.33	9783.33	9576.67	9763.33	9556.67	9983.33	9570	9470	9516.67	10000	9610
31.4	9960	9670	9770	10040	9950	9656.67	9530	9913.33	9676.67	10103.3	9473.33	9756.67	9530	9686.67	9746.67	9963.33	9553.33	9756.67	9683.33	9803.33	9976.67	9623.33	9800	9663.33	9890	9370	9700	9586.67	9933.33	9786.67	9710	9530	9673.33	9626.67	9986.67	9616.67	9410	9806.67	9666.67	9823.33	9576.67	9616.67	9726.67	9723.33	9596.67	9486.67	9583.33	9666.67	9740
31.42	10156.7	9816.67	10043.3	9853.33	9653.33	9616.67	9806.67	9750	9783.33	9876.67	9443.33	9576.67	9746.67	9723.33	9916.67	10013.3	9826.67	9436.67	9716.67	9496.67	9836.67	9823.33	9683.33	9920	9553.33	9586.67	9580	9576.67	9756.67	9746.67	9823.33	9643.33	9346.67	9456.67	9633.33	9726.67	9816.67	9693.33	9756.67	9520	10086.7	9426.67	9670	9913.33	9740	9550	9423.33	9736.67	9456.67
31.44	10023.3	10176.7	9970	9440	9583.33	9756.67	10073.3	9746.67	9610	9983.33	9813.33	9643.33	9660	9753.33	9616.67	9493.33	9773.33	9803.33	9330	9766.67	9586.67	9773.33	9616.67	9793.33	9273.33	9696.67	9590	9696.67	9550	9570	9773.33	9436.67	9396.67	9713.33	9396.67	9790	9656.67	9353.33	9580	9216.67	9603.33	9200	9343.33	9420	9910	9650	9770	9733.33	9676.67
31.46	9923.33	9863.33	9576.67	9546.67	9430	9596.67	9883.33	9966.67	9576.67	9873.33	9740	9593.33	9550	9643.33	9510	9460	9460	10053.3	9790	9620	9760	9756.67	9580	9653.33	9506.67	9396.67	9433.33	9643.33	9426.67	9660	9480	9493.33	9583.33	9426.67	9750	9700	9400	9483.33	9326.67	9340	9280	9476.67	9406.67	9626.67	9633.33	9523.33	9303.33	9660	9563.33
31.48	9813.33	9793.33	9773.33	9663.33	9390	9926.67	9383.33	9770	9730	9556.67	9746.67	9676.67	9603.33	9826.67	9813.33	9560	9493.33	9896.67	9843.33	9526.67	9576.67	9360	9660	9693.33	9600	9600	9566.67	9596.67	9383.33	9900	9726.67	9436.67	9690	9453.33	9470	9570	9636.67	9600	9496.67	9626.67	9623.33	9403.33	9746.67	9803.33	9703.33	9503.33	9276.67	9790	9490
31.5	9726.67	9703.33	9823.33	9573.33	9656.67	9730	9890	9686.67	9886.67	9720	9623.33	9893.33	9380	9536.67	9643.33	9573.33	9623.33	9876.67	9533.33	9490	9510	9416.67	9826.67	9523.33	9480	9226.67	9453.33	9623.33	9603.33	9640	9450	9290	9460	9393.33	9426.67	9523.33	9593.33	9303.33	9510	9583.33	9736.67	9500	9446.67	9326.67	9323.33	9326.67	9450	9546.67	9333.33
31.52	9516.67	9486.67	10016.7	9446.67	9573.33	9650	9526.67	9573.33	9510	9593.33	9443.33	9553.33	9656.67	9563.33	9586.67	9383.33	9526.67	9666.67	10043.3	9613.33	9460	9693.33	9550	9320	9890	9346.67	9736.67	9203.33	9623.33	9510	9200	9336.67	9243.33	9310	9480	9376.67	9416.67	9663.33	9696.67	9340	9530	9363.33	9246.67	9686.67	9273.33	9483.33	9640	9430	9553.33
31.54	9610	9726.67	9773.33	9836.67	9660	9403.33	9630	9716.67	9700	9563.33	9686.67	9636.67	9630	9480	9670	9583.33	9506.67	9543.33	9780	9623.33	9620	9430	9560	9236.67	9460	9463.33	9590	9653.33	9613.33	9450	9683.33	9273.33	9566.67	9300	9580	9716.67	9363.33	9490	9623.33	9436.67	9306.67	9643.33	9636.67	9303.33	9130	9310	9753.33	9636.67	9480
31.56	9653.33	9606.67	9660	9486.67	9520	9443.33	9536.67	9426.67	9810	9650	9416.67	9700	9376.67	9363.33	9446.67	9566.67	9580	9650	9663.33	9553.33	9503.33	9216.67	9630	9306.67	9550	9590	9483.33	9486.67	9330	9516.67	9460	9640	9216.67	9713.33	9413.33	9340	9500	9173.33	9456.67	9480	9523.33	9506.67	9583.33	9586.67	9456.67	9446.67	9460	9510	9523.33
31.58	9836.67	9690	9663.33	9613.33	9616.67	9520	9573.33	9613.33	9453.33	9593.33	9420	9630	9573.33	9506.67	9606.67	9480	9666.67	9796.67	9810	9473.33	9553.33	9436.67	9436.67	9366.67	9683.33	9393.33	9576.67	9073.33	9263.33	9576.67	9550	9616.67	9533.33	9770	9456.67	9333.33	9630	9673.33	9636.67	9593.33	9436.67	9700	9186.67	9486.67	9533.33	9413.33	9416.67	9396.67	9800
31.6	9630	9796.67	9890	9530	9430	9213.33	9490	9716.67	9563.33	9323.33	9690	9716.67	9640	9896.67	9453.33	9616.67	9446.67	9370	9410	9456.67	9523.33	9506.67	9406.67	9670	9493.33	9393.33	9516.67	9590	9063.33	9500	9503.33	9463.33	9470	9546.67	9453.33	9546.67	9240	9460	9463.33	9536.67	9573.33	9643.33	9356.67	9463.33	9423.33	9456.67	9596.67	9526.67	9613.33
31.62	9516.67	9503.33	9600	9536.67	9710	9576.67	9536.67	9360	9816.67	9470	9546.67	9350	9340	9816.67	9476.67	9780	9636.67	9496.67	9506.67	9780	9386.67	9326.67	9626.67	9510	9880	9416.67	9616.67	9510	9320	9310	9543.33	9406.67	9560	9496.67	9483.33	9336.67	9770	9216.67	9306.67	9350	9493.33	9513.33	9376.67	9503.33	9436.67	9490	9446.67	9646.67	9490
31.64	9773.33	9616.67	9406.67	9630	9633.33	9583.33	9346.67	9553.33	9603.33	9460	9536.67	9413.33	9390	9610	9403.33	9396.67	9503.33	9483.33	9500	9400	9630	9216.67	9520	9236.67	9753.33	9330	9566.67	9470	9420	9676.67	9596.67	9423.33	9596.67	9246.67	9563.33	9320	9316.67	9573.33	9260	9416.67	9600	9496.67	9430	9236.67	9440	9276.67	9393.33	9713.33	9436.67
31.66	9796.67	9896.67	9653.33	9606.67	9533.33	9686.67	9370	9573.33	9326.67	9706.67	9680	9393.33	9440	9810	9616.67	9490	9433.33	9553.33	9616.67	9710	9880	9350	9490	9613.33	9583.33	9270	9646.67	9453.33	9440	9770	9233.33	9410	9650	9426.67	9413.33	9473.33	9420	9343.33	9493.33	9193.33	9416.67	9653.33	9520	9440	9386.67	9290	9290	9480	9443.33
31.68	9640	9736.67	9930	9596.67	9426.67	9486.67	9433.33	9746.67	9596.67	9630	9833.33	9753.33	9520	9180	9300	9320	9413.33	9523.33	9503.33	9496.67	9356.67	9650	9523.33	9563.33	9426.67	9320	9240	9586.67	9466.67	9296.67	9470	9353.33	9456.67	9153.33	9056.67	9546.67	9290	9440	9173.33	9236.67	9230	9443.33	9593.33	9433.33	9656.67	9600	9646.67	9716.67	9600
31.7	9680	9663.33	9860	9926.67	9450	9533.33	9433.33	9670	9846.67	9343.33	9616.67	9676.67	9716.67	9480	9493.33	9413.33	9480	9376.67	9290	9436.67	9653.33	9450	9483.33	9666.67	9110	9590	9353.33	9710	9426.67	9386.67	9426.67	9240	9393.33	9240	9330	9353.33	9646.67	9266.67	9480	9386.67	9386.67	9146.67	9466.67	9320	9660	9710	9436.67	9530	9530
31.72	9333.33	9976.67	9673.33	9766.67	9463.33	9473.33	9396.67	9226.67	9740	9740	9343.33	9473.33	9656.67	9403.33	9576.67	9726.67	9496.67	9833.33	9290	9576.67	9360	9273.33	9563.33	9453.33	9343.33	9370	9420	9600	9366.67	9466.67	9643.33	9556.67	9556.67	9433.33	9320	9410	9193.33	9516.67	9406.67	9626.67	9400	9273.33	9353.33	9410	9350	9456.67	9466.67	9616.67	9460
31.74	9326.67	9583.33	9766.67	9616.67	9396.67	9346.67	9446.67	9440	9446.67	9520	9236.67	9233.33	9656.67	9470	9886.67	9406.67	9873.33	9790	9420	9573.33	9230	9546.67	9590	9463.33	9370	9250	9400	9833.33	9386.67	9116.67	9370	9376.67	9520	9326.67	9333.33	9346.67	9583.33	9466.67	9123.33	9106.67	9130	9773.33	9246.67	9543.33	9480	9313.33	9493.33	9473.33	9566.67
31.76	9360	9516.67	9453.33	9496.67	9663.33	9796.67	9760	9666.67	9373.33	9753.33	9470	9230	9540	9413.33	9596.67	9376.67	9810	9890	9546.67	9343.33	9530	9566.67	9656.67	9656.67	9300	9503.33	9320	9450	9576.67	9430	9583.33	9210	9796.67	9333.33	9276.67	9386.67	9263.33	9303.33	9523.33	9366.67	8933.33	9376.67	9540	9423.33	9543.33	9446.67	9673.33	9813.33	9506.67
31.78	9643.33	9623.33	9456.67	9676.67	9633.33	9420	9656.67	9646.67	9660	9303.33	9546.67	9490	9526.67	9370	9726.67	9190	9520	9480	9710	9423.33	9446.67	9526.67	9756.67	9363.33	9520	9650	9420	9536.67	9450	9290	9516.67	9503.33	9426.67	9236.67	9386.67	9370	9613.33	9426.67	9360	9493.33	9380	9453.33	9560	9226.67	9546.67	9410	9600	9490	9290
31.8	9443.33	9746.67	9476.67	9566.67	9586.67	9760	9473.33	9526.67	9176.67	9276.67	9840	9566.67	9760	9700	9633.33	9636.67	9636.67	9180	9653.33	9683.33	9260	9526.67	9650	9506.67	9516.67	9556.67	9553.33	9573.33	9366.67	9293.33	9663.33	9603.33	9216.67	9676.67	9406.67	9490	9680	9340	9203.33	9210	9450	9160	9616.67	9226.67	9610	9590	9443.33	9590	9476.67
31.82	9513.33	9663.33	9266.67	9346.67	9863.33	9523.33	9440	9446.67	9710	9533.33	9643.33	9623.33	9426.67	9433.33	9380	9656.67	9420	9533.33	9546.67	9686.67	9316.67	9586.67	9780	9523.33	9656.67	9530	9350	9466.67	9436.67	9623.33	9613.33	9216.67	9460	9326.67	9543.33	9183.33	9466.67	9466.67	9546.67	9566.67	9563.33	9430	9550	9363.33	9310	9450	9150	9386.67	9446.67
31.84	9480	9466.67	9463.33	9770	10113.3	9490	9503.33	9586.67	9060	9596.67	9376.67	9606.67	9220	9546.67	9283.33	9383.33	9416.67	9446.67	9716.67	9596.67	9733.33	9870	9593.33	9383.33	9610	9743.33	9656.67	9540	9650	9430	9436.67	9326.67	9273.33	9283.33	9343.33	9063.33	9420	9533.33	9586.67	9860	9443.33	9200	9600	9276.67	9426.67	9436.67	9733.33	9590	9466.67
31.86	9310	9576.67	9416.67	9833.33	10030	9506.67	9683.33	9466.67	9536.67	9686.67	9336.67	9536.67	9516.67	9503.33	9536.67	9496.67	9576.67	9466.67	9776.67	9553.33	9650	9396.67	9593.33	9340	9163.33	9446.67	9580	9560	9410	9340	9300	9583.33	9903.33	9643.33	9626.67	9313.33	9563.33	9753.33	9246.67	9743.33	9376.67	9656.67	9706.67	9313.33	9270	9306.67	9783.33	9340	9723.33
31.88	9593.33	9773.33	9700	9753.33	9866.67	9403.33	9506.67	9413.33	9363.33	9636.67	9520	9490	9196.67	9626.67	9373.33	9496.67	9443.33	9440	9583.33	9533.33	9620	9740	9390	9576.67	9500	9543.33	9763.33	9383.33	9500	9620	9420	9370	9476.67	9760	9070	9523.33	9580	9616.67	9600	9816.67	9220	9513.33	9456.67	9233.33	9256.67	9236.67	9526.67	9303.33	9276.67
31.9	9233.33	9713.33	9603.33	9546.67	9653.33	9606.67	9386.67	9366.67	9690	9383.33	9433.33	9576.67	9433.33	9633.33	9300	9666.67	9453.33	9656.67	9460	9540	9740	9956.67	9483.33	9566.67	9730	9473.33	9470	9690	9716.67	9800	9500	9516.67	9533.33	9533.33	9243.33	9410	9550	9416.67	9890	9826.67	9596.67	9380	9563.33	9433.33	9506.67	9310	9723.33	9606.67	9393.33
31.92	9656.67	9723.33	9783.33	9436.67	9503.33	9763.33	9223.33	9730	9723.33	9636.67	9613.33	9523.33	9636.67	9626.67	9466.67	9456.67	9813.33	9520	9653.33	9256.67	9503.33	9326.67	9530	9413.33	9410	9476.67	9430	9593.33	9716.67	9586.67	9866.67	9423.33	9606.67	9440	9483.33	9350	9730	9636.67	9453.33	9516.67	9196.67	9610	9563.33	9646.67	9610	9536.67	9680	9436.67	9620
31.94	9713.33	9893.33	9636.67	9620	9516.67	9773.33	9480	9626.67	9793.33	9716.67	9510	9473.33	9836.67	9533.33	9470	9463.33	9683.33	9400	9496.67	9556.67	9530	9680	9210	9603.33	9413.33	9536.67	9586.67	9810	9766.67	9413.33	9673.33	9613.33	9556.67	9543.33	9413.33	9506.67	9443.33	9446.67	9450	9446.67	9653.33	9813.33	9486.67	9366.67	9713.33	9543.33	9500	9463.33	9326.67
31.96	9650	9783.33	9806.67	9640	9690	9526.67	9560	9663.33	9356.67	9700	9633.33	9286.67	9740	9776.67	9500	9500	9780	9726.67	9676.67	9333.33	9636.67	9453.33	9573.33	9916.67	9313.33	9293.33	9663.33	9433.33	9570	9333.33	9176.67	9480	9263.33	9776.67	9533.33	9706.67	9370	9583.33	9606.67	9163.33	9396.67	9636.67	9426.67	9633.33	9566.67	9610	9560	9426.67	9326.67
31.98	9873.33	9693.33	9773.33	9473.33	9753.33	9610	9796.67	9440	9826.67	9763.33	9710	9513.33	9523.33	9830	9613.33	9336.67	9636.67	9526.67	9590	9816.67	9506.67	9410	9620	9480	9896.67	9586.67	9493.33	9440	9646.67	9656.67	9653.33	9573.33	9486.67	9860	9273.33	9596.67	9523.33	9460	9333.33	9506.67	9333.33	9290	9436.67	9626.67	9640	9700	9590	9600	9270
32	9173.33	9743.33	9723.33	9470	9646.67	9750	9616.67	9550	9683.33	9756.67	9783.33	9620	9663.33	9386.67	9326.67	9416.67	9890	9856.67	9523.33	9790	9816.67	9563.33	9603.33	9590	9836.67	9673.33	9296.67	9506.67	9593.33	9813.33	9696.67	9626.67	9480	9536.67	9290	9550	9253.33	9600	9423.33	9420	9616.67	9400	9176.67	9476.67	9470	9563.33	9310	9613.33	9490
32.02	9873.33	9476.67	9713.33	9913.33	9760	9396.67	9550	9933.33	9600	9780	9783.33	9366.67	9590	9453.33	9663.33	9783.33	9706.67	9633.33	9700	9563.33	9783.33	9786.67	9486.67	9470	9596.67	9620	9240	9556.67	9386.67	9503.33	9460	9610	9736.67	9480	9666.67	9453.33	9466.67	9433.33	9616.67	9610	9673.33	9490	9403.33	9306.67	9233.33	9560	9200	9380	9543.33
32.04	9936.67	9586.67	9610	9196.67	9743.33	9723.33	9750	9313.33	9573.33	9603.33	9476.67	9620	9813.33	9716.67	9830	10023.3	9760	9643.33	9610	9550	9966.67	9713.33	9536.67	9786.67	9763.33	9550	9570	9570	9913.33	9553.33	9643.33	9956.67	9640	9720	9523.33	9670	9876.67	9646.67	9413.33	9376.67	9640	9350	9786.67	9493.33	9333.33	9656.67	9746.67	9343.33	9376.67
32.06	9660	9770	9450	9513.33	9760	9776.67	9716.67	9353.33	9510	9890	9683.33	9600	9746.67	9620	9566.67	9746.67	9660	9720	9633.33	9580	9806.67	9616.67	9456.67	9600	9546.67	9720	9690	9626.67	9706.67	9650	9630	9523.33	9636.67	9510	9416.67	9860	9903.33	9333.33	9760	9380	9650	9550	9520	9536.67	9596.67	9586.67	9570	9540	9456.67
32.08	9623.33	9610	9666.67	9433.33	9913.33	9790	9630	9576.67	9753.33	9630	9713.33	9813.33	9496.67	9663.33	9673.33	9700	9780	9840	9370	9466.67	9550	9410	9706.67	9526.67	9626.67	9593.33	9683.33	9573.33	9566.67	9923.33	9893.33	9733.33	9600	9640	9516.67	9453.33	9570	9393.33	9690	9676.67	9483.33	9850	9430	9650	9423.33	9320	9623.33	9816.67	9530
32.1	9943.33	9716.67	9833.33	9910	9916.67	9443.33	9820	9463.33	9853.33	9803.33	9533.33	9386.67	9596.67	9480	9580	9603.33	9693.33	9493.33	9483.33	9696.67	10040	9536.67	9553.33	9770	9766.67	9590	10053.3	9463.33	9650	9703.33	9656.67	9593.33	9500	9666.67	9330	9653.33	9823.33	9223.33	9473.33	9780	9540	9463.33	9436.67	9706.67	9586.67	9823.33	9250	9656.67	9566.67
32.12	9943.33	9590	9826.67	10006.7	9960	9610	9770	9436.67	9880	9893.33	9623.33	9810	9483.33	9320	9656.67	9846.67	9673.33	9626.67	9983.33	9763.33	9746.67	9746.67	9833.33	9783.33	9773.33	9513.33	9860	9556.67	9653.33	9863.33	9586.67	9550	9506.67	9473.33	9533.33	9666.67	9820	9470	9490	9633.33	9606.67	9520	9530	9870	9306.67	9766.67	9453.33	9523.33	9236.67
[truncated: 644 more rows]
[truncated: 12 more columns]
