# Supplementary material for: Lithiated Prussian blue analogues as positive electrode active materials for stable non-aqueous lithium-ion batteries
Source: Nat Commun. 2022 Dec 16;13:7790. doi: 10.1038/s41467-022-35376-1 (PMC9758126; doi:10.1038/s41467-022-35376-1)
Supplement: Supplementary file 2 — Source Data [file 41467_2022_35376_MOESM2_ESM.zip › Source Data/Figure8.xlsx]

## Sheet: Figure8b
	Graphite|LiPF6|LiFeHCF-1
	Specific capacity (mAh g-1)	Voltage (V vs Li+/Li)	Specific capacity (mAh g-1)	Voltage (V vs Li+/Li)	Specific capacity (mAh g-1)	Voltage (V vs Li+/Li)	Specific capacity (mAh g-1)	Voltage (V vs Li+/Li)
	0	1.5975	0	1.6279	0	1.6068	0	1.6078
	0.1	1.5966	0.1	1.6474	0.1	1.6264	0.1	1.6273
	0.2	1.6487	0.2	1.7352	0.2	1.7163	0.2	1.7172
	0.2	1.6887	0.3	1.8121	0.3	1.7928	0.3	1.7941
	0.3	1.7225	0.3	1.88	0.3	1.8607	0.3	1.8617
	0.4	1.7522	0.4	1.9429	0.4	1.9227	0.4	1.9227
	0.5	1.7789	0.5	1.9878	0.5	1.9795	0.5	1.9792
	0.6	1.8034	0.6	2.0409	0.6	2.0306	0.6	2.0303
	0.7	1.826	0.7	2.0902	0.7	2.0793	0.7	2.0784
	0.8	1.8455	0.8	2.145	0.8	2.1243	0.8	2.1224
	0.8	1.8648	0.8	2.1791	0.8	2.1658	0.8	2.1636
	0.9	1.8806	0.9	2.2201	0.9	2.2049	0.9	2.2036
	1	1.8958	1	2.2573	1	2.2418	1	2.2396
	1.1	1.9063	1.1	2.2945	1.1	2.2768	1.1	2.2746
	1.2	1.9215	1.2	2.3276	1.2	2.3103	1.2	2.3081
	1.3	1.9339	1.3	2.3602	1.3	2.3419	1.3	2.3394
	1.3	1.9432	1.4	2.3903	1.4	2.372	1.4	2.3689
	1.4	1.9531	1.4	2.4185	1.4	2.3996	1.4	2.3968
	1.5	1.9643	1.5	2.4433	1.5	2.425	1.5	2.4222
	1.6	1.9742	1.6	2.4665	1.6	2.4479	1.6	2.4436
	1.7	1.9847	1.7	2.4848	1.7	2.4674	1.7	2.4637
	1.8	1.9965	1.8	2.5003	1.8	2.4839	1.8	2.4774
	1.8	2.0077	1.9	2.513	1.9	2.4984	1.9	2.4913
	1.9	2.0185	1.9	2.522	1.9	2.5096	1.9	2.5043
	2	2.0306	2	2.5326	2	2.5211	2	2.5149
	2.1	2.0433	2.1	2.5415	2.1	2.5307	2.1	2.5242
	2.2	2.0542	2.2	2.5493	2.2	2.5391	2.2	2.5332
	2.3	2.0681	2.3	2.5577	2.3	2.5465	2.3	2.5412
	2.3	2.0824	2.3	2.5639	2.4	2.5515	2.4	2.5481
	2.4	2.0982	2.4	2.5704	2.4	2.5592	2.4	2.5549
	2.5	2.114	2.5	2.575	2.5	2.5648	2.5	2.5611
	2.6	2.1308	2.6	2.5809	2.6	2.5707	2.6	2.5663
	2.7	2.1481	2.7	2.5853	2.7	2.575	2.7	2.5725
	2.8	2.1664	2.8	2.5893	2.8	2.5806	2.8	2.5766
	2.9	2.1841	2.9	2.593	2.9	2.584	2.9	2.5812
	2.9	2.203	2.9	2.5983	3	2.5884	2.9	2.5834
	3	2.2228	3	2.6004	3	2.5921	3	2.5884
	3.1	2.238	3.1	2.6042	3.1	2.5958	3.1	2.5911
	3.2	2.2579	3.2	2.6082	3.2	2.5992	3.2	2.5942
	3.3	2.2783	3.3	2.6107	3.3	2.6029	3.3	2.5989
	3.3	2.2991	3.4	2.6138	3.4	2.606	3.4	2.6004
	3.4	2.3189	3.4	2.6166	3.5	2.6088	3.5	2.6045
	3.5	2.3397	3.5	2.6184	3.5	2.6116	3.5	2.6079
	3.6	2.3599	3.6	2.6218	3.6	2.6138	3.6	2.6091
	3.7	2.3806	3.7	2.6237	3.7	2.6159	3.7	2.6125
	3.8	2.4005	3.8	2.6265	3.8	2.6178	3.8	2.6141
	3.8	2.416	3.9	2.628	3.9	2.6203	3.9	2.6166
	3.9	2.4386	3.9	2.6305	4	2.6228	4	2.6181
	4	2.4532	4	2.633	4	2.6249	4	2.6203
	4.1	2.4709	4.1	2.6342	4.1	2.6265	4.1	2.6228
	4.2	2.4867	4.2	2.6373	4.2	2.6283	4.2	2.624
	4.3	2.5019	4.3	2.6395	4.3	2.6302	4.3	2.6262
	4.4	2.514	4.4	2.6411	4.4	2.633	4.4	2.628
	4.4	2.5251	4.4	2.6432	4.5	2.6342	4.5	2.6302
	4.5	2.5357	4.5	2.6435	4.6	2.6355	4.6	2.633
	4.6	2.5428	4.6	2.6473	4.6	2.6383	4.6	2.6336
	4.7	2.5499	4.7	2.6488	4.7	2.6398	4.7	2.6345
	4.8	2.557	4.8	2.6494	4.8	2.642	4.8	2.6376
	4.9	2.5626	4.9	2.6513	4.9	2.6432	4.9	2.6392
	5	2.567	5	2.6531	5	2.6435	5	2.6401
	5	2.5722	5	2.6547	5.1	2.6463	5.1	2.6426
	5.1	2.5753	5.1	2.6569	5.1	2.6485	5.1	2.6432
	5.2	2.58	5.2	2.6581	5.2	2.6494	5.2	2.6438
	5.3	2.5831	5.3	2.659	5.3	2.6497	5.3	2.6457
	5.4	2.5853	5.4	2.6597	5.4	2.6519	5.4	2.6479
	5.5	2.5887	5.5	2.6628	5.5	2.6535	5.5	2.6488
	5.5	2.5918	5.5	2.6637	5.6	2.655	5.6	2.6497
	5.6	2.5946	5.6	2.6643	5.6	2.6566	5.6	2.6507
	5.7	2.5986	5.7	2.6671	5.7	2.6581	5.7	2.6528
	5.8	2.6001	5.8	2.6683	5.8	2.659	5.8	2.6538
	5.9	2.6023	5.9	2.6693	5.9	2.6587	5.9	2.6547
	6	2.6054	6	2.6702	6	2.6606	6	2.6563
	6	2.6079	6	2.6736	6.1	2.6631	6.1	2.6581
	6.1	2.6094	6.1	2.6739	6.1	2.6637	6.1	2.659
	6.2	2.6116	6.2	2.6749	6.2	2.6649	6.2	2.659
	6.3	2.6141	6.3	2.6761	6.3	2.6668	6.3	2.66
	6.4	2.6156	6.4	2.6783	6.4	2.668	6.4	2.6621
	6.5	2.6172	6.5	2.6795	6.5	2.6693	6.5	2.664
	6.6	2.6194	6.5	2.6801	6.6	2.6693	6.6	2.6637
	6.6	2.6225	6.6	2.6814	6.6	2.6727	6.6	2.6652
	6.7	2.6234	6.7	2.6835	6.7	2.6739	6.7	2.6665
	6.8	2.6256	6.8	2.6838	6.8	2.6739	6.8	2.6683
	6.9	2.6271	6.9	2.6845	6.9	2.6749	6.9	2.6693
	7	2.6287	7	2.6873	7	2.6758	7	2.6693
	7.1	2.6305	7.1	2.6885	7.1	2.678	7.1	2.6711
	7.1	2.633	7.1	2.6897	7.2	2.6792	7.1	2.673
	7.2	2.6349	7.2	2.6897	7.2	2.6795	7.2	2.6739
	7.3	2.6358	7.3	2.6919	7.3	2.6811	7.3	2.6739
	7.4	2.638	7.4	2.6938	7.4	2.6829	7.4	2.6749
	7.5	2.6398	7.5	2.6947	7.5	2.6835	7.5	2.6761
	7.6	2.6407	7.6	2.6947	7.6	2.6842	7.6	2.6783
	7.6	2.6432	7.6	2.6962	7.7	2.6851	7.6	2.6795
	7.7	2.6435	7.7	2.6987	7.7	2.6869	7.7	2.6795
	7.8	2.6457	7.8	2.6993	7.8	2.6891	7.8	2.6804
	7.9	2.6482	7.9	2.7	7.9	2.6897	7.9	2.6826
	8	2.6488	8	2.7009	8	2.6897	8	2.6832
	8.1	2.6497	8.1	2.7028	8.1	2.6919	8.1	2.6842
	8.1	2.6507	8.1	2.7043	8.2	2.6938	8.2	2.6842
	8.2	2.6535	8.2	2.7046	8.3	2.6947	8.2	2.6863
	8.3	2.6547	8.3	2.7046	8.3	2.6944	8.3	2.6879
	8.4	2.6559	8.4	2.7062	8.4	2.6956	8.4	2.6891
	8.5	2.6572	8.5	2.708	8.5	2.6978	8.5	2.6897
	8.6	2.6584	8.6	2.709	8.6	2.699	8.6	2.6897
	8.6	2.659	8.6	2.7093	8.7	2.6997	8.7	2.6925
	8.7	2.66	8.7	2.7093	8.8	2.7003	8.7	2.6935
	8.8	2.6621	8.8	2.7102	8.8	2.7009	8.8	2.6944
	8.9	2.664	8.9	2.7117	8.9	2.7028	8.9	2.6944
	9	2.6643	9	2.713	9	2.7043	9	2.6959
	9.1	2.6662	9.1	2.7142	9.1	2.7046	9.1	2.6975
	9.1	2.6671	9.1	2.7145	9.2	2.7052	9.2	2.6984
	9.2	2.6687	9.2	2.7148	9.3	2.7062	9.3	2.6997
	9.3	2.6693	9.3	2.7167	9.3	2.7086	9.3	2.7003
	9.4	2.6705	9.4	2.7186	9.4	2.7093	9.4	2.7009
	9.5	2.673	9.5	2.7195	9.5	2.7093	9.5	2.7015
	9.6	2.6733	9.6	2.7204	9.6	2.7093	9.6	2.7043
	9.6	2.6739	9.7	2.7207	9.7	2.7102	9.7	2.7046
	9.7	2.6749	9.7	2.7217	9.8	2.7117	9.8	2.7052
	9.8	2.6752	9.8	2.7235	9.9	2.7139	9.8	2.7059
	9.9	2.677	9.9	2.7241	9.9	2.7139	9.9	2.708
	10	2.678	10	2.7251	10	2.7148	10	2.7093
	10.1	2.6795	10.1	2.7251	10.1	2.7158	10.1	2.7093
	10.1	2.6795	10.2	2.7257	10.2	2.7176	10.2	2.7093
	10.2	2.6801	10.2	2.7257	10.3	2.7192	10.3	2.7096
	10.3	2.6829	10.3	2.7269	10.4	2.7195	10.3	2.7117
	10.4	2.6835	10.4	2.7285	10.5	2.7204	10.4	2.7133
	10.5	2.6845	10.5	2.7297	10.5	2.721	10.5	2.7145
	10.6	2.6842	10.6	2.7297	10.6	2.7223	10.6	2.7148
	10.6	2.6854	10.7	2.7297	10.7	2.7238	10.7	2.7152
	10.7	2.6869	10.8	2.7307	10.8	2.7245	10.8	2.7167
	10.8	2.6882	10.8	2.7319	10.9	2.7251	10.8	2.7186
	10.9	2.6897	10.9	2.7328	11	2.7251	10.9	2.7195
	11	2.6897	11	2.7341	11	2.7257	11	2.7204
	11.1	2.69	11.1	2.735	11.1	2.7269	11.1	2.7207
	11.2	2.6919	11.2	2.7353	11.2	2.7288	11.2	2.722
	11.2	2.6931	11.3	2.735	11.3	2.7291	11.3	2.7241
	11.3	2.6938	11.3	2.7353	11.4	2.7297	11.4	2.7248
	11.4	2.6944	11.4	2.7356	11.5	2.7297	11.4	2.7251
	11.5	2.6944	11.5	2.7365	11.6	2.7307	11.5	2.7251
	11.6	2.6953	11.6	2.7372	11.6	2.7322	11.6	2.726
	11.7	2.6966	11.7	2.7381	11.7	2.7338	11.7	2.7279
	11.7	2.6975	11.8	2.739	11.8	2.7344	11.8	2.7288
	11.8	2.699	11.9	2.74	11.9	2.735	11.9	2.7297
	11.9	2.7	11.9	2.7403	12	2.735	11.9	2.7297
	12	2.7003	12	2.7409	12.1	2.7353	12	2.73
	12.1	2.7006	12.1	2.7406	12.1	2.7356	12.1	2.7319
	12.2	2.7012	12.2	2.7421	12.2	2.7365	12.2	2.7328
	12.3	2.7018	12.3	2.7431	12.3	2.7375	12.3	2.7344
	12.3	2.7037	12.4	2.744	12.4	2.7381	12.4	2.7347
	12.4	2.7046	12.4	2.7449	12.5	2.739	12.4	2.7347
	12.5	2.7046	12.5	2.7449	12.6	2.74	12.5	2.7353
	12.6	2.7046	12.6	2.7449	12.7	2.7409	12.6	2.7362
	12.7	2.7055	12.7	2.7446	12.7	2.7409	12.7	2.7365
	12.8	2.7071	12.8	2.7452	12.8	2.7412	12.8	2.7375
	12.8	2.709	12.9	2.7462	12.9	2.7421	12.9	2.7384
	12.9	2.7093	13	2.7471	13	2.7437	13	2.7393
	13	2.7093	13	2.748	13.1	2.7446	13	2.74
	13.1	2.7093	13.1	2.7496	13.2	2.7449	13.1	2.7406
	13.2	2.7096	13.2	2.7502	13.3	2.7452	13.2	2.7412
	13.3	2.7096	13.3	2.7508	13.3	2.7449	13.3	2.7415
	13.3	2.7114	13.4	2.7511	13.4	2.7462	13.4	2.744
	13.4	2.7117	13.5	2.7511	13.5	2.7471	13.5	2.7446
	13.5	2.7139	13.6	2.7511	13.6	2.7486	13.5	2.7446
	13.6	2.7145	13.6	2.7527	13.7	2.7493	13.6	2.7449
	13.7	2.7148	13.7	2.7536	13.8	2.7496	13.7	2.7446
	13.8	2.7148	13.8	2.7539	13.8	2.7508	13.8	2.7452
	13.9	2.7152	13.9	2.7539	13.9	2.7511	13.9	2.7468
	13.9	2.7164	14	2.7542	14	2.7511	14	2.7477
	14	2.717	14.1	2.7548	14.1	2.7517	14.1	2.7493
	14.1	2.7186	14.1	2.7548	14.2	2.7527	14.1	2.7496
	14.2	2.7195	14.2	2.7551	14.3	2.7536	14.2	2.7508
	14.3	2.7192	14.3	2.7558	14.3	2.7542	14.3	2.7508
	14.4	2.7204	14.4	2.757	14.4	2.7539	14.4	2.7511
	14.4	2.721	14.5	2.757	14.5	2.7548	14.5	2.7517
	14.5	2.7217	14.6	2.7579	14.6	2.7548	14.6	2.7527
	14.6	2.7229	14.7	2.7595	14.7	2.7548	14.6	2.7533
	14.7	2.7235	14.7	2.7601	14.8	2.7551	14.7	2.7542
	14.8	2.7241	14.8	2.7601	14.9	2.7564	14.8	2.7539
	14.9	2.7251	14.9	2.7604	14.9	2.7567	14.9	2.7548
	15	2.7251	15	2.7604	15	2.7576	15	2.7548
	15	2.7251	15.1	2.761	15.1	2.7586	15.1	2.7548
	15.1	2.726	15.1	2.762	15.2	2.7595	15.1	2.7558
	15.2	2.726	15.2	2.7626	15.3	2.7601	15.2	2.7567
	15.3	2.7263	15.3	2.7635	15.4	2.7595	15.3	2.7564
	15.4	2.7263	15.4	2.7638	15.4	2.7598	15.4	2.7576
	15.5	2.7282	15.5	2.7651	15.5	2.7604	15.5	2.7586
	15.5	2.7297	15.6	2.7651	15.6	2.7613	15.6	2.7598
	15.6	2.7297	15.7	2.7654	15.7	2.7623	15.7	2.7598
	15.7	2.7297	15.7	2.7657	15.8	2.7632	15.7	2.7604
	15.8	2.7307	15.8	2.766	15.9	2.7632	15.8	2.7604
	15.9	2.7313	15.9	2.766	16	2.7638	15.9	2.7607
	16	2.7322	16	2.7663	16	2.7641	16	2.7617
	16	2.7328	16.1	2.7675	16.1	2.7651	16.1	2.7629
	16.1	2.7338	16.2	2.7679	16.2	2.7651	16.2	2.7632
	16.2	2.7347	16.2	2.7691	16.3	2.7657	16.2	2.7635
	16.3	2.7353	16.3	2.77	16.4	2.7654	16.3	2.7641
	16.4	2.7353	16.4	2.7703	16.5	2.7657	16.4	2.7648
	16.5	2.7353	16.5	2.7703	16.5	2.7669	16.5	2.7651
	16.6	2.7353	16.6	2.7703	16.6	2.7679	16.6	2.7654
	16.6	2.7359	16.7	2.771	16.7	2.7697	16.7	2.7657
	16.7	2.7362	16.8	2.7722	16.8	2.7697	16.7	2.766
	16.8	2.7372	16.8	2.7731	16.9	2.77	16.8	2.766
	16.9	2.7378	16.9	2.7737	17	2.7703	16.9	2.7663
	17	2.7387	17	2.7737	17	2.77	17	2.7679
	17.1	2.74	17.1	2.7744	17.1	2.7706	17.1	2.7694
	17.1	2.74	17.2	2.7753	17.2	2.7713	17.2	2.7697
	17.2	2.74	17.3	2.7759	17.3	2.7719	17.2	2.7697
	17.3	2.7409	17.3	2.7753	17.4	2.7734	17.3	2.77
	17.4	2.7412	17.4	2.7756	17.5	2.7734	17.4	2.77
	17.5	2.7421	17.5	2.7759	17.6	2.7744	17.5	2.77
	17.6	2.7437	17.6	2.7765	17.6	2.775	17.6	2.771
	17.6	2.744	17.7	2.7772	17.7	2.7753	17.7	2.7719
	17.7	2.7449	17.8	2.7781	17.8	2.7756	17.7	2.7725
	17.8	2.7455	17.8	2.779	17.9	2.7759	17.8	2.7737
	17.9	2.7452	17.9	2.7787	18	2.7762	17.9	2.7734
	18	2.7452	18	2.7799	18.1	2.7762	18	2.7744
	18.1	2.7452	18.1	2.7799	18.1	2.7772	18.1	2.7753
	18.1	2.7455	18.2	2.7799	18.2	2.7778	18.2	2.7756
	18.2	2.7462	18.3	2.7803	18.3	2.7781	18.2	2.7753
	18.3	2.7474	18.4	2.7806	18.4	2.779	18.3	2.7756
	18.4	2.7489	18.4	2.7818	18.5	2.7796	18.4	2.7759
	18.5	2.7496	18.5	2.7821	18.6	2.7799	18.5	2.7762
	18.6	2.7508	18.6	2.7837	18.7	2.7799	18.6	2.7772
	18.7	2.7505	18.7	2.7837	18.7	2.7806	18.7	2.7778
	18.7	2.7508	18.8	2.7843	18.8	2.7812	18.8	2.7781
	18.8	2.7511	18.9	2.7846	18.9	2.7818	18.8	2.779
	18.9	2.752	18.9	2.7849	19	2.7824	18.9	2.7799
	19	2.753	19	2.7858	19.1	2.7834	19	2.7799
	19.1	2.753	19.1	2.7861	19.2	2.784	19.1	2.7799
	19.2	2.7539	19.2	2.7861	19.3	2.7846	19.2	2.7799
	19.2	2.7539	19.3	2.7865	19.3	2.7846	19.3	2.7809
	19.3	2.7542	19.4	2.7874	19.4	2.7849	19.3	2.7821
	19.4	2.7548	19.4	2.7874	19.5	2.7849	19.4	2.7821
	19.5	2.7551	19.5	2.7877	19.6	2.7855	19.5	2.7834
	19.6	2.7551	19.6	2.7886	19.7	2.7865	19.6	2.7837
	19.7	2.7551	19.7	2.7892	19.8	2.7865	19.7	2.7843
	19.8	2.7564	19.8	2.7896	19.8	2.7874	19.8	2.7846
	19.8	2.7573	19.9	2.7899	19.9	2.7874	19.8	2.7849
	19.9	2.7586	20	2.7902	20	2.7874	19.9	2.7852
	20	2.7592	20	2.7911	20.1	2.7883	20	2.7855
	20.1	2.7595	20.1	2.7911	20.2	2.7883	20.1	2.7865
	20.2	2.7601	20.2	2.7911	20.3	2.7892	20.2	2.7868
	20.3	2.7604	20.3	2.792	20.3	2.7896	20.3	2.7874
	20.4	2.7607	20.4	2.792	20.4	2.7902	20.4	2.7874
	20.4	2.7604	20.5	2.7927	20.5	2.7902	20.4	2.788
	20.5	2.761	20.5	2.7936	20.6	2.7911	20.5	2.7886
	20.6	2.762	20.6	2.7942	20.7	2.7911	20.6	2.7892
	20.7	2.7629	20.7	2.7948	20.8	2.7911	20.7	2.7892
	20.8	2.7632	20.8	2.7948	20.9	2.7917	20.8	2.7902
	20.9	2.7641	20.9	2.7951	20.9	2.792	20.9	2.7908
	21	2.7641	21	2.7948	21	2.7923	20.9	2.7911
	21	2.7651	21	2.7948	21.1	2.7936	21	2.7911
	21.1	2.7651	21.1	2.7961	21.2	2.7939	21.1	2.7911
	21.2	2.766	21.2	2.7967	21.3	2.7948	21.2	2.792
	21.3	2.7657	21.3	2.7973	21.4	2.7948	21.3	2.792
	21.4	2.7657	21.4	2.7979	21.4	2.7948	21.4	2.792
	21.4	2.7663	21.5	2.7992	21.5	2.7948	21.4	2.7933
	21.5	2.7672	21.6	2.7995	21.6	2.7948	21.5	2.7939
	21.6	2.7682	21.6	2.7998	21.7	2.7948	21.6	2.7945
	21.7	2.7685	21.7	2.8007	21.8	2.7961	21.7	2.7948
	21.8	2.77	21.8	2.8013	21.9	2.7967	21.8	2.7951
	21.9	2.7703	21.9	2.8013	22	2.7973	21.9	2.7948
	22	2.7706	22	2.8013	22	2.7979	21.9	2.7948
	22	2.7706	22.1	2.8016	22.1	2.7989	22	2.7951
	22.1	2.7706	22.1	2.8016	22.2	2.7995	22.1	2.7967
	22.2	2.771	22.2	2.8023	22.3	2.7998	22.2	2.7967
	22.3	2.7722	22.3	2.8032	22.4	2.8004	22.3	2.797
	22.4	2.7734	22.4	2.8035	22.5	2.8013	22.4	2.7976
	22.5	2.7744	22.5	2.8041	22.5	2.8013	22.4	2.7985
	22.5	2.7744	22.6	2.8041	22.6	2.8013	22.5	2.7992
	22.6	2.775	22.6	2.8051	22.7	2.802	22.6	2.7998
	22.7	2.7753	22.7	2.8051	22.8	2.802	22.7	2.8001
	22.8	2.7762	22.8	2.806	22.9	2.8023	22.8	2.801
	22.9	2.7753	22.9	2.8054	23	2.8032	22.9	2.8013
	23	2.7756	23	2.806	23.1	2.8035	23	2.8013
	23.1	2.7756	23.1	2.8066	23.1	2.8044	23	2.8013
	23.1	2.7762	23.1	2.8069	23.2	2.8047	23.1	2.8016
	23.2	2.7768	23.2	2.8069	23.3	2.8051	23.2	2.802
	23.3	2.7778	23.3	2.8085	23.4	2.8051	23.3	2.8023
	23.4	2.7787	23.4	2.8091	23.5	2.8051	23.4	2.8035
	23.5	2.779	23.5	2.8097	23.6	2.806	23.5	2.8035
	23.6	2.7796	23.6	2.8103	23.6	2.806	23.6	2.8041
	23.6	2.7799	23.7	2.8106	23.7	2.8066	23.6	2.8051
	23.7	2.7803	23.7	2.8106	23.8	2.8072	23.7	2.8051
	23.8	2.7809	23.8	2.8106	23.9	2.8078	23.8	2.8051
	23.9	2.7809	23.9	2.8113	24	2.8082	23.9	2.8051
	24	2.7812	24	2.8109	24.1	2.8091	24	2.8054
	24.1	2.7815	24.1	2.8116	24.2	2.8097	24.1	2.806
	24.1	2.7827	24.2	2.8125	24.2	2.81	24.1	2.806
	24.2	2.783	24.3	2.8134	24.3	2.8103	24.2	2.8069
	24.3	2.784	24.3	2.8131	24.4	2.8106	24.3	2.8075
	24.4	2.7846	24.4	2.8141	24.5	2.8106	24.4	2.8085
	24.5	2.7846	24.5	2.815	24.6	2.8109	24.5	2.8088
	24.6	2.7849	24.6	2.815	24.7	2.8109	24.6	2.8091
	24.7	2.7858	24.7	2.8159	24.7	2.8113	24.6	2.81
	24.7	2.7865	24.8	2.8156	24.8	2.8125	24.7	2.8106
	24.8	2.7865	24.9	2.8159	24.9	2.8131	24.8	2.8109
	24.9	2.7865	24.9	2.8162	25	2.8134	24.9	2.8109
	25	2.7865	25	2.8162	25.1	2.8141	25	2.8109
	25.1	2.7874	25.1	2.8165	25.2	2.8147	25.1	2.8109
	25.2	2.7874	25.2	2.8172	25.3	2.8153	25.1	2.8116
	25.2	2.7883	25.3	2.8172	25.3	2.8153	25.2	2.8125
	25.3	2.7892	25.4	2.8181	25.4	2.8162	25.3	2.8125
	25.4	2.7892	25.4	2.8187	25.5	2.8153	25.4	2.8134
	25.5	2.7899	25.5	2.8196	25.6	2.8159	25.5	2.8134
	25.6	2.7902	25.6	2.8199	25.7	2.8162	25.6	2.8144
	25.7	2.7911	25.7	2.8203	25.8	2.8162	25.7	2.8147
	25.8	2.7911	25.8	2.8209	25.8	2.8172	25.7	2.8153
	25.8	2.7911	25.9	2.8209	25.9	2.8172	25.8	2.8156
	25.9	2.7911	25.9	2.8209	26	2.8181	25.9	2.8159
	26	2.792	26	2.8209	26.1	2.8181	26	2.8159
	26.1	2.7923	26.1	2.8215	26.2	2.819	26.1	2.8162
	26.2	2.793	26.2	2.8218	26.3	2.8199	26.2	2.8162
	26.3	2.7933	26.3	2.8215	26.4	2.8199	26.2	2.8165
	26.3	2.7939	26.4	2.8237	26.4	2.8199	26.3	2.8172
	26.4	2.7939	26.5	2.8227	26.5	2.8209	26.4	2.8175
	26.5	2.7948	26.5	2.8243	26.6	2.8209	26.5	2.8181
	26.6	2.7951	26.6	2.8246	26.7	2.8209	26.6	2.819
	26.7	2.7951	26.7	2.8255	26.8	2.8209	26.7	2.8196
	26.8	2.7958	26.8	2.8255	26.9	2.8218	26.8	2.8199
	26.9	2.7958	26.9	2.8255	26.9	2.8215	26.8	2.8199
	26.9	2.7961	27	2.8265	27	2.8215	26.9	2.8206
	27	2.7976	27	2.8265	27.1	2.8237	27	2.8209
	27.1	2.7982	27.1	2.8265	27.2	2.824	27.1	2.8209
	27.2	2.7985	27.2	2.8274	27.3	2.8249	27.2	2.8209
	27.3	2.7995	27.3	2.8271	27.4	2.8252	27.3	2.8212
	27.4	2.8001	27.4	2.8277	27.4	2.8255	27.3	2.8209
	27.4	2.8004	27.5	2.8283	27.5	2.8255	27.4	2.8215
	27.5	2.8007	27.5	2.8292	27.6	2.8255	27.5	2.824
	27.6	2.8013	27.6	2.8292	27.7	2.8261	27.6	2.8246
	27.7	2.8013	27.7	2.8302	27.8	2.8265	27.7	2.8246
	27.8	2.8013	27.8	2.8302	27.9	2.8268	27.8	2.8246
	27.9	2.8023	27.9	2.8311	28	2.8274	27.8	2.8255
	28	2.8023	28	2.8308	28	2.828	27.9	2.8255
	28	2.8035	28.1	2.8308	28.1	2.8286	28	2.8261
	28.1	2.8038	28.1	2.8311	28.2	2.8289	28.1	2.8261
	28.2	2.8041	28.2	2.8311	28.3	2.8292	28.2	2.8261
	28.3	2.8047	28.3	2.832	28.4	2.8292	28.3	2.8265
	28.4	2.8051	28.4	2.833	28.5	2.8302	28.4	2.8271
	28.5	2.8054	28.5	2.8336	28.5	2.8302	28.4	2.8271
	28.5	2.8057	28.6	2.8345	28.6	2.8311	28.5	2.8283
	28.6	2.806	28.7	2.8348	28.7	2.8308	28.6	2.8289
	28.7	2.806	28.7	2.8351	28.8	2.8311	28.7	2.8292
	28.8	2.8066	28.8	2.8358	28.9	2.8311	28.8	2.8296
	28.9	2.8069	28.9	2.8354	29	2.8314	28.9	2.8299
	29	2.8078	29	2.8358	29.1	2.8323	28.9	2.8302
	29.1	2.8085	29.1	2.8358	29.1	2.833	29	2.8302
	29.1	2.8085	29.2	2.8358	29.2	2.8339	29.1	2.8311
	29.2	2.8097	29.2	2.8361	29.3	2.8348	29.2	2.8308
	29.3	2.8097	29.3	2.8358	29.4	2.8348	29.3	2.8311
	29.4	2.8106	29.4	2.8361	29.5	2.8358	29.4	2.8311
	29.5	2.8106	29.5	2.8361	29.6	2.8351	29.4	2.832
	29.6	2.8116	29.6	2.8367	29.7	2.8358	29.5	2.833
	29.7	2.8113	29.7	2.837	29.7	2.8354	29.6	2.8336
	29.7	2.8113	29.7	2.8385	29.8	2.8358	29.7	2.8345
	29.8	2.8113	29.8	2.8385	29.9	2.8358	29.8	2.8348
	29.9	2.8116	29.9	2.8385	30	2.8358	29.9	2.8351
	30	2.8125	30	2.8395	30.1	2.8358	30	2.8354
	30.1	2.8128	30.1	2.8395	30.2	2.8358	30	2.8354
	30.2	2.8137	30.2	2.8404	30.2	2.8364	30.1	2.8358
	30.2	2.815	30.2	2.8407	30.3	2.8361	30.2	2.8358
	30.3	2.8153	30.3	2.8413	30.4	2.8376	30.3	2.8358
	30.4	2.8162	30.4	2.8413	30.5	2.8379	30.4	2.8358
	30.5	2.8153	30.5	2.8416	30.6	2.8385	30.5	2.8364
	30.6	2.8159	30.6	2.8423	30.7	2.8385	30.5	2.8358
	30.7	2.8162	30.7	2.8426	30.8	2.8392	30.6	2.8361
	30.8	2.8162	30.8	2.8438	30.8	2.8395	30.7	2.8367
	30.8	2.8162	30.8	2.8441	30.9	2.8395	30.8	2.837
	30.9	2.8162	30.9	2.8438	31	2.8404	30.9	2.8382
	31	2.8172	31	2.8441	31.1	2.8413	31	2.8385
	31.1	2.8178	31.1	2.8447	31.2	2.8407	31	2.8392
	31.2	2.8181	31.2	2.846	31.3	2.8413	31.1	2.8392
	31.3	2.8187	31.3	2.846	31.3	2.8413	31.2	2.8395
	31.3	2.8193	31.3	2.8466	31.4	2.8423	31.3	2.8398
	31.4	2.8199	31.4	2.8463	31.5	2.8426	31.4	2.841
	31.5	2.8203	31.5	2.846	31.6	2.8432	31.5	2.841
	31.6	2.8206	31.6	2.846	31.7	2.8432	31.6	2.841
	31.7	2.8209	31.7	2.8466	31.8	2.8435	31.6	2.8416
	31.8	2.8209	31.8	2.8469	31.9	2.8441	31.7	2.8423
	31.9	2.8209	31.9	2.8482	31.9	2.8441	31.8	2.8429
	31.9	2.8209	31.9	2.8485	32	2.8451	31.9	2.8429
	32	2.8215	32	2.8488	32.1	2.846	32	2.8432
	32.1	2.8221	32.1	2.8494	32.2	2.846	32.1	2.8435
	32.2	2.8227	32.2	2.8497	32.3	2.8463	32.1	2.8441
	32.3	2.8234	32.3	2.8497	32.4	2.8463	32.2	2.8447
	32.4	2.824	32.4	2.8506	32.4	2.846	32.3	2.8454
	32.4	2.8249	32.4	2.8509	32.5	2.8463	32.4	2.846
	32.5	2.8255	32.5	2.8513	32.6	2.8463	32.5	2.846
	32.6	2.8255	32.6	2.8516	32.7	2.8475	32.6	2.846
	32.7	2.8261	32.7	2.8516	32.8	2.8478	32.6	2.8463
	32.8	2.8265	32.8	2.8516	32.9	2.8488	32.7	2.8466
	32.9	2.8265	32.9	2.8522	32.9	2.8488	32.8	2.846
	33	2.8265	32.9	2.8522	33	2.8494	32.9	2.8466
	33	2.8274	33	2.8525	33.1	2.8497	33	2.8466
	33.1	2.8274	33.1	2.8531	33.2	2.85	33.1	2.8475
	33.2	2.8274	33.2	2.854	33.3	2.8506	33.1	2.8478
	33.3	2.8277	33.3	2.8544	33.4	2.8506	33.2	2.8482
	33.4	2.8286	33.4	2.855	33.5	2.8513	33.3	2.8488
	33.5	2.8292	33.5	2.8553	33.5	2.8516	33.4	2.8491
	33.5	2.8302	33.5	2.8553	33.6	2.8516	33.5	2.8497
	33.6	2.8302	33.6	2.8559	33.7	2.8516	33.6	2.8497
	33.7	2.8311	33.7	2.8556	33.8	2.8525	33.7	2.8506
	33.8	2.8311	33.8	2.8562	33.9	2.8522	33.7	2.8506
	33.9	2.8311	33.9	2.8562	34	2.8525	33.8	2.8509
	34	2.8308	34	2.8565	34	2.8534	33.9	2.8516
	34	2.8311	34	2.8565	34.1	2.8544	34	2.8516
	34.1	2.8314	34.1	2.8578	34.2	2.8547	34.1	2.8516
	34.2	2.832	34.2	2.8578	34.3	2.855	34.2	2.8519
	34.3	2.833	34.3	2.8587	34.4	2.8553	34.2	2.8516
	34.4	2.8339	34.4	2.8587	34.5	2.8559	34.3	2.8516
	34.5	2.8348	34.5	2.8596	34.6	2.8559	34.4	2.8534
	34.5	2.8342	34.5	2.8596	34.6	2.8556	34.5	2.8528
	34.6	2.8348	34.6	2.8593	34.7	2.8559	34.6	2.8537
	34.7	2.8358	34.7	2.8599	34.8	2.8568	34.7	2.8547
	34.8	2.8358	34.8	2.8599	34.9	2.8571	34.7	2.8544
	34.9	2.8361	34.9	2.8609	35	2.8571	34.8	2.855
	35	2.8361	35	2.8618	35.1	2.8571	34.9	2.8559
	35.1	2.8364	35.1	2.8615	35.1	2.8578	35	2.8556
	35.1	2.8361	35.1	2.8618	35.2	2.8587	35.1	2.8553
	35.2	2.8361	35.2	2.8618	35.3	2.859	35.2	2.8559
	35.3	2.8364	35.3	2.8621	35.4	2.859	35.3	2.8562
	35.4	2.8364	35.4	2.8624	35.5	2.8599	35.3	2.8565
	35.5	2.8367	35.5	2.863	35.6	2.8599	35.4	2.8565
	35.6	2.8373	35.6	2.8637	35.6	2.8599	35.5	2.8571
	35.6	2.8379	35.7	2.8646	35.7	2.8599	35.6	2.8575
	35.7	2.8395	35.7	2.8646	35.8	2.8609	35.7	2.8581
	35.8	2.8395	35.8	2.8649	35.9	2.8612	35.8	2.8587
	35.9	2.8395	35.9	2.8655	36	2.8615	35.8	2.8593
	36	2.8395	36	2.8649	36.1	2.8618	35.9	2.8599
	36.1	2.841	36.1	2.8655	36.1	2.8618	36	2.8596
	36.2	2.8407	36.2	2.8655	36.2	2.8618	36.1	2.8596
	36.2	2.8413	36.2	2.8655	36.3	2.8627	36.2	2.8599
	36.3	2.842	36.3	2.8664	36.4	2.8627	36.3	2.8602
	36.4	2.842	36.4	2.8664	36.5	2.8637	36.3	2.8606
	36.5	2.8423	36.5	2.8668	36.6	2.8646	36.4	2.8615
	36.6	2.8426	36.6	2.8671	36.7	2.8652	36.5	2.8618
	36.7	2.8432	36.7	2.868	36.7	2.8652	36.6	2.8618
	36.7	2.8435	36.7	2.8683	36.8	2.8655	36.7	2.8618
	36.8	2.8447	36.8	2.8683	36.9	2.8655	36.8	2.8618
	36.9	2.8444	36.9	2.8695	37	2.8655	36.9	2.8624
	37	2.8454	37	2.8699	37.1	2.8658	36.9	2.8637
	37.1	2.8454	37.1	2.8702	37.2	2.8658	37	2.8637
	37.2	2.846	37.2	2.8705	37.2	2.8664	37.1	2.8643
	37.3	2.8463	37.3	2.8711	37.3	2.8668	37.2	2.8646
	37.3	2.8466	37.3	2.8711	37.4	2.8674	37.3	2.8649
	37.4	2.8463	37.4	2.8711	37.5	2.8674	37.4	2.8655
	37.5	2.8463	37.5	2.8711	37.6	2.8683	37.4	2.8655
	37.6	2.846	37.6	2.8714	37.7	2.8686	37.5	2.8655
	37.7	2.8469	37.7	2.8714	37.8	2.8686	37.6	2.8655
	37.8	2.8472	37.8	2.872	37.8	2.8692	37.7	2.8658
	37.8	2.8478	37.8	2.8726	37.9	2.8702	37.8	2.8664
	37.9	2.8488	37.9	2.873	38	2.8702	37.9	2.8671
	38	2.8494	38	2.873	38.1	2.8711	37.9	2.8671
	38.1	2.8494	38.1	2.8739	38.2	2.8711	38	2.8668
	38.2	2.8503	38.2	2.8733	38.3	2.8708	38.1	2.8674
	38.3	2.8506	38.3	2.8736	38.3	2.8711	38.2	2.8689
	38.3	2.8506	38.3	2.8739	38.4	2.8711	38.3	2.8683
	38.4	2.8516	38.4	2.8745	38.5	2.872	38.4	2.8689
	38.5	2.8513	38.5	2.8754	38.6	2.872	38.4	2.8695
	38.6	2.8516	38.6	2.8748	38.7	2.872	38.5	2.8702
	38.7	2.8516	38.7	2.8748	38.8	2.8723	38.6	2.8708
	38.8	2.8516	38.8	2.8751	38.8	2.873	38.7	2.8705
	38.9	2.8522	38.9	2.8757	38.9	2.8733	38.8	2.8711
	38.9	2.8525	38.9	2.8761	39	2.8739	38.9	2.8711
	39	2.8528	39	2.8767	39.1	2.8742	38.9	2.8708
	39.1	2.8534	39.1	2.8767	39.2	2.8739	39	2.8711
	39.2	2.854	39.2	2.8767	39.3	2.8745	39.1	2.8714
	39.3	2.8553	39.3	2.8773	39.4	2.8745	39.2	2.8711
	39.4	2.8553	39.4	2.8782	39.4	2.8748	39.3	2.8726
	39.4	2.8559	39.4	2.8785	39.5	2.8748	39.4	2.873
	39.5	2.8559	39.5	2.8788	39.6	2.8748	39.5	2.873
	39.6	2.8562	39.6	2.8792	39.7	2.8757	39.5	2.8733
	39.7	2.8562	39.7	2.8801	39.8	2.8761	39.6	2.8736
	39.8	2.8562	39.8	2.8804	39.9	2.8767	39.7	2.8736
	39.9	2.8562	39.9	2.8804	40	2.8767	39.8	2.8742
	39.9	2.8568	39.9	2.8804	40	2.8767	39.9	2.8742
	40	2.8578	40	2.8804	40.1	2.877	40	2.8748
	40.1	2.8581	40.1	2.8804	40.2	2.8779	40	2.8748
	40.2	2.8584	40.2	2.8807	40.3	2.8785	40.1	2.8748
	40.3	2.8587	40.3	2.8816	40.4	2.8785	40.2	2.8748
	40.4	2.8587	40.4	2.8823	40.5	2.8792	40.3	2.8751
	40.4	2.859	40.5	2.8823	40.5	2.8798	40.4	2.8757
	40.5	2.859	40.5	2.8826	40.6	2.8804	40.5	2.8767
	40.6	2.8599	40.6	2.8829	40.7	2.8804	40.6	2.8767
	40.7	2.8599	40.7	2.8835	40.8	2.8804	40.6	2.877
	40.8	2.8609	40.8	2.8838	40.9	2.8804	40.7	2.8776
	40.9	2.8615	40.9	2.8841	41	2.8804	40.8	2.8776
	41	2.8618	41	2.8841	41.1	2.8804	40.9	2.8782
	41	2.8618	41	2.8844	41.1	2.8804	41	2.8785
	41.1	2.8618	41.1	2.885	41.2	2.8813	41.1	2.8785
	41.2	2.8618	41.2	2.885	41.3	2.8819	41.1	2.8795
	41.3	2.8621	41.3	2.8854	41.4	2.8829	41.2	2.8798
	41.4	2.8627	41.4	2.886	41.5	2.8832	41.3	2.8798
	41.5	2.863	41.5	2.886	41.6	2.8826	41.4	2.8804
	41.5	2.8637	41.6	2.886	41.6	2.8832	41.5	2.8804
	41.6	2.8637	41.6	2.8863	41.7	2.8841	41.6	2.8801
	41.7	2.8649	41.7	2.8869	41.8	2.8838	41.7	2.8804
	41.8	2.8649	41.8	2.8872	41.9	2.8841	41.7	2.881
	41.9	2.8655	41.9	2.8881	42	2.8844	41.8	2.8816
	42	2.8655	42	2.8885	42.1	2.8844	41.9	2.8823
	42	2.8655	42.1	2.8888	42.1	2.885	42	2.8829
	42.1	2.8655	42.1	2.8888	42.2	2.8854	42.1	2.8829
	42.2	2.8661	42.2	2.8894	42.3	2.8857	42.2	2.8832
	42.3	2.8664	42.3	2.8897	42.4	2.886	42.3	2.8835
	42.4	2.8674	42.4	2.8897	42.5	2.886	42.3	2.8838
	42.5	2.8664	42.5	2.8906	42.6	2.8863	42.4	2.8841
	42.5	2.8683	42.6	2.8906	42.7	2.8863	42.5	2.8844
	42.6	2.8683	42.6	2.8906	42.7	2.8869	42.6	2.885
	42.7	2.8683	42.7	2.8916	42.8	2.8869	42.7	2.885
	42.8	2.8686	42.8	2.8916	42.9	2.8878	42.8	2.886
	42.9	2.8695	42.9	2.8919	43	2.8881	42.8	2.8857
	43	2.8699	43	2.8922	43.1	2.8888	42.9	2.8854
	43.1	2.8702	43.1	2.8925	43.2	2.8888	43	2.8863
	43.1	2.8708	43.1	2.8934	43.2	2.8897	43.1	2.8866
	43.2	2.8711	43.2	2.8928	43.3	2.8894	43.2	2.8866
	43.3	2.8711	43.3	2.8943	43.4	2.8903	43.3	2.8869
	43.4	2.8711	43.4	2.894	43.5	2.89	43.4	2.8875
	43.5	2.8711	43.5	2.8943	43.6	2.8906	43.4	2.8881
	43.6	2.8711	43.6	2.8943	43.7	2.8906	43.5	2.8888
	43.7	2.872	43.6	2.8953	43.8	2.8909	43.6	2.8891
	43.7	2.8717	43.7	2.8956	43.8	2.8916	43.7	2.8897
	43.8	2.8726	43.8	2.8962	43.9	2.8916	43.8	2.8897
	43.9	2.872	43.9	2.8959	44	2.8919	43.9	2.8897
	44	2.873	44	2.8962	44.1	2.8925	43.9	2.8906
	44.1	2.8733	44.1	2.8962	44.2	2.8931	44	2.8906
	44.2	2.8742	44.2	2.8962	44.3	2.8931	44.1	2.8909
	44.2	2.8745	44.2	2.8962	44.3	2.8937	44.2	2.8906
	44.3	2.8745	44.3	2.8968	44.4	2.8937	44.3	2.8916
	44.4	2.8745	44.4	2.8968	44.5	2.8943	44.4	2.8919
	44.5	2.8751	44.5	2.8974	44.6	2.8943	44.4	2.8922
	44.6	2.8754	44.6	2.8978	44.7	2.8953	44.5	2.8925
	44.7	2.8757	44.7	2.8984	44.8	2.8956	44.6	2.8922
	44.8	2.8757	44.7	2.899	44.8	2.8956	44.7	2.8928
	44.8	2.8757	44.8	2.899	44.9	2.8956	44.8	2.8928
	44.9	2.8761	44.9	2.8999	45	2.8956	44.9	2.8934
	45	2.8764	45	2.8999	45.1	2.8962	45	2.8937
	45.1	2.8767	45.1	2.8999	45.2	2.8965	45	2.8943
	45.2	2.8767	45.2	2.9002	45.3	2.8968	45.1	2.8947
	45.3	2.8776	45.2	2.9002	45.3	2.8962	45.2	2.8953
	45.3	2.8779	45.3	2.9005	45.4	2.8971	45.3	2.8959
	45.4	2.8785	45.4	2.9009	45.5	2.8974	45.4	2.8959
	45.5	2.8792	45.5	2.9009	45.6	2.8981	45.5	2.8962
	45.6	2.8792	45.6	2.9015	45.7	2.8987	45.5	2.8956
	45.7	2.8801	45.7	2.9015	45.8	2.899	45.6	2.8956
	45.8	2.8804	45.8	2.9012	45.9	2.899	45.7	2.8962
	45.9	2.8804	45.8	2.9018	45.9	2.899	45.8	2.8968
	45.9	2.8804	45.9	2.9027	46	2.8999	45.9	2.8971
	46	2.8804	46	2.9033	46.1	2.8999	46	2.8974
	46.1	2.8804	46.1	2.9033	46.2	2.9005	46.1	2.8974
	46.2	2.881	46.2	2.904	46.3	2.9002	46.1	2.8978
	46.3	2.8813	46.3	2.9046	46.4	2.9005	46.2	2.899
	46.4	2.8823	46.3	2.9043	46.5	2.9009	46.3	2.899
	46.4	2.8823	46.4	2.9046	46.5	2.9009	46.4	2.899
	46.5	2.8826	46.5	2.9052	46.6	2.9009	46.5	2.8999
	46.6	2.8826	46.6	2.9055	46.7	2.9012	46.6	2.8999
	46.7	2.8832	46.7	2.9064	46.8	2.9015	46.6	2.9002
	46.8	2.8829	46.8	2.9064	46.9	2.9021	46.7	2.9002
	46.9	2.8835	46.8	2.9064	47	2.9027	46.8	2.9002
	46.9	2.8841	46.9	2.9064	47	2.903	46.9	2.9009
	47	2.8847	47	2.9067	47.1	2.9033	47	2.9009
	47.1	2.885	47.1	2.9077	47.2	2.9033	47.1	2.9009
	47.2	2.8854	47.2	2.9077	47.3	2.9043	47.1	2.9018
	47.3	2.8857	47.3	2.908	47.4	2.9043	47.2	2.9015
	47.4	2.886	47.3	2.9083	47.5	2.9049	47.3	2.9012
	47.5	2.886	47.4	2.9083	47.5	2.9049	47.4	2.9018
	47.5	2.8866	47.5	2.9092	47.6	2.9058	47.5	2.9024
	47.6	2.8866	47.6	2.9092	47.7	2.9061	47.6	2.9033
	47.7	2.8869	47.7	2.9095	47.8	2.9064	47.6	2.903
	47.8	2.8872	47.8	2.9092	47.9	2.9064	47.7	2.904
	47.9	2.8878	47.9	2.9102	48	2.9064	47.8	2.9043
	48	2.8878	47.9	2.9105	48	2.9067	47.9	2.904
	48	2.8878	48	2.9108	48.1	2.9074	48	2.9046
	48.1	2.8885	48.1	2.9111	48.2	2.908	48.1	2.9046
	48.2	2.8888	48.2	2.9111	48.3	2.9074	48.2	2.9055
	48.3	2.8897	48.3	2.912	48.4	2.9083	48.2	2.9058
	48.4	2.8897	48.4	2.9111	48.5	2.9083	48.3	2.9061
	48.5	2.8906	48.4	2.912	48.5	2.9092	48.4	2.9064
	48.6	2.8906	48.5	2.9123	48.6	2.9095	48.5	2.9064
	48.6	2.8909	48.6	2.912	48.7	2.9092	48.6	2.9064
	48.7	2.8912	48.7	2.9133	48.8	2.9098	48.7	2.9071
	48.8	2.8916	48.8	2.9142	48.9	2.9102	48.7	2.9067
	48.9	2.8919	48.9	2.9148	49	2.9102	48.8	2.9074
	49	2.8925	48.9	2.9148	49	2.9108	48.9	2.9074
	49.1	2.8925	49	2.9151	49.1	2.9114	49	2.908
	49.1	2.8934	49.1	2.9148	49.2	2.9117	49.1	2.9083
	49.2	2.8931	49.2	2.9157	49.3	2.912	49.2	2.9089
	49.3	2.8928	49.3	2.916	49.4	2.912	49.2	2.9092
	49.4	2.8931	49.4	2.9157	49.5	2.9123	49.3	2.9092
	49.5	2.894	49.5	2.9164	49.6	2.9126	49.4	2.9102
	49.6	2.895	49.5	2.9167	49.6	2.9129	49.5	2.9102
	49.6	2.8953	49.6	2.9167	49.7	2.9133	49.6	2.9105
	49.7	2.8962	49.7	2.9173	49.8	2.9142	49.7	2.9108
	49.8	2.8962	49.8	2.9173	49.9	2.9145	49.8	2.9108
	49.9	2.8962	49.9	2.9179	50	2.9145	49.8	2.9111
	50	2.8962	50	2.9182	50.1	2.9157	49.9	2.9117
	50.1	2.8959	50	2.9191	50.1	2.9157	50	2.912
	50.2	2.8962	50.1	2.9191	50.2	2.916	50.1	2.9123
	50.2	2.8962	50.2	2.9195	50.3	2.916	50.2	2.9126
	50.3	2.8962	50.3	2.9201	50.4	2.9167	50.3	2.9126
	50.4	2.8962	50.4	2.9204	50.5	2.9164	50.3	2.9133
	50.5	2.8968	50.5	2.9204	50.6	2.9167	50.4	2.9133
	50.6	2.8978	50.6	2.9204	50.6	2.9173	50.5	2.9142
	50.7	2.8981	50.6	2.9207	50.7	2.9173	50.6	2.9142
	50.7	2.8993	50.7	2.9207	50.8	2.917	50.7	2.9145
	50.8	2.8999	50.8	2.9213	50.9	2.9176	50.8	2.9154
	50.9	2.8996	50.9	2.9213	51	2.9185	50.8	2.9157
	51	2.8999	51	2.9216	51.1	2.9195	50.9	2.9157
	51.1	2.8999	51.1	2.9226	51.1	2.9191	51	2.916
	51.2	2.8999	51.1	2.9232	51.2	2.9195	51.1	2.9164
	51.2	2.9009	51.2	2.9235	51.3	2.9204	51.2	2.9164
	51.3	2.9009	51.3	2.9241	51.4	2.9201	51.3	2.9167
	51.4	2.9009	51.4	2.9241	51.5	2.9204	51.3	2.9176
	51.5	2.9012	51.5	2.9241	51.6	2.9204	51.4	2.9173
	51.6	2.9015	51.6	2.9244	51.6	2.9207	51.5	2.9176
	51.7	2.9018	51.7	2.9247	51.7	2.9213	51.6	2.9179
	51.8	2.9018	51.7	2.9257	51.8	2.9216	51.7	2.9176
	51.8	2.9018	51.8	2.9257	51.9	2.9219	51.8	2.9176
	51.9	2.9018	51.9	2.9257	52	2.9219	51.9	2.9188
	52	2.9027	52	2.926	52.1	2.9222	51.9	2.9195
	52.1	2.9027	52.1	2.926	52.2	2.9222	52	2.9195
	52.2	2.9027	52.2	2.9263	52.2	2.9229	52.1	2.9204
	52.3	2.904	52.2	2.9269	52.3	2.9235	52.2	2.9204
	52.3	2.904	52.3	2.9269	52.4	2.9241	52.3	2.9204
	52.4	2.9046	52.4	2.9269	52.5	2.9241	52.4	2.9204
	52.5	2.9046	52.5	2.9275	52.6	2.9241	52.4	2.9213
	52.6	2.9055	52.6	2.9281	52.7	2.925	52.5	2.9213
	52.7	2.9064	52.7	2.9281	52.7	2.925	52.6	2.9216
	52.8	2.9064	52.7	2.9288	52.8	2.9253	52.7	2.9219
	52.9	2.9064	52.8	2.9291	52.9	2.925	52.8	2.9222
	52.9	2.9064	52.9	2.9291	53	2.9253	52.9	2.9229
	53	2.9067	53	2.9306	53.1	2.9253	52.9	2.9235
	53.1	2.9064	53.1	2.9306	53.2	2.926	53	2.9235
	53.2	2.9067	53.2	2.9306	53.2	2.9263	53.1	2.9241
	53.3	2.9074	53.3	2.9312	53.3	2.9266	53.2	2.9238
	53.4	2.908	53.3	2.9309	53.4	2.9269	53.3	2.9241
	53.4	2.9083	53.4	2.9309	53.5	2.9269	53.4	2.9247
	53.5	2.9083	53.5	2.9312	53.6	2.9272	53.5	2.925
	53.6	2.9086	53.6	2.9315	53.7	2.9278	53.5	2.925
	53.7	2.9092	53.7	2.9325	53.7	2.9281	53.6	2.925
	53.8	2.9092	53.8	2.9331	53.8	2.9284	53.7	2.926
	53.9	2.9098	53.8	2.9331	53.9	2.9281	53.8	2.926
	54	2.9102	53.9	2.934	54	2.9291	53.9	2.9266
	54	2.9108	54	2.9337	54.1	2.9297	54	2.9269
	54.1	2.9111	54.1	2.9343	54.2	2.9297	54	2.9269
	54.2	2.9114	54.2	2.9343	54.3	2.9309	54.1	2.9269
	54.3	2.9111	54.3	2.9353	54.3	2.9312	54.2	2.9278
	54.4	2.9117	54.4	2.9356	54.4	2.9315	54.3	2.9281
	54.5	2.9123	54.4	2.9362	54.5	2.9312	54.4	2.9284
	54.5	2.9123	54.5	2.9356	54.6	2.9309	54.5	2.9284
	54.6	2.9133	54.6	2.9362	54.7	2.9315	54.5	2.9288
	54.7	2.9129	54.7	2.9362	54.8	2.9315	54.6	2.9294
	54.8	2.9139	54.8	2.9362	54.8	2.9325	54.7	2.9303
	54.9	2.9136	54.9	2.9371	54.9	2.9331	54.8	2.9303
	55	2.9139	54.9	2.9377	55	2.9334	54.9	2.9306
	55	2.9142	55	2.9381	55.1	2.9334	55	2.9309
	55.1	2.9145	55.1	2.9384	55.2	2.9343	55	2.9312
	55.2	2.9151	55.2	2.939	55.3	2.9343	55.1	2.9309
	55.3	2.916	55.3	2.9396	55.3	2.9353	55.2	2.9315
	55.4	2.9164	55.4	2.9396	55.4	2.9353	55.3	2.9315
	55.5	2.9164	55.5	2.9402	55.5	2.9359	55.4	2.9325
	55.6	2.9167	55.5	2.9402	55.6	2.9359	55.5	2.9325
	55.6	2.917	55.6	2.9408	55.7	2.9356	55.6	2.9334
	55.7	2.917	55.7	2.9405	55.8	2.9356	55.6	2.934
	55.8	2.9167	55.8	2.9408	55.9	2.9365	55.7	2.9343
	55.9	2.9167	55.9	2.9408	55.9	2.9374	55.8	2.9346
	56	2.9176	56	2.9412	56	2.9377	55.9	2.9353
	56.1	2.9176	56	2.9412	56.1	2.9381	56	2.9359
	56.1	2.9182	56.1	2.9418	56.2	2.9381	56.1	2.9362
	56.2	2.9191	56.2	2.9424	56.3	2.939	56.1	2.9362
	56.3	2.9195	56.3	2.9421	56.4	2.9393	56.2	2.9356
	56.4	2.9198	56.4	2.943	56.5	2.9399	56.3	2.9362
	56.5	2.9204	56.5	2.9436	56.5	2.9405	56.4	2.9371
	56.6	2.9204	56.5	2.9436	56.6	2.9408	56.5	2.9371
	56.7	2.9204	56.6	2.9446	56.7	2.9408	56.6	2.9377
	56.7	2.921	56.7	2.9452	56.8	2.9408	56.6	2.9381
	56.8	2.9213	56.8	2.9455	56.9	2.9408	56.7	2.939
	56.9	2.9216	56.9	2.9458	57	2.9412	56.8	2.9396
	57	2.9219	57	2.9455	57	2.9415	56.9	2.9393
	57.1	2.9213	57.1	2.9455	57.1	2.9415	57	2.9399
	57.2	2.9219	57.1	2.9461	57.2	2.9418	57.1	2.9408
	57.2	2.9229	57.2	2.9464	57.3	2.9424	57.2	2.9408
	57.3	2.9222	57.3	2.9467	57.4	2.9427	57.2	2.9408
	57.4	2.9232	57.4	2.9474	57.5	2.9433	57.3	2.9408
	57.5	2.9235	57.5	2.948	57.5	2.9439	57.4	2.9408
	57.6	2.9241	57.6	2.9486	57.6	2.9446	57.5	2.9408
	57.7	2.925	57.6	2.9492	57.7	2.9452	57.6	2.9412
	57.7	2.9247	57.7	2.9492	57.8	2.9455	57.7	2.9418
	57.8	2.925	57.8	2.9501	57.9	2.9464	57.7	2.9421
	57.9	2.9257	57.9	2.9508	58	2.9458	57.8	2.9424
	58	2.9253	58	2.9505	58	2.9458	57.9	2.9427
	58.1	2.9253	58.1	2.9508	58.1	2.9464	58	2.9433
	58.2	2.926	58.2	2.9511	58.2	2.9464	58.1	2.9439
	58.2	2.926	58.2	2.9511	58.3	2.9474	58.2	2.9446
	58.3	2.9269	58.3	2.9514	58.4	2.9474	58.2	2.9452
	58.4	2.9269	58.4	2.9517	58.5	2.948	58.3	2.9452
	58.5	2.9269	58.5	2.9523	58.5	2.9489	58.4	2.9461
	58.6	2.9269	58.6	2.9536	58.6	2.9489	58.5	2.9458
	58.7	2.9275	58.7	2.9529	58.7	2.9492	58.6	2.9461
	58.8	2.9275	58.7	2.9536	58.8	2.9498	58.7	2.9461
	58.8	2.9278	58.8	2.9542	58.9	2.9508	58.8	2.9464
	58.9	2.9281	58.9	2.9545	59	2.9511	58.8	2.947
	59	2.9281	59	2.9551	59.1	2.9511	58.9	2.947
	59.1	2.9288	59.1	2.9557	59.1	2.9511	59	2.9477
	59.2	2.9288	59.2	2.9557	59.2	2.9514	59.1	2.9486
	59.3	2.9297	59.3	2.9563	59.3	2.9523	59.2	2.9489
	59.3	2.9297	59.3	2.9563	59.4	2.9523	59.3	2.9492
	59.4	2.9309	59.4	2.9567	59.5	2.9526	59.3	2.9495
	59.5	2.9315	59.5	2.957	59.6	2.9529	59.4	2.9498
	59.6	2.9312	59.6	2.9576	59.7	2.9532	59.5	2.9501
	59.7	2.9312	59.7	2.9576	59.7	2.9536	59.6	2.9508
	59.8	2.9312	59.8	2.9585	59.8	2.9545	59.7	2.9508
	59.8	2.9319	59.8	2.9588	59.9	2.9548	59.8	2.9511
	59.9	2.9328	59.9	2.9594	60	2.9554	59.8	2.9514
	60	2.9331	60	2.9598	60.1	2.9557	59.9	2.9517
	60.1	2.9334	60.1	2.9604	60.2	2.9563	60	2.952
	60.2	2.9334	60.2	2.9604	60.2	2.9563	60.1	2.9523
	60.3	2.9343	60.3	2.9604	60.3	2.9567	60.2	2.9532
	60.4	2.9346	60.4	2.9613	60.4	2.957	60.3	2.9532
	60.4	2.9353	60.4	2.9619	60.5	2.9573	60.4	2.9532
	60.5	2.9353	60.5	2.9622	60.6	2.9579	60.4	2.9532
	60.6	2.9356	60.6	2.9625	60.7	2.9588	60.5	2.9545
	60.7	2.9362	60.7	2.9632	60.7	2.9594	60.6	2.9554
	60.8	2.9365	60.8	2.9629	60.8	2.9594	60.7	2.9557
	60.9	2.9368	60.9	2.9638	60.9	2.9604	60.8	2.9557
	60.9	2.9374	60.9	2.9638	61	2.9604	60.9	2.9557
	61	2.9377	61	2.9641	61.1	2.9604	60.9	2.9563
	61.1	2.9374	61.1	2.9644	61.2	2.9613	61	2.956
	61.2	2.9371	61.2	2.965	61.2	2.9613	61.1	2.9567
	61.3	2.9377	61.3	2.965	61.3	2.9613	61.2	2.957
	61.4	2.9381	61.4	2.9653	61.4	2.9622	61.3	2.9576
	61.5	2.9387	61.4	2.966	61.5	2.9625	61.4	2.9585
	61.5	2.9399	61.5	2.966	61.6	2.9632	61.4	2.9591
	61.6	2.9399	61.6	2.966	61.7	2.9625	61.5	2.9594
	61.7	2.9402	61.7	2.9666	61.8	2.9635	61.6	2.9594
	61.8	2.9408	61.8	2.9669	61.8	2.9635	61.7	2.9604
	61.9	2.9408	61.9	2.9675	61.9	2.9641	61.8	2.9604
	62	2.9418	61.9	2.9688	62	2.9644	61.9	2.9604
	62	2.9408	62	2.9697	62.1	2.9644	62	2.9613
	62.1	2.9412	62.1	2.9697	62.2	2.9653	62	2.9613
	62.2	2.9415	62.2	2.97	62.3	2.9656	62.1	2.9622
	62.3	2.9418	62.3	2.9706	62.3	2.966	62.2	2.9622
	62.4	2.9418	62.4	2.9712	62.4	2.966	62.3	2.9629
	62.5	2.9424	62.4	2.9715	62.5	2.9663	62.4	2.9625
	62.5	2.9427	62.5	2.9715	62.6	2.9669	62.5	2.9629
	62.6	2.9433	62.6	2.9725	62.7	2.9669	62.5	2.9638
	62.7	2.9433	62.7	2.9722	62.8	2.9669	62.6	2.9638
	62.8	2.9439	62.8	2.9728	62.9	2.9681	62.7	2.9644
	62.9	2.9455	62.9	2.9734	62.9	2.9691	62.8	2.965
	63	2.9458	62.9	2.974	63	2.9697	62.9	2.965
	63.1	2.9464	63	2.9753	63.1	2.9697	63	2.966
	63.1	2.9464	63.1	2.9756	63.2	2.9706	63.1	2.966
	63.2	2.9464	63.2	2.9765	63.3	2.9712	63.1	2.9663
	63.3	2.9464	63.3	2.9762	63.4	2.9715	63.2	2.966
	63.4	2.9464	63.4	2.9762	63.4	2.9715	63.3	2.9666
	63.5	2.9464	63.4	2.9762	63.5	2.9722	63.4	2.9672
	63.6	2.947	63.5	2.9771	63.6	2.9719	63.5	2.9684
	63.6	2.9474	63.6	2.9777	63.7	2.9715	63.6	2.9688
	63.7	2.9477	63.7	2.9774	63.8	2.9728	63.7	2.9694
	63.8	2.9489	63.8	2.979	63.9	2.9731	63.7	2.9697
	63.9	2.9492	63.9	2.9793	64	2.9746	63.8	2.9709
	64	2.9498	63.9	2.9796	64	2.9753	63.9	2.9712
	64.1	2.9505	64	2.9802	64.1	2.9759	64	2.9715
	64.2	2.9501	64.1	2.9805	64.2	2.9765	64.1	2.9715
	64.2	2.9508	64.2	2.9815	64.3	2.9762	64.2	2.9719
	64.3	2.9511	64.3	2.9815	64.4	2.9765	64.2	2.9715
	64.4	2.9517	64.4	2.9818	64.5	2.9771	64.3	2.9722
	64.5	2.952	64.5	2.9827	64.5	2.9771	64.4	2.9734
	64.6	2.9517	64.5	2.9827	64.6	2.9777	64.5	2.9746
	64.7	2.952	64.6	2.9836	64.7	2.9781	64.6	2.9756
	64.7	2.9526	64.7	2.9836	64.8	2.9787	64.7	2.9753
	64.8	2.9532	64.8	2.9846	64.9	2.9796	64.7	2.9762
	64.9	2.9536	64.9	2.9849	65	2.9805	64.8	2.9762
	65	2.9539	65	2.9855	65	2.9805	64.9	2.9762
	65.1	2.9545	65	2.9864	65.1	2.9808	65	2.9768
	65.2	2.9542	65.1	2.987	65.2	2.9818	65.1	2.9774
	65.2	2.9545	65.2	2.9874	65.3	2.9821	65.2	2.9781
	65.3	2.9557	65.3	2.9874	65.4	2.9824	65.2	2.9781
	65.4	2.9557	65.4	2.9874	65.5	2.9827	65.3	2.9793
	65.5	2.9567	65.5	2.988	65.5	2.9833	65.4	2.9799
	65.6	2.9567	65.6	2.9886	65.6	2.9836	65.5	2.9805
	65.7	2.9567	65.6	2.9895	65.7	2.9846	65.6	2.9812
	65.8	2.9567	65.7	2.9901	65.8	2.9852	65.7	2.9808
	65.8	2.9576	65.8	2.9908	65.9	2.9864	65.8	2.9818
	65.9	2.9576	65.9	2.9911	66	2.9867	65.8	2.9821
	66	2.9582	66	2.9911	66.1	2.9874	65.9	2.9827
	66.1	2.9588	66.1	2.9911	66.1	2.9874	66	2.9833
	66.2	2.9594	66.1	2.9926	66.2	2.9874	66.1	2.9836
	66.3	2.9601	66.2	2.9936	66.3	2.9874	66.2	2.9846
	66.3	2.9598	66.3	2.9936	66.4	2.9883	66.3	2.9846
	66.4	2.9604	66.4	2.9942	66.5	2.9895	66.3	2.9858
	66.5	2.9607	66.5	2.9948	66.6	2.9895	66.4	2.9864
	66.6	2.9613	66.6	2.9954	66.6	2.9908	66.5	2.9867
	66.7	2.9619	66.6	2.9967	66.7	2.9911	66.6	2.9874
	66.8	2.9616	66.7	2.997	66.8	2.9914	66.7	2.9874
	66.8	2.9622	66.8	2.9967	66.9	2.9923	66.8	2.9877
	66.9	2.9629	66.9	2.997	67	2.9923	66.8	2.9886
	67	2.9632	67	2.9979	67.1	2.9932	66.9	2.9895
	67.1	2.9629	67.1	2.9994	67.2	2.9939	67	2.9901
	67.2	2.9629	67.1	2.9991	67.2	2.9948	67.1	2.9908
	67.3	2.9638	67.2	2.9994	67.3	2.9954	67.2	2.9911
	67.4	2.9635	67.3	3.0004	67.4	2.9967	67.3	2.992
	67.4	2.9641	67.4	3.001	67.5	2.9967	67.4	2.9917
	67.5	2.9644	67.5	3.0013	67.6	2.9973	67.4	2.9923
	67.6	2.965	67.6	3.0016	67.7	2.9973	67.5	2.9936
	67.7	2.9653	67.7	3.0025	67.7	2.9976	67.6	2.9939
	67.8	2.966	67.7	3.0038	67.8	2.9976	67.7	2.9945
	67.9	2.9663	67.8	3.0047	67.9	2.9985	67.8	2.9951
	67.9	2.9669	67.9	3.005	68	2.9994	67.9	2.9967
	68	2.9669	68	3.006	68.1	3.0007	68	2.9967
	68.1	2.9669	68.1	3.0066	68.2	3.001	68	2.997
	68.2	2.9672	68.2	3.0069	68.2	3.0016	68.1	2.997
	68.3	2.9681	68.3	3.0069	68.3	3.0019	68.2	2.9976
	68.4	2.9688	68.3	3.0072	68.4	3.0025	68.3	2.9982
	68.5	2.9697	68.4	3.0078	68.5	3.0032	68.4	2.9988
	68.5	2.9703	68.5	3.0084	68.6	3.0044	68.5	3.0001
	68.6	2.9706	68.6	3.0094	68.7	3.005	68.5	3.0004
	68.7	2.9715	68.7	3.0097	68.8	3.0063	68.6	3.001
	68.8	2.9712	68.8	3.0106	68.8	3.0066	68.7	3.0019
	68.9	2.9725	68.8	3.0122	68.9	3.0069	68.8	3.0022
	69	2.9715	68.9	3.0125	69	3.0069	68.9	3.0029
	69	2.9725	69	3.0128	69.1	3.0078	69	3.0038
	69.1	2.9719	69.1	3.014	69.2	3.0078	69.1	3.005
	69.2	2.9725	69.2	3.0153	69.3	3.0084	69.1	3.0056
	69.3	2.974	69.3	3.0162	69.3	3.0097	69.2	3.0066
	69.4	2.9746	69.3	3.0162	69.4	3.0103	69.3	3.0069
	69.5	2.9753	69.4	3.0168	69.5	3.0115	69.4	3.0069
	69.5	2.9756	69.5	3.0174	69.6	3.0122	69.5	3.0072
	69.6	2.9762	69.6	3.019	69.7	3.0125	69.5	3.0075
	69.7	2.9762	69.7	3.0196	69.8	3.0137	69.6	3.0081
	69.8	2.9762	69.8	3.0202	69.8	3.0146	69.7	3.0094
	69.9	2.9771	69.9	3.0202	69.9	3.0162	69.8	3.0097
	70	2.9771	69.9	3.0215	70	3.0162	69.9	3.0103
	70.1	2.9771	70	3.0221	70.1	3.0171	70	3.0118
	70.1	2.9781	70.1	3.0236	70.2	3.0171	70.1	3.0115
	70.2	2.9781	70.2	3.0239	70.3	3.019	70.1	3.0128
	70.3	2.9787	70.3	3.0252	70.4	3.0193	70.2	3.0143
	70.4	2.9793	70.4	3.0258	70.4	3.0196	70.3	3.0149
	70.5	2.9802	70.4	3.0267	70.5	3.0208	70.4	3.0153
	70.6	2.9808	70.5	3.027	70.6	3.0215	70.5	3.0162
	70.6	2.9808	70.6	3.028	70.7	3.0227	70.6	3.0171
	70.7	2.9808	70.7	3.0283	70.8	3.0227	70.7	3.0177
	70.8	2.9824	70.8	3.0295	70.9	3.0242	70.7	3.0187
	70.9	2.9821	70.9	3.0304	70.9	3.0255	70.8	3.019
	71	2.9824	70.9	3.0317	71	3.0264	70.9	3.0199
	71.1	2.983	71	3.0323	71.1	3.0273	71	3.0199
	71.1	2.9836	71.1	3.0335	71.2	3.0273	71.1	3.0215
	71.2	2.9839	71.2	3.0339	71.3	3.028	71.2	3.0224
	71.3	2.9843	71.3	3.0348	71.4	3.0292	71.2	3.0227
	71.4	2.9855	71.4	3.0357	71.4	3.0298	71.3	3.0236
	71.5	2.9861	71.4	3.037	71.5	3.0317	71.4	3.0242
	71.6	2.9864	71.5	3.0376	71.6	3.0317	71.5	3.0258
	71.7	2.987	71.6	3.0376	71.7	3.0332	71.6	3.0261
	71.7	2.9874	71.7	3.0382	71.8	3.0342	71.7	3.0267
	71.8	2.9874	71.8	3.0404	71.9	3.0348	71.7	3.0273
	71.9	2.9874	71.9	3.0422	71.9	3.0354	71.8	3.0286
	72	2.988	72	3.0422	72	3.0366	71.9	3.0295
	72.1	2.9889	72	3.0432	72.1	3.0376	72	3.0311
	72.2	2.9901	72.1	3.0441	72.2	3.0376	72.1	3.0317
	72.2	2.9901	72.2	3.0456	72.3	3.0385	72.2	3.0323
	72.3	2.9908	72.3	3.0469	72.4	3.0404	72.2	3.0339
	72.4	2.9911	72.4	3.0469	72.4	3.0416	72.3	3.0348
	72.5	2.992	72.5	3.049	72.5	3.0422	72.4	3.0348
	72.6	2.9917	72.5	3.0509	72.6	3.0435	72.5	3.0357
	72.7	2.9923	72.6	3.0515	72.7	3.0438	72.6	3.0376
	72.7	2.9929	72.7	3.0521	72.8	3.045	72.7	3.0376
	72.8	2.9936	72.8	3.0531	72.9	3.0469	72.8	3.0382
	72.9	2.9948	72.9	3.0537	73	3.0472	72.8	3.0404
	73	2.9942	73	3.0559	73	3.0481	72.9	3.0416
	73.1	2.9954	73.1	3.0571	73.1	3.0506	73	3.0422
	73.2	2.9967	73.1	3.0577	73.2	3.0515	73.1	3.0428
	73.3	2.9967	73.2	3.059	73.3	3.0525	73.2	3.0435
	73.3	2.9973	73.3	3.0611	73.4	3.0531	73.3	3.0453
	73.4	2.9976	73.4	3.0621	73.5	3.054	73.3	3.0469
	73.5	2.9976	73.5	3.0633	73.5	3.0559	73.4	3.0475
	73.6	2.9982	73.6	3.0642	73.6	3.0568	73.5	3.049
	73.7	2.9982	73.6	3.0661	73.7	3.058	73.6	3.0506
	73.8	2.9994	73.7	3.067	73.8	3.059	73.7	3.0515
	73.8	3.0001	73.8	3.0683	73.9	3.0608	73.8	3.0525
	73.9	3.0001	73.9	3.0701	74	3.0627	73.9	3.0534
	74	3.001	74	3.0714	74	3.0633	73.9	3.0549
	74.1	3.0013	74.1	3.0735	74.1	3.0649	74	3.0571
	74.2	3.0022	74.2	3.0748	74.2	3.0664	74.1	3.0577
	74.3	3.0025	74.2	3.0754	74.3	3.068	74.2	3.0587
	74.3	3.0032	74.3	3.0769	74.4	3.0689	74.3	3.0611
	74.4	3.0041	74.4	3.0779	74.5	3.0711	74.4	3.0624
	74.5	3.0047	74.5	3.08	74.5	3.0726	74.4	3.0636
	74.6	3.006	74.6	3.0816	74.6	3.0738	74.5	3.0652
	74.7	3.0063	74.7	3.0828	74.7	3.0754	74.6	3.0664
	74.8	3.0069	74.7	3.085	74.8	3.0766	74.7	3.0683
	74.8	3.0075	74.8	3.0856	74.9	3.0785	74.8	3.0698
	74.9	3.0069	74.9	3.0878	75	3.08	74.9	3.0717
	75	3.0069	75	3.09	75.1	3.0819	75	3.0735
	75.1	3.0075	75.1	3.0918	75.1	3.0831	75	3.0751
	75.2	3.0087	75.2	3.0931	75.2	3.085	75.1	3.0757
	75.3	3.0091	75.2	3.0952	75.3	3.0881	75.2	3.0782
	75.4	3.01	75.3	3.0974	75.4	3.0893	75.3	3.0797
	75.4	3.0106	75.4	3.0993	75.5	3.0912	75.4	3.0816
	75.5	3.0118	75.5	3.1005	75.6	3.0931	75.5	3.0835
	75.6	3.0125	75.6	3.1024	75.7	3.0952	75.5	3.085
	75.7	3.0125	75.7	3.1055	75.7	3.0974	75.6	3.0872
	75.8	3.0131	75.8	3.1067	75.8	3.0999	75.7	3.0884
	75.9	3.014	75.8	3.1092	75.9	3.1014	75.8	3.0909
	75.9	3.0153	75.9	3.1114	76	3.1039	75.9	3.0931
	76	3.0153	76	3.1132	76.1	3.1058	76	3.0952
	76.1	3.0162	76.1	3.1157	76.2	3.1086	76.1	3.0968
	76.2	3.0171	76.2	3.1179	76.2	3.1107	76.1	3.0999
	76.3	3.018	76.3	3.1197	76.3	3.1132	76.2	3.1014
	76.4	3.0177	76.3	3.1231	76.4	3.116	76.3	3.1036
	76.4	3.019	76.4	3.1259	76.5	3.1185	76.4	3.1061
	76.5	3.0196	76.5	3.1275	76.6	3.1207	76.5	3.1086
	76.6	3.0208	76.6	3.1309	76.7	3.1234	76.6	3.111
	76.7	3.0208	76.7	3.1328	76.7	3.1266	76.6	3.1135
	76.8	3.0224	76.8	3.1359	76.8	3.13	76.7	3.116
	76.9	3.0227	76.9	3.138	76.9	3.1324	76.8	3.1188
	77	3.0227	76.9	3.1414	77	3.1359	76.9	3.1216
	77	3.0233	77	3.1445	77.1	3.138	77	3.125
	77.1	3.0249	77.1	3.147	77.2	3.1414	77.1	3.1272
	77.2	3.0264	77.2	3.1507	77.3	3.1452	77.1	3.1303
	77.3	3.0273	77.3	3.1535	77.3	3.1476	77.2	3.1337
	77.4	3.0273	77.4	3.1566	77.4	3.1514	77.3	3.1365
	77.5	3.0273	77.4	3.161	77.5	3.1548	77.4	3.1399
	77.5	3.0283	77.5	3.1634	77.6	3.1579	77.5	3.1421
	77.6	3.0292	77.6	3.1665	77.7	3.1616	77.6	3.1455
	77.7	3.0298	77.7	3.1706	77.8	3.1656	77.6	3.1486
	77.8	3.0308	77.8	3.1731	77.8	3.1687	77.7	3.1526
	77.9	3.0323	77.9	3.1768	77.9	3.1721	77.8	3.1563
	78	3.032	78	3.1796	78	3.1762	77.9	3.1603
	78	3.0339	78	3.1839	78.1	3.1789	78	3.1638
	78.1	3.0345	78.1	3.1876	78.2	3.1833	78.1	3.1669
	78.2	3.0348	78.2	3.1904	78.3	3.1876	78.2	3.1715
	78.3	3.0357	78.3	3.1944	78.3	3.1907	78.2	3.1752
	78.4	3.0366	78.4	3.1979	78.4	3.1948	78.3	3.1783
	78.5	3.0376	78.5	3.2016	78.5	3.1988	78.4	3.183
	78.6	3.0376	78.5	3.2062	78.6	3.2028	78.5	3.1864
	78.6	3.0382	78.6	3.2093	78.7	3.2075	78.6	3.1904
	78.7	3.0391	78.7	3.2124	78.8	3.2099	78.7	3.1944
	78.8	3.0413	78.8	3.2177	78.8	3.2137	78.7	3.1979
	78.9	3.0422	78.9	3.2208	78.9	3.2177	78.8	3.2016
	79	3.0422	79	3.2245	79	3.2217	78.9	3.2059
	79.1	3.0435	79.1	3.2279	79.1	3.2258	79	3.2096
	79.1	3.0441	79.1	3.2316	79.2	3.2292	79.1	3.2134
	79.2	3.045	79.2	3.2341	79.3	3.2329	79.2	3.218
	79.3	3.0472	79.3	3.2378	79.4	3.2363	79.2	3.222
	79.4	3.0475	79.4	3.2422	79.4	3.24	79.3	3.2264
	79.5	3.0478	79.5	3.2453	79.5	3.2447	79.4	3.2298
	79.6	3.0497	79.6	3.249	79.6	3.2484	79.5	3.2335
	79.6	3.0512	79.6	3.2537	79.7	3.2521	79.6	3.2378
	79.7	3.0518	79.7	3.2564	79.8	3.2552	79.7	3.2406
	79.8	3.0521	79.8	3.2589	79.9	3.2583	79.8	3.2453
	79.9	3.0531	79.9	3.2633	79.9	3.262	79.8	3.249
	80	3.0546	80	3.2661	80	3.2645	79.9	3.2527
	80.1	3.0549	80.1	3.2679	80.1	3.2676	80	3.2558
	80.2	3.0574	80.1	3.2723	80.2	3.2704	80.1	3.2586
	80.2	3.0577	80.2	3.276	80.3	3.2732	80.2	3.2623
	80.3	3.0583	80.3	3.2791	80.4	3.2775	80.3	3.2657
	80.4	3.0593	80.4	3.2822	80.4	3.2806	80.4	3.2676
	80.5	3.0614	80.5	3.2853	80.5	3.284	80.4	3.2719
	80.6	3.063	80.6	3.2884	80.6	3.2881	80.5	3.2754
	80.7	3.0636	80.7	3.293	80.7	3.2912	80.6	3.2785
	80.7	3.0642	80.7	3.2949	80.8	3.2937	80.7	3.2822
	80.8	3.0655	80.8	3.2992	80.9	3.298	80.8	3.2856
	80.9	3.0673	80.9	3.3026	81	3.3017	80.9	3.289
	81	3.0686	81	3.3054	81	3.3048	80.9	3.2921
	81.1	3.0689	81.1	3.3092	81.1	3.3082	81	3.2952
	81.2	3.0707	81.2	3.3123	81.2	3.3119	81.1	3.2989
	81.2	3.0726	81.2	3.3163	81.3	3.3154	81.2	3.303
	81.3	3.0732	81.3	3.3197	81.4	3.3194	81.3	3.3057
	81.4	3.0751	81.4	3.3234	81.5	3.3234	81.4	3.3095
	81.5	3.0757	81.5	3.3274	81.5	3.3274	81.4	3.3129
	81.6	3.0773	81.6	3.3299	81.6	3.3296	81.5	3.3166
	81.7	3.0785	81.7	3.3355	81.7	3.3343	81.6	3.3203
	81.8	3.0794	81.7	3.3383	81.8	3.338	81.7	3.324
	81.8	3.0816	81.8	3.3423	81.9	3.3423	81.8	3.3284
	81.9	3.0831	81.9	3.3473	82	3.3473	81.9	3.3315
	82	3.0841	82	3.3519	82	3.3526	82	3.3367
	82.1	3.0862	82.1	3.3575	82.1	3.3578	82	3.3398
	82.2	3.0878	82.2	3.3609	82.2	3.3622	82.1	3.3454
	82.3	3.0887	82.2	3.3653	82.3	3.3677	82.2	3.3488
	82.3	3.0903	82.3	3.3702	82.4	3.3727	82.3	3.3538
	82.4	3.0928	82.4	3.3752	82.5	3.3774	82.4	3.3594
	82.5	3.0934	82.5	3.3805	82.6	3.3829	82.5	3.3637
	82.6	3.0952	82.6	3.3848	82.6	3.3882	82.5	3.3687
	82.7	3.098	82.7	3.3907	82.7	3.3935	82.6	3.3743
	82.8	3.0993	82.7	3.396	82.8	3.3984	82.7	3.3789
	82.8	3.1005	82.8	3.4015	82.9	3.4046	82.8	3.3845
	82.9	3.1024	82.9	3.4049	83	3.4093	82.9	3.3904
	83	3.1036	83	3.4115	83.1	3.4133	83	3.3956
	83.1	3.1061	83.1	3.4158	83.1	3.4186	83	3.4012
	83.2	3.1079	83.2	3.4195	83.2	3.4232	83.1	3.4059
	83.3	3.1098	83.2	3.4242	83.3	3.4282	83.2	3.4111
	83.3	3.1123	83.3	3.4291	83.4	3.4322	83.3	3.4146
	83.4	3.1138	83.4	3.4332	83.5	3.4359	83.4	3.4192
	83.5	3.116	83.5	3.4381	83.6	3.4397	83.5	3.4242
	83.6	3.1179	83.6	3.4418	83.6	3.4434	83.5	3.4291
	83.7	3.12	83.7	3.4446	83.7	3.4474	83.6	3.4332
	83.8	3.1225	83.8	3.4487	83.8	3.4496	83.7	3.4369
	83.9	3.1247	83.8	3.4533	83.9	3.4536	83.8	3.4409
	83.9	3.1266	83.9	3.4558	84	3.457	83.9	3.4443
	84	3.1284	84	3.4592	84.1	3.4595	84	3.4484
	84.1	3.1309	84.1	3.4635	84.2	3.4642	84.1	3.4518
	84.2	3.1328	84.2	3.466	84.2	3.467	84.1	3.4546
	84.3	3.1355	84.3	3.4694	84.3	3.4697	84.2	3.458
	84.4	3.1377	84.3	3.4728	84.4	3.4732	84.3	3.4604
	84.4	3.1399	84.4	3.4744	84.5	3.4741	84.4	3.4645
	84.5	3.1424	84.5	3.4781	84.6	3.4778	84.5	3.4663
	84.6	3.1452	84.6	3.4797	84.7	3.4794	84.6	3.4694
	84.7	3.147	84.7	3.4837	84.7	3.4834	84.6	3.4725
	84.8	3.1507	84.8	3.4843	84.8	3.4843	84.7	3.4738
	84.9	3.1535	84.9	3.4877	84.9	3.4877	84.8	3.4769
	84.9	3.1554	84.9	3.4896	85	3.4893	84.9	3.4794
	85	3.1579	85	3.4933	85.1	3.493	85	3.4825
	85.1	3.1616	85.1	3.4945	85.2	3.4942	85.1	3.484
	85.2	3.1641	85.2	3.4973	85.3	3.4967	85.1	3.4874
	85.3	3.1665	85.3	3.4992	85.3	3.4989	85.2	3.4887
	85.4	3.1687	85.4	3.5017	85.4	3.4998	85.3	3.4914
	85.4	3.1715	85.4	3.5045	85.5	3.5038	85.4	3.4942
	85.5	3.1734	85.5	3.5057	85.6	3.5045	85.5	3.4955
	85.6	3.1765	85.6	3.5085	85.7	3.5066	85.6	3.498
	85.7	3.1793	85.7	3.5094	85.8	3.5097	85.6	3.4989
	85.8	3.182	85.8	3.5113	85.8	3.511	85.7	3.5032
	85.9	3.1848	85.9	3.5135	85.9	3.5125	85.8	3.5045
	86	3.1876	85.9	3.5144	86	3.5138	85.9	3.5051
	86	3.1901	86	3.5181	86.1	3.5169	86	3.5076
	86.1	3.1935	86.1	3.52	86.2	3.5187	86.1	3.5097
	86.2	3.1957	86.2	3.5221	86.3	3.5206	86.1	3.5116
	86.3	3.1982	86.3	3.524	86.3	3.5228	86.2	3.5131
	86.4	3.2019	86.4	3.5249	86.4	3.524	86.3	3.5147
	86.5	3.2056	86.4	3.5274	86.5	3.5255	86.4	3.5181
	86.5	3.2084	86.5	3.529	86.6	3.528	86.5	3.519
	86.6	3.2109	86.6	3.5308	86.7	3.5296	86.6	3.5218
	86.7	3.214	86.7	3.5333	86.8	3.5314	86.6	3.5237
	86.8	3.2174	86.8	3.5352	86.8	3.5342	86.7	3.5246
	86.9	3.2202	86.9	3.5373	86.9	3.5352	86.8	3.5262
	87	3.223	86.9	3.5386	87	3.5367	86.9	3.529
	87.1	3.2264	87	3.5398	87.1	3.5392	87	3.5299
	87.1	3.2282	87.1	3.542	87.2	3.5398	87.1	3.5311
	87.2	3.231	87.2	3.5438	87.3	3.541	87.2	3.5342
	87.3	3.2341	87.3	3.5451	87.4	3.5435	87.2	3.5352
	87.4	3.2378	87.4	3.5469	87.4	3.5448	87.3	3.5383
	87.5	3.2403	87.5	3.5491	87.5	3.5469	87.4	3.5392
	87.6	3.2444	87.5	3.5507	87.6	3.5491	87.5	3.5398
	87.6	3.2478	87.6	3.5519	87.7	3.5503	87.6	3.542
	87.7	3.2506	87.7	3.5547	87.8	3.5522	87.7	3.5441
	87.8	3.2543	87.8	3.5556	87.9	3.5547	87.7	3.5454
	87.9	3.2561	87.9	3.5572	87.9	3.5556	87.8	3.5479
	88	3.2592	88	3.559	88	3.5569	87.9	3.5491
	88.1	3.2626	88	3.5603	88.1	3.5587	88	3.5503
	88.2	3.2651	88.1	3.5615	88.2	3.5603	88.1	3.5528
	88.2	3.2679	88.2	3.5637	88.3	3.5612	88.2	3.5547
	88.3	3.2716	88.3	3.5655	88.4	3.5637	88.2	3.5556
	88.4	3.2744	88.4	3.5668	88.5	3.5649	88.3	3.5572
	88.5	3.2785	88.5	3.5693	88.5	3.5668	88.4	3.5593
	88.6	3.2819	88.5	3.5705	88.6	3.5689	88.5	3.5603
	88.7	3.2853	88.6	3.5714	88.7	3.5696	88.6	3.5621
	88.7	3.289	88.7	3.5733	88.8	3.5714	88.7	3.5643
	88.8	3.2921	88.8	3.5748	88.9	3.5739	88.8	3.5649
	88.9	3.2949	88.9	3.5767	89	3.5748	88.8	3.5668
	89	3.2995	89	3.5792	89	3.5758	88.9	3.5689
	89.1	3.302	89.1	3.5798	89.1	3.5792	89	3.5705
	89.2	3.3054	89.1	3.5817	89.2	3.5807	89.1	3.5724
	89.2	3.3098	89.2	3.5832	89.3	3.5817	89.2	3.5745
	89.3	3.3123	89.3	3.5848	89.4	3.5835	89.3	3.5758
	89.4	3.3172	89.4	3.5872	89.5	3.5844	89.3	3.5761
	89.5	3.3206	89.5	3.5885	89.6	3.5863	89.4	3.5795
	89.6	3.3253	89.6	3.5906	89.6	3.5885	89.5	3.5807
	89.7	3.3287	89.6	3.5913	89.7	3.59	89.6	3.582
	89.7	3.3333	89.7	3.5928	89.8	3.5913	89.7	3.5838
	89.8	3.3374	89.8	3.595	89.9	3.5919	89.8	3.5848
	89.9	3.3411	89.9	3.5953	90	3.5947	89.8	3.5869
	90	3.3467	90	3.5975	90.1	3.5956	89.9	3.5894
	90.1	3.351	90.1	3.599	90.1	3.5972	90	3.59
	90.2	3.3553	90.1	3.6	90.2	3.599	90.1	3.5913
	90.2	3.3606	90.2	3.6024	90.3	3.6	90.2	3.5928
	90.3	3.365	90.3	3.6037	90.4	3.6012	90.3	3.595
	90.4	3.3699	90.4	3.6049	90.5	3.6037	90.4	3.5956
	90.5	3.3755	90.5	3.6065	90.6	3.6049	90.4	3.5969
	90.6	3.3808	90.6	3.6083	90.6	3.6062	90.5	3.5981
	90.7	3.3857	90.6	3.6099	90.7	3.6083	90.6	3.5996
	90.8	3.3913	90.7	3.6108	90.8	3.6096	90.7	3.6012
	90.8	3.3969	90.8	3.6139	90.9	3.6111	90.8	3.6034
	90.9	3.4022	90.9	3.6148	91	3.6142	90.9	3.6049
	91	3.4071	91	3.6161	91.1	3.6148	90.9	3.6058
	91.1	3.4121	91.1	3.6182	91.1	3.6158	91	3.6077
	91.2	3.4155	91.1	3.6201	91.2	3.6176	91.1	3.6096
	91.2	3.4204	91.2	3.6207	91.3	3.6198	91.2	3.6102
	91.3	3.4248	91.3	3.6226	91.4	3.6207	91.3	3.6114
	91.4	3.4294	91.4	3.6244	91.5	3.6229	91.4	3.6142
	91.5	3.4335	91.5	3.6251	91.6	3.6241	91.5	3.6151
	91.6	3.4375	91.6	3.6263	91.7	3.6251	91.5	3.6161
	91.7	3.4412	91.6	3.6285	91.7	3.6266	91.6	3.6182
	91.8	3.4446	91.7	3.6303	91.8	3.6285	91.7	3.6201
	91.8	3.449	91.8	3.6319	91.9	3.63	91.8	3.6207
	91.9	3.4524	91.9	3.6341	92	3.6319	91.9	3.6232
	92	3.4549	92	3.6353	92.1	3.6334	92	3.6244
	92.1	3.4583	92.1	3.6362	92.2	3.635	92	3.6254
	92.2	3.4617	92.2	3.6378	92.2	3.6365	92.1	3.6263
	92.3	3.4645	92.2	3.6403	92.3	3.6381	92.2	3.6272
	92.3	3.4682	92.3	3.6409	92.4	3.6403	92.3	3.63
	92.4	3.4713	92.4	3.6437	92.5	3.6409	92.4	3.6313
	92.5	3.4738	92.5	3.6449	92.6	3.6427	92.5	3.6325
	92.6	3.4753	92.6	3.6452	92.7	3.6449	92.6	3.6347
	92.7	3.479	92.7	3.6474	92.8	3.6449	92.6	3.6356
	92.8	3.4809	92.7	3.6496	92.8	3.6471	92.7	3.6372
	92.8	3.4831	92.8	3.6508	92.9	3.6496	92.8	3.639
	92.9	3.4852	92.9	3.6517	93	3.6505	92.9	3.6403
	93	3.4883	93	3.6545	93.1	3.652	93	3.6418
	93.1	3.4896	93.1	3.6554	93.2	3.6542	93.1	3.6437
	93.2	3.4921	93.2	3.6573	93.3	3.6554	93.1	3.6449
	93.3	3.4949	93.3	3.6589	93.3	3.6567	93.2	3.6449
	93.3	3.4961	93.3	3.6601	93.4	3.6579	93.3	3.6477
	93.4	3.4986	93.4	3.6616	93.5	3.6601	93.4	3.6492
	93.5	3.5004	93.5	3.6644	93.6	3.6613	93.5	3.6511
	93.6	3.5038	93.6	3.6654	93.7	3.6632	93.6	3.6523
	93.7	3.5051	93.7	3.6666	93.8	3.6651	93.6	3.6545
	93.8	3.5063	93.8	3.6688	93.8	3.6663	93.7	3.6558
	93.8	3.5094	93.8	3.67	93.9	3.6669	93.8	3.657
	93.9	3.51	93.9	3.6713	94	3.6688	93.9	3.6585
	94	3.5128	94	3.6737	94.1	3.6706	94	3.6607
	94.1	3.5144	94.1	3.675	94.2	3.6722	94.1	3.6613
	94.2	3.5156	94.2	3.6765	94.3	3.674	94.1	3.6638
	94.3	3.5181	94.3	3.6784	94.3	3.675	94.2	3.6654
	94.3	3.5203	94.4	3.679	94.4	3.6768	94.3	3.6663
	94.4	3.5212	94.4	3.6812	94.5	3.6784	94.4	3.6675
	94.5	3.524	94.5	3.6821	94.6	3.6787	94.5	3.6694
	94.6	3.5249	94.6	3.6843	94.7	3.6806	94.6	3.6709
	94.7	3.5259	94.7	3.6855	94.8	3.6821	94.7	3.6725
	94.8	3.529	94.8	3.6874	94.9	3.6837	94.7	3.674
	94.9	3.5302	94.9	3.6895	94.9	3.6855	94.8	3.6756
	94.9	3.5317	94.9	3.6914	95	3.6871	94.9	3.6771
	95	3.5339	95	3.6923	95.1	3.6895	95	3.6787
	95.1	3.5348	95.1	3.6936	95.2	3.6908	95.1	3.6802
	95.2	3.537	95.2	3.6954	95.3	3.6917	95.2	3.6812
	95.3	3.5392	95.3	3.6973	95.4	3.6933	95.2	3.683
	95.4	3.5401	95.4	3.6995	95.5	3.6954	95.3	3.6858
	95.4	3.5414	95.4	3.7013	95.5	3.6967	95.4	3.6858
	95.5	3.5432	95.5	3.7016	95.6	3.6988	95.5	3.6889
	95.6	3.5445	95.6	3.7038	95.7	3.7004	95.6	3.6899
	95.7	3.546	95.7	3.7054	95.8	3.7016	95.7	3.6917
	95.8	3.5472	95.8	3.7063	95.9	3.7023	95.7	3.6933
	95.9	3.5497	95.9	3.7088	96	3.7047	95.8	3.6951
	95.9	3.551	95.9	3.71	96	3.7063	95.9	3.6964
	96	3.5525	96	3.7112	96.1	3.7078	96	3.6985
	96.1	3.5553	96.1	3.7125	96.2	3.7094	96.1	3.6998
	96.2	3.5556	96.2	3.715	96.3	3.7109	96.2	3.7016
	96.3	3.5562	96.3	3.7162	96.4	3.7128	96.3	3.7023
	96.4	3.5587	96.4	3.7184	96.5	3.7153	96.3	3.7047
	96.4	3.5603	96.5	3.7212	96.6	3.7162	96.4	3.7063
	96.5	3.5606	96.5	3.7218	96.6	3.7184	96.5	3.7075
	96.6	3.5627	96.6	3.723	96.7	3.7209	96.6	3.7094
	96.7	3.5646	96.7	3.7252	96.8	3.7212	96.7	3.7109
	96.8	3.5658	96.8	3.7267	96.9	3.723	96.8	3.7125
	96.9	3.5665	96.9	3.7283	97	3.7255	96.8	3.7143
	96.9	3.5693	97	3.7305	97.1	3.7267	96.9	3.7162
	97	3.5714	97	3.7323	97.1	3.7289	97	3.7174
	97.1	3.5717	97.1	3.7333	97.2	3.7308	97.1	3.7205
	97.2	3.5745	97.2	3.7351	97.3	3.7326	97.2	3.7212
	97.3	3.5758	97.3	3.736	97.4	3.7345	97.3	3.7224
	97.4	3.5761	97.4	3.737	97.5	3.7354	97.3	3.7243
	97.5	3.577	97.5	3.7395	97.6	3.7367	97.4	3.7261
	97.5	3.5795	97.5	3.7416	97.6	3.7385	97.5	3.7274
	97.6	3.5813	97.6	3.7426	97.7	3.741	97.6	3.7295
	97.7	3.5826	97.7	3.7457	97.8	3.7419	97.7	3.7323
	97.8	3.5835	97.8	3.7463	97.9	3.7444	97.8	3.7323
	97.9	3.5848	97.9	3.7484	98	3.746	97.8	3.7345
	98	3.5869	98	3.7506	98.1	3.7475	97.9	3.736
	98	3.5888	98.1	3.7519	98.2	3.7503	98	3.737
	98.1	3.5903	98.1	3.754	98.2	3.7516	98.1	3.7385
	98.2	3.5919	98.2	3.7559	98.3	3.7531	98.2	3.7413
	98.3	3.5919	98.3	3.7571	98.4	3.7553	98.3	3.7426
	98.4	3.5947	98.4	3.7596	98.5	3.7568	98.3	3.7453
	98.5	3.5956	98.5	3.7612	98.6	3.759	98.4	3.7463
	98.5	3.5959	98.6	3.7624	98.7	3.7618	98.5	3.7475
	98.6	3.5978	98.6	3.7658	98.7	3.763	98.6	3.7509
	98.7	3.5993	98.7	3.7671	98.8	3.7658	98.7	3.7519
	98.8	3.6009	98.8	3.7692	98.9	3.7667	98.8	3.7531
	98.9	3.6018	98.9	3.7717	99	3.7692	98.8	3.7559
	99	3.6043	99	3.7723	99.1	3.7711	98.9	3.7568
	99	3.6058	99.1	3.7748	99.2	3.7723	99	3.759
	99.1	3.6065	99.1	3.7764	99.2	3.7748	99.1	3.7621
	99.2	3.6083	99.2	3.7788	99.3	3.777	99.2	3.7624
	99.3	3.6099	99.3	3.7807	99.4	3.7788	99.3	3.7658
	99.4	3.6114	99.4	3.7822	99.5	3.781	99.4	3.7667
	99.5	3.6124	99.5	3.7844	99.6	3.7826	99.4	3.7689
	99.6	3.6148	99.6	3.7872	99.7	3.7863	99.5	3.7714
	99.6	3.6155	99.7	3.7884	99.8	3.7872	99.6	3.7723
	99.7	3.617	99.7	3.7915	99.8	3.7903	99.7	3.7742
	99.8	3.6186	99.8	3.7928	99.9	3.7922	99.8	3.7767
	99.9	3.6207	99.9	3.7943	100	3.7934	99.9	3.7782
	100	3.622	100	3.7971	100.1	3.7959	99.9	3.781
	100.1	3.6229	100.1	3.7993	100.2	3.7987	100	3.7822
	100.1	3.6251	100.2	3.8018	100.3	3.8018	100.1	3.785
	100.2	3.626	100.2	3.8033	100.3	3.803	100.2	3.7869
	100.3	3.6263	100.3	3.8058	100.4	3.8046	100.3	3.7894
	100.4	3.6288	100.4	3.8074	100.5	3.8077	100.4	3.7915
	100.5	3.6313	100.5	3.8095	100.6	3.8098	100.4	3.7931
	100.6	3.6319	100.6	3.8117	100.7	3.8117	100.5	3.795
	100.6	3.6328	100.7	3.8142	100.8	3.8142	100.6	3.7974
	100.7	3.6356	100.7	3.816	100.8	3.8167	100.7	3.8005
	100.8	3.6356	100.8	3.8188	100.9	3.8185	100.8	3.8021
	100.9	3.6365	100.9	3.8213	101	3.8213	100.9	3.8043
	101	3.6384	101	3.8225	101.1	3.8225	101	3.8052
	101.1	3.6406	101.1	3.8235	101.2	3.8253	101	3.808
	101.1	3.6415	101.2	3.8272	101.3	3.8272	101.1	3.8108
	101.2	3.643	101.2	3.8281	101.3	3.83	101.2	3.8126
	101.3	3.6446	101.3	3.8309	101.4	3.8325	101.3	3.8145
	101.4	3.6455	101.4	3.8331	101.5	3.8343	101.4	3.817
	101.5	3.6471	101.5	3.8353	101.6	3.8374	101.5	3.8188
	101.6	3.6483	101.6	3.8374	101.7	3.8393	101.5	3.8216
	101.6	3.6505	101.7	3.8396	101.8	3.843	101.6	3.8225
	101.7	3.6514	101.8	3.8424	101.9	3.8439	101.7	3.8241
	101.8	3.6539	101.8	3.8439	101.9	3.8464	101.8	3.8269
	101.9	3.6558	101.9	3.8455	102	3.8473	101.9	3.8284
	102	3.6567	102	3.847	102.1	3.8501	102	3.8315
	102.1	3.6579	102.1	3.8489	102.2	3.8523	102.1	3.8325
	102.1	3.6592	102.2	3.8517	102.3	3.8539	102.1	3.8349
	102.2	3.6613	102.3	3.8532	102.4	3.857	102.2	3.8374
	102.3	3.6623	102.3	3.8551	102.4	3.8588	102.3	3.838
	102.4	3.6638	102.4	3.8579	102.5	3.861	102.4	3.8421
	102.5	3.666	102.5	3.8597	102.6	3.8638	102.5	3.843
	102.6	3.6672	102.6	3.8619	102.7	3.8659	102.5	3.8449
	102.7	3.6682	102.7	3.8638	102.8	3.8678	102.6	3.8467
	102.7	3.6703	102.8	3.8663	102.9	3.8703	102.7	3.848
	102.8	3.6716	102.9	3.8681	102.9	3.8718	102.8	3.8501
	102.9	3.6728	102.9	3.8706	103	3.8737	102.9	3.8526
	103	3.6747	103	3.8725	103.1	3.8749	103	3.8535
	103.1	3.6759	103.1	3.8737	103.2	3.8774	103.1	3.8563
	103.2	3.6775	103.2	3.8762	103.3	3.879	103.1	3.8585
	103.2	3.6784	103.3	3.878	103.4	3.8814	103.2	3.8604
	103.3	3.6793	103.4	3.8796	103.4	3.8833	103.3	3.8622
	103.4	3.6815	103.4	3.8818	103.5	3.8839	103.4	3.8638
	103.5	3.683	103.5	3.8836	103.6	3.8849	103.5	3.8656
	103.6	3.684	103.6	3.8849	103.7	3.887	103.6	3.8681
	103.7	3.6868	103.7	3.8864	103.8	3.8895	103.6	3.87
	103.8	3.6877	103.8	3.8883	103.9	3.8904	103.7	3.8721
	103.8	3.6895	103.9	3.8904	103.9	3.892	103.8	3.8737
	103.9	3.6914	103.9	3.8923	104	3.8938	103.9	3.8759
	104	3.6923	104	3.8938	104.1	3.8951	104	3.878
	104.1	3.6939	104.1	3.8951	104.2	3.8973	104.1	3.8796
	104.2	3.6961	104.2	3.8979	104.3	3.8988	104.1	3.8821
	104.2	3.6979	104.3	3.8991	104.4	3.9	104.2	3.8839
	104.3	3.6982	104.4	3.901	104.4	3.9022	104.3	3.8839
	104.4	3.7007	104.5	3.9038	104.5	3.9038	104.4	3.8864
	104.5	3.7016	104.5	3.9041	104.6	3.9044	104.5	3.8886
	104.6	3.7023	104.6	3.9056	104.7	3.9056	104.6	3.8907
	104.7	3.7044	104.7	3.9069	104.8	3.9063	104.6	3.8929
	104.8	3.7063	104.8	3.9081	104.9	3.9075	104.7	3.8942
	104.8	3.7072	104.9	3.91	105	3.9094	104.8	3.8963
	104.9	3.7091	105	3.9121	105	3.9115	104.9	3.8985
	105	3.7106	105	3.9134	105.1	3.9125	105	3.9
	105.1	3.7122	105.1	3.9152	105.2	3.9146	105.1	3.9022
	105.2	3.7137	105.2	3.9165	105.3	3.9159	105.2	3.9041
	105.3	3.7165	105.3	3.918	105.4	3.9174	105.2	3.9053
	105.3	3.7171	105.4	3.9196	105.5	3.9183	105.3	3.9063
	105.4	3.7184	105.5	3.9205	105.5	3.9202	105.4	3.9072
	105.5	3.7209	105.5	3.9221	105.6	3.9218	105.5	3.9094
	105.6	3.7218	105.6	3.9233	105.7	3.9227	105.6	3.9115
	105.7	3.723	105.7	3.9249	105.8	3.9249	105.7	3.9137
	105.8	3.7249	105.8	3.9264	105.9	3.9264	105.7	3.9152
	105.8	3.7271	105.9	3.927	106	3.9276	105.8	3.9168
	105.9	3.728	106	3.9283	106	3.9292	105.9	3.9183
	106	3.7302	106.1	3.9304	106.1	3.9314	106	3.9205
	106.1	3.732	106.1	3.932	106.2	3.9326	106.1	3.9214
	106.2	3.7336	106.2	3.9332	106.3	3.9342	106.2	3.9233
	106.3	3.7354	106.3	3.9342	106.4	3.936	106.2	3.9249
	106.4	3.7364	106.4	3.936	106.5	3.9369	106.3	3.9267
	106.4	3.737	106.5	3.9369	106.6	3.9388	106.4	3.9276
	106.5	3.7398	106.6	3.9379	106.6	3.9407	106.5	3.9304
	106.6	3.7413	106.6	3.9397	106.7	3.9419	106.6	3.932
	106.7	3.7426	106.7	3.9419	106.8	3.9428	106.7	3.9335
	106.8	3.745	106.8	3.9425	106.9	3.9447	106.7	3.9354
	106.9	3.7463	106.9	3.9428	107	3.9472	106.8	3.9366
	106.9	3.7478	107	3.945	107.1	3.9481	106.9	3.9391
	107	3.7506	107.1	3.9469	107.1	3.9493	107	3.941
	107.1	3.7519	107.2	3.9481	107.2	3.9524	107.1	3.9422
	107.2	3.7528	107.2	3.9487	107.3	3.9537	107.2	3.9431
	107.3	3.7543	107.3	3.9509	107.4	3.954	107.3	3.9459
	107.4	3.7565	107.4	3.9528	107.5	3.9568	107.3	3.9472
	107.5	3.7584	107.5	3.9537	107.6	3.9574	107.4	3.9497
	107.5	3.7599	107.6	3.954	107.6	3.959	107.5	3.9512
	107.6	3.7618	107.7	3.9562	107.7	3.9602	107.6	3.9537
	107.7	3.7627	107.7	3.9574	107.8	3.9624	107.7	3.954
	107.8	3.7655	107.8	3.9586	107.9	3.9633	107.8	3.9565
	107.9	3.7667	107.9	3.9596	108	3.9661	107.8	3.9574
	108	3.7683	108	3.9614	108.1	3.967	107.9	3.959
	108	3.7711	108.1	3.963	108.1	3.9679	108	3.9608
	108.1	3.7723	108.2	3.9633	108.2	3.9714	108.1	3.9624
	108.2	3.7739	108.3	3.9658	108.3	3.9723	108.2	3.9633
	108.3	3.776	108.3	3.9676	108.4	3.9732	108.3	3.9661
	108.4	3.7776	108.4	3.9679	108.5	3.9766	108.3	3.9673
	108.5	3.7791	108.5	3.9701	108.6	3.9769	108.4	3.9686
	108.5	3.7816	108.6	3.972	108.6	3.9785	108.5	3.9714
	108.6	3.7826	108.7	3.9723	108.7	3.9807	108.6	3.9723
	108.7	3.7853	108.8	3.9741	108.8	3.9819	108.7	3.9738
	108.8	3.7872	108.8	3.9769	108.9	3.9831	108.8	3.976
	108.9	3.7881	108.9	3.9769	109	3.9859	108.8	3.9769
	109	3.7912	109	3.9782	109.1	3.9862	108.9	3.9785
	109	3.7928	109.1	3.98	109.2	3.9887	109	3.98
	109.1	3.7937	109.2	3.9813	109.2	3.9912	109.1	3.9825
	109.2	3.7965	109.3	3.9825	109.3	3.9921	109.2	3.9828
	109.3	3.7974	109.4	3.9844	109.4	3.994	109.3	3.9853
	109.4	3.8005	109.4	3.9859	109.5	3.9968	109.4	3.9862
	109.5	3.8021	109.5	3.9862	109.6	3.9974	109.4	3.9875
	109.6	3.803	109.6	3.9878	109.7	3.9999	109.5	3.9906
	109.6	3.8058	109.7	3.9906			109.6	3.9918
	109.7	3.8067	109.8	3.9918	0	3.9273	109.7	3.9924
	109.8	3.8083	109.9	3.9924	0.1	3.9134	109.8	3.9949
	109.9	3.8114	109.9	3.9937	0.2	3.8911	109.9	3.9968
	110	3.8132	110	3.9958	0.3	3.874	109.9	3.9977
	110.1	3.8154	110.1	3.9971	0.3	3.8635	110	3.9999
	110.1	3.8173	110.2	3.9989	0.4	3.8514
	110.2	3.8191	110.3	3.9999	0.5	3.8424	0	3.9283
	110.3	3.8216			0.6	3.8322	0.1	3.9152
	110.4	3.8229	0	3.9317	0.7	3.8232	0.2	3.8917
	110.5	3.8235	0.1	3.9171	0.8	3.816	0.3	3.8752
	110.6	3.8269	0.2	3.8932	0.8	3.808	0.3	3.861
	110.6	3.8278	0.3	3.8768	0.9	3.8021	0.4	3.8489
	110.7	3.8303	0.3	3.8632	1	3.7943	0.5	3.839
	110.8	3.8325	0.4	3.8517	1.1	3.7884	0.6	3.8331
	110.9	3.8334	0.5	3.843	1.2	3.7822	0.7	3.8225
	111	3.8359	0.6	3.8325	1.3	3.7776	0.8	3.8145
	111.1	3.838	0.7	3.8238	1.4	3.7717	0.8	3.8077
	111.1	3.839	0.8	3.817	1.4	3.7664	0.9	3.8008
	111.2	3.8424	0.8	3.8108	1.5	3.7624	1	3.7937
	111.3	3.843	0.9	3.8049	1.6	3.7571	1.1	3.7881
	111.4	3.8449	1	3.7981	1.7	3.7528	1.2	3.7819
	111.5	3.8467	1.1	3.7922	1.8	3.7484	1.3	3.777
	111.6	3.8477	1.2	3.7875	1.9	3.7438	1.3	3.7711
	111.7	3.8498	1.3	3.781	1.9	3.7398	1.4	3.7664
	111.7	3.8526	1.3	3.7757	2	3.7354	1.5	3.7618
	111.8	3.8532	1.4	3.7705	2.1	3.7323	1.6	3.7562
	111.9	3.8554	1.5	3.7661	2.2	3.7283	1.7	3.7519
	112	3.8579	1.6	3.7615	2.3	3.724	1.8	3.7472
	112.1	3.8585	1.7	3.7562	2.4	3.7209	1.8	3.7429
	112.2	3.8613	1.8	3.7519	2.5	3.7168	1.9	3.7391
	112.2	3.8635	1.9	3.7469	2.5	3.7128	2	3.7357
	112.3	3.8641	1.9	3.7429	2.6	3.7109	2.1	3.7323
	112.4	3.8666	2	3.7376	2.7	3.7075	2.2	3.7283
	112.5	3.8681	2.1	3.736	2.8	3.7038	2.3	3.7246
	112.6	3.8694	2.2	3.7323	2.9	3.7013	2.3	3.7212
	112.7	3.8715	2.3	3.7277	3	3.6988	2.4	3.7168
	112.7	3.8737	2.4	3.7246	3	3.6954	2.5	3.7131
	112.8	3.874	2.4	3.7209	3.1	3.693	2.6	3.7109
	112.9	3.8774	2.5	3.7168	3.2	3.6905	2.7	3.7069
	113	3.878	2.6	3.7134	3.3	3.6868	2.8	3.7038
	113.1	3.8796	2.7	3.7103	3.4	3.6843	2.9	3.7016
	113.2	3.8824	2.8	3.7072	3.5	3.6821	2.9	3.6988
	113.2	3.8839	2.9	3.7041	3.6	3.6799	3	3.6964
	113.3	3.8839	3	3.7016	3.6	3.6778	3.1	3.6933
	113.4	3.8852	3	3.6985	3.7	3.675	3.2	3.6908
	113.5	3.888	3.1	3.6961	3.8	3.6731	3.3	3.688
	113.6	3.8886	3.2	3.6923	3.9	3.6706	3.3	3.6855
	113.7	3.8901	3.3	3.6911	4	3.6694	3.4	3.6824
	113.8	3.8929	3.4	3.688	4.1	3.666	3.5	3.6799
	113.8	3.8938	3.5	3.6855	4.1	3.6644	3.6	3.6778
	113.9	3.8954	3.5	3.6821	4.2	3.6613	3.7	3.6756
	114	3.8979	3.6	3.6799	4.3	3.6604	3.8	3.6737
	114.1	3.8991	3.7	3.6778	4.4	3.6576	3.8	3.6709
	114.2	3.8994	3.8	3.6753	4.5	3.6551	3.9	3.6691
	114.3	3.9028	3.9	3.6734	4.6	3.6545	4	3.6666
	114.3	3.9044	4	3.6706	4.6	3.6508	4.1	3.6651
	114.4	3.9044	4	3.6675	4.7	3.6486	4.2	3.662
	114.5	3.9056	4.1	3.6663	4.8	3.6458	4.3	3.6601
	114.6	3.9072	4.2	3.6644	4.9	3.6455	4.3	3.6579
	114.7	3.9084	4.3	3.661	5	3.6427	4.4	3.6561
	114.8	3.9097	4.4	3.6598	5.1	3.6412	4.5	3.6545
	114.8	3.9115	4.5	3.657	5.2	3.639	4.6	3.6517
	114.9	3.9128	4.5	3.6554	5.2	3.6362	4.7	3.6496
	115	3.9146	4.6	3.6523	5.3	3.635	4.8	3.6468
	115.1	3.9156	4.7	3.6508	5.4	3.6334	4.8	3.6455
	115.2	3.9171	4.8	3.6492	5.5	3.6316	4.9	3.6434
	115.3	3.918	4.9	3.6455	5.6	3.63	5	3.6406
	115.4	3.9193	5	3.6452	5.7	3.6275	5.1	3.6396
	115.4	3.9208	5.1	3.6427	5.7	3.6257	5.2	3.6372
	115.5	3.9221	5.1	3.6403	5.8	3.6241	5.3	3.6353
	115.6	3.9236	5.2	3.639	5.9	3.6229	5.4	3.6334
	115.7	3.9249	5.3	3.6359	6	3.621	5.4	3.631
	115.8	3.9261	5.4	3.6356	6.1	3.6186	5.5	3.6288
	115.9	3.928	5.5	3.6331	6.2	3.6161	5.6	3.6266
	115.9	3.9292	5.6	3.631	6.2	3.6148	5.7	3.6257
	116	3.9307	5.6	3.6288	6.3	3.612	5.8	3.6248
	116.1	3.9323	5.7	3.6269	6.4	3.6108	5.9	3.6223
	116.2	3.9332	5.8	3.6254	6.5	3.6089	5.9	3.6201
	116.3	3.9342	5.9	3.6238	6.6	3.6068	6	3.6182
	116.4	3.9354	6	3.6217	6.7	3.6049	6.1	3.6158
	116.4	3.936	6.1	3.6204	6.8	3.6034	6.2	3.6148
	116.5	3.9382	6.1	3.6176	6.8	3.6003	6.3	3.6117
	116.6	3.9388	6.2	3.6155	6.9	3.5993	6.4	3.6099
	116.7	3.9394	6.3	3.6148	7	3.5975	6.4	3.6083
	116.8	3.9413	6.4	3.6117	7.1	3.5953	6.5	3.6062
	116.9	3.9419	6.5	3.6099	7.2	3.5944	6.6	3.6052
	117	3.9425	6.6	3.6074	7.3	3.5919	6.7	3.6027
	117	3.9435	6.7	3.6065	7.3	3.5906	6.8	3.6006
	117.1	3.9447	6.7	3.6046	7.4	3.5882	6.9	3.5978
	117.2	3.9469	6.8	3.6034	7.5	3.5869	7	3.5959
	117.3	3.9481	6.9	3.6003	7.6	3.5851	7	3.5959
	117.4	3.9493	7	3.5978	7.7	3.5829	7.1	3.5925
	117.5	3.9506	7.1	3.5975	7.8	3.5807	7.2	3.5919
	117.5	3.9524	7.2	3.5959	7.9	3.5798	7.3	3.5906
	117.6	3.9537	7.2	3.5934	7.9	3.5761	7.4	3.5882
	117.7	3.9537	7.3	3.5919	8	3.5755	7.5	3.5863
	117.8	3.9555	7.4	3.591	8.1	3.5736	7.5	3.5844
	117.9	3.9568	7.5	3.5885	8.2	3.5702	7.6	3.5817
	118	3.9574	7.6	3.5866	8.3	3.5699	7.7	3.5804
	118.1	3.959	7.7	3.5848	8.4	3.5662	7.8	3.5786
	118.1	3.9602	7.8	3.5826	8.4	3.5649	7.9	3.5761
	118.2	3.9614	7.8	3.581	8.5	3.5631	8	3.5755
	118.3	3.9627	7.9	3.5792	8.6	3.5606	8	3.5733
	118.4	3.963	8	3.5761	8.7	3.5596	8.1	3.5702
	118.5	3.9642	8.1	3.5755	8.8	3.5569	8.2	3.5689
	118.6	3.9661	8.2	3.5736	8.9	3.5562	8.3	3.5662
	118.6	3.9673	8.3	3.5711	8.9	3.555	8.4	3.5655
	118.7	3.9676	8.3	3.5699	9	3.5522	8.5	3.5646
	118.8	3.9698	8.4	3.5668	9.1	3.5503	8.5	3.5609
	118.9	3.971	8.5	3.5652	9.2	3.5494	8.6	3.5603
	119	3.9717	8.6	3.564	9.3	3.5463	8.7	3.5575
	119.1	3.9726	8.7	3.5609	9.4	3.5441	8.8	3.5559
	119.1	3.9741	8.8	3.5606	9.5	3.5417	8.9	3.555
	119.2	3.9751	8.9	3.5578	9.5	3.5401	9	3.5525
	119.3	3.976	8.9	3.5556	9.6	3.5392	9	3.55
	119.4	3.9779	9	3.5553	9.7	3.537	9.1	3.5491
	119.5	3.9779	9.1	3.5522	9.8	3.5352	9.2	3.5469
	119.6	3.9788	9.2	3.5507	9.9	3.5336	9.3	3.5454
	119.6	3.98	9.3	3.5491	10	3.5308	9.4	3.5423
	119.7	3.9819	9.4	3.5463	10	3.529	9.5	3.5404
	119.8	3.9825	9.4	3.5454	10.1	3.5271	9.5	3.5401
	119.9	3.9831	9.5	3.5423	10.2	3.5252	9.6	3.5376
	120	3.9844	9.6	3.5404	10.3	3.5237	9.7	3.5355
	120.1	3.9853	9.7	3.5398	10.4	3.5215	9.8	3.5345
	120.2	3.9862	9.8	3.5389	10.5	3.5203	9.9	3.5321
	120.2	3.9865	9.9	3.5355	10.6	3.5184	10	3.5299
	120.3	3.9875	10	3.5342	10.6	3.5156	10.1	3.528
	120.4	3.9887	10	3.5308	10.7	3.5138	10.1	3.5252
	120.5	3.9906	10.1	3.5302	10.8	3.5119	10.2	3.5252
	120.6	3.9918	10.2	3.528	10.9	3.5097	10.3	3.5234
	120.7	3.9921	10.3	3.5255	11	3.5094	10.4	3.5206
	120.7	3.9924	10.4	3.5243	11.1	3.5073	10.5	3.5193
	120.8	3.9921	10.5	3.5224	11.1	3.5048	10.6	3.5172
	120.9	3.994	10.5	3.5206	11.2	3.5038	10.6	3.5144
	121	3.9946	10.6	3.5187	11.3	3.5014	10.7	3.5128
	121.1	3.9958	10.7	3.5166	11.4	3.4986	10.8	3.5113
	121.2	3.9965	10.8	3.5144	11.5	3.4986	10.9	3.51
	121.2	3.9971	10.9	3.5128	11.6	3.4955	11	3.5088
	121.3	3.9974	11	3.5116	11.7	3.4945	11.1	3.506
	121.4	3.9983	11	3.5097	11.7	3.4927	11.1	3.5051
	121.5	3.9999	11.1	3.5076	11.8	3.4896	11.2	3.5038
			11.2	3.5057	11.9	3.4883	11.3	3.5007
	0	3.927	11.3	3.5048	12	3.4887	11.4	3.4992
	0.1	3.9115	11.4	3.5032	12.1	3.4849	11.5	3.498
	0.2	3.8883	11.5	3.4998	12.2	3.4837	11.6	3.4952
	0.3	3.8728	11.5	3.4989	12.2	3.4821	11.6	3.4945
	0.3	3.8585	11.6	3.498	12.3	3.4794	11.7	3.4924
	0.4	3.8483	11.7	3.4949	12.4	3.4794	11.8	3.4896
	0.5	3.8399	11.8	3.4945	12.5	3.4772	11.9	3.4887
	0.6	3.8318	11.9	3.4914	12.6	3.4741	12	3.4877
	0.7	3.8229	12	3.4893	12.7	3.4741	12.1	3.4846
	0.8	3.8179	12.1	3.4883	12.8	3.4725	12.2	3.484
	0.8	3.8111	12.1	3.4865	12.8	3.4707	12.2	3.4803
	0.9	3.8033	12.2	3.4837	12.9	3.4691	12.3	3.4794
	1	3.7984	12.3	3.4828	13	3.4666	12.4	3.4781
	1.1	3.794	12.4	3.4809	13.1	3.4645	12.5	3.4753
	1.2	3.7884	12.5	3.4794	13.2	3.4645	12.6	3.4741
	1.3	3.7826	12.6	3.4787	13.3	3.4604	12.7	3.4738
	1.3	3.7782	12.6	3.4756	13.3	3.4592	12.7	3.4716
	1.4	3.7736	12.7	3.4747	13.4	3.4583	12.8	3.4701
	1.5	3.7686	12.8	3.4735	13.5	3.4558	12.9	3.4691
	1.6	3.7658	12.9	3.4719	13.6	3.4549	13	3.4663
	1.7	3.7609	13	3.4694	13.7	3.4533	13.1	3.4648
	1.8	3.7568	13.1	3.4682	13.8	3.453	13.2	3.4645
	1.8	3.7528	13.2	3.4648	13.9	3.449	13.3	3.4601
	1.9	3.7497	13.2	3.4645	13.9	3.4487	13.3	3.4592
	2	3.7457	13.3	3.4635	14	3.4474	13.4	3.4583
	2.1	3.7413	13.4	3.4595	14.1	3.4449	13.5	3.4555
	2.2	3.737	13.5	3.4595	14.2	3.444	13.6	3.4546
	2.3	3.7345	13.6	3.4573	14.3	3.4434	13.7	3.4533
	2.4	3.7311	13.7	3.4546	14.4	3.4415	13.8	3.4524
	2.4	3.7277	13.7	3.4539	14.4	3.4394	13.8	3.449
	2.5	3.724	13.8	3.453	14.5	3.4384	13.9	3.4484
	2.6	3.7215	13.9	3.4499	14.6	3.435	14	3.4471
	2.7	3.7174	14	3.4496	14.7	3.4341	14.1	3.444
	2.8	3.7131	14.1	3.4477	14.8	3.4332	14.2	3.4434
	2.9	3.71	14.2	3.4446	14.9	3.4313	14.3	3.4415
	2.9	3.7072	14.3	3.4434	14.9	3.4301	14.3	3.44
	3	3.7047	14.3	3.4434	15	3.4288	14.4	3.4384
	3.1	3.7023	14.4	3.4409	15.1	3.427	14.5	3.4378
	3.2	3.6985	14.5	3.4394	15.2	3.4248	14.6	3.4347
	3.3	3.697	14.6	3.4375	15.3	3.4235	14.7	3.4341
	3.4	3.6926	14.7	3.4353	15.4	3.4226	14.8	3.4328
	3.5	3.6908	14.8	3.4341	15.4	3.4201	14.9	3.4313
	3.5	3.688	14.8	3.4332	15.5	3.4189	14.9	3.4297
	3.6	3.6846	14.9	3.4307	15.6	3.4189	15	3.4285
	3.7	3.683	15	3.4291	15.7	3.4164	15.1	3.4263
	3.8	3.6806	15.1	3.4282	15.8	3.4139	15.2	3.4235
	3.9	3.6781	15.2	3.4263	15.9	3.4133	15.3	3.4235
	4	3.6756	15.3	3.4235	15.9	3.4121	15.4	3.4217
	4	3.6734	15.4	3.4232	16	3.4102	15.4	3.4192
	4.1	3.6713	15.4	3.4214	16.1	3.409	15.5	3.4186
	4.2	3.6682	15.5	3.4192	16.2	3.4074	15.6	3.4177
	4.3	3.6672	15.6	3.4186	16.3	3.4062	15.7	3.4149
	4.4	3.6644	15.7	3.417	16.4	3.404	15.8	3.4136
	4.5	3.662	15.8	3.4142	16.4	3.4037	15.9	3.4124
	4.5	3.6595	15.9	3.413	16.5	3.4022	15.9	3.4115
	4.6	3.6576	15.9	3.4127	16.6	3.3997	16	3.4093
	4.7	3.6558	16	3.4108	16.7	3.3987	16.1	3.4087
	4.8	3.6533	16.1	3.409	16.8	3.3972	16.2	3.4074
	4.9	3.6514	16.2	3.4068	16.9	3.3956	16.3	3.4053
	5	3.6496	16.3	3.4062	16.9	3.3944	16.4	3.404
	5	3.6468	16.4	3.4043	17	3.3925	16.4	3.4031
	5.1	3.6449	16.5	3.4034	17.1	3.3904	16.5	3.4018
	5.2	3.6437	16.5	3.4015	17.2	3.3894	16.6	3.3994
	5.3	3.6421	16.6	3.3994	17.3	3.3879	16.7	3.3981
	5.4	3.6396	16.7	3.3981	17.4	3.3851	16.8	3.3972
	5.5	3.6365	16.8	3.3966	17.5	3.3842	16.9	3.3953
	5.5	3.6356	16.9	3.395	17.5	3.3836	17	3.3929
	5.6	3.6328	17	3.3935	17.6	3.3817	17	3.3929
	5.7	3.6319	17	3.3922	17.7	3.3801	17.1	3.3904
	5.8	3.6306	17.1	3.3894	17.8	3.3786	17.2	3.3894
	5.9	3.6269	17.2	3.3891	17.9	3.3777	17.3	3.3879
	6	3.6263	17.3	3.387	18	3.3761	17.4	3.3857
	6.1	3.6244	17.4	3.3848	18	3.3739	17.5	3.3842
	6.1	3.6217	17.5	3.3839	18.1	3.3736	17.5	3.3836
	6.2	3.6213	17.6	3.3817	18.2	3.3715	17.6	3.3814
	6.3	3.6176	17.6	3.3801	18.3	3.3699	17.7	3.3808
	6.4	3.6167	17.7	3.3798	18.4	3.3687	17.8	3.3792
	6.5	3.6151	17.8	3.3774	18.5	3.3671	17.9	3.3774
	6.6	3.612	17.9	3.3761	18.6	3.3646	18	3.3767
	6.6	3.6111	18	3.3739	18.6	3.3628	18	3.3743
	6.7	3.6086	18.1	3.3733	18.7	3.3625	18.1	3.3736
	6.8	3.6062	18.1	3.3724	18.8	3.3606	18.2	3.3724
	6.9	3.6052	18.2	3.3705	18.9	3.36	18.3	3.3696
	7	3.6037	18.3	3.3687	19	3.3578	18.4	3.369
	7.1	3.6015	18.4	3.3671	19.1	3.3563	18.5	3.3681
	7.1	3.5993	18.5	3.365	19.1	3.3538	18.5	3.3668
	7.2	3.5984	18.6	3.364	19.2	3.3532	18.6	3.3643
	7.3	3.5956	18.6	3.3622	19.3	3.3516	18.7	3.3631
	7.4	3.5947	18.7	3.3606	19.4	3.3491	18.8	3.3625
	7.5	3.5919	18.8	3.3594	19.5	3.3479	18.9	3.3609
	7.6	3.5913	18.9	3.3572	19.6	3.3464	19	3.3597
	7.7	3.5891	19	3.3566	19.7	3.3442	19	3.3575
	7.7	3.5875	19.1	3.3535	19.7	3.3426	19.1	3.3566
	7.8	3.5851	19.2	3.3529	19.8	3.3408	19.2	3.3547
	7.9	3.5826	19.2	3.3504	19.9	3.3389	19.3	3.3532
	8	3.582	19.3	3.3488	20	3.3383	19.4	3.3526
	8.1	3.5804	19.4	3.347	20.1	3.3358	19.5	3.3498
	8.2	3.5767	19.5	3.3457	20.2	3.3333	19.5	3.3485
	8.2	3.5761	19.6	3.3433	20.2	3.3324	19.6	3.347
	8.3	3.5745	19.7	3.3414	20.3	3.3293	19.7	3.3451
	8.4	3.5711	19.7	3.3395	20.4	3.329	19.8	3.3436
	8.5	3.5708	19.8	3.338	20.5	3.3278	19.9	3.3423
	8.6	3.5668	19.9	3.3374	20.6	3.3262	20	3.3402
	8.7	3.5655	20	3.3352	20.7	3.3237	20.1	3.3386
	8.8	3.5643	20.1	3.3324	20.8	3.3216	20.1	3.3371
	8.8	3.5612	20.2	3.3302	20.8	3.3194	20.2	3.3361
	8.9	3.5609	20.2	3.3293	20.9	3.3178	20.3	3.334
	9	3.559	20.3	3.3284	21	3.3147	20.4	3.3318
	9.1	3.5556	20.4	3.3265	21.1	3.3129	20.5	3.3293
	9.2	3.5556	20.5	3.3234	21.2	3.3119	20.6	3.3284
	9.3	3.5525	20.6	3.3216	21.3	3.3088	20.6	3.3278
	9.3	3.551	20.7	3.3197	21.3	3.3067	20.7	3.3262
	9.4	3.55	20.8	3.3181	21.4	3.3048	20.8	3.3237
	9.5	3.5472	20.8	3.3147	21.5	3.3026	20.9	3.3222
	9.6	3.546	20.9	3.3129	21.6	3.2995	21	3.32
	9.7	3.5435	21	3.3119	21.7	3.2977	21.1	3.3185
	9.8	3.5414	21.1	3.3088	21.8	3.293	21.2	3.3157
	9.8	3.5407	21.2	3.3064	21.9	3.2915	21.2	3.3132
	9.9	3.5386	21.3	3.3039	21.9	3.289	21.3	3.3123
	10	3.5361	21.3	3.3017	22	3.2862	21.4	3.3101
	10.1	3.5345	21.4	3.2989	22.1	3.2831	21.5	3.3073
	10.2	3.5314	21.5	3.2955	22.2	3.2794	21.6	3.3051
	10.3	3.5308	21.6	3.294	22.3	3.2769	21.7	3.3036
	10.4	3.5286	21.7	3.2906	22.4	3.2729	21.7	3.3014
	10.4	3.5255	21.8	3.2884	22.4	3.2685	21.8	3.2989
	10.5	3.5249	21.9	3.2853	22.5	3.2664	21.9	3.2958
	10.6	3.5231	21.9	3.2816	22.6	3.2633	22	3.2937
	10.7	3.5209	22	3.2794	22.7	3.2586	22.1	3.2912
	10.8	3.52	22.1	3.2754	22.8	3.2546	22.2	3.2893
	10.9	3.5169	22.2	3.2719	22.9	3.2499	22.2	3.2862
	10.9	3.5147	22.3	3.2682	23	3.2447	22.3	3.2834
	11	3.5135	22.4	3.2657	23	3.2397	22.4	3.2794
	11.1	3.5107	22.4	3.2623	23.1	3.2341	22.5	3.2778
	11.2	3.5107	22.5	3.2586	23.2	3.2304	22.6	3.2729
	11.3	3.5082	22.6	3.2549	23.3	3.2254	22.7	3.2698
	11.4	3.5057	22.7	3.2499	23.4	3.2202	22.8	3.2673
	11.5	3.5054	22.8	3.2447	23.5	3.2146	22.8	3.2636
	11.5	3.5029	22.9	3.2397	23.5	3.2087	22.9	3.2605
	11.6	3.5001	22.9	3.2338	23.6	3.2025	23	3.2552
	11.7	3.4989	23	3.2292	23.7	3.1957	23.1	3.254
	11.8	3.497	23.1	3.2239	23.8	3.1907	23.2	3.249
	11.9	3.4958	23.2	3.2177	23.9	3.1845	23.3	3.244
	12	3.4945	23.3	3.2121	24	3.178	23.3	3.2388
	12	3.4914	23.4	3.2072	24.1	3.1724	23.4	3.2335
	12.1	3.4893	23.5	3.201	24.1	3.1665	23.5	3.2285
	12.2	3.4883	23.5	3.1951	24.2	3.161	23.6	3.2233
	12.3	3.4862	23.6	3.1892	24.3	3.1545	23.7	3.218
	12.4	3.4846	23.7	3.183	24.4	3.1473	23.8	3.2118
	12.5	3.4828	23.8	3.1768	24.5	3.1421	23.9	3.2078
	12.5	3.4803	23.9	3.1712	24.6	3.1365	23.9	3.2022
	12.6	3.4794	24	3.1656	24.6	3.1303	24	3.1954
	12.7	3.4778	24	3.1582	24.7	3.1238	24.1	3.1904
	12.8	3.475	24.1	3.1529	24.8	3.1185	24.2	3.1839
	12.9	3.4747	24.2	3.1476	24.9	3.1123	24.3	3.1774
	13	3.4732	24.3	3.1414	25	3.1061	24.4	3.1724
	13	3.4716	24.4	3.1362	25.1	3.1008	24.4	3.1662
	13.1	3.4694	24.5	3.1306	25.1	3.0959	24.5	3.1588
	13.2	3.4673	24.5	3.125	25.2	3.0906	24.6	3.1535
	13.3	3.4651	24.6	3.1191	25.3	3.0856	24.7	3.1461
	13.4	3.4648	24.7	3.1135	25.4	3.0797	24.8	3.1414
	13.5	3.462	24.8	3.107	25.5	3.0751	24.9	3.1346
	13.6	3.4598	24.9	3.1017	25.6	3.0689	24.9	3.1278
	13.6	3.4589	25	3.0962	25.6	3.0639	25	3.1219
	13.7	3.457	25.1	3.0918	25.7	3.0587	25.1	3.116
	13.8	3.4542	25.1	3.0853	25.8	3.054	25.2	3.1098
	13.9	3.4539	25.2	3.081	25.9	3.0503	25.3	3.1039
	14	3.4518	25.3	3.0757	26	3.0453	25.4	3.0996
	14.1	3.4493	25.4	3.0707	26.1	3.0407	25.5	3.0934
	14.1	3.4493	25.5	3.0652	26.2	3.0366	25.5	3.0878
	14.2	3.4468	25.6	3.0599	26.2	3.0329	25.6	3.0816
	14.3	3.4446	25.7	3.0549	26.3	3.0286	25.7	3.0757
	14.4	3.4437	25.7	3.0515	26.4	3.0255	25.8	3.0714
	14.5	3.4422	25.8	3.0459	26.5	3.0221	25.9	3.0661
	14.6	3.4406	25.9	3.0422	26.6	3.018	25.9	3.0602
	14.6	3.4381	26	3.0379	26.7	3.0156	26	3.0568
	14.7	3.4363	26.1	3.0329	26.7	3.0122	26.1	3.0521
	14.8	3.4347	26.2	3.0295	26.8	3.0084	26.2	3.0472
	14.9	3.4344	26.3	3.0258	26.9	3.0072	26.3	3.0428
	15	3.4319	26.3	3.0218	27	3.0044	26.4	3.0379
	15.1	3.4304	26.4	3.0184	27.1	3.0019	26.5	3.0348
	15.2	3.4291	26.5	3.0149	27.2	2.9994	26.5	3.0314
	15.2	3.4273	26.6	3.0106	27.2	2.9976	26.6	3.0273
	15.3	3.4248	26.7	3.0072	27.3	2.9967	26.7	3.0239
	15.4	3.4235	26.8	3.0056	27.4	2.9936	26.8	3.0211
	15.5	3.4214	26.8	3.0022	27.5	2.9917	26.9	3.0171
	15.6	3.4198	26.9	3.0001	27.6	2.9901	27	3.0146
	15.7	3.4192	27	2.9976	27.7	2.9874	27	3.0125
	15.7	3.4173	27.1	2.9954	27.8	2.9867	27.1	3.0081
	15.8	3.4155	27.2	2.9936	27.8	2.9843	27.2	3.0072
	15.9	3.4136	27.3	2.9914	27.9	2.9824	27.3	3.0047
	16	3.4121	27.3	2.988	28	2.9812	27.4	3.0022
	16.1	3.4108	27.4	2.9867	28.1	2.9799	27.5	3.0001
	16.2	3.4093	27.5	2.9846	28.2	2.9781	27.6	2.9979
	16.3	3.4071	27.6	2.9827	28.3	2.9768	27.6	2.9967
	16.3	3.4068	27.7	2.9815	28.3	2.9765	27.7	2.9942
	16.4	3.4043	27.8	2.9784	28.4	2.9743	27.8	2.9917
	16.5	3.4031	27.8	2.9771	28.5	2.9722	27.9	2.9905
	16.6	3.4012	27.9	2.9768	28.6	2.9722	28	2.987
	16.7	3.3997	28	2.975	28.7	2.9712	28.1	2.9874
	16.8	3.3984	28.1	2.9722	28.8	2.9697	28.1	2.9858
	16.8	3.3956	28.2	2.9715	28.8	2.9675	28.2	2.9836
	16.9	3.3953	28.3	2.97	28.9	2.9663	28.3	2.9827
	17	3.3932	28.4	2.9675	29	2.966	28.4	2.9815
	17.1	3.3916	28.4	2.9666	29.1	2.9653	28.5	2.9796
	17.2	3.3894	28.5	2.966	29.2	2.9644	28.6	2.9781
	17.3	3.3888	28.6	2.965	29.3	2.9638	28.6	2.9765
	17.3	3.3867	28.7	2.9635	29.4	2.9625	28.7	2.9762
	17.4	3.3848	28.8	2.9629	29.4	2.9619	28.8	2.9734
	17.5	3.3832	28.9	2.9619	29.5	2.961	28.9	2.9722
	17.6	3.3814	28.9	2.961	29.6	2.9604	29	2.9715
	17.7	3.3801	29	2.9601	29.7	2.9598	29.1	2.9703
	17.8	3.3792	29.1	2.9591	29.8	2.9585	29.2	2.9691
	17.9	3.3767	29.2	2.9576	29.9	2.957	29.2	2.9663
	17.9	3.3752	29.3	2.9567	29.9	2.9563	29.3	2.9663
	18	3.3746	29.4	2.9563	30	2.9563	29.4	2.9656
	18.1	3.373	29.4	2.9551	30.1	2.9557	29.5	2.965
	18.2	3.3705	29.5	2.9536	30.2	2.9539	29.6	2.9638
	18.3	3.3693	29.6	2.9539	30.3	2.9542	29.7	2.9625
	18.4	3.3684	29.7	2.9526	30.4	2.9529	29.7	2.9625
	18.4	3.3659	29.8	2.9517	30.5	2.952	29.8	2.9613
	18.5	3.364	29.9	2.9511	30.5	2.9517	29.9	2.9604
	18.6	3.3625	30	2.9498	30.6	2.9511	30	2.9598
	18.7	3.3606	30	2.9492	30.7	2.9508	30.1	2.9591
	18.8	3.36	30.1	2.9486	30.8	2.9505	30.2	2.9579
	18.9	3.3581	30.2	2.9474	30.9	2.9495	30.3	2.957
	19	3.3563	30.3	2.9464	31	2.9483	30.3	2.956
	19	3.3547	30.4	2.9461	31	2.9467	30.4	2.956
	19.1	3.3535	30.5	2.9461	31.1	2.947	30.5	2.9542
	19.2	3.3507	30.5	2.9452	31.2	2.9461	30.6	2.9532
	19.3	3.3495	30.6	2.9436	31.3	2.9458	30.7	2.9526
	19.4	3.3473	30.7	2.9427	31.4	2.9458	30.8	2.952
	19.5	3.3448	30.8	2.9421	31.5	2.9452	30.8	2.9517
	19.5	3.3436	30.9	2.9415	31.5	2.9436	30.9	2.9511
	19.6	3.3411	31	2.9412	31.6	2.943	31	2.9501
	19.7	3.3398	31	2.9405	31.7	2.9421	31.1	2.9498
	19.8	3.3383	31.1	2.9408	31.8	2.9418	31.2	2.9498
	19.9	3.3374	31.2	2.9402	31.9	2.9412	31.3	2.9477
	20	3.3349	31.3	2.9396	32	2.9408	31.4	2.9467
	20	3.334	31.4	2.9384	32.1	2.9415	31.4	2.9467
	20.1	3.3299	31.5	2.9374	32.1	2.9405	31.5	2.9458
	20.2	3.3296	31.6	2.9371	32.2	2.9405	31.6	2.9464
	20.3	3.3281	31.6	2.9368	32.3	2.9399	31.7	2.9452
	20.4	3.3256	31.7	2.9365	32.4	2.9384	31.8	2.9443
	20.5	3.3237	31.8	2.9359	32.5	2.9384	31.9	2.9433
	20.5	3.3203	31.9	2.935	32.6	2.9374	31.9	2.9427
	20.6	3.3191	32	2.934	32.6	2.9371	32	2.9421
	20.7	3.3166	32.1	2.9337	32.7	2.9368	32.1	2.9415
	20.8	3.3138	32.1	2.9325	32.8	2.9359	32.2	2.9412
	20.9	3.3132	32.2	2.9325	32.9	2.9365	32.3	2.9412
	21	3.3101	32.3	2.9315	33	2.9356	32.4	2.9408
	21.1	3.3085	32.4	2.9315	33.1	2.9346	32.5	2.9402
	21.1	3.3054	32.5	2.9312	33.1	2.9343	32.5	2.9396
	21.2	3.3039	32.6	2.9309	33.2	2.9337	32.6	2.9393
	21.3	3.3008	32.6	2.9303	33.3	2.9331	32.7	2.9381
	21.4	3.2986	32.7	2.9294	33.4	2.9322	32.8	2.9368
	21.5	3.2943	32.8	2.9284	33.5	2.9315	32.9	2.9365
	21.6	3.2927	32.9	2.9284	33.6	2.9309	33	2.9365
	21.6	3.2896	33	2.9281	33.7	2.9312	33	2.9365
	21.7	3.2865	33.1	2.9275	33.7	2.9309	33.1	2.9353
	21.8	3.284	33.2	2.9269	33.8	2.93	33.2	2.9346
	21.9	3.2797	33.2	2.9269	33.9	2.9297	33.3	2.9343
	22	3.2775	33.3	2.9263	34	2.9291	33.4	2.9337
	22.1	3.2729	33.4	2.9263	34.1	2.9291	33.5	2.9334
	22.2	3.2688	33.5	2.9257	34.2	2.9288	33.5	2.9325
	22.2	3.2651	33.6	2.9257	34.2	2.9281	33.6	2.9312
	22.3	3.2626	33.7	2.9257	34.3	2.9275	33.7	2.9315
	22.4	3.2589	33.8	2.9253	34.4	2.9269	33.8	2.9309
	22.5	3.2546	33.8	2.9241	34.5	2.9266	33.9	2.9309
	22.6	3.2502	33.9	2.9238	34.6	2.9263	34	2.9303
	22.7	3.245	34	2.9238	34.7	2.9257	34.1	2.9297
	22.7	3.2403	34.1	2.9238	34.8	2.9257	34.1	2.9288
	22.8	3.2341	34.2	2.9229	34.8	2.9253	34.2	2.9288
	22.9	3.2285	34.3	2.9226	34.9	2.925	34.3	2.9281
	23	3.2245	34.3	2.9226	35	2.9241	34.4	2.9278
	23.1	3.218	34.4	2.9216	35.1	2.9244	34.5	2.9269
	23.2	3.2124	34.5	2.9213	35.2	2.9238	34.6	2.9266
	23.3	3.2068	34.6	2.9207	35.3	2.9235	34.6	2.9266
	23.3	3.2	34.7	2.9201	35.3	2.9229	34.7	2.9253
	23.4	3.1948	34.8	2.9204	35.4	2.9226	34.8	2.925
	23.5	3.1886	34.8	2.9201	35.5	2.9226	34.9	2.9253
	23.6	3.1836	34.9	2.9198	35.6	2.9226	35	2.925
	23.7	3.1758	35	2.9182	35.7	2.921	35.1	2.9247
	23.8	3.1718	35.1	2.9182	35.8	2.9207	35.2	2.9241
	23.8	3.1665	35.2	2.9182	35.9	2.9204	35.2	2.9238
	23.9	3.1591	35.3	2.9179	35.9	2.9207	35.3	2.9232
	24	3.1541	35.4	2.9173	36	2.9204	35.4	2.9229
	24.1	3.1473	35.4	2.9167	36.1	2.9198	35.5	2.9222
	24.2	3.1424	35.5	2.917	36.2	2.9195	35.6	2.9216
	24.3	3.1362	35.6	2.9167	36.3	2.9185	35.7	2.9219
	24.3	3.1306	35.7	2.9154	36.4	2.9185	35.7	2.921
	24.4	3.1259	35.8	2.9157	36.4	2.9179	35.8	2.9207
	24.5	3.12	35.9	2.9154	36.5	2.9176	35.9	2.9204
	24.6	3.1151	35.9	2.9139	36.6	2.9173	36	2.9207
	24.7	3.1095	36	2.9145	36.7	2.9176	36.1	2.9204
	24.8	3.1042	36.1	2.9133	36.8	2.9167	36.2	2.9191
	24.9	3.0996	36.2	2.9133	36.9	2.916	36.3	2.9191
	24.9	3.094	36.3	2.9117	36.9	2.9164	36.3	2.9191
	25	3.0897	36.4	2.9114	37	2.9154	36.4	2.9176
	25.1	3.0856	36.5	2.9123	37.1	2.9151	36.5	2.9176
	25.2	3.0819	36.5	2.9111	37.2	2.9154	36.6	2.9182
	25.3	3.0766	36.6	2.9105	37.3	2.9139	36.7	2.9176
	25.4	3.0732	36.7	2.9105	37.4	2.9142	36.8	2.9164
	25.4	3.0686	36.8	2.9102	37.4	2.9129	36.8	2.9164
	25.5	3.0639	36.9	2.9098	37.5	2.9123	36.9	2.917
	25.6	3.0596	37	2.9095	37.6	2.912	37	2.916
	25.7	3.0549	37	2.9092	37.7	2.9123	37.1	2.9164
	25.8	3.0512	37.1	2.9086	37.8	2.9114	37.2	2.9154
	25.9	3.0478	37.2	2.908	37.9	2.9111	37.3	2.9148
	25.9	3.0435	37.3	2.908	38	2.9108	37.3	2.9148
	26	3.0382	37.4	2.9077	38	2.9102	37.4	2.9148
	26.1	3.0357	37.5	2.9067	38.1	2.9098	37.5	2.9136
	26.2	3.0326	37.5	2.9071	38.2	2.9098	37.6	2.9139
	26.3	3.0289	37.6	2.9064	38.3	2.9095	37.7	2.9133
	26.4	3.0264	37.7	2.9064	38.4	2.9092	37.8	2.9123
	26.4	3.0211	37.8	2.9061	38.5	2.9086	37.8	2.912
	26.5	3.0184	37.9	2.9055	38.5	2.9077	37.9	2.9123
	26.6	3.0159	38	2.9052	38.6	2.9077	38	2.9114
	26.7	3.0125	38	2.9049	38.7	2.9067	38.1	2.9114
	26.8	3.0094	38.1	2.9036	38.8	2.9067	38.2	2.9108
	26.9	3.0072	38.2	2.9043	38.9	2.9067	38.3	2.9105
	27	3.0038	38.3	2.904	39	2.9058	38.3	2.9102
	27	3.0007	38.4	2.9027	39	2.9061	38.4	2.9102
	27.1	2.9979	38.5	2.9018	39.1	2.9058	38.5	2.9102
	27.2	2.9967	38.6	2.9015	39.2	2.9052	38.6	2.9095
	27.3	2.9942	38.6	2.9018	39.3	2.9046	38.7	2.9095
	27.4	2.9914	38.7	2.9018	39.4	2.9046	38.8	2.9086
	27.5	2.9886	38.8	2.9015	39.5	2.9033	38.8	2.9083
	27.5	2.9874	38.9	2.9012	39.5	2.9036	38.9	2.9077
	27.6	2.9861	39	2.9009	39.6	2.9027	39	2.9074
	27.7	2.9836	39.1	2.9009	39.7	2.9021	39.1	2.9071
	27.8	2.9808	39.1	2.9002	39.8	2.9024	39.2	2.9071
	27.9	2.9802	39.2	2.8999	39.9	2.9018	39.3	2.9064
	28	2.9777	39.3	2.8996	40	2.9015	39.3	2.9064
	28	2.9768	39.4	2.899	40.1	2.9015	39.4	2.9064
	28.1	2.975	39.5	2.899	40.1	2.9009	39.5	2.9055
	28.2	2.9722	39.6	2.8981	40.2	2.9005	39.6	2.9055
	28.3	2.9725	39.6	2.8987	40.3	2.8999	39.7	2.9052
	28.4	2.9706	39.7	2.8968	40.4	2.9005	39.8	2.9046
	28.5	2.9681	39.8	2.8971	40.5	2.8999	39.9	2.9036
	28.5	2.9672	39.9	2.8965	40.6	2.8993	39.9	2.9033
	28.6	2.966	40	2.8962	40.6	2.8993	40	2.904
	28.7	2.9647	40.1	2.8956	40.7	2.899	40.1	2.9036
	28.8	2.9632	40.1	2.8959	40.8	2.8987	40.2	2.9024
	28.9	2.9635	40.2	2.8962	40.9	2.8978	40.3	2.9018
	29	2.9625	40.3	2.8959	41	2.8971	40.4	2.9015
	29.1	2.9613	40.4	2.895	41.1	2.8968	40.5	2.9009
	29.1	2.9601	40.5	2.8947	41.2	2.8965	40.5	2.9015
	29.2	2.9594	40.6	2.8943	41.2	2.8962	40.6	2.9009
	29.3	2.9576	40.7	2.8943	41.3	2.8959	40.7	2.9009
	29.4	2.957	40.7	2.8934	41.4	2.8962	40.8	2.8999
	29.5	2.9567	40.8	2.8928	41.5	2.8959	40.9	2.8999
	29.6	2.9554	40.9	2.8931	41.6	2.8959	41	2.9002
	29.6	2.9542	41	2.8928	41.7	2.895	41	2.8999
	29.7	2.9532	41.1	2.8928	41.7	2.8947	41.1	2.8993
	29.8	2.952	41.2	2.8919	41.8	2.894	41.2	2.899
	29.9	2.9523	41.2	2.8919	41.9	2.894	41.3	2.899
	30	2.9517	41.3	2.8909	42	2.8928	41.4	2.8981
	30.1	2.9505	41.4	2.8909	42.1	2.8925	41.5	2.8978
	30.1	2.9498	41.5	2.8909	42.2	2.8925	41.5	2.8974
	30.2	2.9483	41.6	2.89	42.3	2.8919	41.6	2.8965
	30.3	2.9477	41.7	2.8903	42.3	2.8919	41.7	2.8965
	30.4	2.9467	41.7	2.89	42.4	2.8916	41.8	2.8959
	30.5	2.947	41.8	2.8894	42.5	2.8912	41.9	2.8962
	30.6	2.9464	41.9	2.8891	42.6	2.8909	42	2.8956
	30.6	2.9449	42	2.8885	42.7	2.8906	42	2.8959
	30.7	2.9439	42.1	2.8875	42.8	2.8903	42.1	2.8959
	30.8	2.943	42.2	2.8872	42.8	2.89	42.2	2.895
	30.9	2.9421	42.3	2.8872	42.9	2.8897	42.3	2.8953
	31	2.9418	42.3	2.8869	43	2.8894	42.4	2.894
	31.1	2.9415	42.4	2.8863	43.1	2.8891	42.5	2.8947
	31.2	2.9415	42.5	2.8866	43.2	2.8885	42.6	2.8931
	31.2	2.9412	42.6	2.8863	43.3	2.8881	42.6	2.8931
	31.3	2.9399	42.7	2.886	43.3	2.8878	42.7	2.8925
	31.4	2.9393	42.8	2.885	43.4	2.8875	42.8	2.8925
	31.5	2.9377	42.8	2.8857	43.5	2.8872	42.9	2.8922
	31.6	2.9377	42.9	2.885	43.6	2.8866	43	2.8919
	31.7	2.9374	43	2.8847	43.7	2.8863	43.1	2.8912
	31.7	2.9374	43.1	2.8844	43.8	2.886	43.1	2.8912
	31.8	2.9371	43.2	2.8838	43.8	2.8857	43.2	2.8912
	31.9	2.9365	43.3	2.8841	43.9	2.885	43.3	2.8906
	32	2.9365	43.4	2.8832	44	2.8847	43.4	2.8903
	32.1	2.935	43.4	2.8838	44.1	2.8847	43.5	2.8897
	32.2	2.9343	43.5	2.8835	44.2	2.8838	43.6	2.8897
	32.2	2.9337	43.6	2.8823	44.3	2.8844	43.6	2.8894
	32.3	2.9331	43.7	2.8816	44.4	2.8844	43.7	2.8891
	32.4	2.9319	43.8	2.8813	44.4	2.8835	43.8	2.8881
	32.5	2.9312	43.9	2.8807	44.5	2.8835	43.9	2.8878
	32.6	2.9312	43.9	2.8804	44.6	2.8823	44	2.8878
	32.7	2.9309	44	2.8804	44.7	2.8823	44.1	2.8869
	32.8	2.93	44.1	2.8807	44.8	2.8813	44.2	2.8863
	32.8	2.9297	44.2	2.8807	44.9	2.8813	44.2	2.8866
	32.9	2.9288	44.3	2.8804	44.9	2.8804	44.3	2.8857
	33	2.9284	44.4	2.8801	45	2.8807	44.4	2.886
	33.1	2.9281	44.4	2.8798	45.1	2.8807	44.5	2.885
	33.2	2.9278	44.5	2.8795	45.2	2.8807	44.6	2.8847
	33.3	2.9269	44.6	2.8785	45.3	2.8807	44.7	2.8854
	33.3	2.9269	44.7	2.8788	45.4	2.8801	44.7	2.8847
	33.4	2.9266	44.8	2.8785	45.5	2.8795	44.8	2.8838
	33.5	2.9263	44.9	2.8776	45.5	2.8792	44.9	2.8844
	33.6	2.9253	45	2.8773	45.6	2.8785	45	2.8838
	33.7	2.9257	45	2.877	45.7	2.8782	45.1	2.8835
	33.8	2.925	45.1	2.877	45.8	2.8779	45.2	2.8826
	33.9	2.9253	45.2	2.8767	45.9	2.8776	45.3	2.8832
	33.9	2.9238	45.3	2.8761	46	2.8776	45.3	2.8816
	34	2.9235	45.4	2.8754	46	2.877	45.4	2.8823
	34.1	2.9232	45.5	2.8754	46.1	2.8767	45.5	2.8819
	34.2	2.9222	45.6	2.8748	46.2	2.8764	45.6	2.881
	34.3	2.9222	45.6	2.8748	46.3	2.8761	45.7	2.8804
	34.4	2.9216	45.7	2.8751	46.4	2.8754	45.8	2.8807
	34.4	2.9213	45.8	2.8742	46.5	2.8751	45.8	2.8807
	34.5	2.9207	45.9	2.8739	46.6	2.8754	45.9	2.8804
	34.6	2.9204	46	2.8742	46.6	2.8751	46	2.8798
	34.7	2.9207	46.1	2.8733	46.7	2.8739	46.1	2.8798
	34.8	2.9198	46.1	2.8736	46.8	2.8748	46.2	2.8792
	34.9	2.9198	46.2	2.8736	46.9	2.8748	46.3	2.8788
	34.9	2.9185	46.3	2.873	47	2.8739	46.3	2.8782
	35	2.9176	46.4	2.8723	47.1	2.8742	46.4	2.8788
	35.1	2.9173	46.5	2.8717	47.1	2.8739	46.5	2.8773
	35.2	2.9179	46.6	2.8726	47.2	2.8736	46.6	2.8779
	35.3	2.9176	46.6	2.872	47.3	2.8733	46.7	2.8773
	35.4	2.9176	46.7	2.8714	47.4	2.873	46.8	2.8773
	35.4	2.9164	46.8	2.8711	47.5	2.873	46.9	2.877
	35.5	2.916	46.9	2.8711	47.6	2.8726	46.9	2.8767
	35.6	2.916	47	2.8711	47.7	2.8723	47	2.8761
	35.7	2.9145	47.1	2.8708	47.7	2.872	47.1	2.8754
	35.8	2.9145	47.2	2.8708	47.8	2.8711	47.2	2.8754
	35.9	2.9136	47.2	2.8702	47.9	2.8714	47.3	2.8748
	36	2.9136	47.3	2.8699	48	2.8711	47.4	2.8748
	36	2.9136	47.4	2.8699	48.1	2.8714	47.4	2.8748
	36.1	2.9123	47.5	2.8686	48.2	2.8714	47.5	2.8748
	36.2	2.912	47.6	2.868	48.2	2.8711	47.6	2.8739
	36.3	2.9126	47.7	2.8683	48.3	2.8708	47.7	2.8742
	36.4	2.9117	47.7	2.868	48.4	2.8699	47.8	2.8745
	36.5	2.9111	47.8	2.8671	48.5	2.8699	47.9	2.8742
	36.5	2.9111	47.9	2.8671	48.6	2.8699	47.9	2.8733
	36.6	2.9111	48	2.8671	48.7	2.8692	48	2.8739
	36.7	2.9102	48.1	2.8668	48.8	2.868	48.1	2.8736
	36.8	2.9102	48.2	2.8658	48.8	2.8677	48.2	2.873
	36.9	2.9089	48.2	2.8658	48.9	2.8677	48.3	2.873
	37	2.9092	48.3	2.8658	49	2.8671	48.4	2.872
	37	2.9083	48.4	2.8658	49.1	2.8671	48.4	2.872
	37.1	2.9077	48.5	2.8655	49.2	2.8671	48.5	2.8717
	37.2	2.9077	48.6	2.8652	49.3	2.8661	48.6	2.8714
	37.3	2.9071	48.7	2.8652	49.3	2.8655	48.7	2.8717
	37.4	2.9074	48.8	2.8643	49.4	2.8655	48.8	2.8711
	37.5	2.9071	48.8	2.864	49.5	2.8655	48.9	2.8708
	37.6	2.9067	48.9	2.8633	49.6	2.8655	48.9	2.8714
	37.6	2.9064	49	2.8627	49.7	2.8655	49	2.8711
	37.7	2.9049	49.1	2.8621	49.8	2.8652	49.1	2.8702
	37.8	2.9058	49.2	2.8621	49.9	2.8652	49.2	2.8702
	37.9	2.9046	49.3	2.8621	49.9	2.8649	49.3	2.8699
	38	2.9046	49.3	2.8621	50	2.864	49.4	2.8692
	38.1	2.9036	49.4	2.8615	50.1	2.8637	49.4	2.8683
	38.1	2.903	49.5	2.8612	50.2	2.8633	49.5	2.8692
	38.2	2.903	49.6	2.8615	50.3	2.863	49.6	2.8677
	38.3	2.9021	49.7	2.8612	50.4	2.8624	49.7	2.868
	38.4	2.9024	49.8	2.8596	50.4	2.8621	49.8	2.8671
	38.5	2.9018	49.9	2.8599	50.5	2.8624	49.9	2.8671
	38.6	2.9018	49.9	2.8596	50.6	2.8618	49.9	2.8668
	38.7	2.9015	50	2.8599	50.7	2.8615	50	2.8664
	38.7	2.9012	50.1	2.8596	50.8	2.8606	50.1	2.8664
	38.8	2.9009	50.2	2.8593	50.9	2.8612	50.2	2.8655
	38.9	2.9005	50.3	2.8581	50.9	2.8599	50.3	2.8655
	39	2.9005	50.4	2.8578	51	2.8599	50.4	2.8655
	39.1	2.9009	50.4	2.8571	51.1	2.8596	50.4	2.8655
	39.2	2.8993	50.5	2.8575	51.2	2.8599	50.5	2.8655
	39.2	2.8993	50.6	2.8571	51.3	2.8599	50.6	2.8649
	39.3	2.8996	50.7	2.8562	51.4	2.8584	50.7	2.8649
	39.4	2.8974	50.8	2.8559	51.5	2.859	50.8	2.8643
	39.5	2.8968	50.9	2.8559	51.5	2.8584	50.9	2.864
	39.6	2.8968	51	2.8559	51.6	2.8581	51	2.863
	39.7	2.8962	51	2.8562	51.7	2.8575	51	2.8627
	39.8	2.8962	51.1	2.8562	51.8	2.8562	51.1	2.8624
	39.8	2.8959	51.2	2.8559	51.9	2.8562	51.2	2.8621
	39.9	2.8962	51.3	2.8553	52	2.8562	51.3	2.8618
	40	2.8965	51.4	2.8547	52	2.8559	51.4	2.8621
	40.1	2.8965	51.5	2.855	52.1	2.8565	51.5	2.8618
	40.2	2.8962	51.5	2.8534	52.2	2.8556	51.5	2.8606
	40.3	2.8956	51.6	2.8531	52.3	2.8559	51.6	2.8606
	40.4	2.8947	51.7	2.8528	52.4	2.8553	51.7	2.8599
	40.4	2.8943	51.8	2.8519	52.5	2.8559	51.8	2.8599
	40.5	2.894	51.9	2.8528	52.6	2.855	51.9	2.8596
	40.6	2.8925	52	2.8519	52.6	2.8547	52	2.8596
	40.7	2.8925	52.1	2.8516	52.7	2.8547	52.1	2.8593
	40.8	2.8925	52.1	2.8516	52.8	2.8544	52.1	2.8593
	40.9	2.8931	52.2	2.8513	52.9	2.8537	52.2	2.8584
	40.9	2.8928	52.3	2.8513	53	2.8531	52.3	2.8578
	41	2.8922	52.4	2.8509	53.1	2.8528	52.4	2.8568
	41.1	2.8919	52.5	2.8503	53.1	2.8522	52.5	2.8571
	41.2	2.8916	52.6	2.8497	53.2	2.8519	52.6	2.8562
	41.3	2.8909	52.6	2.85	53.3	2.8516	52.6	2.8559
	41.4	2.8909	52.7	2.85	53.4	2.8519	52.7	2.8559
	41.5	2.8903	52.8	2.8491	53.5	2.8513	52.8	2.8559
	41.5	2.89	52.9	2.8488	53.6	2.8516	52.9	2.8556
	41.6	2.8894	53	2.8488	53.7	2.8506	53	2.8556
	41.7	2.8894	53.1	2.8482	53.7	2.8503	53.1	2.8556
	41.8	2.8891	53.2	2.8472	53.8	2.85	53.2	2.855
	41.9	2.8885	53.2	2.8466	53.9	2.85	53.2	2.8553
	42	2.8878	53.3	2.846	54	2.8497	53.3	2.8544
	42	2.8878	53.4	2.8463	54.1	2.8491	53.4	2.8544
	42.1	2.8869	53.5	2.8469	54.2	2.8485	53.5	2.8531
	42.2	2.8869	53.6	2.8466	54.2	2.8485	53.6	2.8525
	42.3	2.8866	53.7	2.8463	54.3	2.8478	53.7	2.8525
	42.4	2.8866	53.7	2.8463	54.4	2.8478	53.7	2.8519
	42.5	2.8863	53.8	2.8463	54.5	2.8469	53.8	2.8522
	42.6	2.8857	53.9	2.846	54.6	2.8469	53.9	2.8516
	42.6	2.8857	54	2.8451	54.7	2.8463	54	2.8513
	42.7	2.8847	54.1	2.8444	54.7	2.8463	54.1	2.8513
	42.8	2.8844	54.2	2.8438	54.8	2.8466	54.2	2.8516
	42.9	2.8841	54.2	2.8438	54.9	2.8463	54.2	2.8506
	43	2.8841	54.3	2.8432	55	2.8463	54.3	2.8503
	43.1	2.8835	54.4	2.8441	55.1	2.8457	54.4	2.8503
	43.1	2.8835	54.5	2.8438	55.2	2.8454	54.5	2.85
	43.2	2.8826	54.6	2.8435	55.3	2.8447	54.6	2.8497
	43.3	2.8823	54.7	2.8432	55.3	2.8441	54.7	2.8488
	43.4	2.8819	54.8	2.8426	55.4	2.8441	54.7	2.8488
	43.5	2.8819	54.8	2.8416	55.5	2.8435	54.8	2.8485
	43.6	2.8816	54.9	2.8416	55.6	2.8438	54.9	2.8482
	43.7	2.8813	55	2.8413	55.7	2.8441	55	2.8472
	43.7	2.8807	55.1	2.8416	55.8	2.8432	55.1	2.8463
	43.8	2.8807	55.2	2.841	55.8	2.842	55.2	2.8469
	43.9	2.8807	55.3	2.8404	55.9	2.842	55.3	2.8469
	44	2.8804	55.3	2.8398	56	2.8413	55.3	2.8463
	44.1	2.8801	55.4	2.8398	56.1	2.8416	55.4	2.8463
	44.2	2.8795	55.5	2.8392	56.2	2.8416	55.5	2.8466
	44.2	2.8792	55.6	2.8392	56.3	2.8407	55.6	2.8466
	44.3	2.8795	55.7	2.8385	56.3	2.8398	55.7	2.8463
	44.4	2.8785	55.8	2.8376	56.4	2.8401	55.8	2.8463
	44.5	2.8779	55.8	2.8376	56.5	2.8398	55.8	2.8457
	44.6	2.8782	55.9	2.8367	56.6	2.8395	55.9	2.8447
	44.7	2.8773	56	2.8364	56.7	2.8389	56	2.8451
	44.7	2.8773	56.1	2.8361	56.8	2.8382	56.1	2.8441
	44.8	2.8764	56.2	2.8364	56.8	2.8379	56.2	2.8441
	44.9	2.8764	56.3	2.8361	56.9	2.8376	56.3	2.8435
	45	2.8761	56.3	2.8367	57	2.8361	56.4	2.8432
	45.1	2.8754	56.4	2.8364	57.1	2.8361	56.4	2.8432
	45.2	2.8751	56.5	2.8364	57.2	2.8364	56.5	2.8435
	45.3	2.8748	56.6	2.8361	57.3	2.8361	56.6	2.8429
	45.3	2.8751	56.7	2.8358	57.3	2.8364	56.7	2.8423
	45.4	2.8748	56.8	2.8358	57.4	2.8361	56.8	2.842
	45.5	2.8748	56.9	2.8361	57.5	2.8364	56.9	2.8416
	45.6	2.8745	56.9	2.8361	57.6	2.8364	56.9	2.8416
	45.7	2.8742	57	2.8351	57.7	2.8364	57	2.8413
	45.8	2.8739	57.1	2.8351	57.8	2.8361	57.1	2.8416
	45.9	2.8733	57.2	2.8348	57.8	2.8364	57.2	2.8404
	45.9	2.873	57.3	2.8342	57.9	2.8364	57.3	2.8401
	46	2.8723	57.4	2.833	58	2.8361	57.4	2.8398
	46.1	2.872	57.4	2.8323	58.1	2.8345	57.5	2.8398
	46.2	2.8723	57.5	2.832	58.2	2.8348	57.5	2.8395
	46.3	2.8714	57.6	2.8314	58.3	2.8345	57.6	2.8395
	46.4	2.8714	57.7	2.8308	58.3	2.8351	57.7	2.8389
	46.4	2.8717	57.8	2.8311	58.4	2.8345	57.8	2.8379
	46.5	2.8714	57.9	2.8308	58.5	2.8342	57.9	2.8379
[truncated: 707 more rows]

## Sheet: Figure8c
	Graphite|LiPF6|LiFeHCF-1 Rate
	38 mA g-1 Charge ＆ Discharge		95 mA g-1 Discharge		190 mA g-1 Discharge		380 mA g-1 Discharge		950 mA g-1 Discharge		1900 mA g-1 Discharge
	Specific capacity (mAh g-1)	Voltage (V vs Li+/Li)	Specific capacity (mAh g-1)	Voltage (V vs Li+/Li)	Specific capacity (mAh g-1)	Voltage (V vs Li+/Li)	Specific capacity (mAh g-1)	Voltage (V vs Li+/Li)	Specific capacity (mAh g-1)	Voltage (V vs Li+/Li)	Specific capacity (mAh g-1)	Voltage (V vs Li+/Li)
	0	2.0623	0	3.861	0	3.8213	0	3.7429	0	3.6443	0	3.4834
	0.1	2.0619	0.3	3.861	0.5	3.7968	1	3.7209	2.5	3.6173	5.1	3.3956
	0.2	2.1177	0.5	3.8067	1	3.7395	2	3.6802	5.1	3.5224	10.3	2.9071
	0.3	2.1543	0.8	3.7751	1.5	3.7153	3.1	3.643	7.6	3.4397	15.5	2.8606
	0.4	2.2002	1	3.7565	2.1	3.6926	4.1	3.613	10.2	3.1994	20.6	2.8178
	0.5	2.2414	1.3	3.7376	2.6	3.6731	5.1	3.5813	12.7	2.9619	25.6	2.7815
	0.6	2.2715	1.5	3.7236	3.1	3.6579	6.2	3.5565	15.3	2.9353	30.8	2.7579
	0.7	2.3106	1.8	3.7116	3.6	3.6471	7.2	3.5243	17.9	2.9114	36	2.7276
	0.8	2.3481	2	3.7044	4.1	3.6331	8.2	3.4908	20.5	2.8897	41.1	2.6978
	0.9	2.3748	2.3	3.6945	4.6	3.6204	9.3	3.4651	23.1	2.872	46.2	2.668
	1	2.4089	2.6	3.6877	5.2	3.6071	10.3	3.4254	25.6	2.8606	51.2	2.6473
	1.1	2.4411	2.8	3.6806	5.7	3.5972	11.3	3.382	28.2	2.846	56.2	2.615
	1.2	2.4696	3.1	3.6734	6.2	3.5835	12.3	3.3349	30.8	2.833	61.2	2.5908
	1.3	2.4882	3.3	3.6682	6.7	3.5689	13.3	3.1724	33.4	2.8234	66.4	2.5518
	1.4	2.5099	3.6	3.6616	7.2	3.5587	14.4	3.028	35.9	2.8116	71.6	2.5053
	1.5	2.5291	3.8	3.6564	7.7	3.5441	15.4	3.0016	38.5	2.7989	76.8	2.4346
	1.6	2.54	4.1	3.6502	8.2	3.5302	16.4	2.9895	41.1	2.7889	81.9	2.3472
	1.7	2.5521	4.3	3.6446	8.8	3.5159	17.5	2.9771	43.6	2.7778	87.1	2.1456
	1.8	2.5626	4.6	3.6403	9.3	3.5057	18.5	2.9663	46.2	2.766	89.6	1.995
	1.9	2.5691	4.9	3.6347	9.8	3.4914	19.5	2.957	48.8	2.7536
	2	2.5756	5.1	3.6294	10.3	3.4766	20.6	2.9511	51.4	2.7437
	2.1	2.5828	5.4	3.6241	10.8	3.4654	21.6	2.943	53.9	2.7313
	2.2	2.5871	5.6	3.6204	11.3	3.4505	22.7	2.9362	56.4	2.722
	2.3	2.593	5.9	3.6136	11.8	3.4347	23.7	2.9309	58.9	2.7086
	2.4	2.5973	6.1	3.608	12.3	3.4242	24.7	2.925	61.5	2.695
	2.5	2.6001	6.4	3.6046	12.9	3.4062	25.7	2.9191	64	2.6807
	2.6	2.6045	6.6	3.5984	13.4	3.3891	26.8	2.9154	66.5	2.6693
	2.7	2.6076	6.9	3.5922	13.9	3.3687	27.8	2.9108	69.1	2.6535
	2.8	2.6119	7.2	3.5869	14.4	3.3495	28.8	2.9067	71.7	2.637
	2.9	2.6144	7.4	3.5813	14.9	3.3185	29.8	2.9018	74.3	2.6237
	3	2.6169	7.7	3.5764	15.4	3.263	30.8	2.8987	76.9	2.6039
	3.1	2.6215	7.9	3.5689	16	3.1634	31.9	2.8956	79.5	2.5803
	3.2	2.6228	8.2	3.564	16.5	3.0856	32.9	2.89	82	2.5614
	3.3	2.6249	8.4	3.5581	17	3.0447	33.9	2.8854	84.6	2.5242
	3.4	2.6277	8.7	3.5519	17.5	3.0295	35	2.8835	87.2	2.4693
	3.5	2.6305	8.9	3.5463	18	3.0177	36	2.8801	89.7	2.3996
	3.6	2.6324	9.2	3.541	18.5	3.0112	37	2.8754	92.3	2.2538
	3.7	2.6349	9.4	3.5352	19.1	3.0041	38.1	2.8714	94.9	2.0009
	3.8	2.6364	9.7	3.5296	19.6	2.9979	39.1	2.8689	95.5	1.9882
	4	2.638	9.9	3.524	20.1	2.9936	40.1	2.8652
	4.1	2.6404	10.2	3.5169	20.6	2.988	41.2	2.8606
	4.2	2.6429	10.4	3.5104	21.1	2.9827	42.2	2.8575
	4.3	2.6442	10.7	3.5057	21.6	2.9784	43.2	2.8528
	4.4	2.6469	11	3.4995	22.1	2.975	44.2	2.8497
	4.5	2.6479	11.2	3.4936	22.6	2.9715	45.2	2.8469
	4.6	2.6485	11.5	3.4856	23.1	2.9666	46.3	2.8432
	4.7	2.6513	11.7	3.4815	23.7	2.9638	47.3	2.8385
	4.8	2.6528	12	3.4744	24.2	2.9601	48.3	2.8361
	4.9	2.6547	12.2	3.4682	24.7	2.9573	49.4	2.8305
	5	2.6563	12.5	3.4608	25.2	2.9548	50.4	2.8274
	5.1	2.6569	12.7	3.4555	25.7	2.9511	51.4	2.8234
	5.2	2.6587	13	3.4493	26.2	2.948	52.5	2.8199
	5.3	2.6606	13.3	3.444	26.7	2.947	53.5	2.8168
	5.4	2.6618	13.5	3.4381	27.2	2.9436	54.5	2.8113
	5.5	2.6631	13.8	3.4307	27.8	2.9408	55.5	2.8085
	5.6	2.6649	14	3.4242	28.3	2.9396	56.5	2.8032
	5.7	2.6662	14.3	3.4189	28.8	2.9377	57.5	2.7989
	5.8	2.6674	14.5	3.4108	29.3	2.9353	58.5	2.7948
	5.9	2.6683	14.8	3.4025	29.8	2.9325	59.5	2.7914
	6	2.6693	15	3.3987	30.3	2.9294	60.5	2.7871
	6.1	2.6724	15.3	3.3904	30.8	2.9275	61.5	2.7834
	6.2	2.6739	15.6	3.382	31.3	2.9269	62.6	2.7778
	6.3	2.6739	15.8	3.3733	31.9	2.9247	63.6	2.7744
	6.4	2.6749	16.1	3.3662	32.4	2.9226	64.6	2.7691
	6.5	2.6752	16.3	3.3578	32.9	2.9219	65.6	2.7632
	6.6	2.677	16.6	3.3476	33.4	2.9188	66.6	2.7598
	6.7	2.6783	16.8	3.333	33.9	2.917	67.6	2.7539
	6.8	2.6798	17.1	3.3228	34.4	2.9157	68.6	2.7493
	6.9	2.6814	17.3	3.3039	34.9	2.9148	69.6	2.7443
	7	2.6829	17.6	3.2806	35.5	2.9123	70.6	2.7384
	7.1	2.6832	17.9	3.2592	36	2.9114	71.6	2.7341
	7.2	2.6842	18.1	3.2233	36.5	2.9083	72.7	2.7279
	7.3	2.6873	18.4	3.1833	37	2.9071	73.7	2.7217
	7.4	2.6879	18.6	3.1386	37.5	2.9067	74.7	2.7145
	7.5	2.6882	18.9	3.1086	38	2.9049	75.7	2.7102
	7.6	2.6888	19.1	3.0807	38.5	2.9021	76.8	2.7024
	7.7	2.6904	19.4	3.0649	39	2.9015	77.8	2.6962
	7.8	2.6925	19.7	3.0546	39.5	2.9005	78.8	2.6904
	7.9	2.6928	19.9	3.0481	40.1	2.8978	79.8	2.6832
	8	2.6938	20.2	3.041	40.6	2.8962	80.8	2.6767
	8.1	2.6959	20.4	3.0348	41.1	2.8956	81.8	2.6699
	8.2	2.6972	20.7	3.0308	41.6	2.8922	82.9	2.6609
	8.3	2.6981	20.9	3.0264	42.1	2.8912	83.9	2.6528
	8.4	2.6984	21.2	3.0215	42.6	2.8891	84.9	2.6469
	8.5	2.6993	21.4	3.0171	43.2	2.8872	86	2.6376
	8.6	2.6997	21.7	3.0146	43.7	2.8857	87	2.6259
	8.7	2.7018	22	3.0125	44.2	2.8838	88	2.6153
	8.8	2.7028	22.2	3.0081	44.7	2.8826	89.1	2.6063
	8.9	2.7037	22.5	3.006	45.2	2.8807	90.1	2.5927
	9	2.7049	22.7	3.0035	45.7	2.8801	91.1	2.576
	9.1	2.7068	23	3.0001	46.2	2.8782	92.2	2.5614
	9.2	2.7083	23.2	2.9985	46.7	2.8757	93.2	2.5338
	9.3	2.7083	23.5	2.996	47.3	2.8739	94.2	2.4867
	9.4	2.7099	23.7	2.9936	47.7	2.8726	95.3	2.3992
	9.5	2.7111	24	2.9911	48.3	2.8705	96.4	2.2783
	9.6	2.7121	24.2	2.9895	48.8	2.8699	97.4	2.1692
	9.7	2.7133	24.5	2.9874	49.3	2.8668	98.4	1.9987
	9.8	2.7145	24.8	2.9846	49.8	2.8664
	9.9	2.7158	25	2.983	50.3	2.8643
	10	2.717	25.3	2.9818	50.8	2.8615
	10.1	2.7179	25.5	2.979	51.4	2.8602
	10.2	2.7195	25.8	2.9777	51.9	2.8593
	10.3	2.7201	26	2.9762	52.4	2.8559
	10.4	2.7214	26.3	2.974	52.9	2.8544
	10.5	2.7223	26.5	2.9731	53.4	2.854
	10.6	2.7241	26.8	2.9719	53.9	2.8516
	10.7	2.7248	27	2.9694	54.4	2.8503
	10.8	2.7263	27.3	2.9678	54.9	2.8494
	10.9	2.7279	27.6	2.9666	55.4	2.846
	11	2.7285	27.8	2.9663	55.9	2.8451
	11.2	2.7294	28.1	2.9647	56.4	2.8438
	11.3	2.7303	28.3	2.9625	57	2.8416
	11.4	2.7316	28.6	2.9613	57.5	2.8398
	11.5	2.7338	28.8	2.9601	58	2.8376
	11.6	2.7341	29.1	2.9576	58.5	2.8367
	11.7	2.7347	29.3	2.9573	59	2.8348
	11.8	2.7356	29.6	2.9573	59.5	2.8333
	11.9	2.7372	29.8	2.956	60	2.8308
	12	2.7387	30.1	2.9545	60.5	2.8292
	12.1	2.7403	30.4	2.9536	61.1	2.8265
	12.2	2.7409	30.6	2.9526	61.6	2.8258
	12.3	2.7418	30.9	2.9508	62.1	2.8234
	12.4	2.7434	31.1	2.9505	62.6	2.8212
	12.5	2.744	31.4	2.9495	63.1	2.8196
	12.6	2.744	31.6	2.9477	63.6	2.8175
	12.7	2.7446	31.9	2.947	64.1	2.8159
	12.8	2.7471	32.2	2.9464	64.7	2.8128
	12.9	2.7486	32.4	2.9452	65.2	2.8116
	13	2.7502	32.7	2.9443	65.7	2.8097
	13.1	2.7505	32.9	2.9436	66.2	2.806
	13.2	2.7508	33.2	2.943	66.7	2.8044
	13.3	2.7517	33.4	2.9421	67.2	2.8032
	13.4	2.753	33.7	2.9412	67.7	2.7998
	13.5	2.7539	33.9	2.9402	68.3	2.7976
	13.6	2.7545	34.2	2.9399	68.8	2.7948
	13.7	2.7548	34.5	2.9384	69.3	2.7936
	13.8	2.7561	34.7	2.9381	69.8	2.7902
	13.9	2.7573	35	2.9374	70.3	2.7886
	14	2.7582	35.2	2.9362	70.8	2.7855
	14.1	2.7595	35.5	2.934	71.3	2.7837
	14.2	2.7595	35.7	2.9334	71.8	2.7793
	14.3	2.7601	36	2.9328	72.3	2.7781
	14.4	2.7601	36.2	2.9322	72.9	2.7753
	14.5	2.7613	36.5	2.9315	73.4	2.7713
	14.6	2.7629	36.8	2.93	73.9	2.7697
	14.7	2.7641	37	2.9288	74.4	2.7672
	14.8	2.7648	37.3	2.9288	74.9	2.7635
	14.9	2.7657	37.5	2.9275	75.4	2.7607
	15	2.766	37.8	2.9278	75.9	2.7592
	15.1	2.7672	38	2.9269	76.4	2.7558
	15.2	2.7682	38.3	2.9269	77	2.7524
	15.3	2.7688	38.5	2.925	77.5	2.7502
	15.4	2.7691	38.8	2.925	78	2.7462
	15.5	2.7697	39.1	2.9238	78.5	2.7431
	15.6	2.7697	39.3	2.9229	79	2.7403
	15.7	2.77	39.5	2.9222	79.5	2.7369
	15.8	2.7706	39.8	2.9219	80	2.7334
	15.9	2.7725	40.1	2.9207	80.5	2.7294
	16	2.7728	40.3	2.9195	81	2.7269
	16.1	2.7744	40.6	2.9185	81.6	2.7226
	16.2	2.775	40.8	2.9173	82.1	2.7183
	16.3	2.7744	41.1	2.9167	82.6	2.7155
	16.4	2.7747	41.3	2.9164	83.1	2.7117
	16.5	2.7759	41.6	2.916	83.6	2.7083
	16.6	2.7775	41.8	2.9157	84.1	2.7028
	16.7	2.7775	42.1	2.9142	84.6	2.6997
	16.8	2.7784	42.3	2.9129	85.1	2.6966
	16.9	2.7787	42.6	2.9123	85.6	2.6928
	17	2.7793	42.9	2.912	86.2	2.6879
	17.1	2.7799	43.1	2.9117	86.7	2.6832
	17.2	2.7799	43.4	2.9098	87.2	2.6795
	17.3	2.7806	43.6	2.9086	87.7	2.6755
	17.4	2.7815	43.9	2.9083	88.2	2.673
	17.5	2.783	44.1	2.9071	88.7	2.6674
	17.6	2.7843	44.4	2.9071	89.2	2.664
	17.7	2.7846	44.6	2.9067	89.7	2.6587
	17.8	2.7849	44.9	2.9055	90.3	2.6538
	17.9	2.7846	45.2	2.9052	90.8	2.6488
	18	2.7858	45.4	2.9043	91.3	2.6442
	18.1	2.7865	45.7	2.9033	91.8	2.638
	18.2	2.7871	45.9	2.9024	92.3	2.6324
	18.3	2.7877	46.2	2.9015	92.8	2.6277
	18.5	2.7886	46.4	2.9009	93.3	2.6225
	18.6	2.7889	46.7	2.9002	93.8	2.6138
	18.7	2.7896	47	2.8984	94.3	2.6082
	18.8	2.7902	47.2	2.8978	94.8	2.5998
	18.9	2.7908	47.5	2.8974	95.4	2.5905
	19	2.7923	47.7	2.8968	95.9	2.5812
	19.1	2.7927	48	2.8956	96.4	2.5676
	19.2	2.7927	48.2	2.8947	96.9	2.5496
	19.3	2.7933	48.5	2.8931	97.4	2.531
	19.4	2.7939	48.7	2.8925	97.9	2.4929
	19.5	2.7948	49	2.8919	98.4	2.425
	19.6	2.7948	49.2	2.8912	98.9	2.3391
	19.7	2.7948	49.5	2.8903	99.5	2.2709
	19.8	2.7948	49.7	2.8891	100	2.1782
	19.9	2.7964	50	2.8885	100.5	2.0771
	20	2.797	50.3	2.8878	101	2.0006
	20.1	2.7976	50.5	2.8869	101	1.9971
	20.2	2.7982	50.8	2.8857
	20.3	2.7985	51	2.8857
	20.4	2.7995	51.3	2.8847
	20.5	2.7998	51.5	2.8832
	20.6	2.7998	51.8	2.8826
	20.7	2.8007	52.1	2.8816
	20.8	2.801	52.3	2.881
	20.9	2.801	52.6	2.8804
	21	2.8035	52.8	2.8798
	21.1	2.8032	53.1	2.8779
	21.2	2.8032	53.3	2.877
	21.3	2.8038	53.6	2.8764
	21.4	2.8047	53.8	2.8757
	21.5	2.8054	54.1	2.8757
	21.6	2.8057	54.3	2.8742
	21.7	2.8054	54.6	2.8733
	21.8	2.8066	54.8	2.873
	21.9	2.8072	55.1	2.872
	22	2.8082	55.3	2.8711
	22.1	2.8091	55.6	2.8702
	22.2	2.8094	55.9	2.8692
	22.3	2.8097	56.1	2.8692
	22.4	2.8109	56.4	2.8677
	22.5	2.8109	56.6	2.8664
	22.6	2.8116	56.9	2.8658
	22.7	2.8116	57.1	2.8655
	22.8	2.8119	57.4	2.864
	22.9	2.8125	57.6	2.8627
	23	2.8134	57.9	2.8615
	23.1	2.8141	58.1	2.8615
	23.2	2.815	58.4	2.8606
	23.3	2.8156	58.7	2.8599
	23.4	2.8153	58.9	2.8587
	23.5	2.8162	59.2	2.8584
	23.6	2.8165	59.4	2.8565
	23.7	2.8172	59.7	2.8562
	23.8	2.8175	59.9	2.855
	23.9	2.8181	60.2	2.854
	24	2.8181	60.5	2.8528
	24.1	2.819	60.7	2.8522
	24.2	2.8193	61	2.8513
	24.3	2.8199	61.2	2.8503
	24.4	2.8206	61.5	2.8497
	24.5	2.8209	61.7	2.8485
	24.6	2.8209	62	2.8472
	24.7	2.8212	62.2	2.8469
	24.8	2.8218	62.5	2.846
	24.9	2.8224	62.7	2.8454
	25	2.823	63	2.8444
	25.1	2.823	63.3	2.8432
	25.2	2.8243	63.5	2.842
	25.3	2.8249	63.8	2.8413
	25.4	2.8255	64	2.8407
	25.5	2.8261	64.3	2.8392
	25.6	2.8261	64.5	2.8379
	25.7	2.8261	64.8	2.8364
	25.9	2.8265	65	2.837
	26	2.8274	65.3	2.8364
	26.1	2.828	65.5	2.8354
	26.2	2.8289	65.8	2.8345
	26.3	2.8292	66.1	2.8333
	26.4	2.8296	66.3	2.8311
	26.5	2.8292	66.6	2.8308
	26.6	2.8299	66.8	2.8296
	26.7	2.8305	67.1	2.8289
	26.8	2.8311	67.3	2.828
	26.9	2.8311	67.6	2.8265
	27	2.832	67.8	2.8265
	27.1	2.833	68.1	2.8249
	27.2	2.8336	68.4	2.8237
	27.3	2.8345	68.6	2.8227
	27.4	2.8348	68.9	2.8212
	27.5	2.8354	69.1	2.8209
	27.6	2.8358	69.4	2.8193
	27.7	2.8358	69.6	2.8181
	27.8	2.8367	69.9	2.8175
	27.9	2.8361	70.1	2.8165
	28	2.8364	70.4	2.8153
	28.1	2.8376	70.6	2.8134
	28.2	2.8373	70.9	2.8128
	28.3	2.8382	71.1	2.8113
	28.4	2.8385	71.4	2.8116
	28.5	2.8395	71.6	2.81
	28.6	2.8407	71.9	2.8082
	28.7	2.8407	72.2	2.806
	28.8	2.8407	72.4	2.8051
	28.9	2.8413	72.7	2.8038
	29	2.8416	72.9	2.8038
	29.1	2.8416	73.2	2.8016
	29.2	2.8429	73.4	2.801
	29.3	2.8435	73.7	2.7998
	29.4	2.8438	73.9	2.7982
	29.5	2.8451	74.2	2.7961
	29.6	2.8451	74.5	2.7942
	29.7	2.8454	74.7	2.7945
	29.8	2.846	75	2.7933
	29.9	2.846	75.2	2.792
	30	2.846	75.5	2.7896
	30.1	2.846	75.7	2.7889
	30.2	2.8463	76	2.7874
	30.3	2.8478	76.2	2.7868
	30.4	2.8482	76.5	2.7855
	30.5	2.8494	76.8	2.783
	30.6	2.8491	77	2.7806
	30.7	2.8494	77.3	2.7793
	30.9	2.85	77.5	2.7781
	30.9	2.8509	77.8	2.7775
	31	2.8509	78	2.7753
	31.1	2.8509	78.3	2.7744
	31.2	2.8509	78.5	2.7722
	31.4	2.8506	78.8	2.7706
	31.5	2.8519	79	2.77
	31.6	2.8525	79.3	2.7688
	31.7	2.8528	79.5	2.7666
	31.8	2.8534	79.8	2.7654
	31.9	2.8544	80	2.7632
	32	2.855	80.3	2.7623
	32.1	2.8556	80.6	2.7598
	32.2	2.8556	80.8	2.7595
	32.3	2.8556	81.1	2.7567
	32.4	2.8556	81.3	2.7561
	32.5	2.8565	81.6	2.7542
	32.6	2.8571	81.8	2.7527
	32.7	2.8575	82.1	2.7511
	32.8	2.8581	82.3	2.7496
	32.9	2.8596	82.6	2.7477
	33	2.8599	82.8	2.7443
	33.1	2.8599	83.1	2.7443
	33.2	2.8599	83.3	2.7412
	33.3	2.8606	83.6	2.7403
	33.4	2.8609	83.8	2.7381
	33.5	2.8615	84.1	2.7353
	33.6	2.8618	84.4	2.7347
	33.7	2.8618	84.6	2.7325
	33.8	2.8621	84.9	2.7303
	33.9	2.8624	85.1	2.7291
	34	2.863	85.4	2.7263
	34.1	2.864	85.6	2.7245
	34.2	2.8646	85.9	2.7226
	34.3	2.8652	86.1	2.721
	34.4	2.8655	86.4	2.7179
	34.5	2.8658	86.7	2.7167
	34.6	2.8661	86.9	2.7145
	34.7	2.8664	87.2	2.7127
	34.8	2.8668	87.4	2.7117
	34.9	2.8664	87.7	2.7083
	35	2.8674	87.9	2.7065
	35.1	2.8671	88.2	2.7028
	35.2	2.868	88.4	2.7018
	35.3	2.8689	88.7	2.7
	35.4	2.8699	89	2.6984
	35.5	2.8695	89.2	2.6956
	35.6	2.8702	89.5	2.6931
	35.7	2.8702	89.7	2.6913
	35.8	2.8711	90	2.6882
	35.9	2.8711	90.2	2.6873
	36	2.8711	90.5	2.6842
	36.1	2.872	90.7	2.6829
	36.2	2.872	91	2.6795
	36.3	2.8723	91.3	2.6773
	36.4	2.8736	91.5	2.6761
	36.5	2.8736	91.8	2.6742
	36.6	2.8739	92	2.6718
	36.7	2.8748	92.3	2.668
	36.8	2.8754	92.5	2.6668
	36.9	2.8761	92.8	2.6643
	37	2.8764	93	2.6609
	37.1	2.8761	93.3	2.6594
	37.2	2.8764	93.6	2.6569
	37.3	2.8767	93.8	2.6538
	37.4	2.8773	94.1	2.6519
	37.5	2.8782	94.3	2.6485
	37.6	2.8776	94.6	2.6463
	37.7	2.8788	94.8	2.6429
	37.8	2.8792	95.1	2.6407
	38	2.8795	95.3	2.6376
	38	2.8801	95.6	2.6342
	38.2	2.881	95.8	2.6333
	38.3	2.8813	96.1	2.6283
	38.4	2.8813	96.3	2.6246
	38.5	2.8813	96.6	2.6212
	38.6	2.8819	96.9	2.6175
	38.7	2.8819	97.1	2.6128
	38.8	2.8832	97.4	2.6101
	38.9	2.8826	97.6	2.6051
	39	2.8835	97.9	2.5995
	39.1	2.8838	98.1	2.5939
	39.2	2.8841	98.4	2.5887
	39.3	2.8847	98.6	2.5809
	39.4	2.885	98.9	2.5732
	39.5	2.8857	99.1	2.5663
	39.6	2.886	99.4	2.5546
	39.7	2.886	99.6	2.5388
	39.8	2.8869	99.9	2.5233
	39.9	2.8866	100.2	2.4953
	40	2.8869	100.4	2.4498
	40.1	2.8869	100.6	2.4098
	40.2	2.8881	100.9	2.3565
	40.3	2.8888	101.2	2.3041
	40.4	2.8891	101.4	2.2517
	40.5	2.8894	101.7	2.2126
	40.6	2.8897	101.9	2.1602
	40.7	2.8903	102.2	2.1088
	40.8	2.8906	102.4	2.0712
	40.9	2.8909	102.7	2.0226
	41	2.8916	102.8	1.9999
	41.1	2.8916
	41.2	2.8919
	41.3	2.8922
	41.4	2.8925
	41.5	2.8928
	41.6	2.8937
	41.7	2.8943
	41.8	2.8953
	41.9	2.8959
	42	2.8962
	42.1	2.8971
	42.2	2.8968
	42.3	2.8968
	42.4	2.8971
	42.5	2.8971
	42.6	2.8978
	42.7	2.8974
	42.8	2.8981
	42.9	2.8984
	43	2.8987
	43.1	2.8999
	43.2	2.9002
	43.3	2.9012
	43.4	2.9012
	43.5	2.9018
	43.6	2.9018
	43.7	2.9021
	43.8	2.9021
	43.9	2.9018
	44	2.9033
	44.1	2.904
	44.2	2.9043
	44.3	2.9046
	44.4	2.9052
	44.5	2.9052
	44.6	2.9058
	44.7	2.9064
	44.8	2.9067
	44.9	2.9074
	45	2.9074
	45.1	2.9074
	45.2	2.9074
	45.3	2.9074
	45.5	2.9077
	45.6	2.9086
	45.7	2.9089
	45.8	2.9095
	45.9	2.9108
	46	2.9114
	46.1	2.9114
	46.2	2.9117
	46.3	2.9114
	46.4	2.9117
	46.5	2.912
	46.6	2.912
	46.7	2.9123
	46.8	2.9136
	46.9	2.9145
	47	2.9145
	47.1	2.9154
	47.2	2.9157
	47.3	2.9151
	47.4	2.9157
	47.5	2.9157
	47.6	2.9167
	47.7	2.9167
	47.8	2.9167
	47.9	2.9167
	48	2.917
	48.1	2.9176
	48.2	2.9182
	48.3	2.9188
	48.4	2.9204
	48.5	2.9195
	48.6	2.9198
	48.7	2.9201
	48.8	2.9204
	48.9	2.9216
	49	2.9222
	49.1	2.9222
	49.2	2.9222
	49.3	2.9229
	49.4	2.9232
	49.5	2.9235
	49.6	2.9244
	49.7	2.9244
	49.8	2.9244
	49.9	2.925
	50	2.9253
	50.1	2.926
	50.2	2.9269
	50.3	2.9269
	50.4	2.9269
	50.5	2.9272
	50.6	2.9275
	50.7	2.9288
	50.8	2.9288
	50.9	2.9281
	51	2.9281
	51.1	2.9281
	51.2	2.9291
	51.3	2.93
	51.4	2.9309
	51.5	2.9303
	51.6	2.9319
	51.7	2.9325
	51.8	2.9319
	51.9	2.9325
	52	2.9322
	52.1	2.9328
	52.2	2.9334
	52.3	2.9334
	52.4	2.9346
	52.5	2.9353
	52.6	2.9359
	52.7	2.9362
	52.8	2.9365
	52.9	2.9371
	53	2.9381
	53.1	2.9381
	53.2	2.9381
	53.3	2.9384
	53.4	2.939
	53.5	2.939
	53.6	2.9399
	53.7	2.9405
	53.8	2.9405
	54	2.9408
	54.1	2.9412
	54.2	2.9418
	54.3	2.9418
	54.4	2.9424
	54.5	2.9427
	54.6	2.943
	54.7	2.9433
	54.8	2.9436
	54.9	2.9436
	55	2.9439
	55.1	2.9446
	55.2	2.9449
	55.3	2.9452
	55.4	2.9455
	55.5	2.9455
	55.6	2.947
	55.7	2.9474
	55.8	2.948
	55.9	2.9483
	56	2.9489
	56.1	2.9486
	56.2	2.9492
	56.3	2.9486
	56.4	2.9492
	56.5	2.9501
	56.6	2.9505
	56.7	2.9514
	56.8	2.952
	56.9	2.9526
	57	2.9529
	57.1	2.9529
	57.2	2.9529
	57.3	2.9529
	57.4	2.9532
	57.5	2.9548
	57.6	2.9548
	57.7	2.956
	57.8	2.9563
	57.9	2.9567
	58	2.9567
	58.1	2.9567
	58.2	2.9567
	58.3	2.957
	58.4	2.9576
	58.5	2.9579
	58.6	2.9585
	58.8	2.9591
	58.9	2.9598
	59	2.9601
	59.1	2.9613
	59.2	2.9616
	59.3	2.9616
	59.4	2.9622
	59.5	2.9625
	59.6	2.9622
	59.7	2.9638
	59.8	2.9641
	59.9	2.9647
	60	2.9656
	60.1	2.9663
	60.2	2.966
	60.3	2.9663
	60.4	2.9669
	60.5	2.9672
	60.6	2.9678
	60.7	2.9684
	60.8	2.9684
	60.9	2.9681
	61	2.9697
	61.1	2.9703
	61.2	2.9706
	61.3	2.9719
	61.4	2.9725
	61.5	2.9728
	61.6	2.9734
	61.7	2.9734
	61.8	2.9734
	61.9	2.9737
	62	2.9743
	62.1	2.9746
	62.2	2.975
	62.3	2.9762
	62.4	2.9771
	62.5	2.9771
	62.6	2.9771
	62.7	2.9784
	62.8	2.9787
	62.9	2.979
	63	2.979
	63.1	2.979
	63.2	2.9802
	63.3	2.9802
	63.4	2.9818
	63.5	2.9818
	63.6	2.9821
	63.7	2.9827
	63.8	2.9833
	63.9	2.9836
	64	2.9836
	64.1	2.9843
	64.2	2.9852
	64.3	2.9855
	64.4	2.9864
	64.5	2.987
	64.6	2.988
	64.7	2.9883
	64.8	2.9892
	64.9	2.9892
	65	2.9892
	65.1	2.9898
	65.2	2.9905
	65.3	2.9917
	65.4	2.9926
	65.6	2.9929
	65.7	2.9929
	65.8	2.9939
	65.9	2.9936
	66	2.9945
	66.1	2.9945
	66.2	2.9957
	66.3	2.997
	66.4	2.9976
	66.5	2.9976
	66.6	2.9976
	66.7	2.9982
	66.8	2.9985
	66.9	2.9994
	67	3.0001
	67.1	3.0004
	67.2	3.0022
	67.3	3.0025
	67.4	3.0032
	67.5	3.0035
	67.6	3.0041
	67.7	3.0041
	67.8	3.0047
	67.9	3.006
	68	3.0063
	68.1	3.0078
	68.2	3.0084
	68.3	3.0094
	68.4	3.0097
	68.5	3.0097
	68.6	3.01
	68.7	3.0122
	68.8	3.0134
	68.9	3.0137
	69	3.0143
	69.1	3.0143
	69.2	3.0149
	69.3	3.0156
	69.4	3.0162
	69.5	3.0165
	69.6	3.018
	69.7	3.0187
	69.8	3.0196
	69.9	3.0199
	70	3.0202
	70.1	3.0218
	70.2	3.0227
	70.3	3.0236
	70.4	3.0242
	70.5	3.0249
	70.6	3.0261
	70.7	3.0267
	70.8	3.028
	70.9	3.0292
	71	3.0301
	71.1	3.0295
	71.2	3.0314
	71.3	3.0326
	71.4	3.0329
	71.6	3.0342
	71.7	3.0348
	71.8	3.0345
	71.9	3.0363
	72	3.0376
	72.1	3.0385
	72.2	3.0391
	72.3	3.0401
	72.4	3.0407
	72.5	3.0422
	72.6	3.0432
	72.7	3.0435
	72.8	3.0444
	72.9	3.045
	73	3.0478
	73.1	3.0484
	73.2	3.0497
	73.3	3.0512
	73.4	3.0512
	73.5	3.0521
	73.6	3.054
	73.7	3.0543
	73.8	3.0546
	73.9	3.0552
	74	3.0574
	74.1	3.0593
	74.2	3.0599
	74.3	3.0602
	74.4	3.0621
	74.5	3.0633
	74.6	3.0649
	74.7	3.0658
	74.8	3.0676
	74.9	3.0689
	75	3.0701
	75.1	3.0704
	75.2	3.0723
	75.3	3.0745
	75.4	3.0748
	75.5	3.0763
	75.6	3.0788
	75.7	3.0804
	75.8	3.0807
	75.9	3.0828
	76	3.0856
	76.1	3.0859
	76.2	3.0875
	76.3	3.09
	76.4	3.0912
	76.5	3.0934
	76.6	3.0946
	76.7	3.0959
	76.8	3.099
	77	3.1008
	77.1	3.1027
	77.1	3.1048
	77.3	3.1067
	77.4	3.1098
	77.5	3.1114
	77.6	3.1145
	77.7	3.1163
	77.8	3.1188
	77.9	3.1207
	78	3.1234
	78.1	3.1266
	78.2	3.1306
	78.3	3.1324
	78.4	3.1359
	78.5	3.1393
	78.6	3.1417
	78.7	3.1455
	78.8	3.1492
	78.9	3.1517
	79	3.156
	79.1	3.1597
	79.2	3.1641
	79.3	3.1672
	79.4	3.1715
	79.5	3.1762
	79.6	3.1811
	79.7	3.1845
	79.8	3.1889
	79.9	3.1932
	80	3.1975
	80.1	3.2019
	80.2	3.2062
	80.3	3.2112
	80.4	3.2143
	80.5	3.2196
	80.6	3.2236
	80.7	3.2279
	80.8	3.2307
	80.9	3.2357
	81	3.24
	81.1	3.2434
	81.2	3.2481
	81.3	3.2521
	81.4	3.2552
	81.5	3.2592
	81.6	3.2633
	81.7	3.2682
	81.8	3.2707
	81.9	3.2754
	82	3.2788
	82.1	3.2831
	82.2	3.2862
	82.3	3.2896
	82.4	3.2946
	82.5	3.2977
	82.6	3.3008
	82.7	3.3048
	82.8	3.3095
	83	3.3129
	83.1	3.3175
	83.2	3.3212
	83.3	3.3243
	83.4	3.329
	83.5	3.3336
	83.6	3.3386
	83.7	3.342
	83.8	3.3479
	83.9	3.3507
	84	3.3572
	84.1	3.3622
	84.2	3.3684
	84.3	3.3724
	84.4	3.3792
	84.5	3.3854
	84.6	3.3904
	84.7	3.3975
	84.8	3.404
	84.9	3.4093
	85	3.4167
	85.1	3.4235
	85.2	3.431
	85.3	3.4356
	85.4	3.4418
	85.5	3.4477
	85.6	3.4521
	85.7	3.4589
	85.8	3.4648
	85.9	3.4694
	86	3.4732
	86.1	3.4778
	86.2	3.4831
	86.3	3.4862
	86.4	3.4908
	86.5	3.4949
	86.6	3.4989
	86.7	3.5014
	86.8	3.5057
	86.9	3.5097
	87	3.5125
	87.1	3.5159
	87.2	3.5193
	87.3	3.5228
	87.4	3.5252
	87.5	3.5274
	87.6	3.5311
	87.7	3.5342
	87.8	3.537
	87.9	3.5392
	88	3.5426
	88.1	3.5454
	88.3	3.5469
	88.4	3.5503
	88.5	3.5522
	88.6	3.5559
	88.7	3.5578
	88.8	3.5603
	88.9	3.5624
	89	3.5649
	89.1	3.5671
	89.2	3.5689
	89.3	3.572
	89.4	3.5745
	89.5	3.5767
	89.6	3.5789
	89.7	3.5817
	89.8	3.5832
	89.9	3.5863
	90	3.5875
	90.1	3.59
	90.2	3.5925
	90.3	3.595
	90.4	3.5978
	90.5	3.5984
	90.6	3.6015
	90.7	3.6037
	90.8	3.6055
	90.9	3.6074
	91	3.6099
	91.1	3.6127
	91.2	3.6136
	91.3	3.6151
	91.4	3.6182
	91.5	3.6201
	91.6	3.6217
	91.7	3.6238
	91.8	3.626
	91.9	3.6282
	92	3.6291
	92.1	3.6325
	92.2	3.6337
	92.3	3.6368
	92.4	3.6381
	92.5	3.6399
	92.6	3.6424
	92.7	3.6434
	92.8	3.6455
	92.9	3.648
	93	3.6489
	93.1	3.652
	93.2	3.6536
	93.3	3.6545
	93.4	3.6576
	93.5	3.6585
	93.6	3.6616
	93.7	3.6632
	93.8	3.6651
	93.9	3.6672
	94	3.6691
	94.1	3.6703
	94.2	3.6716
	94.3	3.674
	94.4	3.6759
	94.5	3.6781
	94.7	3.6796
	94.8	3.6806
	94.9	3.684
	95	3.6849
	95.1	3.6868
	95.2	3.6892
	95.3	3.6905
	95.4	3.6933
	95.5	3.6942
	95.6	3.6954
	95.7	3.6982
	95.8	3.6998
	95.9	3.7019
	96	3.7038
	96.1	3.7063
	96.2	3.7066
	96.3	3.7088
	96.4	3.71
	96.5	3.7119
	96.6	3.715
	96.7	3.7162
	96.8	3.7178
	96.9	3.7199
	97	3.7218
	97.1	3.7243
	97.2	3.7261
	97.3	3.7286
	97.4	3.7305
	97.5	3.7314
	97.6	3.7339
	97.7	3.736
	97.8	3.7379
	97.9	3.7404
	98	3.7432
	98.1	3.745
	98.2	3.7469
	98.3	3.7497
	98.4	3.7516
	98.5	3.754
	98.6	3.7571
	98.7	3.7602
	98.8	3.7615
	98.9	3.7636
	99	3.7667
	99.1	3.7695
	99.2	3.7723
	99.3	3.7751
	99.4	3.7776
	99.5	3.7807
	99.6	3.7832
	99.7	3.7857
	99.8	3.7891
	99.9	3.7915
	100	3.795
	100.1	3.7968
	100.2	3.8015
	100.3	3.8033
	100.5	3.807
	100.6	3.8101
	100.7	3.8126
	100.8	3.8157
	100.9	3.8182
	101	3.821
	101.1	3.8238
	101.2	3.8263
	101.3	3.8291
	101.4	3.8315
	101.5	3.8337
	101.6	3.8371
	101.7	3.8405
	101.8	3.8421
	101.9	3.8449
	102	3.8473
	102.1	3.8492
	102.2	3.852
	102.3	3.8535
	102.4	3.856
	102.5	3.8579
	102.6	3.8607
	102.7	3.8632
	102.8	3.865
	102.9	3.8675
	103	3.8681
	103.1	3.8718
	103.2	3.8731
	103.3	3.8746
	103.4	3.8771
	103.5	3.8787
	103.6	3.8818
	103.7	3.883
	103.8	3.8845
	103.9	3.8876
	104	3.8895
	104.1	3.8917
	104.2	3.8935
	104.3	3.896
	104.4	3.8985
	104.5	3.9
	104.6	3.9025
	104.7	3.9038
	104.8	3.9056
	104.9	3.9081
	105	3.91
	105.1	3.9128
	105.2	3.9143
	105.3	3.9174
	105.4	3.9193
	105.5	3.9208
	105.6	3.9239
	105.7	3.9249
	105.8	3.9267
	105.9	3.9301
	106	3.932
	106.1	3.9345
	106.2	3.936
	106.3	3.9385
	106.4	3.9397
	106.5	3.9428
	106.6	3.9453
	106.7	3.9472
	106.8	3.9497
	106.9	3.9518
	107	3.954
	107.1	3.9562
	107.2	3.9586
	107.3	3.9614
	107.4	3.963
	107.5	3.9658
	107.6	3.9686
	107.7	3.9701
	107.9	3.9726
	108	3.9745
	108.1	3.9779
	108.2	3.9797
	108.3	3.9825
	108.4	3.9853
	108.5	3.9881
	108.6	3.9903
	108.7	3.9937
	108.8	3.9965
	108.9	3.9986
	108.9	3.9999
	108.9	3.9999
		--
	0	3.9317
	0.1	3.9187
	0.2	3.8852
	0.3	3.8573
	0.4	3.8371
	0.5	3.8232
	0.6	3.8154
	0.7	3.8067
	0.8	3.7977
	0.9	3.7922
	1	3.785
	1.1	3.7782
	1.2	3.7757
	1.3	3.7692
	1.4	3.7633
	1.5	3.7605
	1.6	3.7559
	1.7	3.7512
	1.8	3.7469
	1.9	3.7447
	2	3.7401
	2.1	3.736
	2.2	3.7323
	2.3	3.7305
	2.4	3.7264
	2.5	3.7224
	2.6	3.7202
	2.7	3.7171
	2.8	3.7147
	2.9	3.7119
	3	3.7097
	3.1	3.7066
	3.2	3.7054
	3.3	3.7023
	3.4	3.6995
	3.5	3.6976
	3.6	3.6948
	3.8	3.6936
	3.9	3.6902
	4	3.6892
	4.1	3.6858
	4.2	3.6846
	4.3	3.6827
	4.4	3.6796
	4.5	3.6781
	4.6	3.6762
	4.7	3.674
	4.8	3.6709
	4.9	3.6706
	5	3.6688
	5.1	3.6669
	5.2	3.6651
	5.3	3.6635
	5.4	3.661
	5.5	3.6589
	5.6	3.6582
	5.7	3.6548
	5.8	3.6539
	5.9	3.6533
	6	3.6496
	6.1	3.6483
	6.2	3.6474
	6.3	3.6449
	6.4	3.6434
	6.5	3.6412
	6.6	3.6396
	6.7	3.6381
	6.8	3.6353
	6.9	3.6341
	7	3.6322
	7.1	3.6294
	7.2	3.6291
	7.3	3.6263
	7.4	3.6251
	7.5	3.6235
	7.6	3.6217
	7.7	3.6192
	7.8	3.6179
	7.9	3.6148
	8	3.6136
	8.1	3.6133
	8.2	3.6108
	8.3	3.608
	8.4	3.6062
	8.5	3.6043
	8.6	3.6027
	8.7	3.599
	8.8	3.5987
	8.9	3.5962
	9	3.5931
	9.1	3.5916
	9.2	3.5894
	9.3	3.5872
	9.4	3.5863
	9.5	3.5841
	9.6	3.5829
	9.7	3.5786
	9.8	3.5786
	9.9	3.5758
	10	3.5733
	10.1	3.5708
	10.2	3.5683
	10.3	3.5665
	10.4	3.5637
	10.5	3.5634
	10.6	3.5603
	10.7	3.5581
	10.8	3.5553
	10.9	3.5534
	11	3.5513
	11.1	3.5485
	11.3	3.5469
	11.4	3.5445
	11.5	3.5423
	11.6	3.5404
	11.7	3.5379
	11.8	3.5361
	11.9	3.533
	12	3.5308
	12.1	3.528
	12.2	3.5252
	12.3	3.524
	12.4	3.5224
	12.5	3.5193
	12.6	3.5175
	12.7	3.515
	12.8	3.5113
	12.9	3.5091
	13	3.5079
	13.1	3.5057
	13.2	3.5026
	13.3	3.5004
	13.4	3.497
	13.5	3.4952
	13.6	3.4927
	13.7	3.4908
	13.8	3.4871
	13.9	3.4862
	14	3.4825
	14.1	3.4812
	14.2	3.4781
	14.3	3.4756
	14.4	3.4744
	14.5	3.4713
	14.6	3.4694
	14.7	3.466
	14.8	3.4651
	14.9	3.4611
	15	3.4592
	15.1	3.4561
	15.2	3.4536
	15.3	3.4508
	15.4	3.4499
	15.5	3.4462
	15.6	3.4443
	15.7	3.4418
	15.8	3.44
	15.9	3.4363
	16	3.4347
	16.1	3.4322
	16.2	3.4294
	16.3	3.427
	16.4	3.4245
	16.5	3.4211
	16.6	3.4192
	16.7	3.4161
	16.8	3.4149
	16.9	3.4121
	17	3.409
	17.1	3.4077
	17.3	3.4037
	17.4	3.4003
	17.5	3.3991
	17.6	3.3966
	17.7	3.3941
	17.8	3.3913
	17.9	3.3888
	18	3.3854
	18.1	3.3832
	18.2	3.3801
	18.3	3.3783
	18.4	3.3743
	18.5	3.3718
	18.6	3.3696
	18.7	3.3646
	18.8	3.3628
	18.9	3.3594
	19	3.3569
	19.1	3.3516
	19.2	3.3495
	19.3	3.3467
	19.4	3.3423
	19.5	3.3389
	19.6	3.3349
	19.7	3.3293
	19.8	3.3271
	19.9	3.3222
	20	3.316
	20.1	3.3113
	20.2	3.3054
	20.3	3.2986
	20.4	3.2946
	20.5	3.2868
	20.6	3.2788
	20.7	3.2685
	20.8	3.2611
	20.9	3.2512
	21	3.2409
	21.1	3.2329
	21.2	3.2223
	21.3	3.213
	21.4	3.2037
	21.5	3.1932
	21.6	3.1833
	21.7	3.1758
	21.8	3.1653
	21.9	3.156
	22	3.1492
	22.1	3.1396
	22.2	3.1315
	22.3	3.1228
	22.4	3.1176
	22.5	3.1107
	22.6	3.1033
	22.7	3.0986
	22.8	3.0934
	22.9	3.0862
	23	3.0844
	23.1	3.0797
	23.2	3.0748
	23.3	3.0701
	23.4	3.0676
	23.5	3.0642
	23.6	3.0605
	23.7	3.0577
	23.8	3.0546
	23.9	3.0528
	24	3.0503
	24.1	3.0484
	24.2	3.045
	24.3	3.0438
	24.4	3.0413
	24.5	3.0401
	24.6	3.0382
	24.7	3.0357
	24.8	3.0351
	24.9	3.0335
	25	3.0317
	25.1	3.0295
	25.2	3.0292
	25.3	3.0277
	25.5	3.0264
	25.6	3.0246
	25.7	3.0233
	25.8	3.0227
	25.9	3.0208
	26	3.0202
	26.1	3.0184
	26.2	3.0174
	26.3	3.0153
	26.4	3.0149
	26.5	3.0149
	26.6	3.014
	26.7	3.0131
	26.8	3.0115
	26.9	3.0097
	27	3.0097
	27.1	3.0087
	27.2	3.0078
	27.3	3.0056
	27.4	3.0044
	27.5	3.0047
	27.6	3.0044
	27.7	3.0038
	27.8	3.0025
	27.9	3.0016
	28	3.0001
	28.1	2.9998
	28.2	2.9988
	28.3	2.9982
	28.4	2.9979
	28.5	2.9985
	28.6	2.996
	28.7	2.9954
	28.8	2.9945
	28.9	2.9945
	29	2.9939
	29.1	2.9932
	29.2	2.9923
	29.3	2.9917
	29.4	2.9901
	29.5	2.9895
	29.6	2.9895
	29.7	2.9892
	29.8	2.9892
	29.9	2.9883
	30	2.9883
	30.1	2.9864
	30.2	2.9852
	30.3	2.9846
	30.4	2.9846
	30.5	2.9836
	30.6	2.9843
	30.7	2.9836
	30.8	2.9827
	30.9	2.9824
	31	2.9812
	31.1	2.9821
	31.2	2.9799
	31.3	2.9805
	31.4	2.9793
	31.5	2.9793
	31.6	2.979
	31.7	2.9787
	31.8	2.9781
	31.9	2.9777
	32	2.9771
	32.1	2.9765
	32.3	2.9746
	32.4	2.9743
	32.5	2.9746
	32.6	2.974
	32.7	2.974
	32.8	2.974
	32.9	2.9737
	33	2.9731
	33.1	2.9722
	33.2	2.9712
	33.3	2.9712
	33.4	2.9703
	33.5	2.9697
	33.6	2.9684
	33.7	2.9688
	33.8	2.9684
	33.9	2.9681
	34	2.9675
	34.1	2.9672
	34.2	2.9672
	34.3	2.9666
	34.4	2.9663
	34.5	2.966
	34.6	2.9653
	34.7	2.9635
	34.8	2.9632
	34.9	2.9632
	35	2.9625
	35.1	2.9625
	35.2	2.9629
	35.3	2.9622
	35.4	2.9613
	35.5	2.9607
	35.6	2.9604
	35.7	2.9598
	35.8	2.9588
	35.9	2.9582
	36	2.9582
	36.1	2.9576
	36.2	2.9573
	36.3	2.9573
	36.4	2.9576
	36.5	2.9573
	36.6	2.9573
	36.7	2.9563
	36.8	2.9557
	36.9	2.9554
	37	2.9554
	37.1	2.9542
	37.2	2.9532
	37.3	2.9536
	37.4	2.9536
	37.5	2.9532
	37.6	2.9529
	37.7	2.9529
	37.8	2.9526
	37.9	2.9523
	38	2.952
	38.1	2.9505
	38.2	2.9505
	38.3	2.9505
	38.4	2.9498
	38.5	2.9489
	38.6	2.9489
	38.7	2.9486
	38.8	2.9492
	38.9	2.9489
	39	2.948
	39.1	2.9477
	39.2	2.9477
	39.3	2.9461
	39.4	2.9455
	39.5	2.9455
	39.6	2.9449
	39.7	2.9452
	39.8	2.9446
	39.9	2.9439
	40	2.9439
	40.1	2.9436
	40.2	2.9436
	40.3	2.9433
	40.4	2.943
	40.5	2.943
	40.7	2.9427
	40.8	2.9424
	40.9	2.9421
	41	2.9421
	41.1	2.9412
	41.2	2.9415
	41.3	2.9408
	41.4	2.9405
	41.5	2.9396
	41.6	2.939
	41.7	2.939
	41.8	2.9377
	41.9	2.9384
	42	2.9384
	42.1	2.9381
	42.2	2.9374
	42.3	2.9371
	42.4	2.9371
	42.5	2.9362
	42.6	2.9356
	42.7	2.935
	42.8	2.9356
	42.9	2.9337
	43	2.9334
	43.1	2.9328
	43.2	2.9325
	43.3	2.9325
	43.4	2.9325
	43.5	2.9325
	43.6	2.9325
	43.7	2.9312
	43.8	2.9306
	43.9	2.9315
	44	2.9294
	44.1	2.9288
	44.2	2.9284
	44.3	2.9281
	44.4	2.9278
	44.5	2.9288
	44.6	2.9278
	44.7	2.9284
	44.8	2.9281
	44.9	2.9278
	45	2.9275
	45.1	2.9269
	45.2	2.9269
	45.3	2.9266
	45.4	2.926
	45.5	2.9253
	45.6	2.925
	45.7	2.9253
	45.8	2.9253
	45.9	2.9238
	46	2.9235
	46.1	2.9232
	46.2	2.9232
	46.3	2.9222
	46.4	2.9226
	46.5	2.9222
	46.6	2.9222
	46.7	2.9216
	46.8	2.9207
	46.9	2.9198
	47	2.9198
	47.2	2.9204
	47.3	2.9198
	47.4	2.9191
	47.5	2.9191
	47.6	2.9176
	47.7	2.9182
	47.8	2.9179
	47.9	2.917
	48	2.9173
	48.1	2.917
	48.2	2.917
	48.3	2.917
	48.4	2.9167
	48.5	2.916
	48.6	2.916
	48.7	2.9157
	48.8	2.9154
	48.9	2.9151
	49	2.9148
	49.1	2.9145
	49.2	2.9133
	49.3	2.9129
	49.4	2.9126
	49.5	2.9123
	49.6	2.9123
	49.7	2.9123
	49.8	2.9117
	49.9	2.9117
	50	2.9117
	50.1	2.9111
	50.2	2.9117
	50.3	2.9114
	50.4	2.9098
	50.5	2.9095
	50.6	2.9086
	50.7	2.9089
	50.8	2.908
	50.9	2.908
	51	2.908
	51.1	2.9083
	51.2	2.9077
	51.3	2.9074
	51.4	2.9077
	51.5	2.9071
	51.6	2.9067
	51.7	2.9067
	51.8	2.9061
	51.9	2.9061
	52	2.9055
	52.1	2.9055
	52.2	2.9046
	52.3	2.9049
	52.4	2.9033
	52.5	2.9024
	52.6	2.9033
	52.7	2.9033
	52.8	2.9027
	52.9	2.9024
	53	2.9018
	53.2	2.9015
	53.3	2.9012
	53.3	2.9015
	53.5	2.9005
	53.6	2.8996
	53.7	2.9005
	53.8	2.899
	53.9	2.8981
	54	2.8978
	54.1	2.8974
	54.2	2.8981
	54.3	2.8981
	54.4	2.8974
	54.5	2.8978
	54.6	2.8971
	54.7	2.8968
	54.8	2.8971
	54.9	2.8968
	55	2.8959
	55.1	2.895
	55.2	2.8943
	55.3	2.894
	55.4	2.8937
	55.5	2.8928
	55.6	2.8925
	55.7	2.8925
	55.8	2.8922
	55.9	2.8919
	56	2.8919
	56.1	2.8916
	56.2	2.8912
	56.3	2.8909
	56.4	2.8903
	56.5	2.89
	56.6	2.89
	56.7	2.8894
	56.8	2.8888
	56.9	2.8875
	57	2.8878
	57.1	2.8869
	57.2	2.8869
	57.3	2.8869
	57.4	2.8872
	57.5	2.8866
	57.6	2.886
	57.7	2.886
	57.8	2.886
	57.9	2.8854
	58	2.8854
	58.1	2.8847
	58.2	2.8841
	58.3	2.8841
	58.4	2.8835
	58.5	2.8838
	58.6	2.8829
	58.7	2.8832
	58.8	2.8826
	58.9	2.8823
	59	2.8816
	59.1	2.8819
	59.2	2.8816
	59.3	2.8813
	59.4	2.881
	59.5	2.8804
	59.7	2.8798
	59.8	2.8795
	59.9	2.8792
	60	2.8798
	60.1	2.8779
	60.2	2.8788
	60.3	2.8776
	60.4	2.877
	60.5	2.8767
	60.6	2.877
	60.7	2.877
	60.8	2.8764
	60.9	2.877
	61	2.8757
	61.1	2.8757
	61.2	2.8745
	61.3	2.8745
	61.4	2.8739
	61.5	2.8739
	61.6	2.8723
	61.7	2.8733
	61.8	2.873
	61.9	2.8717
	62	2.8714
	62.1	2.8714
	62.2	2.8708
	62.3	2.8708
	62.4	2.8708
	62.5	2.8708
	62.6	2.8702
	62.7	2.8702
	62.8	2.8699
	62.9	2.8686
	63	2.868
	63.1	2.8677
	63.2	2.8671
	63.3	2.8671
	63.4	2.8671
	63.5	2.8671
	63.6	2.8671
	63.7	2.8668
	63.8	2.8668
	63.9	2.8664
	64	2.8658
	64.1	2.8652
	64.2	2.8652
	64.3	2.8646
	64.4	2.8643
	64.5	2.8627
	64.6	2.8621
	64.7	2.8618
	64.8	2.8621
	64.9	2.8618
	65	2.8615
	65.1	2.8612
	65.2	2.8609
	65.3	2.8602
	65.4	2.8602
	65.5	2.8602
	65.6	2.8602
	65.7	2.8587
	65.8	2.8581
	65.9	2.8575
	66	2.8568
	66.1	2.8571
	66.2	2.8565
	66.3	2.8559
	66.4	2.8556
	66.5	2.8556
	66.6	2.8556
	66.7	2.8553
	66.8	2.8547
	66.9	2.854
	67.1	2.8531
	67.2	2.8522
	67.3	2.8522
	67.4	2.8516
	67.5	2.8513
	67.6	2.8513
	67.7	2.8506
	67.8	2.8509
	67.9	2.8506
	68	2.85
	68.1	2.8497
	68.2	2.8491
	68.3	2.8497
	68.4	2.8485
	68.5	2.8482
	68.6	2.8475
	68.7	2.8472
	68.8	2.8457
	68.9	2.846
	69	2.8466
	69.1	2.8463
	69.2	2.846
	69.3	2.8454
	69.4	2.8457
	69.5	2.8447
	69.6	2.8441
	69.7	2.8432
	69.8	2.8429
	69.9	2.842
	70	2.8416
	70.1	2.8416
	70.2	2.8416
	70.3	2.8413
	70.4	2.8407
	70.5	2.8404
	70.6	2.8395
	70.7	2.8392
	70.8	2.8376
	70.9	2.837
	71	2.8367
	71.1	2.8364
	71.2	2.8361
	71.3	2.837
	71.4	2.8361
	71.5	2.8367
	71.6	2.8364
	71.7	2.8358
	71.8	2.8358
	71.9	2.8351
	72	2.8342
	72.1	2.8333
	72.2	2.8333
	72.3	2.8323
	72.5	2.8317
	72.6	2.8311
	72.7	2.8311
	72.8	2.8305
	72.9	2.8299
	73	2.8299
	73.1	2.8299
	73.2	2.8292
	73.3	2.8296
	73.4	2.8289
	73.5	2.828
	73.6	2.8268
	73.7	2.8261
	73.8	2.8261
	73.9	2.8268
	74	2.8265
	74.1	2.8258
	74.2	2.8255
	74.3	2.8246
	74.4	2.8237
	74.5	2.8237
	74.6	2.8221
	74.7	2.8218
	74.8	2.8215
	74.9	2.8215
	75	2.8212
	75.1	2.8212
	75.2	2.8206
	75.3	2.8209
	75.4	2.8193
	75.5	2.8193
	75.6	2.8187
	75.7	2.8184
	75.8	2.8178
	75.9	2.8181
	76	2.8168
	76.1	2.8168
	76.2	2.8165
	76.3	2.8156
	76.4	2.8156
	76.5	2.8141
	76.6	2.8141
	76.7	2.8131
	76.8	2.8125
	76.9	2.8122
	77	2.8116
	77.1	2.8109
	77.2	2.8106
	77.3	2.8106
	77.4	2.8106
	77.5	2.8097
	77.6	2.8094
	77.7	2.8085
	77.8	2.8072
	77.9	2.8066
	78	2.8057
	78.1	2.8054
	78.2	2.8057
	78.3	2.8047
	78.4	2.8044
	78.5	2.8038
	78.6	2.8038
	78.7	2.8023
	78.8	2.8016
	78.9	2.8016
	79	2.801
	79.1	2.8007
	79.2	2.801
	79.3	2.7998
	79.4	2.7995
	79.6	2.7989
	79.7	2.7979
	79.8	2.7973
	79.9	2.7964
	80	2.7948
	80.1	2.7951
	80.2	2.7954
	80.3	2.7948
	80.4	2.7948
	80.5	2.7933
	80.6	2.7933
	80.7	2.7933
	80.8	2.7917
	80.9	2.7917
	81	2.7908
	81.1	2.7902
	81.2	2.7899
	81.3	2.7886
	81.4	2.7886
	81.5	2.7874
	81.6	2.7874
	81.7	2.7871
	81.8	2.7868
	81.9	2.7852
	82	2.7858
	82.1	2.7849
	82.2	2.7849
	82.3	2.7834
	82.4	2.7818
	82.5	2.7815
	82.6	2.7806
	82.7	2.7806
	82.8	2.7799
	82.9	2.779
	83	2.7784
	83.1	2.7784
	83.2	2.7781
	83.3	2.7768
	83.4	2.7762
	83.5	2.7753
	83.6	2.7753
	83.7	2.775
	83.8	2.7747
	83.9	2.7741
	84	2.7734
	84.1	2.7728
	84.2	2.7706
	84.3	2.7697
	84.4	2.77
	84.5	2.7694
	84.6	2.7697
	84.7	2.7694
	84.8	2.7685
	84.9	2.7675
	85	2.7669
	85.1	2.7663
	85.2	2.7657
	85.3	2.7648
	85.4	2.7635
	85.5	2.7629
	85.6	2.7626
	85.7	2.7607
	85.8	2.7604
	85.9	2.7601
	86	2.7595
	86.2	2.7598
	86.3	2.7586
	86.4	2.7582
	86.5	2.7567
	86.6	2.7558
	86.7	2.7551
	86.8	2.7548
	86.9	2.7545
	87	2.7533
	87.1	2.7533
	87.2	2.7514
	87.3	2.7517
	87.4	2.7511
	87.5	2.7499
	87.6	2.7499
	87.7	2.7486
	87.8	2.7471
	87.9	2.7458
	88	2.744
	88.1	2.7446
	88.2	2.7446
	88.3	2.7431
	88.4	2.7431
	88.5	2.7421
	88.6	2.7412
	88.7	2.7406
	88.8	2.74
	88.9	2.739
	89	2.7378
	89.1	2.7365
	89.2	2.7353
	89.3	2.735
	89.4	2.7347
	89.5	2.7347
	89.6	2.7328
	89.7	2.7316
	89.8	2.7303
	89.9	2.7303
	90	2.7294
	90.1	2.7288
	90.2	2.7276
	90.3	2.7272
	90.4	2.7254
	90.5	2.7248
	90.6	2.7238
	90.7	2.7226
	90.8	2.7217
	90.9	2.721
	91	2.7201
	91.1	2.7195
	91.2	2.7186
	91.3	2.7179
	91.4	2.7173
	91.5	2.7155
	91.7	2.7148
	91.8	2.7142
	91.9	2.7142
	92	2.713
	92.1	2.7121
	92.2	2.7111
	92.3	2.7096
	92.4	2.7083
	92.5	2.7086
	92.6	2.7086
	92.7	2.7059
	92.8	2.7043
	92.9	2.7046
	93	2.7037
	93.1	2.7028
	93.2	2.7018
	93.3	2.7006
	93.4	2.7003
[truncated: 899 more rows]

## Sheet: Figure8d
	Graphite|LiPF6|LiFeHCF-1 Rate
	Cycle number	Specific charge capacity (mAh g-1)	Specific discharge capacity (mAh g-1)	Coulombic efficiency /%
	1	108.3	106	97.83
	2	108.7	106.4	97.83
	3	108.9	106.5	97.81
	4	109.1	106.7	97.84
	5	109.3	106.7	97.66
	6	104.3	102.8	98.57
	7	103.6	102.7	99.13
	8	103.7	102.8	99.14
	9	103.6	102.7	99.17
	10	103.6	102.8	99.2
	11	101.4	100.8	99.44
	12	101.5	101.1	99.57
	13	101.4	101	99.63
	14	101.5	101	99.49
	15	101.2	100.9	99.63
	16	99.1	98.6	99.46
	17	98.8	98.5	99.76
	18	98.5	98.4	99.81
	19	98.7	98.6	99.85
	20	98.8	98.6	99.76
	21	95.3	94.7	99.32
	22	95.3	95.3	100
	23	95.3	95.5	100.17
	24	95.9	95.2	99.29
	25	94.8	95.2	100.38
	26	92	90.9	98.78
	27	90.5	90.8	100.29
	28	90.6	89.6	98.87
	29	89.7	89.4	99.74
	30	90.2	90.9	100.81
	31	106.1	106	99.93
	32	108.5	106.2	97.87
	33	108.5	106.1	97.81
	34	108.5	106	97.72
	35	109	107	98.16

## Sheet: Figure8e
	Graphite|LiPF6|LiFeHCF-1 Long term cycling
	Cycle number	Specific charge capacity (mAh g-1)	Specific discharge capacity (mAh g-1)	Coulombic efficiency /%
	1	113.4	109.1	96.21
	2	113.3	110.1	97.16
	3	113.5	110.8	97.56
	4	107.1	104.8	97.94
	5	105.7	104.8	99.21
	6	105.4	104.7	99.31
	7	105.5	104.8	99.31
	8	105.5	104.7	99.33
	9	105.4	104.7	99.34
	10	105.6	104.9	99.35
	11	105.5	104.8	99.3
	12	105.3	104.8	99.47
	13	105.6	105	99.42
	14	105.5	104.8	99.33
	15	105.2	104.6	99.44
	16	105.4	104.8	99.39
	17	105.3	104.8	99.5
	18	105.5	104.9	99.44
	19	105.7	105.2	99.5
	20	105.6	105	99.39
	21	105.4	104.8	99.43
	22	105.5	105	99.52
	23	105.8	105.2	99.46
	24	105.5	105	99.46
	25	105.5	105	99.46
	26	105.7	105.2	99.48
	27	105.8	105.3	99.5
	28	105.6	104.9	99.28
	29	104.2	103.7	99.59
	30	104	103.6	99.62
	31	104.1	103.6	99.56
	32	104.1	103.7	99.65
	33	104.2	103.7	99.56
	34	103.9	103.5	99.59
	35	104	103.7	99.65
	36	104	103.6	99.58
	37	104.2	103.8	99.63
	38	104.2	103.8	99.55
	39	104.2	103.8	99.6
	40	104.1	103.8	99.68
	41	104.1	103.6	99.59
	42	104.1	103.7	99.61
	43	104.1	103.8	99.7
	44	104.1	103.7	99.56
	45	104.2	103.8	99.67
	46	104.1	103.7	99.62
	47	104	103.6	99.6
	48	104.2	103.9	99.63
	49	104.4	104	99.65
	50	104.5	104.1	99.65
	51	104.5	104.1	99.6
	52	104.5	104.2	99.69
	53	104.5	104	99.58
	54	104.6	104.2	99.58
	55	104.2	103.9	99.68
	56	104.2	103.8	99.65
	57	104.4	103.9	99.58
	58	104.1	103.8	99.69
	59	104.1	103.8	99.71
	60	104.3	103.8	99.61
	61	104.1	103.8	99.7
	62	104.2	103.8	99.65
	63	104.2	103.8	99.65
	64	104	103.7	99.72
	65	104	103.7	99.65
	66	104.3	104	99.71
	67	104.1	103.8	99.69
	68	104.7	104.5	99.81
	69	106.5	106	99.61
	70	106.6	106	99.48
	71	106.3	105.9	99.56
	72	107.2	106.7	99.55
	73	106.1	105.3	99.29
	74	104.3	103.9	99.7
	75	104.4	104	99.67
	76	104.2	103.9	99.69
	77	104.5	104.1	99.65
	78	104.1	103.8	99.69
	79	104.3	103.9	99.64
	80	104.1	103.8	99.7
	81	104	103.7	99.7
	82	104.2	103.8	99.67
	83	104.2	103.9	99.71
	84	104.1	103.8	99.67
	85	104.2	103.9	99.7
	86	104.3	103.9	99.7
	87	105.9	105.4	99.56
	88	105.8	105.5	99.71
	89	106.7	106.3	99.62
	90	106.6	106.1	99.56
	91	106.3	105.9	99.57
	92	106.7	106.2	99.55
	93	106.5	106	99.53
	94	106.5	106	99.56
	95	106.5	106.1	99.59
	96	106.2	105.8	99.63
	97	106.2	105.7	99.55
	98	106.1	105.7	99.6
	99	106.1	105.6	99.6
	100	106	105.6	99.6
	101	106	105.6	99.63
	102	106.1	105.7	99.54
	103	106.2	105.8	99.62
	104	106	105.6	99.62
	105	106.4	105.9	99.56
	106	106.4	106	99.63
	107	106.3	105.8	99.53
	108	106.1	105.7	99.59
	109	106.3	105.9	99.59
	110	106.1	105.6	99.61
	111	106.4	105.9	99.57
	112	106.1	105.6	99.56
	113	106.4	106.1	99.64
	114	106.2	105.6	99.52
	115	106.2	105.8	99.61
	116	106.1	105.6	99.57
	117	106.4	106	99.57
	118	106	105.6	99.61
	119	106.4	105.9	99.59
	120	106	105.6	99.57
	121	106.5	106	99.57
	122	106	105.6	99.64
	123	106.1	105.7	99.57
	124	106.5	106	99.53
	125	106	105.6	99.63
	126	106.4	105.9	99.53
	127	106.3	105.9	99.58
	128	106	105.7	99.68
	129	106.3	105.8	99.58
	130	106	105.6	99.54
	131	106	105.6	99.63
	132	106	105.6	99.57
	133	105.7	105.3	99.64
	134	105.8	105.3	99.61
	135	106.1	105.7	99.62
	136	105.9	105.5	99.56
	137	105.9	105.5	99.63
	138	105.9	105.5	99.59
	139	105.8	105.4	99.65
	140	105.9	105.5	99.61
	141	105.9	105.5	99.61
	142	105.9	105.5	99.59
	143	105.8	105.4	99.63
	144	106	105.6	99.63
	145	106	105.6	99.57
	146	106.2	105.7	99.58
	147	105.9	105.5	99.66
	148	106.1	105.7	99.59
	149	106.2	105.7	99.6
	150	106.3	105.8	99.54
	151	106.1	105.7	99.59
	152	106.1	105.7	99.61
	153	106.2	105.7	99.56
	154	106.2	105.8	99.62
	155	106.4	106	99.65
	156	106.4	106	99.6
	157	106.5	106	99.5
	158	106.5	106.1	99.64
	159	106.5	106	99.52
	160	106.4	105.9	99.58
	161	106.5	106	99.54
	162	106.5	106.1	99.59
	163	106.5	105.9	99.47
	164	106.4	105.9	99.54
	165	106	105.7	99.64
	166	106.3	105.8	99.6
	167	106.4	105.8	99.43
	168	106	105.6	99.62
	169	106.3	105.8	99.59
	170	106	105.6	99.57
	171	106.1	105.6	99.54
	172	106.1	105.6	99.51
	173	105.8	105.5	99.64
	174	106.1	105.5	99.46
	175	106.2	105.8	99.61
	176	105.8	105.4	99.55
	177	105.9	105.5	99.62
	178	106.1	105.5	99.42
	179	106	105.6	99.64
	180	105.8	105.4	99.53
	181	105.8	105.3	99.53
	182	106.1	105.7	99.62
	183	106	105.4	99.5
	184	105.7	105.3	99.66
	185	106	105.4	99.5
	186	106.1	105.7	99.59
	187	106	105.4	99.49
	188	105.9	105.6	99.66
	189	105.9	105.3	99.5
	190	105.9	105.5	99.61
	191	105.8	105.2	99.4
	192	105.9	105.8	99.85
	193	106	105.6	99.61
	194	106	105.7	99.67
	195	106.1	105.7	99.65
	196	106.1	105.7	99.55
	197	105.8	105.4	99.65
	198	105.7	105.3	99.62
	199	105.9	105.5	99.58
	200	105.6	105.1	99.58
	201	105.9	105.4	99.56
	202	105.7	105.3	99.65
	203	105.8	105.3	99.55
	204	105.9	105.4	99.53
	205	105.9	105.5	99.58
	206	105.8	105.3	99.53
	207	105.8	105.5	99.63
	208	106.1	105.6	99.49
	209	106	105.5	99.56
	210	105.8	105.3	99.56
	211	105.7	105.4	99.64
	212	105.9	105.3	99.51
	213	105.9	105.4	99.48
	214	105.8	105.3	99.56
	215	105.8	105.4	99.63
	216	105.9	105.4	99.52
	217	105.9	105.3	99.52
	218	105.8	105.3	99.59
	219	105.4	105	99.56
	220	105.6	105.1	99.58
	221	105.7	105.2	99.56
	222	105.8	105.4	99.58
	223	105.8	105.2	99.49
	224	105.7	105.3	99.62
	225	105.6	105.2	99.65
	226	105.8	105.4	99.56
	227	105.3	104.8	99.5
	228	105.3	105	99.66
	229	105.6	105.2	99.65
	230	105.5	105.1	99.58
	231	105.8	105.3	99.52
	232	105.5	105.1	99.6
	233	105.3	105	99.67
	234	105.3	104.8	99.52
	235	105.4	105	99.6
	236	106.3	105.8	99.57
	237	105.3	104.9	99.56
	238	105.4	105	99.69
	239	105.5	105	99.6
	240	105.4	105	99.59
	241	105.5	105.2	99.65
	242	105.6	105.2	99.59
	243	105.6	105.2	99.68
	244	105.5	105	99.57
	245	105.2	104.9	99.67
	246	105.2	104.8	99.59
	247	105.2	104.8	99.63
	248	105.4	105	99.66
	249	105.6	105.3	99.66
	250	105.5	105.1	99.62
	251	105.5	105.1	99.61
	252	105.5	105.1	99.63
	253	105.3	104.9	99.61
	254	105.5	105.2	99.66
	255	105.4	105	99.65
	256	105.3	104.9	99.64
	257	105.3	104.9	99.58
	258	105.3	105	99.68
	259	105.6	105.3	99.66
	260	105.4	105	99.59
	261	105.6	105.2	99.65
	262	105.5	105.1	99.61
	263	105.3	104.9	99.64
	264	105.4	105	99.61
	265	105.2	104.9	99.71
	266	105.2	104.8	99.55
	267	105.3	104.9	99.66
	268	105.3	104.9	99.66
	269	105.3	104.9	99.62
	270	105	104.7	99.71
	271	105.5	105	99.61
	272	105.3	104.9	99.69
	273	105.1	104.7	99.62
	274	105.4	105	99.69
	275	105.5	105.1	99.69
	276	105.3	104.8	99.56
	277	105.2	104.8	99.68
	278	105.1	104.8	99.72
	279	105.3	104.9	99.63
	280	105.3	104.8	99.6
	281	105.2	104.9	99.65
	282	105.2	104.9	99.68
	283	105.2	104.9	99.64
	284	105.3	105	99.71
	285	105.3	104.9	99.62
	286	105.2	104.9	99.62
	287	105.2	104.8	99.64
	288	105.5	105.1	99.65
	289	105.3	104.9	99.69
	290	105.3	104.8	99.55
	291	105	104.7	99.68
	292	105.2	104.9	99.65
	293	105.3	105	99.65
	294	105.4	105	99.65
	295	105.2	104.9	99.67
	296	105.1	104.6	99.55
	297	105.2	105	99.75
	298	105.1	104.7	99.62
	299	105	104.6	99.63
	300	105.1	104.7	99.66
	301	105.1	104.7	99.64
	302	105.2	104.7	99.61
	303	105.3	104.9	99.63
	304	105.3	105	99.7
	305	105.1	104.7	99.64
	306	105.4	105.1	99.65
	307	105.2	104.8	99.66
	308	105.4	105	99.66
	309	105.1	104.7	99.57
	310	105.2	104.9	99.73
	311	105.4	105	99.62
	312	105.2	104.8	99.66
	313	105.2	104.8	99.61
	314	105.2	104.8	99.68
	315	105.1	104.7	99.63
	316	105.3	104.9	99.6
	317	105.2	104.9	99.67
	318	105	104.6	99.64
	319	105.1	104.8	99.67
	320	105.4	105	99.64
	321	105.3	104.9	99.58
	322	105.1	104.8	99.71
	323	105.2	104.8	99.58
	324	105.4	105	99.69
	325	105.2	104.8	99.6
	326	105	104.6	99.68
	327	105	104.6	99.64
	328	105	104.6	99.62
	329	104.9	104.6	99.72
	330	105.3	104.8	99.58
	331	105.2	104.9	99.65
	332	105.8	105.4	99.62
	333	105.3	104.9	99.6
	334	105.5	105.1	99.62
	335	105.2	104.7	99.61
	336	105.1	104.7	99.59
	337	104.9	104.6	99.66
	338	105	104.7	99.65
	339	105.3	104.9	99.62
	340	105	104.7	99.67
	341	104.9	104.6	99.66
	342	105.3	104.8	99.54
	343	105	104.7	99.68
	344	105.1	104.7	99.69
	345	105.3	104.9	99.56
	346	105	104.7	99.69
	347	105.2	104.8	99.67
	348	105.4	105	99.55
	349	105.2	104.7	99.56
	350	105.3	105	99.66
	351	105.1	104.7	99.58
	352	105.3	104.9	99.59
	353	105.4	104.9	99.6
	354	105.2	104.9	99.65
	355	105.2	104.8	99.65
	356	105.1	104.7	99.62
	357	105	104.6	99.61
	358	105.1	104.7	99.65
	359	105	104.6	99.56
	360	105	104.5	99.53
	361	104.9	104.6	99.7
	362	105.1	104.7	99.58
	363	105.1	104.7	99.57
	364	105.2	104.9	99.72
	365	105.2	104.8	99.58
	366	105.1	104.8	99.65
	367	105.2	104.9	99.69
	368	105.7	105.1	99.42
	369	105	104.6	99.58
	370	105	104.6	99.64
	371	104.9	104.5	99.6
	372	103.7	103.2	99.54
