# Supplementary material for: Lithiated Prussian blue analogues as positive electrode active materials for stable non-aqueous lithium-ion batteries
Source: Nat Commun. 2022 Dec 16;13:7790. doi: 10.1038/s41467-022-35376-1 (PMC9758126; doi:10.1038/s41467-022-35376-1)
Supplement: Supplementary file 2 — Source Data [file 41467_2022_35376_MOESM2_ESM.zip › Source Data/Supporting information.xlsx]

## Sheet: Supplementary Figure 4a
	NaFeHCF-1		FeHCF-1		LiFeHCF-1
	2 Theta (deg.)	Intensity (a.u.)	2 Theta (deg.)	Intensity (a.u.)	2 Theta (deg.)	Intensity (a.u.)
	10	4858.33	10	5120	10	3283.33
	10.02	4700	10.02	5186.67	10.02	3366.67
	10.04	4837.5	10.04	4920	10.04	3520.83
	10.06	4858.33	10.06	5093.33	10.06	3375
	10.08	5000	10.08	5106.67	10.08	3366.67
	10.1	4816.67	10.1	5000	10.1	3320.83
	10.12	5191.67	10.12	4953.33	10.12	3320.83
	10.14	4975	10.14	4946.67	10.14	3383.33
	10.16	4995.83	10.16	5113.33	10.16	3312.5
	10.18	4808.33	10.18	4986.67	10.18	3195.83
	10.2	4987.5	10.2	5253.33	10.2	3483.33
	10.22	4795.83	10.22	5273.33	10.22	3325
	10.24	4995.83	10.24	5326.67	10.24	3408.33
	10.26	4854.17	10.26	4860	10.26	3487.5
	10.28	4816.67	10.28	5366.67	10.28	3491.67
	10.3	5091.67	10.3	5386.67	10.3	3350
	10.32	4916.67	10.32	5106.67	10.32	3591.67
	10.34	4908.33	10.34	5186.67	10.34	3462.5
	10.36	4825	10.36	5306.67	10.36	3400
	10.38	5091.67	10.38	5426.67	10.38	3533.33
	10.4	4950	10.4	5460	10.4	3441.67
	10.42	5104.17	10.42	4986.67	10.42	3641.67
	10.44	5104.17	10.44	5386.67	10.44	3558.33
	10.46	5241.67	10.46	5446.67	10.46	3591.67
	10.48	5295.83	10.48	5413.33	10.48	3400
	10.5	5091.67	10.5	5020	10.5	3458.33
	10.52	5295.83	10.52	5080	10.52	3441.67
	10.54	5270.83	10.54	5420	10.54	3533.33
	10.56	5258.33	10.56	5060	10.56	3600
	10.58	5025	10.58	4993.33	10.58	3433.33
	10.6	5237.5	10.6	5300	10.6	3741.67
	10.62	5350	10.62	5140	10.62	3595.83
	10.64	5233.33	10.64	5466.67	10.64	3604.17
	10.66	5266.67	10.66	5540	10.66	3733.33
	10.68	5287.5	10.68	5540	10.68	3816.67
	10.7	5379.17	10.7	5266.67	10.7	3820.83
	10.72	5554.17	10.72	5480	10.72	3654.17
	10.74	5333.33	10.74	5446.67	10.74	3845.83
	10.76	5225	10.76	5220	10.76	3625
	10.78	5375	10.78	5126.67	10.78	3870.83
	10.8	5258.33	10.8	5606.67	10.8	3933.33
	10.82	5554.17	10.82	5606.67	10.82	3704.17
	10.84	5420.83	10.84	5513.33	10.84	3629.17
	10.86	5612.5	10.86	5560	10.86	3629.17
	10.88	5450	10.88	5260	10.88	3679.17
	10.9	5458.33	10.9	5673.33	10.9	3887.5
	10.92	5487.5	10.92	5926.67	10.92	3870.83
	10.94	5504.17	10.94	5593.33	10.94	3800
	10.96	5500	10.96	5413.33	10.96	3712.5
	10.98	5283.33	10.98	5806.67	10.98	3695.83
	11	5487.5	11	5646.67	11	3820.83
	11.02	5608.33	11.02	5633.33	11.02	3845.83
	11.04	5445.83	11.04	5293.33	11.04	3866.67
	11.06	5487.5	11.06	5593.33	11.06	3812.5
	11.08	5512.5	11.08	5746.67	11.08	3854.17
	11.1	5458.33	11.1	5553.33	11.1	3766.67
	11.12	5595.83	11.12	5433.33	11.12	4012.5
	11.14	5400	11.14	5653.33	11.14	4012.5
	11.16	5483.33	11.16	5766.67	11.16	3929.17
	11.18	5583.33	11.18	5400	11.18	4012.5
	11.2	5583.33	11.2	5473.33	11.2	4004.17
	11.22	5666.67	11.22	5853.33	11.22	4145.83
	11.24	5558.33	11.24	5933.33	11.24	4012.5
	11.26	5641.67	11.26	5580	11.26	3958.33
	11.28	5770.83	11.28	5526.67	11.28	3900
	11.3	5741.67	11.3	5500	11.3	3912.5
	11.32	5625	11.32	5606.67	11.32	3766.67
	11.34	5570.83	11.34	5593.33	11.34	3925
	11.36	5945.83	11.36	6013.33	11.36	3891.67
	11.38	5850	11.38	5986.67	11.38	3941.67
	11.4	5858.33	11.4	6093.33	11.4	3995.83
	11.42	5912.5	11.42	5913.33	11.42	3808.33
	11.44	5950	11.44	5873.33	11.44	4245.83
	11.46	5762.5	11.46	5940	11.46	4066.67
	11.48	5670.83	11.48	5826.67	11.48	4033.33
	11.5	6050	11.5	5880	11.5	3941.67
	11.52	5766.67	11.52	5746.67	11.52	4275
	11.54	5904.17	11.54	5933.33	11.54	4250
	11.56	5816.67	11.56	6066.67	11.56	4020.83
	11.58	5900	11.58	5813.33	11.58	4137.5
	11.6	5966.67	11.6	5913.33	11.6	4233.33
	11.62	5833.33	11.62	6013.33	11.62	3954.17
	11.64	5787.5	11.64	6093.33	11.64	4229.17
	11.66	5741.67	11.66	5893.33	11.66	4108.33
	11.68	6120.83	11.68	5953.33	11.68	4212.5
	11.7	6116.67	11.7	5980	11.7	4175
	11.72	5937.5	11.72	6040	11.72	4395.83
	11.74	5916.67	11.74	5746.67	11.74	4379.17
	11.76	6025	11.76	5820	11.76	4283.33
	11.78	6058.33	11.78	6020	11.78	4275
	11.8	6045.83	11.8	5800	11.8	4416.67
	11.82	5954.17	11.82	5933.33	11.82	4291.67
	11.84	5816.67	11.84	5606.67	11.84	4233.33
	11.86	6141.67	11.86	5786.67	11.86	4491.67
	11.88	6154.17	11.88	6106.67	11.88	4308.33
	11.9	6066.67	11.9	5860	11.9	4366.67
	11.92	6145.83	11.92	5960	11.92	4183.33
	11.94	6162.5	11.94	5946.67	11.94	4425
	11.96	6229.17	11.96	5953.33	11.96	4370.83
	11.98	6425	11.98	6100	11.98	4412.5
	12	6108.33	12	5906.67	12	4458.33
	12.02	6187.5	12.02	6466.67	12.02	4400
	12.04	6287.5	12.04	6366.67	12.04	4475
	12.06	6183.33	12.06	6193.33	12.06	4279.17
	12.08	6316.67	12.08	6453.33	12.08	4404.17
	12.1	6375	12.1	6080	12.1	4420.83
	12.12	6204.17	12.12	6220	12.12	4670.83
	12.14	6320.83	12.14	6160	12.14	4520.83
	12.16	6345.83	12.16	6253.33	12.16	4570.83
	12.18	6262.5	12.18	5900	12.18	4537.5
	12.2	6495.83	12.2	5993.33	12.2	4354.17
	12.22	6166.67	12.22	6366.67	12.22	4458.33
	12.24	6437.5	12.24	6266.67	12.24	4395.83
	12.26	6479.17	12.26	6073.33	12.26	4491.67
	12.28	6287.5	12.28	6486.67	12.28	4454.17
	12.3	6245.83	12.3	6320	12.3	4266.67
	12.32	6658.33	12.32	6273.33	12.32	4566.67
	12.34	6433.33	12.34	5840	12.34	4650
	12.36	6120.83	12.36	6073.33	12.36	4841.67
	12.38	6354.17	12.38	6073.33	12.38	4687.5
	12.4	6570.83	12.4	6446.67	12.4	4720.83
	12.42	6654.17	12.42	6760	12.42	4725
	12.44	6537.5	12.44	6626.67	12.44	4400
	12.46	6525	12.46	6493.33	12.46	4629.17
	12.48	6404.17	12.48	6566.67	12.48	4550
	12.5	6633.33	12.5	6593.33	12.5	4866.67
	12.52	6633.33	12.52	6266.67	12.52	4708.33
	12.54	6558.33	12.54	6466.67	12.54	4416.67
	12.56	6620.83	12.56	6613.33	12.56	4550
	12.58	6712.5	12.58	6480	12.58	4875
	12.6	6270.83	12.6	6613.33	12.6	4600
	12.62	6591.67	12.62	6353.33	12.62	4725
	12.64	6716.67	12.64	6786.67	12.64	4825
	12.66	6733.33	12.66	6506.67	12.66	4887.5
	12.68	6608.33	12.68	6773.33	12.68	4800
	12.7	6854.17	12.7	6513.33	12.7	4629.17
	12.72	6916.67	12.72	6553.33	12.72	4595.83
	12.74	6833.33	12.74	6413.33	12.74	4729.17
	12.76	6854.17	12.76	6786.67	12.76	4775
	12.78	6779.17	12.78	6606.67	12.78	5116.67
	12.8	7200	12.8	6473.33	12.8	4995.83
	12.82	7045.83	12.82	6406.67	12.82	4837.5
	12.84	6716.67	12.84	6406.67	12.84	4925
	12.86	6625	12.86	6740	12.86	4825
	12.88	6925	12.88	6686.67	12.88	4841.67
	12.9	7037.5	12.9	6746.67	12.9	5162.5
	12.92	6808.33	12.92	6826.67	12.92	4908.33
	12.94	6725	12.94	6433.33	12.94	4895.83
	12.96	6908.33	12.96	6733.33	12.96	4891.67
	12.98	6812.5	12.98	6893.33	12.98	4983.33
	13	6712.5	13	6686.67	13	5241.67
	13.02	6745.83	13.02	6560	13.02	5037.5
	13.04	6850	13.04	6573.33	13.04	4895.83
	13.06	7050	13.06	6826.67	13.06	5025
	13.08	6995.83	13.08	6693.33	13.08	4987.5
	13.1	6641.67	13.1	6513.33	13.1	4900
	13.12	7070.83	13.12	6153.33	13.12	4950
	13.14	7050	13.14	6566.67	13.14	5170.83
	13.16	6879.17	13.16	6926.67	13.16	4966.67
	13.18	7045.83	13.18	6826.67	13.18	5154.17
	13.2	7145.83	13.2	7046.67	13.2	5195.83
	13.22	7183.33	13.22	6586.67	13.22	5125
	13.24	7054.17	13.24	6240	13.24	5066.67
	13.26	7037.5	13.26	7113.33	13.26	5291.67
	13.28	7079.17	13.28	6626.67	13.28	5000
	13.3	7037.5	13.3	6813.33	13.3	4929.17
	13.32	7204.17	13.32	6813.33	13.32	4875
	13.34	6991.67	13.34	6940	13.34	5025
	13.36	6970.83	13.36	7100	13.36	5020.83
	13.38	6900	13.38	6666.67	13.38	5258.33
	13.4	7204.17	13.4	6880	13.4	5358.33
	13.42	7354.17	13.42	7433.33	13.42	5125
	13.44	7300	13.44	7220	13.44	5012.5
	13.46	7158.33	13.46	6973.33	13.46	5120.83
	13.48	7075	13.48	6926.67	13.48	5225
	13.5	6933.33	13.5	7306.67	13.5	4916.67
	13.52	7129.17	13.52	6860	13.52	5216.67
	13.54	7241.67	13.54	6806.67	13.54	5241.67
	13.56	7187.5	13.56	6706.67	13.56	5237.5
	13.58	7591.67	13.58	7046.67	13.58	5195.83
	13.6	7370.83	13.6	6913.33	13.6	5470.83
	13.62	7195.83	13.62	6833.33	13.62	5095.83
	13.64	7279.17	13.64	7026.67	13.64	5037.5
	13.66	7291.67	13.66	6893.33	13.66	5245.83
	13.68	7308.33	13.68	7153.33	13.68	5354.17
	13.7	7475	13.7	6846.67	13.7	5470.83
	13.72	7495.83	13.72	7013.33	13.72	5579.17
	13.74	7316.67	13.74	7293.33	13.74	5541.67
	13.76	7408.33	13.76	7266.67	13.76	5245.83
	13.78	7170.83	13.78	6900	13.78	5270.83
	13.8	7520.83	13.8	7080	13.8	5366.67
	13.82	7566.67	13.82	7040	13.82	5450
	13.84	7270.83	13.84	7366.67	13.84	5312.5
	13.86	7291.67	13.86	7120	13.86	5366.67
	13.88	7512.5	13.88	7266.67	13.88	5516.67
	13.9	7354.17	13.9	7513.33	13.9	5395.83
	13.92	7204.17	13.92	7733.33	13.92	5162.5
	13.94	7458.33	13.94	7466.67	13.94	5337.5
	13.96	7466.67	13.96	7460	13.96	5312.5
	13.98	7645.83	13.98	7153.33	13.98	5508.33
	14	7458.33	14	7153.33	14	5283.33
	14.02	7516.67	14.02	7133.33	14.02	5566.67
	14.04	7766.67	14.04	7640	14.04	5466.67
	14.06	7383.33	14.06	7386.67	14.06	5487.5
	14.08	7325	14.08	7500	14.08	5629.17
	14.1	7729.17	14.1	7246.67	14.1	5608.33
	14.12	7612.5	14.12	7480	14.12	5520.83
	14.14	7779.17	14.14	7373.33	14.14	5458.33
	14.16	7925	14.16	7480	14.16	5641.67
	14.18	7679.17	14.18	7453.33	14.18	5566.67
	14.2	7783.33	14.2	7633.33	14.2	5316.67
	14.22	7920.83	14.22	7900	14.22	5591.67
	14.24	7987.5	14.24	7773.33	14.24	5741.67
	14.26	7887.5	14.26	7680	14.26	5600
	14.28	7666.67	14.28	7353.33	14.28	5837.5
	14.3	7887.5	14.3	7653.33	14.3	5529.17
	14.32	7675	14.32	7840	14.32	5850
	14.34	7820.83	14.34	7673.33	14.34	5804.17
	14.36	7862.5	14.36	7820	14.36	5800
	14.38	7929.17	14.38	7633.33	14.38	5770.83
	14.4	7579.17	14.4	7560	14.4	5650
	14.42	7862.5	14.42	7873.33	14.42	5841.67
	14.44	8200	14.44	7366.67	14.44	6179.17
	14.46	7654.17	14.46	7446.67	14.46	5887.5
	14.48	7991.67	14.48	7500	14.48	5758.33
	14.5	8116.67	14.5	7626.67	14.5	5650
	14.52	7945.83	14.52	7586.67	14.52	5691.67
	14.54	7787.5	14.54	7646.67	14.54	5745.83
	14.56	8145.83	14.56	7500	14.56	6095.83
	14.58	7891.67	14.58	7760	14.58	5650
	14.6	7770.83	14.6	7473.33	14.6	5875
	14.62	8175	14.62	7526.67	14.62	5925
	14.64	8000	14.64	7740	14.64	5787.5
	14.66	8320.83	14.66	7920	14.66	5758.33
	14.68	7975	14.68	7780	14.68	5829.17
	14.7	7908.33	14.7	7746.67	14.7	5995.83
	14.72	7883.33	14.72	7866.67	14.72	6004.17
	14.74	7891.67	14.74	7840	14.74	5750
	14.76	8266.67	14.76	7580	14.76	5737.5
	14.78	8000	14.78	7766.67	14.78	5958.33
	14.8	8041.67	14.8	7520	14.8	6050
	14.82	8170.83	14.82	8033.33	14.82	5816.67
	14.84	8129.17	14.84	7993.33	14.84	6004.17
	14.86	8287.5	14.86	7960	14.86	6054.17
	14.88	8037.5	14.88	7846.67	14.88	6237.5
	14.9	8029.17	14.9	7760	14.9	6045.83
	14.92	8241.67	14.92	8080	14.92	5983.33
	14.94	8408.33	14.94	8106.67	14.94	5845.83
	14.96	8233.33	14.96	8020	14.96	6145.83
	14.98	8379.17	14.98	7773.33	14.98	6004.17
	15	8070.83	15	7640	15	6120.83
	15.02	8241.67	15.02	8000	15.02	6008.33
	15.04	8154.17	15.04	8153.33	15.04	5841.67
	15.06	8370.83	15.06	8113.33	15.06	6033.33
	15.08	8375	15.08	8360	15.08	5895.83
	15.1	8333.33	15.1	7973.33	15.1	6216.67
	15.12	8333.33	15.12	7806.67	15.12	6195.83
	15.14	8179.17	15.14	8046.67	15.14	6312.5
	15.16	8312.5	15.16	8126.67	15.16	6041.67
	15.18	8237.5	15.18	8293.33	15.18	6325
	15.2	8429.17	15.2	7866.67	15.2	6120.83
	15.22	8616.67	15.22	7873.33	15.22	6483.33
	15.24	8441.67	15.24	7926.67	15.24	6387.5
	15.26	8679.17	15.26	7633.33	15.26	6291.67
	15.28	8558.33	15.28	8193.33	15.28	6216.67
	15.3	8787.5	15.3	8020	15.3	6429.17
	15.32	8683.33	15.32	8620	15.32	6212.5
	15.34	8820.83	15.34	7886.67	15.34	6204.17
	15.36	8795.83	15.36	7966.67	15.36	6304.17
	15.38	8854.17	15.38	8040	15.38	6095.83
	15.4	8529.17	15.4	8206.67	15.4	6495.83
	15.42	8679.17	15.42	8286.67	15.42	6329.17
	15.44	8625	15.44	8260	15.44	6191.67
	15.46	8466.67	15.46	8553.33	15.46	6058.33
	15.48	8604.17	15.48	8173.33	15.48	6175
	15.5	8195.83	15.5	8180	15.5	6316.67
	15.52	8825	15.52	8426.67	15.52	6200
	15.54	8616.67	15.54	8333.33	15.54	6662.5
	15.56	8354.17	15.56	8560	15.56	6712.5
	15.58	8845.83	15.58	8393.33	15.58	6658.33
	15.6	8875	15.6	8060	15.6	6475
	15.62	8766.67	15.62	8366.67	15.62	6479.17
	15.64	8400	15.64	7986.67	15.64	6416.67
	15.66	8687.5	15.66	8406.67	15.66	6558.33
	15.68	8387.5	15.68	8686.67	15.68	6566.67
	15.7	8575	15.7	8626.67	15.7	6308.33
	15.72	8550	15.72	8453.33	15.72	6287.5
	15.74	8637.5	15.74	8333.33	15.74	6616.67
	15.76	8587.5	15.76	8386.67	15.76	6583.33
	15.78	8658.33	15.78	8753.33	15.78	6120.83
	15.8	9062.5	15.8	8613.33	15.8	6250
	15.82	8937.5	15.82	8206.67	15.82	6325
	15.84	9125	15.84	7900	15.84	6387.5
	15.86	8975	15.86	8406.67	15.86	6470.83
	15.88	9012.5	15.88	8760	15.88	6391.67
	15.9	8929.17	15.9	8780	15.9	6620.83
	15.92	8962.5	15.92	8380	15.92	6575
	15.94	9450	15.94	8566.67	15.94	6666.67
	15.96	9362.5	15.96	8260	15.96	6595.83
	15.98	9133.33	15.98	8633.33	15.98	6625
	16	9070.83	16	8746.67	16	6437.5
	16.02	9066.67	16.02	8433.33	16.02	6420.83
	16.04	9162.5	16.04	8666.67	16.04	6529.17
	16.06	8850	16.06	8793.33	16.06	6854.17
	16.08	9366.67	16.08	8793.33	16.08	6683.33
	16.1	9354.17	16.1	8566.67	16.1	6533.33
	16.12	9054.17	16.12	8913.33	16.12	6633.33
	16.14	9250	16.14	8493.33	16.14	6712.5
	16.16	8904.17	16.16	8526.67	16.16	6833.33
	16.18	8812.5	16.18	8920	16.18	6845.83
	16.2	9137.5	16.2	8426.67	16.2	6791.67
	16.22	9262.5	16.22	8620	16.22	7045.83
	16.24	9141.67	16.24	8686.67	16.24	6750
	16.26	8858.33	16.26	8820	16.26	6983.33
	16.28	9016.67	16.28	8586.67	16.28	6966.67
	16.3	9045.83	16.3	8573.33	16.3	6958.33
	16.32	9354.17	16.32	8746.67	16.32	6820.83
	16.34	9295.83	16.34	9146.67	16.34	6783.33
	16.36	9204.17	16.36	8726.67	16.36	6791.67
	16.38	9454.17	16.38	9013.33	16.38	7029.17
	16.4	9362.5	16.4	8846.67	16.4	6829.17
	16.42	9016.67	16.42	8646.67	16.42	6712.5
	16.44	9395.83	16.44	8760	16.44	6820.83
	16.46	9162.5	16.46	9093.33	16.46	6887.5
	16.48	9266.67	16.48	8706.67	16.48	6733.33
	16.5	9262.5	16.5	8693.33	16.5	7066.67
	16.52	9470.83	16.52	8913.33	16.52	6825
	16.54	9445.83	16.54	9080	16.54	6725
	16.56	9525	16.56	8993.33	16.56	6775
	16.58	9537.5	16.58	8953.33	16.58	7212.5
	16.6	9262.5	16.6	8920	16.6	7000
	16.62	9462.5	16.62	8760	16.62	7316.67
	16.64	9466.67	16.64	8960	16.64	6962.5
	16.66	9441.67	16.66	9473.33	16.66	7395.83
	16.68	9737.5	16.68	8913.33	16.68	7329.17
	16.7	9729.17	16.7	9213.33	16.7	7137.5
	16.72	9554.17	16.72	8906.67	16.72	6975
	16.74	9541.67	16.74	8966.67	16.74	7187.5
	16.76	9400	16.76	8713.33	16.76	7304.17
	16.78	9683.33	16.78	9653.33	16.78	7225
	16.8	9475	16.8	9533.33	16.8	6925
	16.82	9508.33	16.82	9753.33	16.82	7208.33
	16.84	9479.17	16.84	9433.33	16.84	7504.17
	16.86	9612.5	16.86	9640	16.86	7395.83
	16.88	9937.5	16.88	9880	16.88	7141.67
	16.9	9983.33	16.9	9806.67	16.9	7291.67
	16.92	9800	16.92	9413.33	16.92	7195.83
	16.94	9833.33	16.94	9893.33	16.94	7554.17
	16.96	10087.5	16.96	9713.33	16.96	7629.17
	16.98	9829.17	16.98	9733.33	16.98	7487.5
	17	10537.5	17	9880	17	7725
	17.02	10579.2	17.02	10106.7	17.02	8275
	17.04	10541.7	17.04	10133.3	17.04	8720.83
	17.06	10887.5	17.06	10193.3	17.06	8925
	17.08	11391.7	17.08	11333.3	17.08	9037.5
	17.1	11770.8	17.1	11233.3	17.1	9320.83
	17.12	11887.5	17.12	12026.7	17.12	9958.33
	17.14	11929.2	17.14	12333.3	17.14	10116.7
	17.16	12441.7	17.16	12893.3	17.16	9958.33
	17.18	12258.3	17.18	14480	17.18	10150
	17.2	12545.8	17.2	15046.7	17.2	9858.33
	17.22	12600	17.22	16193.3	17.22	9937.5
	17.24	12445.8	17.24	17466.7	17.24	9420.83
	17.26	12354.2	17.26	19980	17.26	9300
	17.28	12195.8	17.28	21553.3	17.28	9175
	17.3	12250	17.3	25206.7	17.3	8966.67
	17.32	12150	17.32	29666.7	17.32	8966.67
	17.34	13041.7	17.34	35926.7	17.34	9295.83
	17.36	13450	17.36	45633.3	17.36	9841.67
	17.38	14050	17.38	56200	17.38	10408.3
	17.4	15145.8	17.4	66273.3	17.4	11341.7
	17.42	16945.8	17.42	70580	17.42	13225
	17.44	19037.5	17.44	61233.3	17.44	15029.2
	17.46	22433.3	17.46	46066.7	17.46	19358.3
	17.48	27575	17.48	32606.7	17.48	24770.8
	17.5	34466.7	17.5	21460	17.5	32233.3
	17.52	43487.5	17.52	15013.3	17.52	41454.2
	17.54	54650	17.54	12906.7	17.54	50183.3
	17.56	67708.3	17.56	11693.3	17.56	54491.7
	17.58	79133.3	17.58	11593.3	17.58	51250
	17.6	86654.2	17.6	11086.7	17.6	41291.7
	17.62	85966.7	17.62	11180	17.62	30741.7
	17.64	76216.7	17.64	10740	17.64	21154.2
	17.66	60483.3	17.66	10593.3	17.66	14445.8
	17.68	42170.8	17.68	10566.7	17.68	10883.3
	17.7	28895.8	17.7	10746.7	17.7	9420.83
	17.72	19804.2	17.72	10673.3	17.72	9033.33
	17.74	14925	17.74	10060	17.74	8516.67
	17.76	12525	17.76	10146.7	17.76	8316.67
	17.78	12250	17.78	10566.7	17.78	8250
	17.8	11862.5	17.8	10606.7	17.8	8437.5
	17.82	11779.2	17.82	10473.3	17.82	8616.67
	17.84	11479.2	17.84	10253.3	17.84	8312.5
	17.86	11620.8	17.86	10293.3	17.86	8254.17
	17.88	11520.8	17.88	10373.3	17.88	8270.83
	17.9	11512.5	17.9	10346.7	17.9	8487.5
	17.92	11075	17.92	10346.7	17.92	8225
	17.94	11408.3	17.94	10293.3	17.94	8366.67
	17.96	11145.8	17.96	10106.7	17.96	8262.5
	17.98	10841.7	17.98	10440	17.98	8333.33
	18	10704.2	18	10373.3	18	8395.83
	18.02	11208.3	18.02	10186.7	18.02	8316.67
	18.04	11312.5	18.04	10100	18.04	8100
	18.06	11237.5	18.06	10033.3	18.06	8212.5
	18.08	10987.5	18.08	10506.7	18.08	8045.83
	18.1	10925	18.1	10046.7	18.1	7962.5
	18.12	11004.2	18.12	10340	18.12	7912.5
	18.14	10679.2	18.14	10366.7	18.14	8137.5
	18.16	11075	18.16	10133.3	18.16	8066.67
	18.18	10875	18.18	10153.3	18.18	8058.33
	18.2	11016.7	18.2	10213.3	18.2	8037.5
	18.22	11050	18.22	10113.3	18.22	8079.17
	18.24	10920.8	18.24	10253.3	18.24	7954.17
	18.26	11104.2	18.26	9953.33	18.26	8283.33
	18.28	11033.3	18.28	10473.3	18.28	8462.5
	18.3	11012.5	18.3	10486.7	18.3	8491.67
	18.32	11029.2	18.32	10586.7	18.32	8129.17
	18.34	11212.5	18.34	10286.7	18.34	8387.5
	18.36	11162.5	18.36	10000	18.36	8429.17
	18.38	10916.7	18.38	10360	18.38	8345.83
	18.4	11108.3	18.4	9973.33	18.4	8300
	18.42	10716.7	18.42	10080	18.42	8245.83
	18.44	10975	18.44	10046.7	18.44	8445.83
	18.46	10933.3	18.46	10066.7	18.46	8266.67
	18.48	10904.2	18.48	10780	18.48	8220.83
	18.5	10612.5	18.5	10626.7	18.5	8054.17
	18.52	11154.2	18.52	10760	18.52	8191.67
	18.54	11070.8	18.54	10760	18.54	8383.33
	18.56	11241.7	18.56	10426.7	18.56	8175
	18.58	10587.5	18.58	10373.3	18.58	8237.5
	18.6	11004.2	18.6	10426.7	18.6	8258.33
	18.62	10975	18.62	10333.3	18.62	8329.17
	18.64	10862.5	18.64	10786.7	18.64	8683.33
	18.66	10733.3	18.66	10053.3	18.66	8600
	18.68	10733.3	18.68	10233.3	18.68	8341.67
	18.7	10929.2	18.7	10366.7	18.7	8379.17
	18.72	11225	18.72	10553.3	18.72	8708.33
	18.74	11612.5	18.74	10866.7	18.74	8329.17
	18.76	11312.5	18.76	11086.7	18.76	8325
	18.78	11258.3	18.78	10760	18.78	8383.33
	18.8	11379.2	18.8	10366.7	18.8	8445.83
	18.82	11379.2	18.82	10720	18.82	8479.17
	18.84	11604.2	18.84	10320	18.84	8516.67
	18.86	11620.8	18.86	10740	18.86	8629.17
	18.88	11433.3	18.88	10493.3	18.88	8429.17
	18.9	11445.8	18.9	11246.7	18.9	8266.67
	18.92	11254.2	18.92	10993.3	18.92	8433.33
	18.94	11070.8	18.94	10546.7	18.94	8775
	18.96	11116.7	18.96	10686.7	18.96	8458.33
	18.98	11150	18.98	10433.3	18.98	8495.83
	19	11229.2	19	11053.3	19	8504.17
	19.02	11541.7	19.02	10726.7	19.02	8441.67
	19.04	11345.8	19.04	11060	19.04	8650
	19.06	11533.3	19.06	11046.7	19.06	8737.5
	19.08	11787.5	19.08	10620	19.08	8716.67
	19.1	11000	19.1	10673.3	19.1	8675
	19.12	11516.7	19.12	10940	19.12	8583.33
	19.14	11650	19.14	11413.3	19.14	8491.67
	19.16	11412.5	19.16	10933.3	19.16	8383.33
	19.18	11587.5	19.18	10513.3	19.18	8512.5
	19.2	11433.3	19.2	10686.7	19.2	8425
	19.22	11208.3	19.22	10906.7	19.22	8554.17
	19.24	11183.3	19.24	10620	19.24	8704.17
	19.26	11425	19.26	11006.7	19.26	8700
	19.28	11570.8	19.28	10880	19.28	8537.5
	19.3	11495.8	19.3	11146.7	19.3	8387.5
	19.32	11645.8	19.32	10980	19.32	8695.83
	19.34	11604.2	19.34	10973.3	19.34	8779.17
	19.36	11658.3	19.36	10920	19.36	8545.83
	19.38	11387.5	19.38	11053.3	19.38	8475
	19.4	11341.7	19.4	10906.7	19.4	8745.83
	19.42	11600	19.42	10773.3	19.42	8691.67
	19.44	11383.3	19.44	11060	19.44	8829.17
	19.46	11591.7	19.46	11113.3	19.46	9125
	19.48	11437.5	19.48	11540	19.48	8862.5
	19.5	11550	19.5	10966.7	19.5	8754.17
	19.52	11329.2	19.52	11420	19.52	8795.83
	19.54	11650	19.54	10926.7	19.54	9058.33
	19.56	11887.5	19.56	11026.7	19.56	8533.33
	19.58	11695.8	19.58	11260	19.58	8716.67
	19.6	11395.8	19.6	11386.7	19.6	8604.17
	19.62	11291.7	19.62	10846.7	19.62	8954.17
	19.64	11750	19.64	11033.3	19.64	8975
	19.66	11783.3	19.66	11046.7	19.66	9020.83
	19.68	11804.2	19.68	10726.7	19.68	9091.67
	19.7	12020.8	19.7	11460	19.7	8754.17
	19.72	11870.8	19.72	11400	19.72	8854.17
	19.74	11533.3	19.74	11213.3	19.74	8975
	19.76	12070.8	19.76	11060	19.76	9391.67
	19.78	11812.5	19.78	11466.7	19.78	9020.83
	19.8	11637.5	19.8	11346.7	19.8	8883.33
	19.82	11975	19.82	11600	19.82	9379.17
	19.84	11954.2	19.84	11833.3	19.84	9470.83
	19.86	11954.2	19.86	11640	19.86	9033.33
	19.88	11741.7	19.88	11900	19.88	9245.83
	19.9	12000	19.9	11406.7	19.9	9312.5
	19.92	11583.3	19.92	11573.3	19.92	9641.67
	19.94	12037.5	19.94	11546.7	19.94	9270.83
	19.96	11870.8	19.96	11866.7	19.96	9187.5
	19.98	11929.2	19.98	11786.7	19.98	9495.83
	20	12350	20	11313.3	20	9608.33
	20.02	12208.3	20.02	11600	20.02	9287.5
	20.04	12587.5	20.04	12026.7	20.04	9720.83
	20.06	12345.8	20.06	12073.3	20.06	9729.17
	20.08	12287.5	20.08	11393.3	20.08	9562.5
	20.1	12720.8	20.1	11586.7	20.1	9495.83
	20.12	12554.2	20.12	11473.3	20.12	9400
	20.14	12562.5	20.14	11373.3	20.14	9391.67
	20.16	12250	20.16	11660	20.16	9791.67
	20.18	12583.3	20.18	11540	20.18	9258.33
	20.2	12570.8	20.2	11506.7	20.2	9395.83
	20.22	12654.2	20.22	11720	20.22	9033.33
	20.24	12404.2	20.24	11813.3	20.24	9125
	20.26	12470.8	20.26	11886.7	20.26	9195.83
	20.28	12475	20.28	11880	20.28	9145.83
	20.3	12312.5	20.3	11553.3	20.3	9600
	20.32	12558.3	20.32	11826.7	20.32	9591.67
	20.34	12366.7	20.34	11573.3	20.34	9700
	20.36	12662.5	20.36	11400	20.36	9533.33
	20.38	12745.8	20.38	11460	20.38	9441.67
	20.4	12533.3	20.4	11620	20.4	9895.83
	20.42	12620.8	20.42	11533.3	20.42	9308.33
	20.44	12550	20.44	11546.7	20.44	9537.5
	20.46	12279.2	20.46	12173.3	20.46	9541.67
	20.48	12379.2	20.48	11693.3	20.48	9745.83
	20.5	12666.7	20.5	12046.7	20.5	9900
	20.52	12545.8	20.52	11653.3	20.52	9991.67
	20.54	12683.3	20.54	11666.7	20.54	9825
	20.56	12762.5	20.56	11746.7	20.56	9562.5
	20.58	12516.7	20.58	11713.3	20.58	9670.83
	20.6	12895.8	20.6	12206.7	20.6	9329.17
	20.62	12425	20.62	11920	20.62	9370.83
	20.64	12591.7	20.64	11620	20.64	9629.17
	20.66	12900	20.66	11486.7	20.66	9687.5
	20.68	12875	20.68	11453.3	20.68	9604.17
	20.7	12450	20.7	12353.3	20.7	9741.67
	20.72	12595.8	20.72	11853.3	20.72	9516.67
	20.74	12204.2	20.74	11840	20.74	9662.5
	20.76	12525	20.76	12213.3	20.76	9841.67
	20.78	12950	20.78	12020	20.78	9658.33
	20.8	13225	20.8	12013.3	20.8	9762.5
	20.82	12929.2	20.82	11746.7	20.82	9691.67
	20.84	13037.5	20.84	11713.3	20.84	9904.17
	20.86	12783.3	20.86	11973.3	20.86	9708.33
	20.88	12537.5	20.88	12173.3	20.88	9866.67
	20.9	12458.3	20.9	11806.7	20.9	9554.17
	20.92	13087.5	20.92	12093.3	20.92	9870.83
	20.94	12858.3	20.94	12000	20.94	9816.67
	20.96	12962.5	20.96	11833.3	20.96	9725
	20.98	12629.2	20.98	12160	20.98	9629.17
	21	12337.5	21	12146.7	21	10050
	21.02	12816.7	21.02	12213.3	21.02	10104.2
	21.04	12954.2	21.04	11726.7	21.04	10154.2
	21.06	13095.8	21.06	11906.7	21.06	9708.33
	21.08	12587.5	21.08	12520	21.08	9954.17
	21.1	12895.8	21.1	12453.3	21.1	10270.8
	21.12	13133.3	21.12	11966.7	21.12	9791.67
	21.14	12979.2	21.14	12586.7	21.14	10045.8
	21.16	12608.3	21.16	12313.3	21.16	10183.3
	21.18	12825	21.18	12306.7	21.18	9954.17
	21.2	12833.3	21.2	12473.3	21.2	10079.2
	21.22	12654.2	21.22	12453.3	21.22	10154.2
	21.24	13066.7	21.24	11960	21.24	9741.67
	21.26	12854.2	21.26	12340	21.26	9920.83
	21.28	12670.8	21.28	12326.7	21.28	9962.5
	21.3	12754.2	21.3	11960	21.3	10283.3
	21.32	13179.2	21.32	11746.7	21.32	9966.67
	21.34	12695.8	21.34	12133.3	21.34	10175
	21.36	13066.7	21.36	12640	21.36	10141.7
	21.38	12925	21.38	11993.3	21.38	10237.5
	21.4	12695.8	21.4	11806.7	21.4	10025
	21.42	13004.2	21.42	11913.3	21.42	9954.17
	21.44	13420.8	21.44	12140	21.44	10020.8
	21.46	12850	21.46	12280	21.46	10220.8
	21.48	12800	21.48	12286.7	21.48	10241.7
	21.5	13079.2	21.5	12526.7	21.5	10141.7
	21.52	12637.5	21.52	11800	21.52	10333.3
	21.54	12941.7	21.54	12320	21.54	9945.83
	21.56	12987.5	21.56	12066.7	21.56	10145.8
	21.58	13187.5	21.58	12320	21.58	10183.3
	21.6	13187.5	21.6	12360	21.6	10058.3
	21.62	13079.2	21.62	12486.7	21.62	10037.5
	21.64	12979.2	21.64	12640	21.64	10541.7
	21.66	12925	21.66	12526.7	21.66	10275
	21.68	13083.3	21.68	11920	21.68	9779.17
	21.7	12729.2	21.7	12453.3	21.7	10050
	21.72	13066.7	21.72	12586.7	21.72	10154.2
	21.74	13012.5	21.74	12880	21.74	10270.8
	21.76	13466.7	21.76	12386.7	21.76	10370.8
	21.78	12983.3	21.78	12520	21.78	9891.67
	21.8	13270.8	21.8	12340	21.8	10283.3
	21.82	12866.7	21.82	12206.7	21.82	10125
	21.84	13050	21.84	12120	21.84	10233.3
	21.86	13170.8	21.86	12293.3	21.86	10366.7
	21.88	13416.7	21.88	12746.7	21.88	10137.5
	21.9	13095.8	21.9	12680	21.9	10279.2
	21.92	13412.5	21.92	12686.7	21.92	10241.7
	21.94	13066.7	21.94	12713.3	21.94	10545.8
	21.96	13333.3	21.96	12760	21.96	10316.7
	21.98	13500	21.98	12640	21.98	10495.8
	22	13262.5	22	12806.7	22	10366.7
	22.02	13100	22.02	12406.7	22.02	10479.2
	22.04	13154.2	22.04	12580	22.04	10454.2
	22.06	12887.5	22.06	12380	22.06	10258.3
	22.08	13079.2	22.08	13093.3	22.08	10670.8
	22.1	13312.5	22.1	13026.7	22.1	10625
	22.12	13329.2	22.12	12726.7	22.12	10775
	22.14	13504.2	22.14	12406.7	22.14	10304.2
	22.16	13241.7	22.16	12120	22.16	10420.8
	22.18	13041.7	22.18	12420	22.18	10341.7
	22.2	13491.7	22.2	13000	22.2	10037.5
	22.22	13720.8	22.22	12073.3	22.22	9979.17
	22.24	13533.3	22.24	12780	22.24	10362.5
	22.26	13395.8	22.26	12620	22.26	9908.33
	22.28	13433.3	22.28	12926.7	22.28	10350
	22.3	13054.2	22.3	12633.3	22.3	10445.8
	22.32	13183.3	22.32	12686.7	22.32	10679.2
	22.34	13158.3	22.34	12526.7	22.34	10650
	22.36	13129.2	22.36	12780	22.36	10762.5
	22.38	13450	22.38	12493.3	22.38	10825
	22.4	13204.2	22.4	13000	22.4	10537.5
	22.42	13133.3	22.42	12786.7	22.42	10650
	22.44	13412.5	22.44	12466.7	22.44	10466.7
	22.46	13750	22.46	12040	22.46	10212.5
	22.48	13370.8	22.48	12513.3	22.48	10500
	22.5	13462.5	22.5	12593.3	22.5	10895.8
	22.52	13245.8	22.52	12506.7	22.52	10737.5
	22.54	13087.5	22.54	12900	22.54	10545.8
	22.56	13233.3	22.56	12480	22.56	10475
	22.58	13845.8	22.58	12613.3	22.58	11033.3
	22.6	13133.3	22.6	12686.7	22.6	10883.3
	22.62	13095.8	22.62	12733.3	22.62	10700
	22.64	13466.7	22.64	12926.7	22.64	10541.7
	22.66	13741.7	22.66	12900	22.66	10704.2
	22.68	13516.7	22.68	12486.7	22.68	10470.8
	22.7	13725	22.7	12953.3	22.7	10666.7
	22.72	13579.2	22.72	12666.7	22.72	10429.2
	22.74	13633.3	22.74	12546.7	22.74	10487.5
	22.76	13554.2	22.76	12760	22.76	10725
	22.78	13187.5	22.78	12620	22.78	10725
	22.8	13450	22.8	12606.7	22.8	10612.5
	22.82	13587.5	22.82	12600	22.82	10554.2
	22.84	13237.5	22.84	12873.3	22.84	10679.2
	22.86	13462.5	22.86	12513.3	22.86	10483.3
	22.88	13654.2	22.88	13013.3	22.88	10675
	22.9	13654.2	22.9	12780	22.9	10525
	22.92	13687.5	22.92	12920	22.92	10550
	22.94	13579.2	22.94	12586.7	22.94	10787.5
	22.96	13637.5	22.96	13280	22.96	10470.8
	22.98	13929.2	22.98	12606.7	22.98	10612.5
	23	13891.7	23	12786.7	23	10579.2
	23.02	13266.7	23.02	13093.3	23.02	10662.5
	23.04	13783.3	23.04	13066.7	23.04	10666.7
	23.06	13654.2	23.06	12520	23.06	10629.2
	23.08	13666.7	23.08	12900	23.08	10800
	23.1	13645.8	23.1	13233.3	23.1	10358.3
	23.12	13383.3	23.12	12880	23.12	10325
	23.14	13541.7	23.14	12666.7	23.14	10895.8
	23.16	13645.8	23.16	12373.3	23.16	10845.8
	23.18	13670.8	23.18	13100	23.18	11129.2
	23.2	14050	23.2	13013.3	23.2	10608.3
	23.22	13687.5	23.22	12840	23.22	10741.7
	23.24	13641.7	23.24	12773.3	23.24	10695.8
	23.26	13920.8	23.26	13000	23.26	10795.8
	23.28	13987.5	23.28	12793.3	23.28	10179.2
	23.3	13725	23.3	13013.3	23.3	10891.7
	23.32	13750	23.32	12540	23.32	10708.3
	23.34	13620.8	23.34	12873.3	23.34	10737.5
	23.36	13529.2	23.36	12866.7	23.36	10854.2
	23.38	13679.2	23.38	13126.7	23.38	10654.2
	23.4	13870.8	23.4	12966.7	23.4	11054.2
	23.42	13816.7	23.42	12953.3	23.42	10783.3
	23.44	13908.3	23.44	12980	23.44	10833.3
	23.46	14016.7	23.46	12986.7	23.46	11108.3
	23.48	14070.8	23.48	12853.3	23.48	10775
	23.5	14050	23.5	12860	23.5	11258.3
	23.52	13954.2	23.52	13126.7	23.52	10962.5
	23.54	13741.7	23.54	13206.7	23.54	11270.8
	23.56	13850	23.56	12993.3	23.56	10933.3
	23.58	13766.7	23.58	12866.7	23.58	11054.2
	23.6	14012.5	23.6	13100	23.6	11341.7
	23.62	13837.5	23.62	13046.7	23.62	10962.5
	23.64	13675	23.64	13026.7	23.64	10833.3
	23.66	13683.3	23.66	12786.7	23.66	10883.3
	23.68	14033.3	23.68	12873.3	23.68	10620.8
	23.7	13720.8	23.7	13386.7	23.7	11029.2
	23.72	14320.8	23.72	12786.7	23.72	10887.5
	23.74	13612.5	23.74	12860	23.74	10883.3
	23.76	13775	23.76	13086.7	23.76	10900
	23.78	14016.7	23.78	12980	23.78	11108.3
	23.8	13783.3	23.8	13686.7	23.8	11316.7
	23.82	13945.8	23.82	12946.7	23.82	11241.7
	23.84	13829.2	23.84	13046.7	23.84	10566.7
	23.86	13787.5	23.86	12973.3	23.86	11220.8
	23.88	14258.3	23.88	12753.3	23.88	11150
	23.9	14029.2	23.9	13366.7	23.9	11191.7
	23.92	13820.8	23.92	12933.3	23.92	11370.8
	23.94	13829.2	23.94	13046.7	23.94	11316.7
	23.96	14108.3	23.96	13373.3	23.96	11575
	23.98	14150	23.98	13446.7	23.98	10950
	24	14091.7	24	13280	24	11050
	24.02	14633.3	24.02	13600	24.02	11033.3
	24.04	14375	24.04	13706.7	24.04	11350
	24.06	14912.5	24.06	13193.3	24.06	11308.3
	24.08	14341.7	24.08	13053.3	24.08	11479.2
	24.1	14525	24.1	13653.3	24.1	11387.5
	24.12	14629.2	24.12	13666.7	24.12	11658.3
	24.14	14283.3	24.14	13533.3	24.14	11679.2
	24.16	14545.8	24.16	13533.3	24.16	11554.2
	24.18	14516.7	24.18	13540	24.18	11495.8
	24.2	14270.8	24.2	13593.3	24.2	11466.7
	24.22	14395.8	24.22	13620	24.22	11200
	24.24	14158.3	24.24	13753.3	24.24	11258.3
	24.26	14516.7	24.26	13460	24.26	11375
	24.28	14633.3	24.28	13546.7	24.28	11700
	24.3	14637.5	24.3	13626.7	24.3	12170.8
	24.32	14525	24.32	13420	24.32	12666.7
	24.34	14541.7	24.34	13640	24.34	12579.2
	24.36	14929.2	24.36	14513.3	24.36	12783.3
	24.38	14533.3	24.38	14713.3	24.38	12958.3
	24.4	15187.5	24.4	14626.7	24.4	13004.2
	24.42	15512.5	24.42	15433.3	24.42	12720.8
	24.44	15229.2	24.44	15986.7	24.44	12837.5
	24.46	15175	24.46	16706.7	24.46	13037.5
	24.48	15116.7	24.48	17073.3	24.48	13083.3
	24.5	15433.3	24.5	18320	24.5	12908.3
	24.52	15354.2	24.52	19780	24.52	12495.8
	24.54	15233.3	24.54	21186.7	24.54	12883.3
	24.56	15687.5	24.56	23306.7	24.56	12825
	24.58	15950	24.58	25940	24.58	13095.8
	24.6	16375	24.6	29220	24.6	13404.2
	24.62	16529.2	24.62	34633.3	24.62	14200
	24.64	17129.2	24.64	39466.7	24.64	14816.7
	24.66	17791.7	24.66	44773.3	24.66	16225
	24.68	19441.7	24.68	49093.3	24.68	18241.7
	24.7	21245.8	24.7	48053.3	24.7	20816.7
	24.72	22108.3	24.72	42660	24.72	23820.8
	24.74	24987.5	24.74	36893.3	24.74	28508.3
	24.76	28033.3	24.76	32186.7	24.76	32545.8
	24.78	31779.2	24.78	25186.7	24.78	36254.2
	24.8	35100	24.8	20926.7	24.8	38141.7
	24.82	39737.5	24.82	18040	24.82	37370.8
	24.84	42733.3	24.84	15506.7	24.84	34520.8
	24.86	44475	24.86	14986.7	24.86	30362.5
	24.88	44283.3	24.88	14626.7	24.88	25712.5
	24.9	42225	24.9	14753.3	24.9	21616.7
	24.92	38166.7	24.92	13886.7	24.92	18579.2
	24.94	33395.8	24.94	13726.7	24.94	15691.7
	24.96	28200	24.96	13373.3	24.96	13850
	24.98	23858.3	24.98	13160	24.98	13095.8
	25	20875	25	13940	25	12454.2
	25.02	18358.3	25.02	13820	25.02	12308.3
	25.04	16866.7	25.04	13780	25.04	12145.8
	25.06	16016.7	25.06	13540	25.06	12091.7
	25.08	15787.5	25.08	13626.7	25.08	12095.8
	25.1	15825	25.1	13506.7	25.1	12070.8
	25.12	15608.3	25.12	13120	25.12	11937.5
	25.14	14708.3	25.14	13593.3	25.14	11870.8
	25.16	15279.2	25.16	13173.3	25.16	11695.8
	25.18	14933.3	25.18	13493.3	25.18	12075
	25.2	14895.8	25.2	13586.7	25.2	11433.3
	25.22	15141.7	25.22	13986.7	25.22	11687.5
	25.24	14579.2	25.24	13680	25.24	11583.3
	25.26	14583.3	25.26	13433.3	25.26	11533.3
	25.28	14904.2	25.28	13240	25.28	11045.8
	25.3	14416.7	25.3	13246.7	25.3	11854.2
	25.32	14608.3	25.32	13520	25.32	11341.7
	25.34	14829.2	25.34	13226.7	25.34	11216.7
	25.36	14733.3	25.36	14186.7	25.36	11537.5
	25.38	14679.2	25.38	13580	25.38	11550
	25.4	14495.8	25.4	13313.3	25.4	11629.2
	25.42	14520.8	25.42	13406.7	25.42	11604.2
	25.44	14412.5	25.44	13446.7	25.44	11462.5
	25.46	14837.5	25.46	13220	25.46	11566.7
	25.48	15004.2	25.48	13233.3	25.48	11804.2
	25.5	14812.5	25.5	13140	25.5	11529.2
	25.52	14258.3	25.52	13300	25.52	11345.8
	25.54	14787.5	25.54	12933.3	25.54	11429.2
	25.56	14516.7	25.56	13253.3	25.56	11495.8
	25.58	14850	25.58	12960	25.58	11333.3
	25.6	15087.5	25.6	13540	25.6	11558.3
	25.62	15079.2	25.62	13566.7	25.62	11525
	25.64	14445.8	25.64	13513.3	25.64	11437.5
	25.66	14620.8	25.66	13373.3	25.66	11729.2
	25.68	15012.5	25.68	13466.7	25.68	11779.2
	25.7	14483.3	25.7	13506.7	25.7	11566.7
	25.72	14329.2	25.72	12566.7	25.72	11483.3
	25.74	14587.5	25.74	13360	25.74	11387.5
	25.76	14591.7	25.76	14026.7	25.76	11841.7
	25.78	14208.3	25.78	12720	25.78	11858.3
	25.8	14737.5	25.8	13440	25.8	11616.7
	25.82	14445.8	25.82	13826.7	25.82	11679.2
	25.84	14687.5	25.84	13406.7	25.84	11587.5
	25.86	14825	25.86	13280	25.86	11725
	25.88	14320.8	25.88	13260	25.88	12016.7
	25.9	14691.7	25.9	12900	25.9	11483.3
	25.92	15012.5	25.92	13280	25.92	11229.2
	25.94	14970.8	25.94	13180	25.94	11537.5
	25.96	14891.7	25.96	13166.7	25.96	11425
	25.98	14795.8	25.98	13226.7	25.98	11462.5
	26	14533.3	26	13840	26	11700
	26.02	14841.7	26.02	13240	26.02	11854.2
	26.04	14687.5	26.04	13180	26.04	11470.8
	26.06	14741.7	26.06	12933.3	26.06	11391.7
	26.08	14583.3	26.08	12986.7	26.08	11620.8
	26.1	14754.2	26.1	13233.3	26.1	11395.8
	26.12	14558.3	26.12	13046.7	26.12	11375
	26.14	14804.2	26.14	13733.3	26.14	11412.5
	26.16	14795.8	26.16	13113.3	26.16	11875
	26.18	14587.5	26.18	13360	26.18	12083.3
	26.2	14683.3	26.2	13260	26.2	11683.3
	26.22	14391.7	26.22	12846.7	26.22	11725
	26.24	14558.3	26.24	13433.3	26.24	11754.2
	26.26	14741.7	26.26	12926.7	26.26	11708.3
	26.28	14800	26.28	13753.3	26.28	11920.8
	26.3	14825	26.3	12973.3	26.3	11900
	26.32	14504.2	26.32	13320	26.32	11866.7
	26.34	14683.3	26.34	13680	26.34	11650
	26.36	14395.8	26.36	13766.7	26.36	11650
	26.38	14916.7	26.38	13860	26.38	11566.7
	26.4	14675	26.4	13420	26.4	11712.5
	26.42	14700	26.42	13300	26.42	11487.5
	26.44	15420.8	26.44	13520	26.44	11750
	26.46	14975	26.46	13500	26.46	11770.8
	26.48	14662.5	26.48	13053.3	26.48	11645.8
	26.5	15079.2	26.5	13113.3	26.5	11625
	26.52	15020.8	26.52	13240	26.52	11750
	26.54	14712.5	26.54	13560	26.54	11845.8
	26.56	14762.5	26.56	12706.7	26.56	11708.3
	26.58	15020.8	26.58	13166.7	26.58	11491.7
	26.6	14575	26.6	13626.7	26.6	11666.7
	26.62	14875	26.62	13240	26.62	11491.7
	26.64	15429.2	26.64	13493.3	26.64	11512.5
	26.66	14770.8	26.66	13340	26.66	11550
	26.68	15275	26.68	13113.3	26.68	11654.2
	26.7	14895.8	26.7	13053.3	26.7	11545.8
	26.72	14991.7	26.72	13273.3	26.72	11604.2
	26.74	15200	26.74	12920	26.74	11491.7
	26.76	15329.2	26.76	13266.7	26.76	11820.8
	26.78	14900	26.78	13520	26.78	11833.3
	26.8	14600	26.8	13373.3	26.8	11416.7
	26.82	14766.7	26.82	13686.7	26.82	11583.3
	26.84	14920.8	26.84	13366.7	26.84	11733.3
	26.86	14937.5	26.86	13313.3	26.86	11837.5
	26.88	15187.5	26.88	13540	26.88	11816.7
	26.9	15125	26.9	13240	26.9	11354.2
	26.92	14879.2	26.92	13560	26.92	11750
	26.94	14920.8	26.94	13540	26.94	11975
	26.96	14879.2	26.96	13493.3	26.96	11829.2
	26.98	15070.8	26.98	13126.7	26.98	11883.3
	27	14779.2	27	13233.3	27	11604.2
	27.02	15125	27.02	13533.3	27.02	11687.5
	27.04	14916.7	27.04	13606.7	27.04	11325
	27.06	14962.5	27.06	13153.3	27.06	11570.8
	27.08	15375	27.08	13440	27.08	12020.8
	27.1	15283.3	27.1	13773.3	27.1	11791.7
	27.12	14704.2	27.12	12893.3	27.12	11766.7
	27.14	15045.8	27.14	12626.7	27.14	11712.5
	27.16	14970.8	27.16	13140	27.16	11812.5
	27.18	15233.3	27.18	13266.7	27.18	11933.3
	27.2	15154.2	27.2	13140	27.2	11754.2
	27.22	14916.7	27.22	13293.3	27.22	11941.7
	27.24	15141.7	27.24	12986.7	27.24	11875
	27.26	15066.7	27.26	13660	27.26	11891.7
	27.28	14750	27.28	13766.7	27.28	11579.2
	27.3	14791.7	27.3	12713.3	27.3	11608.3
	27.32	14975	27.32	13473.3	27.32	11491.7
	27.34	15050	27.34	13146.7	27.34	11858.3
	27.36	14954.2	27.36	13326.7	27.36	11683.3
	27.38	15291.7	27.38	13073.3	27.38	11595.8
	27.4	15120.8	27.4	13066.7	27.4	11758.3
	27.42	15350	27.42	13593.3	27.42	11658.3
	27.44	15100	27.44	13313.3	27.44	11875
	27.46	14879.2	27.46	13193.3	27.46	11637.5
	27.48	14600	27.48	13353.3	27.48	11966.7
	27.5	14675	27.5	13540	27.5	11595.8
	27.52	15316.7	27.52	13406.7	27.52	11675
	27.54	14800	27.54	13020	27.54	11558.3
	27.56	15187.5	27.56	13240	27.56	11608.3
	27.58	14908.3	27.58	12966.7	27.58	11566.7
	27.6	14629.2	27.6	13486.7	27.6	11662.5
	27.62	14683.3	27.62	13066.7	27.62	11320.8
	27.64	15150	27.64	13273.3	27.64	11716.7
	27.66	14958.3	27.66	13313.3	27.66	11691.7
	27.68	14725	27.68	13020	27.68	11470.8
	27.7	15366.7	27.7	13626.7	27.7	12104.2
	27.72	15304.2	27.72	13186.7	27.72	12025
	27.74	15433.3	27.74	13293.3	27.74	11687.5
	27.76	15091.7	27.76	12960	27.76	11741.7
	27.78	15241.7	27.78	13186.7	27.78	12062.5
	27.8	14991.7	27.8	13300	27.8	12087.5
	27.82	15525	27.82	13426.7	27.82	12154.2
	27.84	15408.3	27.84	12900	27.84	11816.7
	27.86	15133.3	27.86	12440	27.86	12158.3
	27.88	14941.7	27.88	13506.7	27.88	11862.5
	27.9	15520.8	27.9	13700	27.9	11770.8
	27.92	15345.8	27.92	13466.7	27.92	11858.3
	27.94	14862.5	27.94	13466.7	27.94	12116.7
	27.96	15125	27.96	13386.7	27.96	11908.3
	27.98	15004.2	27.98	13446.7	27.98	12116.7
	28	15100	28	13940	28	11779.2
	28.02	15420.8	28.02	13826.7	28.02	12229.2
	28.04	15166.7	28.04	13693.3	28.04	12179.2
	28.06	15100	28.06	13486.7	28.06	11795.8
	28.08	15025	28.08	13446.7	28.08	12095.8
	28.1	15412.5	28.1	13000	28.1	12154.2
	28.12	15608.3	28.12	13053.3	28.12	11662.5
	28.14	15220.8	28.14	13406.7	28.14	11725
	28.16	15150	28.16	13540	28.16	11458.3
	28.18	14987.5	28.18	13846.7	28.18	12075
	28.2	15458.3	28.2	13426.7	28.2	11737.5
	28.22	15329.2	28.22	13346.7	28.22	11891.7
	28.24	15308.3	28.24	13580	28.24	12166.7
	28.26	15112.5	28.26	13660	28.26	12183.3
	28.28	15445.8	28.28	13913.3	28.28	12083.3
	28.3	15429.2	28.3	13480	28.3	12020.8
	28.32	15295.8	28.32	13486.7	28.32	11920.8
	28.34	15350	28.34	13346.7	28.34	11812.5
	28.36	15358.3	28.36	13653.3	28.36	12150
	28.38	15533.3	28.38	13560	28.38	11854.2
	28.4	15712.5	28.4	13546.7	28.4	12120.8
	28.42	15333.3	28.42	13273.3	28.42	12141.7
	28.44	15291.7	28.44	13566.7	28.44	12129.2
	28.46	15108.3	28.46	13853.3	28.46	12250
	28.48	15825	28.48	13300	28.48	12154.2
	28.5	15500	28.5	13266.7	28.5	11975
	28.52	15429.2	28.52	13400	28.52	11937.5
	28.54	15320.8	28.54	13506.7	28.54	12075
	28.56	15179.2	28.56	13213.3	28.56	12175
	28.58	15341.7	28.58	13260	28.58	12037.5
	28.6	15733.3	28.6	13213.3	28.6	12108.3
	28.62	15583.3	28.62	13320	28.62	12241.7
	28.64	15250	28.64	13193.3	28.64	12020.8
	28.66	15175	28.66	13006.7	28.66	12383.3
	28.68	15300	28.68	13726.7	28.68	12229.2
	28.7	15325	28.7	13380	28.7	12195.8
	28.72	15620.8	28.72	13666.7	28.72	12154.2
	28.74	15416.7	28.74	13773.3	28.74	11800
	28.76	15325	28.76	13146.7	28.76	11812.5
	28.78	15441.7	28.78	13113.3	28.78	12112.5
	28.8	15270.8	28.8	13260	28.8	12095.8
	28.82	15308.3	28.82	13533.3	28.82	11933.3
	28.84	15800	28.84	13580	28.84	11758.3
	28.86	15341.7	28.86	13233.3	28.86	12054.2
	28.88	15487.5	28.88	13420	28.88	12095.8
	28.9	15483.3	28.9	13560	28.9	12141.7
	28.92	15679.2	28.92	13953.3	28.92	12270.8
	28.94	15320.8	28.94	13926.7	28.94	12070.8
	28.96	15595.8	28.96	13493.3	28.96	12287.5
	28.98	15325	28.98	13940	28.98	11966.7
	29	15645.8	29	13613.3	29	11758.3
	29.02	15620.8	29.02	13353.3	29.02	11912.5
	29.04	15575	29.04	13446.7	29.04	11729.2
	29.06	15308.3	29.06	13906.7	29.06	12383.3
	29.08	15670.8	29.08	13613.3	29.08	12066.7
	29.1	15283.3	29.1	13913.3	29.1	12075
	29.12	15679.2	29.12	13326.7	29.12	12129.2
	29.14	15845.8	29.14	13453.3	29.14	12116.7
	29.16	15525	29.16	13060	29.16	12350
	29.18	15533.3	29.18	13646.7	29.18	11995.8
	29.2	15737.5	29.2	13133.3	29.2	12125
	29.22	15600	29.22	13980	29.22	12270.8
	29.24	15425	29.24	13793.3	29.24	12062.5
	29.26	15854.2	29.26	13400	29.26	12170.8
	29.28	15450	29.28	13706.7	29.28	12075
	29.3	15708.3	29.3	13820	29.3	12041.7
	29.32	15362.5	29.32	13326.7	29.32	12279.2
	29.34	15191.7	29.34	13980	29.34	12387.5
	29.36	15800	29.36	13733.3	29.36	11883.3
	29.38	15370.8	29.38	13473.3	29.38	12270.8
	29.4	15595.8	29.4	13346.7	29.4	11966.7
	29.42	15270.8	29.42	13726.7	29.42	12129.2
	29.44	15683.3	29.44	13853.3	29.44	12175
	29.46	15837.5	29.46	13000	29.46	12304.2
	29.48	15508.3	29.48	13933.3	29.48	12066.7
	29.5	15437.5	29.5	13746.7	29.5	12175
	29.52	15337.5	29.52	13340	29.52	12170.8
	29.54	15066.7	29.54	13433.3	29.54	12300
	29.56	15558.3	29.56	13866.7	29.56	12175
	29.58	15695.8	29.58	13566.7	29.58	12204.2
	29.6	16470.8	29.6	13193.3	29.6	11950
	29.62	15750	29.62	13646.7	29.62	12275
	29.64	15845.8	29.64	13480	29.64	12325
	29.66	15279.2	29.66	13493.3	29.66	12204.2
	29.68	15208.3	29.68	13333.3	29.68	12337.5
	29.7	15458.3	29.7	13840	29.7	12795.8
	29.72	15370.8	29.72	13846.7	29.72	12070.8
	29.74	15054.2	29.74	13200	29.74	12212.5
	29.76	15312.5	29.76	13913.3	29.76	12504.2
	29.78	15254.2	29.78	13706.7	29.78	12300
	29.8	15595.8	29.8	13793.3	29.8	12233.3
	29.82	15716.7	29.82	13533.3	29.82	11920.8
	29.84	15362.5	29.84	13620	29.84	11945.8
	29.86	15575	29.86	13653.3	29.86	12279.2
	29.88	16025	29.88	13760	29.88	12262.5
	29.9	15829.2	29.9	13446.7	29.9	12225
	29.92	15762.5	29.92	13800	29.92	12533.3
	29.94	15633.3	29.94	13660	29.94	12283.3
	29.96	15858.3	29.96	13946.7	29.96	12312.5
	29.98	15558.3	29.98	13620	29.98	12345.8
	30	15837.5	30	13526.7	30	12604.2
	30.02	15887.5	30.02	13686.7	30.02	12691.7
	30.04	15787.5	30.04	14206.7	30.04	12400
	30.06	15737.5	30.06	13760	30.06	12300
	30.08	15645.8	30.08	13553.3	30.08	11791.7
	30.1	15787.5	30.1	13333.3	30.1	12387.5
	30.12	15433.3	30.12	13973.3	30.12	12475
	30.14	15625	30.14	13733.3	30.14	12508.3
	30.16	15808.3	30.16	13640	30.16	12329.2
	30.18	15908.3	30.18	14106.7	30.18	12558.3
	30.2	15720.8	30.2	13806.7	30.2	12266.7
	30.22	16116.7	30.22	14120	30.22	12254.2
	30.24	16058.3	30.24	14520	30.24	12041.7
	30.26	15933.3	30.26	14440	30.26	11941.7
	30.28	16025	30.28	14926.7	30.28	12637.5
	30.3	15566.7	30.3	14246.7	30.3	12354.2
	30.32	15754.2	30.32	14806.7	30.32	12704.2
	30.34	15958.3	30.34	14820	30.34	12750
	30.36	16129.2	30.36	14486.7	30.36	12970.8
	30.38	16470.8	30.38	14760	30.38	13125
	30.4	16320.8	30.4	14180	30.4	13016.7
	30.42	16441.7	30.42	14386.7	30.42	13358.3
	30.44	16000	30.44	13860	30.44	13200
	30.46	16391.7	30.46	13780	30.46	12791.7
	30.48	16458.3	30.48	13146.7	30.48	13050
	30.5	16645.8	30.5	13560	30.5	12825
	30.52	16533.3	30.52	13966.7	30.52	12783.3
	30.54	16516.7	30.54	14226.7	30.54	12633.3
	30.56	16570.8	30.56	13580	30.56	12625
	30.58	16441.7	30.58	13766.7	30.58	12466.7
	30.6	16025	30.6	13566.7	30.6	12350
	30.62	16141.7	30.62	13786.7	30.62	12479.2
	30.64	15991.7	30.64	14140	30.64	12533.3
	30.66	16045.8	30.66	13793.3	30.66	12100
	30.68	15625	30.68	13626.7	30.68	12362.5
	30.7	15629.2	30.7	13520	30.7	12325
	30.72	15704.2	30.72	14093.3	30.72	13195.8
	30.74	15879.2	30.74	13626.7	30.74	12466.7
	30.76	16291.7	30.76	13740	30.76	12075
	30.78	16212.5	30.78	13353.3	30.78	12820.8
	30.8	15975	30.8	13580	30.8	12545.8
	30.82	16333.3	30.82	13480	30.82	12433.3
	30.84	15895.8	30.84	13746.7	30.84	12637.5
	30.86	15554.2	30.86	13726.7	30.86	12162.5
	30.88	15716.7	30.88	14120	30.88	12541.7
	30.9	15587.5	30.9	13500	30.9	12437.5
	30.92	15429.2	30.92	13373.3	30.92	12300
	30.94	15912.5	30.94	13253.3	30.94	12583.3
	30.96	15637.5	30.96	13433.3	30.96	12062.5
	30.98	15825	30.98	13960	30.98	12137.5
	31	15766.7	31	13660	31	12279.2
	31.02	15858.3	31.02	13333.3	31.02	12587.5
	31.04	15704.2	31.04	13413.3	31.04	12191.7
	31.06	15658.3	31.06	13833.3	31.06	12500
	31.08	15620.8	31.08	13526.7	31.08	12708.3
	31.1	15420.8	31.1	13740	31.1	12654.2
	31.12	15679.2	31.12	14333.3	31.12	12500
	31.14	15770.8	31.14	14426.7	31.14	12508.3
	31.16	15700	31.16	13713.3	31.16	12712.5
	31.18	15591.7	31.18	13720	31.18	12183.3
	31.2	15862.5	31.2	13113.3	31.2	12137.5
	31.22	15433.3	31.22	13340	31.22	12479.2
	31.24	16037.5	31.24	13073.3	31.24	12558.3
	31.26	15687.5	31.26	13226.7	31.26	12612.5
	31.28	16095.8	31.28	13546.7	31.28	12687.5
	31.3	15695.8	31.3	13033.3	31.3	12662.5
	31.32	16208.3	31.32	13600	31.32	12504.2
	31.34	15745.8	31.34	14173.3	31.34	12425
	31.36	15966.7	31.36	13640	31.36	12150
	31.38	16250	31.38	13660	31.38	12516.7
	31.4	16162.5	31.4	13473.3	31.4	12754.2
	31.42	16116.7	31.42	14140	31.42	12445.8
	31.44	16104.2	31.44	13440	31.44	12458.3
	31.46	15520.8	31.46	13880	31.46	12145.8
	31.48	15670.8	31.48	13853.3	31.48	12408.3
	31.5	16020.8	31.5	13740	31.5	12295.8
	31.52	15783.3	31.52	13706.7	31.52	12262.5
	31.54	15645.8	31.54	13466.7	31.54	12400
	31.56	15904.2	31.56	13480	31.56	12358.3
	31.58	15750	31.58	13753.3	31.58	12758.3
	31.6	15933.3	31.6	13553.3	31.6	12629.2
	31.62	15920.8	31.62	13940	31.62	12687.5
	31.64	15508.3	31.64	13446.7	31.64	12312.5
	31.66	16112.5	31.66	13533.3	31.66	12137.5
	31.68	15554.2	31.68	14166.7	31.68	12762.5
	31.7	16045.8	31.7	13700	31.7	12325
	31.72	16062.5	31.72	13706.7	31.72	12579.2
	31.74	16237.5	31.74	13253.3	31.74	12154.2
	31.76	15879.2	31.76	13746.7	31.76	12304.2
	31.78	15795.8	31.78	13233.3	31.78	12433.3
	31.8	15866.7	31.8	13260	31.8	12091.7
	31.82	15966.7	31.82	13006.7	31.82	12025
	31.84	15879.2	31.84	13580	31.84	12345.8
	31.86	15916.7	31.86	13366.7	31.86	12812.5
	31.88	15762.5	31.88	13753.3	31.88	12495.8
	31.9	16020.8	31.9	13540	31.9	12241.7
	31.92	15875	31.92	13786.7	31.92	11925
	31.94	15791.7	31.94	14033.3	31.94	12479.2
	31.96	16254.2	31.96	13540	31.96	12566.7
	31.98	15962.5	31.98	13566.7	31.98	12162.5
	32	15987.5	32	14006.7	32	12475
	32.02	15970.8	32.02	13920	32.02	12379.2
	32.04	15995.8	32.04	13813.3	32.04	12629.2
	32.06	15637.5	32.06	13806.7	32.06	12604.2
	32.08	15879.2	32.08	13506.7	32.08	12516.7
	32.1	15908.3	32.1	13586.7	32.1	12525
	32.12	15787.5	32.12	14140	32.12	12300
	32.14	15729.2	32.14	13786.7	32.14	12941.7
	32.16	16395.8	32.16	13706.7	32.16	12225
	32.18	15925	32.18	13726.7	32.18	12429.2
	32.2	15691.7	32.2	13460	32.2	12337.5
	32.22	15745.8	32.22	13706.7	32.22	12045.8
	32.24	15941.7	32.24	13500	32.24	12500
	32.26	16291.7	32.26	13746.7	32.26	12562.5
	32.28	16016.7	32.28	13600	32.28	12658.3
	32.3	16300	32.3	13653.3	32.3	12491.7
	32.32	15883.3	32.32	14280	32.32	12620.8
	32.34	15975	32.34	13933.3	32.34	12533.3
	32.36	15695.8	32.36	13793.3	32.36	12558.3
	32.38	15945.8	32.38	13940	32.38	12462.5
	32.4	16175	32.4	13620	32.4	12850
	32.42	15545.8	32.42	14360	32.42	12308.3
	32.44	16070.8	32.44	13306.7	32.44	12666.7
	32.46	16108.3	32.46	13346.7	32.46	12229.2
	32.48	16004.2	32.48	13520	32.48	12604.2
	32.5	16158.3	32.5	13706.7	32.5	12262.5
	32.52	15912.5	32.52	13613.3	32.52	12508.3
	32.54	16162.5	32.54	13693.3	32.54	12633.3
	32.56	16333.3	32.56	13753.3	32.56	12695.8
	32.58	16025	32.58	13053.3	32.58	12595.8
	32.6	16250	32.6	13433.3	32.6	12658.3
	32.62	16250	32.62	13540	32.62	12745.8
	32.64	16912.5	32.64	13620	32.64	12620.8
	32.66	16195.8	32.66	13546.7	32.66	12662.5
	32.68	16162.5	32.68	13360	32.68	12633.3
	32.7	16433.3	32.7	13626.7	32.7	12500
	32.72	15762.5	32.72	13593.3	32.72	12154.2
	32.74	16045.8	32.74	13773.3	32.74	12708.3
	32.76	15925	32.76	13700	32.76	12175
	32.78	16083.3	32.78	13986.7	32.78	12554.2
	32.8	16504.2	32.8	13580	32.8	12100
	32.82	15912.5	32.82	13253.3	32.82	12341.7
	32.84	15675	32.84	13980	32.84	12504.2
	32.86	16275	32.86	13486.7	32.86	12529.2
	32.88	15766.7	32.88	13540	32.88	12633.3
	32.9	15920.8	32.9	13720	32.9	13016.7
	32.92	16237.5	32.92	13973.3	32.92	12850
	32.94	16345.8	32.94	13720	32.94	12495.8
	32.96	15845.8	32.96	13713.3	32.96	12550
	32.98	15833.3	32.98	14393.3	32.98	12837.5
	33	16141.7	33	13886.7	33	12416.7
	33.02	15816.7	33.02	13473.3	33.02	12383.3
	33.04	16254.2	33.04	13506.7	33.04	12545.8
	33.06	16229.2	33.06	12873.3	33.06	12629.2
	33.08	16300	33.08	13646.7	33.08	12329.2
	33.1	15979.2	33.1	13740	33.1	12875
	33.12	16562.5	33.12	14086.7	33.12	12441.7
	33.14	16804.2	33.14	13433.3	33.14	12795.8
	33.16	16266.7	33.16	13386.7	33.16	12908.3
	33.18	16208.3	33.18	13526.7	33.18	12808.3
	33.2	15929.2	33.2	13860	33.2	12991.7
	33.22	16037.5	33.22	13966.7	33.22	12620.8
	33.24	16037.5	33.24	13760	33.24	12816.7
	33.26	16379.2	33.26	14160	33.26	13012.5
	33.28	16520.8	33.28	13813.3	33.28	12808.3
	33.3	16125	33.3	13873.3	33.3	12125
	33.32	16520.8	33.32	13786.7	33.32	12500
	33.34	15962.5	33.34	13593.3	33.34	12675
	33.36	15895.8	33.36	13640	33.36	12662.5
	33.38	16079.2	33.38	13560	33.38	12662.5
	33.4	16358.3	33.4	13673.3	33.4	12745.8
	33.42	16229.2	33.42	14260	33.42	12537.5
	33.44	16491.7	33.44	13853.3	33.44	12500
	33.46	16333.3	33.46	13906.7	33.46	12445.8
	33.48	16008.3	33.48	13993.3	33.48	12491.7
	33.5	16154.2	33.5	13933.3	33.5	12175
	33.52	16170.8	33.52	13826.7	33.52	12462.5
	33.54	15837.5	33.54	13900	33.54	12470.8
	33.56	16129.2	33.56	13873.3	33.56	12916.7
	33.58	15991.7	33.58	13293.3	33.58	12966.7
	33.6	16358.3	33.6	14146.7	33.6	12637.5
	33.62	16083.3	33.62	13620	33.62	12691.7
	33.64	16395.8	33.64	13420	33.64	12562.5
	33.66	16195.8	33.66	13606.7	33.66	12833.3
	33.68	15716.7	33.68	13486.7	33.68	12400
	33.7	16179.2	33.7	13913.3	33.7	12800
	33.72	15770.8	33.72	13486.7	33.72	12758.3
	33.74	16570.8	33.74	14046.7	33.74	13041.7
	33.76	16220.8	33.76	14206.7	33.76	12662.5
	33.78	16387.5	33.78	13840	33.78	12700
	33.8	16712.5	33.8	14213.3	33.8	12983.3
	33.82	16312.5	33.82	14153.3	33.82	12779.2
	33.84	16112.5	33.84	14040	33.84	13037.5
	33.86	15983.3	33.86	13946.7	33.86	12720.8
	33.88	16129.2	33.88	13580	33.88	12200
	33.9	15720.8	33.9	13946.7	33.9	12841.7
	33.92	16187.5	33.92	13793.3	33.92	12445.8
	33.94	16541.7	33.94	13913.3	33.94	13062.5
	33.96	15962.5	33.96	13980	33.96	12845.8
	33.98	15841.7	33.98	13726.7	33.98	12954.2
	34	15941.7	34	13613.3	34	12895.8
	34.02	16108.3	34.02	14200	34.02	12804.2
	34.04	16250	34.04	14353.3	34.04	13012.5
	34.06	16245.8	34.06	14286.7	34.06	12883.3
	34.08	16470.8	34.08	14086.7	34.08	13050
	34.1	16295.8	34.1	14060	34.1	13054.2
	34.12	16233.3	34.12	13853.3	34.12	12466.7
	34.14	16216.7	34.14	14173.3	34.14	12891.7
	34.16	16100	34.16	14200	34.16	12945.8
	34.18	16366.7	34.18	14080	34.18	12758.3
	34.2	16325	34.2	13893.3	34.2	12637.5
	34.22	16591.7	34.22	14086.7	34.22	13170.8
	34.24	16770.8	34.24	13640	34.24	12787.5
	34.26	16333.3	34.26	14033.3	34.26	12891.7
	34.28	16358.3	34.28	13966.7	34.28	13270.8
	34.3	16445.8	34.3	14040	34.3	13075
	34.32	16358.3	34.32	13886.7	34.32	12833.3
	34.34	16508.3	34.34	13680	34.34	12966.7
	34.36	16400	34.36	14086.7	34.36	12945.8
	34.38	16225	34.38	14166.7	34.38	13066.7
	34.4	16066.7	34.4	14240	34.4	12995.8
	34.42	16375	34.42	14500	34.42	12741.7
	34.44	16591.7	34.44	14273.3	34.44	12995.8
	34.46	16687.5	34.46	14480	34.46	13045.8
	34.48	16412.5	34.48	14426.7	34.48	12870.8
	34.5	17033.3	34.5	14306.7	34.5	12641.7
	34.52	16537.5	34.52	13880	34.52	13054.2
	34.54	15912.5	34.54	14620	34.54	13345.8
	34.56	16054.2	34.56	14433.3	34.56	12845.8
	34.58	16545.8	34.58	14206.7	34.58	12925
	34.6	16545.8	34.6	14480	34.6	12854.2
	34.62	16570.8	34.62	14280	34.62	12987.5
	34.64	16700	34.64	14040	34.64	13062.5
	34.66	16795.8	34.66	13926.7	34.66	13487.5
	34.68	16754.2	34.68	13966.7	34.68	13445.8
	34.7	16808.3	34.7	14060	34.7	13316.7
	34.72	16575	34.72	13940	34.72	13475
	34.74	16741.7	34.74	14346.7	34.74	13308.3
	34.76	16466.7	34.76	14166.7	34.76	13720.8
	34.78	16583.3	34.78	13933.3	34.78	13804.2
	34.8	16820.8	34.8	14540	34.8	13966.7
	34.82	16958.3	34.82	14893.3	34.82	14650
	34.84	17054.2	34.84	15106.7	34.84	14300
	34.86	17391.7	34.86	15493.3	34.86	14120.8
	34.88	17333.3	34.88	15860	34.88	14450
	34.9	17450	34.9	16220	34.9	14762.5
	34.92	17462.5	34.92	16993.3	34.92	14841.7
	34.94	17500	34.94	17960	34.94	14512.5
	34.96	17829.2	34.96	19400	34.96	14962.5
	34.98	17641.7	34.98	20753.3	34.98	15429.2
	35	17670.8	35	22233.3	35	15725
	35.02	17791.7	35.02	24940	35.02	16750
	35.04	18429.2	35.04	27453.3	35.04	17304.2
	35.06	18858.3	35.06	31753.3	35.06	18933.3
	35.08	19225	35.08	36573.3	35.08	19891.7
	35.1	19741.7	35.1	43026.7	35.1	22041.7
	35.12	21862.5	35.12	49893.3	35.12	24495.8
	35.14	23216.7	35.14	56660	35.14	28600
	35.16	25633.3	35.16	58100	35.16	32375
	35.18	28470.8	35.18	52053.3	35.18	37020.8
	35.2	31750	35.2	45400	35.2	39937.5
	35.22	36216.7	35.22	40393.3	35.22	40779.2
	35.24	41750	35.24	37140	35.24	40704.2
	35.26	46450	35.26	33913.3	35.26	40066.7
	35.28	50970.8	35.28	27660	35.28	36650
	35.3	54470.8	35.3	21686.7	35.3	33466.7
	35.32	54187.5	35.32	19006.7	35.32	29287.5
	35.34	52545.8	35.34	16960	35.34	26345.8
	35.36	50712.5	35.36	16106.7	35.36	23116.7
	35.38	46512.5	35.38	14693.3	35.38	20654.2
	35.4	42141.7	35.4	15393.3	35.4	18033.3
	35.42	36841.7	35.42	15146.7	35.42	16345.8
	35.44	32412.5	35.44	14773.3	35.44	15325
	35.46	28683.3	35.46	15286.7	35.46	14241.7
	35.48	24608.3	35.48	14646.7	35.48	13925
	35.5	21654.2	35.5	14533.3	35.5	13845.8
	35.52	19854.2	35.52	14520	35.52	13558.3
	35.54	18491.7	35.54	14480	35.54	13608.3
	35.56	18487.5	35.56	14253.3	35.56	13487.5
	35.58	17341.7	35.58	14033.3	35.58	13275
	35.6	17291.7	35.6	14146.7	35.6	13470.8
	35.62	17429.2	35.62	14546.7	35.62	13383.3
	35.64	17616.7	35.64	14326.7	35.64	13058.3
	35.66	17287.5	35.66	14540	35.66	13400
	35.68	17045.8	35.68	14660	35.68	13358.3
	35.7	17175	35.7	14026.7	35.7	12920.8
	35.72	17120.8	35.72	14620	35.72	13245.8
	35.74	16854.2	35.74	14333.3	35.74	13245.8
	35.76	16462.5	35.76	14506.7	35.76	13329.2
	35.78	16779.2	35.78	14426.7	35.78	13091.7
	35.8	16825	35.8	13713.3	35.8	13079.2
	35.82	16666.7	35.82	14620	35.82	13145.8
	35.84	16445.8	35.84	14053.3	35.84	13154.2
	35.86	16708.3	35.86	13886.7	35.86	13320.8
	35.88	16562.5	35.88	14180	35.88	13158.3
	35.9	16608.3	35.9	14200	35.9	13425
	35.92	16487.5	35.92	14166.7	35.92	13004.2
	35.94	16345.8	35.94	14286.7	35.94	13270.8
	35.96	16779.2	35.96	14213.3	35.96	13195.8
	35.98	16550	35.98	14066.7	35.98	13137.5
	36	16333.3	36	14526.7	36	12987.5
	36.02	17045.8	36.02	14653.3	36.02	13037.5
	36.04	16670.8	36.04	14253.3	36.04	13145.8
	36.06	16462.5	36.06	13840	36.06	12933.3
	36.08	16616.7	36.08	14240	36.08	12808.3
	36.1	16358.3	36.1	14260	36.1	13000
	36.12	16462.5	36.12	14226.7	36.12	13283.3
	36.14	16350	36.14	14153.3	36.14	13100
	36.16	16275	36.16	13820	36.16	13254.2
	36.18	17045.8	36.18	13713.3	36.18	13029.2
	36.2	16570.8	36.2	14360	36.2	13325
	36.22	16595.8	36.22	14193.3	36.22	13312.5
	36.24	16483.3	36.24	14600	36.24	13100
	36.26	16654.2	36.26	13886.7	36.26	13037.5
	36.28	16858.3	36.28	14466.7	36.28	12833.3
	36.3	16537.5	36.3	14280	36.3	13254.2
	36.32	16416.7	36.32	13753.3	36.32	13516.7
	36.34	16445.8	36.34	13920	36.34	13241.7
	36.36	16741.7	36.36	14160	36.36	12966.7
	36.38	16550	36.38	14520	36.38	13058.3
	36.4	16870.8	36.4	13973.3	36.4	13404.2
	36.42	16379.2	36.42	13973.3	36.42	13087.5
	36.44	16575	36.44	14066.7	36.44	12937.5
	36.46	16475	36.46	14233.3	36.46	13241.7
	36.48	16633.3	36.48	14460	36.48	13266.7
	36.5	16066.7	36.5	14080	36.5	13087.5
	36.52	16962.5	36.52	14300	36.52	13200
	36.54	16383.3	36.54	14460	36.54	13370.8
	36.56	16416.7	36.56	14366.7	36.56	13137.5
	36.58	16408.3	36.58	13793.3	36.58	13145.8
	36.6	16370.8	36.6	14093.3	36.6	13329.2
	36.62	16579.2	36.62	13966.7	36.62	13270.8
	36.64	17016.7	36.64	14293.3	36.64	13054.2
	36.66	16529.2	36.66	14193.3	36.66	13350
	36.68	16491.7	36.68	14273.3	36.68	13633.3
	36.7	16887.5	36.7	13653.3	36.7	12975
	36.72	16704.2	36.72	14213.3	36.72	13379.2
	36.74	16420.8	36.74	13886.7	36.74	13320.8
	36.76	16575	36.76	14000	36.76	13212.5
	36.78	16495.8	36.78	14066.7	36.78	13075
	36.8	15916.7	36.8	14026.7	36.8	13054.2
	36.82	16508.3	36.82	14026.7	36.82	13154.2
	36.84	17037.5	36.84	14086.7	36.84	13300
	36.86	16237.5	36.86	13973.3	36.86	13025
	36.88	16479.2	36.88	13806.7	36.88	13216.7
	36.9	16354.2	36.9	14080	36.9	12995.8
	36.92	16616.7	36.92	14353.3	36.92	13229.2
	36.94	16216.7	36.94	14260	36.94	13366.7
	36.96	16416.7	36.96	14226.7	36.96	13758.3
	36.98	16150	36.98	14313.3	36.98	13495.8
	37	16504.2	37	14246.7	37	13120.8
	37.02	16370.8	37.02	14133.3	37.02	13004.2
	37.04	16704.2	37.04	13780	37.04	13312.5
	37.06	16345.8	37.06	14353.3	37.06	13375
	37.08	16283.3	37.08	14526.7	37.08	13095.8
	37.1	16191.7	37.1	14080	37.1	12945.8
	37.12	16687.5	37.12	14073.3	37.12	13541.7
	37.14	16429.2	37.14	14240	37.14	13708.3
	37.16	16095.8	37.16	13600	37.16	13216.7
	37.18	16637.5	37.18	14206.7	37.18	12966.7
	37.2	16541.7	37.2	13926.7	37.2	13558.3
	37.22	16512.5	37.22	14193.3	37.22	13029.2
	37.24	16608.3	37.24	14306.7	37.24	13045.8
	37.26	16283.3	37.26	13733.3	37.26	13379.2
	37.28	16429.2	37.28	14073.3	37.28	13391.7
	37.3	16516.7	37.3	14280	37.3	13291.7
	37.32	16433.3	37.32	13740	37.32	13208.3
	37.34	16675	37.34	14260	37.34	13004.2
	37.36	16933.3	37.36	14773.3	37.36	13250
	37.38	16525	37.38	14066.7	37.38	13183.3
	37.4	16545.8	37.4	13793.3	37.4	13029.2
	37.42	16804.2	37.42	14040	37.42	13079.2
	37.44	16700	37.44	14126.7	37.44	13108.3
	37.46	16720.8	37.46	14193.3	37.46	13325
	37.48	16450	37.48	13826.7	37.48	12862.5
	37.5	16729.2	37.5	14220	37.5	13054.2
	37.52	16500	37.52	14446.7	37.52	13050
	37.54	16766.7	37.54	14353.3	37.54	13404.2
	37.56	16370.8	37.56	14286.7	37.56	13158.3
	37.58	16500	37.58	14266.7	37.58	13362.5
	37.6	16487.5	37.6	14733.3	37.6	13212.5
	37.62	16608.3	37.62	14140	37.62	13304.2
	37.64	16575	37.64	14393.3	37.64	13033.3
	37.66	16645.8	37.66	14553.3	37.66	13637.5
	37.68	16783.3	37.68	14213.3	37.68	13325
	37.7	16408.3	37.7	14433.3	37.7	13341.7
	37.72	16708.3	37.72	13953.3	37.72	12954.2
	37.74	16816.7	37.74	14073.3	37.74	13175
	37.76	16500	37.76	13480	37.76	13383.3
	37.78	17045.8	37.78	14060	37.78	13429.2
	37.8	17220.8	37.8	14773.3	37.8	13483.3
	37.82	17204.2	37.82	14026.7	37.82	13712.5
	37.84	17495.8	37.84	14313.3	37.84	13787.5
	37.86	17854.2	37.86	14146.7	37.86	13916.7
	37.88	17016.7	37.88	14593.3	37.88	13537.5
	37.9	17237.5	37.9	14233.3	37.9	13387.5
	37.92	17216.7	37.92	14400	37.92	13745.8
	37.94	16958.3	37.94	14893.3	37.94	14229.2
	37.96	17179.2	37.96	14586.7	37.96	13787.5
	37.98	16991.7	37.98	14140	37.98	13195.8
	38	16933.3	38	14793.3	38	13337.5
	38.02	16954.2	38.02	14460	38.02	13229.2
	38.04	16595.8	38.04	14660	38.04	13587.5
	38.06	16400	38.06	13986.7	38.06	13775
	38.08	16304.2	38.08	14560	38.08	13179.2
	38.1	16787.5	38.1	14493.3	38.1	13016.7
	38.12	16737.5	38.12	14106.7	38.12	13150
	38.14	16595.8	38.14	14253.3	38.14	13012.5
	38.16	16375	38.16	14446.7	38.16	13233.3
	38.18	16654.2	38.18	14366.7	38.18	13475
	38.2	16937.5	38.2	14266.7	38.2	13212.5
	38.22	16637.5	38.22	14233.3	38.22	13475
	38.24	16679.2	38.24	14300	38.24	13483.3
	38.26	16516.7	38.26	14360	38.26	13216.7
	38.28	16729.2	38.28	13906.7	38.28	13412.5
	38.3	16820.8	38.3	14253.3	38.3	13554.2
	38.32	16008.3	38.32	14346.7	38.32	13320.8
	38.34	16662.5	38.34	14406.7	38.34	13425
	38.36	16625	38.36	14093.3	38.36	13562.5
	38.38	16650	38.38	14513.3	38.38	13345.8
	38.4	16650	38.4	14360	38.4	13200
	38.42	16591.7	38.42	14060	38.42	13350
	38.44	16604.2	38.44	14400	38.44	13408.3
	38.46	16704.2	38.46	14506.7	38.46	13912.5
	38.48	16854.2	38.48	13960	38.48	13691.7
	38.5	16854.2	38.5	14166.7	38.5	13433.3
	38.52	16220.8	38.52	14293.3	38.52	13512.5
	38.54	17045.8	38.54	14386.7	38.54	13429.2
	38.56	16529.2	38.56	14133.3	38.56	13887.5
	38.58	16745.8	38.58	14160	38.58	13754.2
	38.6	16887.5	38.6	14806.7	38.6	13279.2
	38.62	16900	38.62	13946.7	38.62	13416.7
	38.64	16945.8	38.64	14166.7	38.64	13087.5
	38.66	17212.5	38.66	14613.3	38.66	13420.8
	38.68	16825	38.68	14060	38.68	13362.5
	38.7	16900	38.7	14286.7	38.7	13366.7
	38.72	16325	38.72	14260	38.72	13412.5
	38.74	16366.7	38.74	14766.7	38.74	13162.5
	38.76	16820.8	38.76	14260	38.76	13195.8
	38.78	16912.5	38.78	14606.7	38.78	13437.5
	38.8	16725	38.8	14506.7	38.8	13383.3
	38.82	16675	38.82	14806.7	38.82	13554.2
	38.84	16691.7	38.84	14800	38.84	13583.3
	38.86	16870.8	38.86	13980	38.86	13758.3
	38.88	16537.5	38.88	14213.3	38.88	13387.5
	38.9	16500	38.9	14473.3	38.9	13333.3
	38.92	16891.7	38.92	14213.3	38.92	13695.8
	38.94	16566.7	38.94	14753.3	38.94	13604.2
	38.96	16862.5	38.96	14066.7	38.96	13854.2
	38.98	16691.7	38.98	14700	38.98	13575
	39	16562.5	39	15146.7	39	13462.5
	39.02	17333.3	39.02	14860	39.02	14183.3
	39.04	17150	39.04	14353.3	39.04	13770.8
	39.06	17187.5	39.06	14966.7	39.06	13783.3
	39.08	17025	39.08	14993.3	39.08	13570.8
	39.1	16920.8	39.1	14753.3	39.1	14512.5
	39.12	16841.7	39.12	15153.3	39.12	14250
	39.14	17137.5	39.14	15840	39.14	14545.8
	39.16	17141.7	39.16	15240	39.16	14245.8
	39.18	17525	39.18	15480	39.18	14395.8
	39.2	17495.8	39.2	15453.3	39.2	14441.7
	39.22	17508.3	39.22	16020	39.22	14366.7
	39.24	17254.2	39.24	16573.3	39.24	14820.8
	39.26	17579.2	39.26	17360	39.26	15025
	39.28	17345.8	39.28	18646.7	39.28	15200
	39.3	17562.5	39.3	19040	39.3	15854.2
	39.32	18037.5	39.32	19906.7	39.32	16604.2
	39.34	18125	39.34	21780	39.34	17254.2
	39.36	18312.5	39.36	23593.3	39.36	18695.8
	39.38	18750	39.38	27360	39.38	20204.2
	39.4	19616.7	39.4	30480	39.4	21491.7
	39.42	21100	39.42	33000	39.42	22504.2
	39.44	22087.5	39.44	35613.3	39.44	24337.5
	39.46	23354.2	39.46	35260	39.46	25500
	39.48	25145.8	39.48	33633.3	39.48	27316.7
	39.5	27679.2	39.5	30626.7	39.5	28100
	39.52	29308.3	39.52	28286.7	39.52	28466.7
	39.54	32712.5	39.54	27120	39.54	27729.2
	39.56	34708.3	39.56	26386.7	39.56	27829.2
	39.58	36075	39.58	22993.3	39.58	25883.3
	39.6	37020.8	39.6	20913.3	39.6	23770.8
	39.62	37445.8	39.62	18593.3	39.62	22262.5
	39.64	36395.8	39.64	17566.7	39.64	20745.8
	39.66	35116.7	39.66	16926.7	39.66	19487.5
	39.68	33570.8	39.68	16380	39.68	17604.2
	39.7	31883.3	39.7	15700	39.7	16704.2
	39.72	28983.3	39.72	15300	39.72	15625
	39.74	26408.3	39.74	15013.3	39.74	15341.7
	39.76	24991.7	39.76	15186.7	39.76	14516.7
	39.78	23008.3	39.78	14873.3	39.78	14650
	39.8	21645.8	39.8	14626.7	39.8	14125
	39.82	20300	39.82	14780	39.82	14316.7
	39.84	19720.8	39.84	14946.7	39.84	14025
	39.86	18820.8	39.86	14666.7	39.86	14079.2
	39.88	17795.8	39.88	14593.3	39.88	14295.8
	39.9	17679.2	39.9	14680	39.9	13816.7
	39.92	17775	39.92	14873.3	39.92	13862.5
	39.94	17129.2	39.94	15173.3	39.94	14087.5
	39.96	17070.8	39.96	14306.7	39.96	13783.3
	39.98	16854.2	39.98	14680	39.98	13870.8
	40	17183.3	40	14640	40	14095.8
	40.02	16983.3	40.02	14100	40.02	13862.5
	40.04	17220.8	40.04	14840	40.04	14129.2
	40.06	17204.2	40.06	15140	40.06	13691.7
	40.08	17491.7	40.08	14460	40.08	13887.5
	40.1	17295.8	40.1	14233.3	40.1	13704.2
	40.12	17125	40.12	14680	40.12	13787.5
	40.14	17170.8	40.14	14853.3	40.14	13608.3
	40.16	16975	40.16	14920	40.16	13504.2
	40.18	16691.7	40.18	14653.3	40.18	13495.8
	40.2	16791.7	40.2	14733.3	40.2	13537.5
	40.22	16975	40.22	14113.3	40.22	13733.3
	40.24	17183.3	40.24	14206.7	40.24	13683.3
	40.26	16950	40.26	14580	40.26	13704.2
	40.28	16487.5	40.28	14733.3	40.28	14075
	40.3	16754.2	40.3	14773.3	40.3	13716.7
	40.32	16779.2	40.32	14226.7	40.32	14054.2
	40.34	16591.7	40.34	14546.7	40.34	13500
	40.36	16829.2	40.36	14073.3	40.36	13420.8
	40.38	16533.3	40.38	14706.7	40.38	13925
	40.4	17054.2	40.4	14686.7	40.4	14075
	40.42	17066.7	40.42	14406.7	40.42	13733.3
	40.44	16895.8	40.44	14593.3	40.44	13616.7
	40.46	17245.8	40.46	14360	40.46	13995.8
	40.48	17095.8	40.48	14800	40.48	14025
	40.5	16945.8	40.5	14766.7	40.5	13712.5
	40.52	16891.7	40.52	14633.3	40.52	13695.8
	40.54	16637.5	40.54	14713.3	40.54	13791.7
	40.56	16554.2	40.56	14746.7	40.56	13787.5
	40.58	16712.5	40.58	14520	40.58	13050
	40.6	17004.2	40.6	15373.3	40.6	13695.8
	40.62	16770.8	40.62	14613.3	40.62	13816.7
	40.64	16958.3	40.64	14560	40.64	13708.3
	40.66	16466.7	40.66	14406.7	40.66	13837.5
	40.68	16637.5	40.68	14386.7	40.68	14091.7
	40.7	16458.3	40.7	14293.3	40.7	13629.2
	40.72	16333.3	40.72	15093.3	40.72	14108.3
	40.74	16537.5	40.74	15033.3	40.74	13537.5
	40.76	16987.5	40.76	14320	40.76	13616.7
	40.78	16504.2	40.78	14720	40.78	13962.5
	40.8	16558.3	40.8	14726.7	40.8	13720.8
	40.82	16870.8	40.82	14213.3	40.82	13833.3
	40.84	16754.2	40.84	14460	40.84	13845.8
	40.86	16675	40.86	14106.7	40.86	13491.7
	40.88	16650	40.88	14773.3	40.88	13820.8
	40.9	16791.7	40.9	14606.7	40.9	13970.8
	40.92	16895.8	40.92	14920	40.92	13587.5
	40.94	16620.8	40.94	14246.7	40.94	13908.3
	40.96	17020.8	40.96	14613.3	40.96	13604.2
	40.98	16916.7	40.98	14813.3	40.98	13733.3
	41	16850	41	14686.7	41	13725
	41.02	17095.8	41.02	14386.7	41.02	13879.2
	41.04	16537.5	41.04	14453.3	41.04	13995.8
	41.06	16491.7	41.06	14400	41.06	13716.7
	41.08	16804.2	41.08	14100	41.08	13625
	41.1	16787.5	41.1	14380	41.1	14158.3
	41.12	16875	41.12	14413.3	41.12	13679.2
	41.14	16604.2	41.14	14560	41.14	13775
	41.16	16770.8	41.16	14540	41.16	13579.2
	41.18	16754.2	41.18	14486.7	41.18	13733.3
	41.2	16845.8	41.2	14466.7	41.2	13495.8
	41.22	16795.8	41.22	14613.3	41.22	13845.8
	41.24	17050	41.24	14546.7	41.24	13837.5
	41.26	16929.2	41.26	14746.7	41.26	13575
	41.28	16679.2	41.28	14793.3	41.28	13720.8
	41.3	16529.2	41.3	14580	41.3	13683.3
	41.32	16308.3	41.32	14833.3	41.32	13833.3
	41.34	16545.8	41.34	14700	41.34	13904.2
	41.36	16970.8	41.36	14720	41.36	13816.7
	41.38	17058.3	41.38	14813.3	41.38	13670.8
	41.4	17200	41.4	14380	41.4	13612.5
	41.42	17250	41.42	14466.7	41.42	14054.2
	41.44	17025	41.44	14526.7	41.44	13816.7
	41.46	16829.2	41.46	14793.3	41.46	13729.2
	41.48	17012.5	41.48	14780	41.48	13533.3
	41.5	16650	41.5	14453.3	41.5	13666.7
	41.52	16462.5	41.52	15060	41.52	13945.8
	41.54	16691.7	41.54	14660	41.54	13554.2
	41.56	17037.5	41.56	14300	41.56	13720.8
	41.58	17208.3	41.58	14686.7	41.58	13754.2
	41.6	17141.7	41.6	14560	41.6	13525
	41.62	17162.5	41.62	15326.7	41.62	13591.7
	41.64	16937.5	41.64	14633.3	41.64	13566.7
	41.66	16491.7	41.66	15013.3	41.66	13775
	41.68	16550	41.68	14706.7	41.68	13741.7
	41.7	16708.3	41.7	15013.3	41.7	14175
	41.72	16791.7	41.72	15140	41.72	14304.2
	41.74	16633.3	41.74	14826.7	41.74	13716.7
	41.76	16958.3	41.76	14866.7	41.76	13458.3
	41.78	16870.8	41.78	14986.7	41.78	13937.5
	41.8	17070.8	41.8	14920	41.8	13641.7
	41.82	16737.5	41.82	14633.3	41.82	13795.8
	41.84	17212.5	41.84	14620	41.84	13958.3
	41.86	16429.2	41.86	14693.3	41.86	14137.5
	41.88	16379.2	41.88	14426.7	41.88	13966.7
	41.9	16658.3	41.9	14866.7	41.9	13741.7
	41.92	17112.5	41.92	14466.7	41.92	13991.7
	41.94	16837.5	41.94	14300	41.94	13891.7
	41.96	17016.7	41.96	14553.3	41.96	13962.5
	41.98	16912.5	41.98	14446.7	41.98	13783.3
	42	16654.2	42	15000	42	13816.7
	42.02	17025	42.02	14620	42.02	14120.8
	42.04	16316.7	42.04	14786.7	42.04	13987.5
	42.06	16512.5	42.06	14380	42.06	13487.5
	42.08	16929.2	42.08	14940	42.08	13845.8
	42.1	17091.7	42.1	14633.3	42.1	13808.3
	42.12	16758.3	42.12	14900	42.12	13495.8
	42.14	16637.5	42.14	14853.3	42.14	14041.7
	42.16	16645.8	42.16	15113.3	42.16	13837.5
	42.18	16741.7	42.18	15100	42.18	14312.5
	42.2	16454.2	42.2	14846.7	42.2	13875
	42.22	17033.3	42.22	14720	42.22	14154.2
	42.24	17191.7	42.24	14626.7	42.24	14062.5
	42.26	16508.3	42.26	14560	42.26	13712.5
	42.28	16791.7	42.28	14713.3	42.28	13708.3
	42.3	16483.3	42.3	14913.3	42.3	13979.2
	42.32	16554.2	42.32	14400	42.32	13745.8
	42.34	16920.8	42.34	15313.3	42.34	13579.2
	42.36	16833.3	42.36	14906.7	42.36	13833.3
	42.38	16829.2	42.38	14546.7	42.38	14004.2
	42.4	16991.7	42.4	14720	42.4	13762.5
	42.42	17483.3	42.42	14973.3	42.42	13741.7
	42.44	17087.5	42.44	14446.7	42.44	13775
	42.46	16325	42.46	14726.7	42.46	13870.8
	42.48	17116.7	42.48	14326.7	42.48	13291.7
	42.5	16704.2	42.5	15173.3	42.5	13654.2
	42.52	17070.8	42.52	14640	42.52	14150
	42.54	17416.7	42.54	14713.3	42.54	14095.8
	42.56	17016.7	42.56	14520	42.56	13720.8
	42.58	16837.5	42.58	14866.7	42.58	13779.2
	42.6	17237.5	42.6	14940	42.6	13691.7
	42.62	16645.8	42.62	14220	42.62	13641.7
	42.64	16308.3	42.64	15106.7	42.64	13975
	42.66	17241.7	42.66	14433.3	42.66	13920.8
	42.68	17091.7	42.68	14380	42.68	13858.3
	42.7	16954.2	42.7	14460	42.7	13729.2
	42.72	16962.5	42.72	14246.7	42.72	13687.5
	42.74	16712.5	42.74	14900	42.74	13912.5
	42.76	16908.3	42.76	15013.3	42.76	14033.3
	42.78	16520.8	42.78	14806.7	42.78	13791.7
	42.8	16762.5	42.8	14520	42.8	13741.7
	42.82	17066.7	42.82	15013.3	42.82	13770.8
	42.84	17120.8	42.84	14426.7	42.84	13612.5
	42.86	16983.3	42.86	14233.3	42.86	14354.2
	42.88	16891.7	42.88	14793.3	42.88	14650
	42.9	16891.7	42.9	14893.3	42.9	14016.7
	42.92	16691.7	42.92	15240	42.92	14229.2
	42.94	16945.8	42.94	14640	42.94	14179.2
	42.96	16933.3	42.96	14673.3	42.96	14250
	42.98	16516.7	42.98	15320	42.98	14350
	43	16966.7	43	14700	43	14508.3
	43.02	17229.2	43.02	15080	43.02	14220.8
	43.04	17004.2	43.04	15206.7	43.04	13883.3
	43.06	16670.8	43.06	15000	43.06	13862.5
	43.08	17125	43.08	15320	43.08	14287.5
	43.1	17141.7	43.1	15006.7	43.1	14375
	43.12	17158.3	43.12	14720	43.12	14112.5
	43.14	17054.2	43.14	15086.7	43.14	14337.5
	43.16	16925	43.16	15406.7	43.16	14633.3
	43.18	17433.3	43.18	15253.3	43.18	14654.2
	43.2	17300	43.2	15626.7	43.2	14508.3
	43.22	17187.5	43.22	15900	43.22	14979.2
	43.24	16983.3	43.24	16140	43.24	14733.3
	43.26	17129.2	43.26	16446.7	43.26	15512.5
	43.28	17295.8	43.28	16553.3	43.28	15604.2
	43.3	17254.2	43.3	17640	43.3	15750
	43.32	17487.5	43.32	18613.3	43.32	16004.2
	43.34	17545.8	43.34	19366.7	43.34	16745.8
	43.36	18241.7	43.36	20086.7	43.36	17337.5
	43.38	18666.7	43.38	20266.7	43.38	17179.2
	43.4	18933.3	43.4	20346.7	43.4	17895.8
	43.42	19320.8	43.42	19860	43.42	17720.8
	43.44	19862.5	43.44	19193.3	43.44	17604.2
	43.46	20287.5	43.46	18833.3	43.46	17650
	43.48	20333.3	43.48	18120	43.48	17983.3
	43.5	20145.8	43.5	17946.7	43.5	17370.8
	43.52	20950	43.52	17713.3	43.52	17058.3
	43.54	21275	43.54	17166.7	43.54	16445.8
	43.56	21054.2	43.56	17020	43.56	16287.5
	43.58	20866.7	43.58	15833.3	43.58	15775
	43.6	20495.8	43.6	16026.7	43.6	15183.3
	43.62	20458.3	43.62	15033.3	43.62	15279.2
	43.64	20075	43.64	15140	43.64	15191.7
	43.66	19516.7	43.66	15226.7	43.66	14616.7
	43.68	18891.7	43.68	15366.7	43.68	14362.5
	43.7	18695.8	43.7	15240	43.7	14483.3
	43.72	18533.3	43.72	14886.7	43.72	14408.3
	43.74	18070.8	43.74	15013.3	43.74	14404.2
	43.76	18075	43.76	15120	43.76	14033.3
	43.78	17154.2	43.78	14533.3	43.78	13712.5
	43.8	17425	43.8	14820	43.8	14045.8
	43.82	17216.7	43.82	14980	43.82	13954.2
	43.84	17437.5	43.84	14813.3	43.84	14154.2
	43.86	16808.3	43.86	14666.7	43.86	13970.8
	43.88	17341.7	43.88	14660	43.88	14291.7
	43.9	17125	43.9	14380	43.9	14187.5
	43.92	17237.5	43.92	14993.3	43.92	14008.3
	43.94	17170.8	43.94	14580	43.94	14108.3
	43.96	16808.3	43.96	14540	43.96	14120.8
	43.98	17108.3	43.98	15180	43.98	14175
	44	17070.8	44	14300	44	14620.8
	44.02	16841.7	44.02	14280	44.02	13716.7
	44.04	16362.5	44.04	14486.7	44.04	14108.3
	44.06	16829.2	44.06	14600	44.06	14170.8
	44.08	16995.8	44.08	14726.7	44.08	13916.7
	44.1	16850	44.1	15086.7	44.1	13945.8
	44.12	17166.7	44.12	14973.3	44.12	14104.2
	44.14	17041.7	44.14	15046.7	44.14	14266.7
	44.16	17050	44.16	14813.3	44.16	14029.2
	44.18	16604.2	44.18	14906.7	44.18	14075
	44.2	17179.2	44.2	15386.7	44.2	14191.7
	44.22	16654.2	44.22	15040	44.22	14287.5
	44.24	17270.8	44.24	14706.7	44.24	14441.7
	44.26	16858.3	44.26	15220	44.26	14316.7
	44.28	16941.7	44.28	14546.7	44.28	14366.7
	44.3	17175	44.3	14820	44.3	14095.8
	44.32	16583.3	44.32	14620	44.32	13833.3
	44.34	16604.2	44.34	14546.7	44.34	14183.3
	44.36	16691.7	44.36	15133.3	44.36	14429.2
	44.38	16966.7	44.38	14633.3	44.38	14350
	44.4	16954.2	44.4	14766.7	44.4	13937.5
	44.42	16754.2	44.42	14693.3	44.42	14020.8
	44.44	16487.5	44.44	15040	44.44	13958.3
	44.46	16750	44.46	14846.7	44.46	14112.5
	44.48	16895.8	44.48	14753.3	44.48	14237.5
	44.5	16825	44.5	15293.3	44.5	14041.7
	44.52	16962.5	44.52	14586.7	44.52	14041.7
	44.54	17170.8	44.54	14740	44.54	14266.7
	44.56	16812.5	44.56	14680	44.56	13891.7
	44.58	16816.7	44.58	14953.3	44.58	14100
	44.6	16945.8	44.6	15073.3	44.6	14325
	44.62	17037.5	44.62	14833.3	44.62	14008.3
	44.64	17204.2	44.64	14466.7	44.64	14212.5
	44.66	16858.3	44.66	14673.3	44.66	14029.2
	44.68	16950	44.68	14660	44.68	14458.3
	44.7	16804.2	44.7	14720	44.7	13979.2
	44.72	16858.3	44.72	15200	44.72	13866.7
	44.74	16845.8	44.74	14713.3	44.74	14075
	44.76	16662.5	44.76	15006.7	44.76	14250
	44.78	17245.8	44.78	14906.7	44.78	13958.3
	44.8	16729.2	44.8	14913.3	44.8	14141.7
	44.82	16754.2	44.82	15266.7	44.82	13729.2
	44.84	16708.3	44.84	15380	44.84	14116.7
	44.86	16608.3	44.86	14966.7	44.86	14062.5
	44.88	16783.3	44.88	14666.7	44.88	13883.3
	44.9	17058.3	44.9	15053.3	44.9	14175
	44.92	16891.7	44.92	15106.7	44.92	14054.2
	44.94	17112.5	44.94	14773.3	44.94	14020.8
	44.96	16916.7	44.96	14806.7	44.96	14220.8
	44.98	17208.3	44.98	14693.3	44.98	14291.7
	45	16850	45	14793.3	45	14175
	45.02	16620.8	45.02	14980	45.02	14425
	45.04	17020.8	45.04	14500	45.04	14216.7
	45.06	17379.2	45.06	14713.3	45.06	14175
	45.08	16887.5	45.08	14933.3	45.08	14229.2
	45.1	16950	45.1	14486.7	45.1	14308.3
	45.12	16970.8	45.12	14846.7	45.12	13662.5
	45.14	16883.3	45.14	15260	45.14	14162.5
	45.16	17083.3	45.16	15406.7	45.16	14091.7
	45.18	16841.7	45.18	15373.3	45.18	14620.8
	45.2	16758.3	45.2	15180	45.2	14075
	45.22	16895.8	45.22	14900	45.22	14387.5
	45.24	17054.2	45.24	14993.3	45.24	14120.8
	45.26	16929.2	45.26	15293.3	45.26	14562.5
	45.28	16837.5	45.28	14933.3	45.28	13737.5
	45.3	17158.3	45.3	14720	45.3	14379.2
	45.32	16954.2	45.32	15386.7	45.32	14004.2
	45.34	17179.2	45.34	14646.7	45.34	14116.7
	45.36	16600	45.36	14960	45.36	13820.8
	45.38	17091.7	45.38	14906.7	45.38	13837.5
	45.4	16995.8	45.4	15293.3	45.4	14258.3
	45.42	16754.2	45.42	14820	45.42	14108.3
	45.44	17079.2	45.44	14726.7	45.44	14154.2
	45.46	17033.3	45.46	15233.3	45.46	14012.5
	45.48	17387.5	45.48	15213.3	45.48	14270.8
	45.5	16791.7	45.5	14706.7	45.5	14383.3
	45.52	16645.8	45.52	14966.7	45.52	14166.7
	45.54	16879.2	45.54	14873.3	45.54	14162.5
	45.56	16770.8	45.56	14980	45.56	13966.7
	45.58	16500	45.58	15126.7	45.58	14350
	45.6	16904.2	45.6	14506.7	45.6	14329.2
	45.62	17329.2	45.62	15353.3	45.62	14204.2
	45.64	17304.2	45.64	14633.3	45.64	14362.5
	45.66	16720.8	45.66	15186.7	45.66	14395.8
	45.68	16550	45.68	15193.3	45.68	13958.3
	45.7	17083.3	45.7	14886.7	45.7	14300
	45.72	16612.5	45.72	15320	45.72	14191.7
	45.74	16716.7	45.74	14866.7	45.74	14133.3
	45.76	16770.8	45.76	15206.7	45.76	14054.2
	45.78	17170.8	45.78	15260	45.78	14195.8
	45.8	16837.5	45.8	14706.7	45.8	13833.3
	45.82	16595.8	45.82	14920	45.82	14104.2
	45.84	17016.7	45.84	14980	45.84	14158.3
	45.86	16762.5	45.86	14346.7	45.86	14245.8
	45.88	16850	45.88	15153.3	45.88	14445.8
	45.9	16695.8	45.9	14953.3	45.9	14254.2
	45.92	16787.5	45.92	14940	45.92	14037.5
	45.94	17145.8	45.94	14986.7	45.94	14275
	45.96	17491.7	45.96	14840	45.96	13895.8
	45.98	17008.3	45.98	14313.3	45.98	14145.8
	46	17050	46	14993.3	46	14516.7
	46.02	17279.2	46.02	15026.7	46.02	14358.3
	46.04	16895.8	46.04	14780	46.04	14458.3
	46.06	16741.7	46.06	15300	46.06	14500
	46.08	16954.2	46.08	15200	46.08	13845.8
	46.1	16616.7	46.1	14746.7	46.1	14062.5
	46.12	16925	46.12	14913.3	46.12	14437.5
	46.14	16637.5	46.14	15300	46.14	14154.2
	46.16	16787.5	46.16	15266.7	46.16	14483.3
	46.18	17141.7	46.18	15053.3	46.18	14041.7
	46.2	17558.3	46.2	15173.3	46.2	14133.3
	46.22	17070.8	46.22	15026.7	46.22	14191.7
	46.24	17516.7	46.24	15186.7	46.24	14133.3
	46.26	17720.8	46.26	14700	46.26	14516.7
	46.28	17462.5	46.28	14673.3	46.28	13862.5
	46.3	16970.8	46.3	15566.7	46.3	13795.8
	46.32	17079.2	46.32	15000	46.32	14500
	46.34	17379.2	46.34	15213.3	46.34	14787.5
	46.36	17491.7	46.36	14933.3	46.36	14245.8
	46.38	17125	46.38	14513.3	46.38	14116.7
	46.4	17291.7	46.4	14780	46.4	14275
	46.42	16891.7	46.42	15220	46.42	14325
	46.44	17133.3	46.44	15173.3	46.44	14195.8
	46.46	16829.2	46.46	15226.7	46.46	14354.2
	46.48	17187.5	46.48	15053.3	46.48	14466.7
	46.5	17166.7	46.5	14860	46.5	14454.2
	46.52	17212.5	46.52	15293.3	46.52	13954.2
	46.54	17308.3	46.54	14993.3	46.54	14108.3
	46.56	16670.8	46.56	14840	46.56	14120.8
	46.58	16700	46.58	15053.3	46.58	14316.7
	46.6	17316.7	46.6	15140	46.6	14383.3
	46.62	17300	46.62	14646.7	46.62	13883.3
	46.64	16879.2	46.64	14926.7	46.64	14204.2
	46.66	17245.8	46.66	15333.3	46.66	14354.2
	46.68	17400	46.68	14906.7	46.68	14083.3
	46.7	16879.2	46.7	14760	46.7	14229.2
	46.72	16854.2	46.72	14713.3	46.72	14050
	46.74	16891.7	46.74	14960	46.74	14208.3
	46.76	16962.5	46.76	14600	46.76	14516.7
	46.78	17395.8	46.78	14606.7	46.78	14087.5
	46.8	17037.5	46.8	15000	46.8	13941.7
	46.82	16783.3	46.82	15146.7	46.82	14308.3
	46.84	16679.2	46.84	14980	46.84	14316.7
	46.86	16941.7	46.86	14966.7	46.86	14516.7
	46.88	16920.8	46.88	15160	46.88	14512.5
	46.9	17287.5	46.9	15673.3	46.9	14370.8
	46.92	16741.7	46.92	15193.3	46.92	14454.2
	46.94	16995.8	46.94	15066.7	46.94	14320.8
	46.96	16966.7	46.96	14660	46.96	13912.5
	46.98	16854.2	46.98	15040	46.98	13825
	47	16979.2	47	15106.7	47	14133.3
	47.02	17137.5	47.02	15040	47.02	14108.3
	47.04	17037.5	47.04	14820	47.04	14087.5
	47.06	16912.5	47.06	15140	47.06	14891.7
	47.08	17145.8	47.08	15033.3	47.08	14254.2
	47.1	16712.5	47.1	15473.3	47.1	14154.2
	47.12	17125	47.12	15473.3	47.12	14054.2
	47.14	16937.5	47.14	15113.3	47.14	14233.3
	47.16	16758.3	47.16	14966.7	47.16	14316.7
	47.18	16825	47.18	14986.7	47.18	13958.3
	47.2	16495.8	47.2	15506.7	47.2	14245.8
	47.22	17337.5	47.22	15193.3	47.22	14216.7
	47.24	16754.2	47.24	14820	47.24	14179.2
	47.26	16670.8	47.26	14920	47.26	14375
	47.28	16929.2	47.28	15273.3	47.28	14362.5
	47.3	17316.7	47.3	15193.3	47.3	14729.2
	47.32	17041.7	47.32	15333.3	47.32	14320.8
	47.34	17066.7	47.34	15566.7	47.34	14300
	47.36	16787.5	47.36	15600	47.36	14533.3
	47.38	16850	47.38	15046.7	47.38	14341.7
	47.4	17083.3	47.4	15226.7	47.4	14241.7
	47.42	16408.3	47.42	15300	47.42	14216.7
	47.44	16595.8	47.44	15026.7	47.44	13970.8
	47.46	16820.8	47.46	14946.7	47.46	14470.8
	47.48	16812.5	47.48	14733.3	47.48	13862.5
	47.5	16975	47.5	14940	47.5	14216.7
	47.52	16925	47.52	15280	47.52	14125
	47.54	16933.3	47.54	15466.7	47.54	13845.8
	47.56	16995.8	47.56	15040	47.56	13708.3
	47.58	16950	47.58	14833.3	47.58	14537.5
	47.6	17045.8	47.6	15120	47.6	14241.7
	47.62	16883.3	47.62	14993.3	47.62	14250
	47.64	16891.7	47.64	14806.7	47.64	14008.3
	47.66	16979.2	47.66	15220	47.66	14004.2
	47.68	16966.7	47.68	15133.3	47.68	14570.8
	47.7	16995.8	47.7	15100	47.7	14150
	47.72	16379.2	47.72	14886.7	47.72	14516.7
	47.74	16804.2	47.74	14980	47.74	13729.2
	47.76	17195.8	47.76	14866.7	47.76	14570.8
	47.78	17208.3	47.78	15360	47.78	14212.5
	47.8	16941.7	47.8	15020	47.8	14295.8
	47.82	16766.7	47.82	14973.3	47.82	14050
	47.84	16987.5	47.84	14953.3	47.84	14254.2
	47.86	16983.3	47.86	15200	47.86	14404.2
	47.88	17016.7	47.88	15140	47.88	13862.5
	47.9	16866.7	47.9	14886.7	47.9	14254.2
	47.92	16770.8	47.92	14906.7	47.92	14329.2
	47.94	17029.2	47.94	14900	47.94	14145.8
	47.96	16595.8	47.96	15146.7	47.96	14337.5
	47.98	16862.5	47.98	14820	47.98	14641.7
	48	16812.5	48	15113.3	48	14537.5
	48.02	16720.8	48.02	15193.3	48.02	14129.2
	48.04	17108.3	48.04	15106.7	48.04	14041.7
	48.06	16975	48.06	14673.3	48.06	14295.8
	48.08	16725	48.08	14866.7	48.08	14295.8
	48.1	17358.3	48.1	14966.7	48.1	14808.3
	48.12	16983.3	48.12	14966.7	48.12	14116.7
	48.14	16820.8	48.14	14526.7	48.14	14470.8
	48.16	16550	48.16	15293.3	48.16	14470.8
	48.18	16604.2	48.18	15026.7	48.18	14450
	48.2	16854.2	48.2	15213.3	48.2	14495.8
	48.22	16950	48.22	14486.7	48.22	14187.5
	48.24	17075	48.24	14933.3	48.24	14362.5
	48.26	17008.3	48.26	15166.7	48.26	14325
	48.28	17058.3	48.28	15106.7	48.28	13825
	48.3	16695.8	48.3	15520	48.3	14079.2
	48.32	16791.7	48.32	14540	48.32	14412.5
	48.34	17433.3	48.34	14840	48.34	14087.5
	48.36	17229.2	48.36	15220	48.36	14383.3
	48.38	16916.7	48.38	14540	48.38	14200
	48.4	16937.5	48.4	15006.7	48.4	14558.3
	48.42	16820.8	48.42	14913.3	48.42	14091.7
	48.44	16816.7	48.44	15300	48.44	14483.3
	48.46	17075	48.46	14846.7	48.46	14212.5
	48.48	17020.8	48.48	15206.7	48.48	14470.8
	48.5	16879.2	48.5	14953.3	48.5	14316.7
	48.52	16820.8	48.52	14960	48.52	14095.8
	48.54	17087.5	48.54	14833.3	48.54	14179.2
	48.56	16850	48.56	14566.7	48.56	14500
	48.58	17433.3	48.58	14846.7	48.58	14400
	48.6	17208.3	48.6	15346.7	48.6	14316.7
	48.62	17508.3	48.62	15213.3	48.62	14516.7
	48.64	16991.7	48.64	15253.3	48.64	14187.5
	48.66	17062.5	48.66	14933.3	48.66	14345.8
	48.68	17208.3	48.68	14626.7	48.68	14366.7
	48.7	17391.7	48.7	14846.7	48.7	14620.8
	48.72	16854.2	48.72	15426.7	48.72	14200
	48.74	17179.2	48.74	15260	48.74	14325
	48.76	16933.3	48.76	15066.7	48.76	14150
	48.78	17037.5	48.78	15253.3	48.78	14687.5
	48.8	17475	48.8	15293.3	48.8	14475
	48.82	16783.3	48.82	14833.3	48.82	14262.5
	48.84	17291.7	48.84	14906.7	48.84	14062.5
	48.86	16987.5	48.86	15146.7	48.86	13937.5
	48.88	17587.5	48.88	15306.7	48.88	14391.7
	48.9	17070.8	48.9	15413.3	48.9	14566.7
	48.92	16920.8	48.92	14693.3	48.92	14250
	48.94	16795.8	48.94	15126.7	48.94	14504.2
	48.96	16887.5	48.96	15093.3	48.96	14562.5
	48.98	16916.7	48.98	14993.3	48.98	14295.8
	49	17162.5	49	15080	49	14429.2
	49.02	17037.5	49.02	15033.3	49.02	14595.8
	49.04	16954.2	49.04	14746.7	49.04	14470.8
	49.06	17358.3	49.06	15246.7	49.06	14508.3
	49.08	16945.8	49.08	15180	49.08	14608.3
	49.1	17112.5	49.1	15026.7	49.1	13991.7
	49.12	17100	49.12	14986.7	49.12	14250
	49.14	16979.2	49.14	14960	49.14	14354.2
	49.16	17604.2	49.16	14933.3	49.16	13900
	49.18	17250	49.18	15186.7	49.18	14183.3
	49.2	17166.7	49.2	15220	49.2	14812.5
	49.22	16808.3	49.22	15160	49.22	14662.5
	49.24	16745.8	49.24	15146.7	49.24	14241.7
	49.26	16725	49.26	15120	49.26	14345.8
	49.28	17170.8	49.28	15020	49.28	14216.7
	49.3	16641.7	49.3	15160	49.3	14254.2
	49.32	16908.3	49.32	15880	49.32	14554.2
	49.34	17283.3	49.34	15253.3	49.34	14875
	49.36	17395.8	49.36	15346.7	49.36	14383.3
	49.38	17258.3	49.38	15213.3	49.38	14837.5
	49.4	17262.5	49.4	15300	49.4	14987.5
	49.42	16495.8	49.42	14820	49.42	14479.2
	49.44	16770.8	49.44	15660	49.44	14770.8
	49.46	17083.3	49.46	15653.3	49.46	14650
	49.48	16737.5	49.48	15613.3	49.48	14866.7
	49.5	17337.5	49.5	15273.3	49.5	14604.2
	49.52	16858.3	49.52	15406.7	49.52	14208.3
	49.54	17062.5	49.54	15160	49.54	14233.3
	49.56	17075	49.56	15260	49.56	14437.5
	49.58	17275	49.58	14966.7	49.58	14500
	49.6	17066.7	49.6	14906.7	49.6	14575
	49.62	17208.3	49.62	15313.3	49.62	14766.7
	49.64	17258.3	49.64	14893.3	49.64	14566.7
	49.66	17300	49.66	14793.3	49.66	14816.7
	49.68	17054.2	49.68	15113.3	49.68	14416.7
	49.7	17000	49.7	14826.7	49.7	14437.5
	49.72	16812.5	49.72	15173.3	49.72	14158.3
	49.74	17120.8	49.74	14960	49.74	14587.5
	49.76	17037.5	49.76	15933.3	49.76	14754.2
	49.78	17358.3	49.78	15920	49.78	14483.3
	49.8	17070.8	49.8	14993.3	49.8	14558.3
	49.82	17383.3	49.82	14986.7	49.82	14537.5
	49.84	17225	49.84	15360	49.84	14612.5
	49.86	17479.2	49.86	15020	49.86	14404.2
	49.88	17500	49.88	15240	49.88	14262.5
	49.9	17316.7	49.9	14993.3	49.9	14983.3
	49.92	17204.2	49.92	15160	49.92	14208.3
	49.94	17641.7	49.94	15953.3	49.94	14600
[truncated: 2,003 more rows]

## Sheet: Supplementary Figure 4b
	NaFeHCF-2		FeHCF-2		LiFeHCF-2
	2 Theta (deg.)	Intensity (a.u.)	2 Theta (deg.)	Intensity (a.u.)	2 Theta (deg.)	Intensity (a.u.)
	10	5833.33	10	4187.5	10	2912.5
	10.02	6183.33	10.02	4283.33	10.02	2858.33
	10.04	6137.5	10.04	4379.17	10.04	2895.83
	10.06	6083.33	10.06	4579.17	10.06	2804.17
	10.08	5950	10.08	4450	10.08	2937.5
	10.1	6104.17	10.1	4550	10.1	2904.17
	10.12	6195.83	10.12	4658.33	10.12	2737.5
	10.14	6141.67	10.14	4566.67	10.14	2925
	10.16	6095.83	10.16	4454.17	10.16	3058.33
	10.18	5954.17	10.18	4562.5	10.18	3050
	10.2	6279.17	10.2	4637.5	10.2	3162.5
	10.22	6183.33	10.22	4595.83	10.22	2950
	10.24	6162.5	10.24	4587.5	10.24	3083.33
	10.26	6337.5	10.26	4670.83	10.26	3108.33
	10.28	6462.5	10.28	4491.67	10.28	3070.83
	10.3	6200	10.3	4612.5	10.3	3112.5
	10.32	6270.83	10.32	4654.17	10.32	3062.5
	10.34	6312.5	10.34	4441.67	10.34	3100
	10.36	6375	10.36	4604.17	10.36	3270.83
	10.38	6600	10.38	4704.17	10.38	3158.33
	10.4	6029.17	10.4	4566.67	10.4	3154.17
	10.42	6358.33	10.42	4441.67	10.42	3241.67
	10.44	6141.67	10.44	4679.17	10.44	3087.5
	10.46	6208.33	10.46	4383.33	10.46	3212.5
	10.48	6245.83	10.48	4745.83	10.48	3308.33
	10.5	6487.5	10.5	4654.17	10.5	3304.17
	10.52	6295.83	10.52	4650	10.52	3500
	10.54	6483.33	10.54	4637.5	10.54	3450
	10.56	6591.67	10.56	4970.83	10.56	3245.83
	10.58	6254.17	10.58	4750	10.58	3362.5
	10.6	6308.33	10.6	4541.67	10.6	3545.83
	10.62	6341.67	10.62	4870.83	10.62	3370.83
	10.64	6408.33	10.64	4670.83	10.64	3416.67
	10.66	6441.67	10.66	4583.33	10.66	3408.33
	10.68	6445.83	10.68	4620.83	10.68	3350
	10.7	6662.5	10.7	4604.17	10.7	3566.67
	10.72	6458.33	10.72	4750	10.72	3454.17
	10.74	6616.67	10.74	4637.5	10.74	3625
	10.76	6645.83	10.76	4912.5	10.76	3675
	10.78	6391.67	10.78	4841.67	10.78	3529.17
	10.8	6466.67	10.8	4779.17	10.8	3487.5
	10.82	6754.17	10.82	4683.33	10.82	3520.83
	10.84	6520.83	10.84	4779.17	10.84	3612.5
	10.86	6425	10.86	4958.33	10.86	3487.5
	10.88	6587.5	10.88	5012.5	10.88	3479.17
	10.9	6729.17	10.9	4891.67	10.9	3637.5
	10.92	6579.17	10.92	4829.17	10.92	3675
	10.94	6554.17	10.94	4975	10.94	3679.17
	10.96	6800	10.96	4979.17	10.96	3475
	10.98	6633.33	10.98	4887.5	10.98	3854.17
	11	6512.5	11	4904.17	11	3887.5
	11.02	6779.17	11.02	4929.17	11.02	3650
	11.04	6562.5	11.04	5104.17	11.04	3633.33
	11.06	6908.33	11.06	5029.17	11.06	3695.83
	11.08	6437.5	11.08	5050	11.08	3691.67
	11.1	6633.33	11.1	5166.67	11.1	3908.33
	11.12	6791.67	11.12	5091.67	11.12	3708.33
	11.14	6750	11.14	4945.83	11.14	3966.67
	11.16	6920.83	11.16	5191.67	11.16	3833.33
	11.18	6991.67	11.18	5108.33	11.18	3687.5
	11.2	6833.33	11.2	5237.5	11.2	3825
	11.22	6641.67	11.22	5179.17	11.22	4208.33
	11.24	6937.5	11.24	5104.17	11.24	3937.5
	11.26	6733.33	11.26	5091.67	11.26	3925
	11.28	6791.67	11.28	5062.5	11.28	3958.33
	11.3	7187.5	11.3	5204.17	11.3	4112.5
	11.32	6808.33	11.32	5162.5	11.32	4150
	11.34	6908.33	11.34	5129.17	11.34	3929.17
	11.36	6950	11.36	5212.5	11.36	4175
	11.38	7150	11.38	5050	11.38	4016.67
	11.4	6833.33	11.4	5266.67	11.4	4208.33
	11.42	6933.33	11.42	5320.83	11.42	4191.67
	11.44	6991.67	11.44	5033.33	11.44	4070.83
	11.46	7150	11.46	5600	11.46	4166.67
	11.48	6987.5	11.48	5225	11.48	4258.33
	11.5	7012.5	11.5	5241.67	11.5	4254.17
	11.52	6904.17	11.52	5116.67	11.52	4266.67
	11.54	7062.5	11.54	5404.17	11.54	4320.83
	11.56	7045.83	11.56	5266.67	11.56	4212.5
	11.58	7179.17	11.58	5500	11.58	4312.5
	11.6	7400	11.6	5345.83	11.6	4337.5
	11.62	7000	11.62	5425	11.62	4191.67
	11.64	7358.33	11.64	5262.5	11.64	4245.83
	11.66	6879.17	11.66	5325	11.66	4483.33
	11.68	6895.83	11.68	5108.33	11.68	4416.67
	11.7	6991.67	11.7	5287.5	11.7	4475
	11.72	7387.5	11.72	5412.5	11.72	4341.67
	11.74	7183.33	11.74	5350	11.74	4504.17
	11.76	7070.83	11.76	5329.17	11.76	4554.17
	11.78	7158.33	11.78	5320.83	11.78	4554.17
	11.8	7183.33	11.8	5320.83	11.8	4387.5
	11.82	7220.83	11.82	5216.67	11.82	4629.17
	11.84	6995.83	11.84	5383.33	11.84	4654.17
	11.86	7116.67	11.86	5316.67	11.86	4566.67
	11.88	7433.33	11.88	5416.67	11.88	4575
	11.9	7179.17	11.9	5575	11.9	4712.5
	11.92	7208.33	11.92	5433.33	11.92	4654.17
	11.94	7216.67	11.94	5054.17	11.94	4562.5
	11.96	7333.33	11.96	5345.83	11.96	4662.5
	11.98	7495.83	11.98	5379.17	11.98	4583.33
	12	7345.83	12	5329.17	12	4812.5
	12.02	7287.5	12.02	5570.83	12.02	4433.33
	12.04	7175	12.04	5766.67	12.04	4683.33
	12.06	7462.5	12.06	5929.17	12.06	4666.67
	12.08	7358.33	12.08	5454.17	12.08	5054.17
	12.1	7583.33	12.1	5625	12.1	4937.5
	12.12	7675	12.12	5579.17	12.12	4937.5
	12.14	7441.67	12.14	5558.33	12.14	4650
	12.16	7479.17	12.16	5329.17	12.16	4816.67
	12.18	7375	12.18	5562.5	12.18	4654.17
	12.2	7291.67	12.2	5725	12.2	5025
	12.22	7362.5	12.22	5708.33	12.22	4937.5
	12.24	7400	12.24	5704.17	12.24	4645.83
	12.26	7712.5	12.26	5795.83	12.26	4979.17
	12.28	7579.17	12.28	5758.33	12.28	5083.33
	12.3	7475	12.3	5850	12.3	5179.17
	12.32	7700	12.32	5912.5	12.32	4833.33
	12.34	7225	12.34	5733.33	12.34	5091.67
	12.36	7679.17	12.36	5554.17	12.36	4916.67
	12.38	7633.33	12.38	5912.5	12.38	5304.17
	12.4	7850	12.4	5962.5	12.4	5129.17
	12.42	8050	12.42	5933.33	12.42	5145.83
	12.44	7858.33	12.44	5729.17	12.44	5037.5
	12.46	7975	12.46	5712.5	12.46	5008.33
	12.48	7850	12.48	5583.33	12.48	4875
	12.5	7666.67	12.5	5937.5	12.5	5254.17
	12.52	7487.5	12.52	5766.67	12.52	5041.67
	12.54	7333.33	12.54	5841.67	12.54	4925
	12.56	7579.17	12.56	5912.5	12.56	4904.17
	12.58	7879.17	12.58	5862.5	12.58	5120.83
	12.6	7662.5	12.6	5795.83	12.6	5362.5
	12.62	7633.33	12.62	5800	12.62	5250
	12.64	7725	12.64	5866.67	12.64	5466.67
	12.66	7862.5	12.66	6000	12.66	5133.33
	12.68	7900	12.68	5958.33	12.68	5120.83
	12.7	8095.83	12.7	5762.5	12.7	5258.33
	12.72	7908.33	12.72	5666.67	12.72	5229.17
	12.74	7487.5	12.74	5791.67	12.74	5250
	12.76	7850	12.76	6079.17	12.76	5287.5
	12.78	7875	12.78	5800	12.78	5254.17
	12.8	7795.83	12.8	6100	12.8	5525
	12.82	7804.17	12.82	5687.5	12.82	5345.83
	12.84	7820.83	12.84	5941.67	12.84	5229.17
	12.86	7916.67	12.86	5975	12.86	5166.67
	12.88	7700	12.88	6037.5	12.88	5291.67
	12.9	8125	12.9	5895.83	12.9	5595.83
	12.92	7875	12.92	6200	12.92	5450
	12.94	7691.67	12.94	5920.83	12.94	5308.33
	12.96	8229.17	12.96	6237.5	12.96	5358.33
	12.98	8237.5	12.98	6120.83	12.98	5450
	13	8266.67	13	5858.33	13	5512.5
	13.02	8012.5	13.02	6087.5	13.02	5525
	13.04	7854.17	13.04	5995.83	13.04	5454.17
	13.06	8262.5	13.06	5933.33	13.06	5383.33
	13.08	8012.5	13.08	6008.33	13.08	5520.83
	13.1	7816.67	13.1	6033.33	13.1	5679.17
	13.12	7933.33	13.12	6187.5	13.12	5500
	13.14	8054.17	13.14	6366.67	13.14	5645.83
	13.16	8037.5	13.16	6279.17	13.16	5508.33
	13.18	8229.17	13.18	6470.83	13.18	5420.83
	13.2	8133.33	13.2	6362.5	13.2	5637.5
	13.22	8437.5	13.22	6054.17	13.22	5700
	13.24	8208.33	13.24	6141.67	13.24	5579.17
	13.26	8304.17	13.26	6366.67	13.26	5616.67
	13.28	8308.33	13.28	6516.67	13.28	5800
	13.3	8254.17	13.3	6283.33	13.3	5975
	13.32	8191.67	13.32	6433.33	13.32	5966.67
	13.34	8120.83	13.34	6283.33	13.34	5812.5
	13.36	8308.33	13.36	6375	13.36	5779.17
	13.38	8266.67	13.38	6112.5	13.38	5833.33
	13.4	8637.5	13.4	6137.5	13.4	5804.17
	13.42	8395.83	13.42	6145.83	13.42	5704.17
	13.44	8358.33	13.44	6008.33	13.44	6029.17
	13.46	8145.83	13.46	6125	13.46	5795.83
	13.48	8366.67	13.48	6304.17	13.48	5645.83
	13.5	8545.83	13.5	6191.67	13.5	5820.83
	13.52	8595.83	13.52	6579.17	13.52	5770.83
	13.54	8275	13.54	6550	13.54	5737.5
	13.56	8375	13.56	6433.33	13.56	6104.17
	13.58	8137.5	13.58	6575	13.58	6129.17
	13.6	8508.33	13.6	6550	13.6	6216.67
	13.62	8520.83	13.62	6229.17	13.62	6012.5
	13.64	8320.83	13.64	6620.83	13.64	6066.67
	13.66	8383.33	13.66	6204.17	13.66	5812.5
	13.68	8575	13.68	6370.83	13.68	5812.5
	13.7	8554.17	13.7	6550	13.7	6095.83
	13.72	8616.67	13.72	6375	13.72	6287.5
	13.74	8645.83	13.74	6400	13.74	6083.33
	13.76	8420.83	13.76	6583.33	13.76	6329.17
	13.78	8687.5	13.78	6462.5	13.78	6304.17
	13.8	8791.67	13.8	6750	13.8	6037.5
	13.82	8225	13.82	6433.33	13.82	5758.33
	13.84	8595.83	13.84	6575	13.84	6133.33
	13.86	8754.17	13.86	6537.5	13.86	5991.67
	13.88	8429.17	13.88	6395.83	13.88	6045.83
	13.9	8554.17	13.9	6645.83	13.9	6200
	13.92	8750	13.92	6704.17	13.92	6075
	13.94	8608.33	13.94	6675	13.94	6300
	13.96	8537.5	13.96	6695.83	13.96	6229.17
	13.98	8754.17	13.98	6808.33	13.98	5950
	14	8600	14	7050	14	6370.83
	14.02	8754.17	14.02	6595.83	14.02	6304.17
	14.04	8587.5	14.04	6595.83	14.04	6379.17
	14.06	8850	14.06	6508.33	14.06	6312.5
	14.08	8650	14.08	6716.67	14.08	6500
	14.1	8908.33	14.1	6633.33	14.1	6350
	14.12	9091.67	14.12	6475	14.12	6087.5
	14.14	8887.5	14.14	6683.33	14.14	6070.83
	14.16	8670.83	14.16	6529.17	14.16	6395.83
	14.18	8662.5	14.18	6800	14.18	6362.5
	14.2	9016.67	14.2	6704.17	14.2	6416.67
	14.22	9000	14.22	6800	14.22	6458.33
	14.24	9054.17	14.24	6670.83	14.24	6479.17
	14.26	8979.17	14.26	7083.33	14.26	6400
	14.28	9108.33	14.28	6941.67	14.28	6395.83
	14.3	9266.67	14.3	6779.17	14.3	6362.5
	14.32	9204.17	14.32	6633.33	14.32	6612.5
	14.34	9066.67	14.34	6900	14.34	6645.83
	14.36	8700	14.36	6500	14.36	6783.33
	14.38	9233.33	14.38	6754.17	14.38	6375
	14.4	9283.33	14.4	6779.17	14.4	6820.83
	14.42	8954.17	14.42	6812.5	14.42	6516.67
	14.44	9004.17	14.44	7104.17	14.44	6766.67
	14.46	8941.67	14.46	6987.5	14.46	6712.5
	14.48	8820.83	14.48	7066.67	14.48	6587.5
	14.5	9116.67	14.5	7062.5	14.5	6537.5
	14.52	8966.67	14.52	7016.67	14.52	6758.33
	14.54	9225	14.54	7012.5	14.54	6820.83
	14.56	9387.5	14.56	6891.67	14.56	6733.33
	14.58	9237.5	14.58	6800	14.58	6633.33
	14.6	9200	14.6	7062.5	14.6	6554.17
	14.62	9570.83	14.62	6804.17	14.62	6750
	14.64	9425	14.64	7170.83	14.64	6658.33
	14.66	9416.67	14.66	7154.17	14.66	6704.17
	14.68	9845.83	14.68	6891.67	14.68	6691.67
	14.7	9758.33	14.7	6679.17	14.7	6966.67
	14.72	9533.33	14.72	7020.83	14.72	6883.33
	14.74	9975	14.74	7175	14.74	6725
	14.76	9458.33	14.76	7016.67	14.76	6662.5
	14.78	9375	14.78	7204.17	14.78	6887.5
	14.8	9283.33	14.8	7466.67	14.8	6504.17
	14.82	9220.83	14.82	7037.5	14.82	6991.67
	14.84	9158.33	14.84	7283.33	14.84	7066.67
	14.86	9350	14.86	7187.5	14.86	6995.83
	14.88	9445.83	14.88	7358.33	14.88	6987.5
	14.9	9041.67	14.9	7383.33	14.9	6891.67
	14.92	9254.17	14.92	6995.83	14.92	6679.17
	14.94	9345.83	14.94	7408.33	14.94	6612.5
	14.96	9104.17	14.96	7279.17	14.96	6887.5
	14.98	9187.5	14.98	7395.83	14.98	6887.5
	15	9762.5	15	7350	15	6625
	15.02	9820.83	15.02	7704.17	15.02	6904.17
	15.04	9733.33	15.04	7358.33	15.04	6887.5
	15.06	9641.67	15.06	7404.17	15.06	7137.5
	15.08	10029.2	15.08	7266.67	15.08	7141.67
	15.1	10025	15.1	7383.33	15.1	7025
	15.12	10054.2	15.12	7408.33	15.12	7420.83
	15.14	10041.7	15.14	7379.17	15.14	7175
	15.16	10487.5	15.16	7183.33	15.16	7116.67
	15.18	10445.8	15.18	7183.33	15.18	7216.67
	15.2	10079.2	15.2	7200	15.2	7141.67
	15.22	9837.5	15.22	7333.33	15.22	7195.83
	15.24	9900	15.24	7233.33	15.24	7395.83
	15.26	10033.3	15.26	7558.33	15.26	7320.83
	15.28	9991.67	15.28	7508.33	15.28	6825
	15.3	10020.8	15.3	7175	15.3	7129.17
	15.32	10170.8	15.32	7475	15.32	7120.83
	15.34	9870.83	15.34	7441.67	15.34	7012.5
	15.36	9891.67	15.36	7295.83	15.36	7275
	15.38	9779.17	15.38	7483.33	15.38	7129.17
	15.4	9725	15.4	7454.17	15.4	7037.5
	15.42	9829.17	15.42	7462.5	15.42	7520.83
	15.44	9587.5	15.44	7416.67	15.44	7370.83
	15.46	9858.33	15.46	7354.17	15.46	7216.67
	15.48	10000	15.48	7529.17	15.48	7225
	15.5	9470.83	15.5	7633.33	15.5	6975
	15.52	9775	15.52	7354.17	15.52	7220.83
	15.54	9937.5	15.54	7441.67	15.54	7287.5
	15.56	9695.83	15.56	7875	15.56	7183.33
	15.58	9916.67	15.58	7554.17	15.58	7291.67
	15.6	9920.83	15.6	7391.67	15.6	7375
	15.62	9975	15.62	7520.83	15.62	7408.33
	15.64	9929.17	15.64	7604.17	15.64	7316.67
	15.66	10087.5	15.66	7716.67	15.66	7566.67
	15.68	9912.5	15.68	7595.83	15.68	7379.17
	15.7	9704.17	15.7	7758.33	15.7	7362.5
	15.72	9891.67	15.72	7633.33	15.72	7445.83
	15.74	9891.67	15.74	7350	15.74	7570.83
	15.76	10058.3	15.76	7950	15.76	7583.33
	15.78	10050	15.78	7966.67	15.78	7558.33
	15.8	9912.5	15.8	7779.17	15.8	7270.83
	15.82	10016.7	15.82	7712.5	15.82	7412.5
	15.84	10141.7	15.84	7720.83	15.84	7570.83
	15.86	10162.5	15.86	7733.33	15.86	7600
	15.88	9770.83	15.88	7591.67	15.88	7545.83
	15.9	10200	15.9	7879.17	15.9	7516.67
	15.92	10104.2	15.92	7862.5	15.92	7620.83
	15.94	10137.5	15.94	7975	15.94	7558.33
	15.96	9975	15.96	7845.83	15.96	7691.67
	15.98	9962.5	15.98	7812.5	15.98	7637.5
	16	10083.3	16	7858.33	16	7595.83
	16.02	10075	16.02	7850	16.02	7679.17
	16.04	9895.83	16.04	7829.17	16.04	7562.5
	16.06	10233.3	16.06	8112.5	16.06	7579.17
	16.08	10466.7	16.08	7804.17	16.08	7791.67
	16.1	10366.7	16.1	7787.5	16.1	7712.5
	16.12	10241.7	16.12	7487.5	16.12	7379.17
	16.14	10100	16.14	7987.5	16.14	7525
	16.16	10700	16.16	7887.5	16.16	7758.33
	16.18	10500	16.18	7950	16.18	7929.17
	16.2	10329.2	16.2	7929.17	16.2	7795.83
	16.22	10150	16.22	8062.5	16.22	7608.33
	16.24	10516.7	16.24	8279.17	16.24	7766.67
	16.26	10379.2	16.26	8112.5	16.26	7566.67
	16.28	10837.5	16.28	8104.17	16.28	7845.83
	16.3	10650	16.3	7900	16.3	7654.17
	16.32	10441.7	16.32	7745.83	16.32	7816.67
	16.34	10395.8	16.34	8120.83	16.34	8041.67
	16.36	10462.5	16.36	8229.17	16.36	8150
	16.38	10258.3	16.38	8050	16.38	7983.33
	16.4	10458.3	16.4	8141.67	16.4	8062.5
	16.42	10483.3	16.42	7845.83	16.42	7979.17
	16.44	10645.8	16.44	7766.67	16.44	7908.33
	16.46	10533.3	16.46	8008.33	16.46	7920.83
	16.48	10766.7	16.48	8433.33	16.48	8250
	16.5	10620.8	16.5	8379.17	16.5	8179.17
	16.52	10970.8	16.52	8358.33	16.52	7900
	16.54	10779.2	16.54	7916.67	16.54	7991.67
	16.56	10845.8	16.56	8637.5	16.56	8112.5
	16.58	10983.3	16.58	8175	16.58	7983.33
	16.6	11433.3	16.6	8470.83	16.6	8000
	16.62	11154.2	16.62	8454.17	16.62	7933.33
	16.64	11020.8	16.64	8225	16.64	7987.5
	16.66	10995.8	16.66	8433.33	16.66	8129.17
	16.68	11204.2	16.68	8208.33	16.68	7995.83
	16.7	11445.8	16.7	8366.67	16.7	8208.33
	16.72	11454.2	16.72	8516.67	16.72	8129.17
	16.74	11970.8	16.74	8779.17	16.74	8191.67
	16.76	11866.7	16.76	8916.67	16.76	8383.33
	16.78	12612.5	16.78	8600	16.78	8208.33
	16.8	12925	16.8	8616.67	16.8	8383.33
	16.82	13145.8	16.82	9212.5	16.82	8375
	16.84	13312.5	16.84	9325	16.84	8154.17
	16.86	13962.5	16.86	9766.67	16.86	8670.83
	16.88	14691.7	16.88	10387.5	16.88	8658.33
	16.9	15833.3	16.9	10591.7	16.9	8779.17
	16.92	17075	16.92	11016.7	16.92	8662.5
	16.94	18995.8	16.94	11458.3	16.94	8912.5
	16.96	21479.2	16.96	11841.7	16.96	8783.33
	16.98	25337.5	16.98	12245.8	16.98	8900
	17	30362.5	17	12008.3	17	9029.17
	17.02	36075	17.02	11929.2	17.02	8916.67
	17.04	43220.8	17.04	12200	17.04	9016.67
	17.06	51491.7	17.06	11970.8	17.06	8725
	17.08	59416.7	17.08	12270.8	17.08	9079.17
	17.1	63875	17.1	12437.5	17.1	9333.33
	17.12	64554.2	17.12	12841.7	17.12	9420.83
	17.14	56912.5	17.14	13304.2	17.14	9700
	17.16	45320.8	17.16	14420.8	17.16	9837.5
	17.18	32654.2	17.18	16287.5	17.18	9945.83
	17.2	23312.5	17.2	19162.5	17.2	10145.8
	17.22	17916.7	17.22	23412.5	17.22	10595.8
	17.24	14775	17.24	29616.7	17.24	10520.8
	17.26	13983.3	17.26	38275	17.26	11058.3
	17.28	12962.5	17.28	48262.5	17.28	11750
	17.3	13037.5	17.3	60862.5	17.3	11979.2
	17.32	12520.8	17.32	69579.2	17.32	13350
	17.34	12500	17.34	73708.3	17.34	15045.8
	17.36	12587.5	17.36	69816.7	17.36	17404.2
	17.38	11795.8	17.38	57095.8	17.38	21533.3
	17.4	11966.7	17.4	42616.7	17.4	27216.7
	17.42	12208.3	17.42	29429.2	17.42	34370.8
	17.44	12029.2	17.44	20345.8	17.44	42325
	17.46	11983.3	17.46	14287.5	17.46	51658.3
	17.48	11750	17.48	11895.8	17.48	56895.8
	17.5	11658.3	17.5	10820.8	17.5	56033.3
	17.52	11770.8	17.52	10120.8	17.52	47179.2
	17.54	11745.8	17.54	9816.67	17.54	35875
	17.56	11954.2	17.56	10087.5	17.56	25137.5
	17.58	11983.3	17.58	9791.67	17.58	17850
	17.6	12054.2	17.6	9720.83	17.6	12825
	17.62	11629.2	17.62	9837.5	17.62	11066.7
	17.64	11683.3	17.64	9800	17.64	10187.5
	17.66	11520.8	17.66	9783.33	17.66	10170.8
	17.68	11587.5	17.68	9891.67	17.68	9683.33
	17.7	11625	17.7	9687.5	17.7	9691.67
	17.72	11620.8	17.72	9737.5	17.72	9875
	17.74	11429.2	17.74	9258.33	17.74	9825
	17.76	11462.5	17.76	9633.33	17.76	9583.33
	17.78	11537.5	17.78	9370.83	17.78	9583.33
	17.8	11475	17.8	9333.33	17.8	9520.83
	17.82	11716.7	17.82	9408.33	17.82	9700
	17.84	11912.5	17.84	9325	17.84	9554.17
	17.86	11666.7	17.86	9329.17	17.86	9500
	17.88	11325	17.88	9275	17.88	9462.5
	17.9	11841.7	17.9	9220.83	17.9	9354.17
	17.92	11454.2	17.92	8995.83	17.92	9279.17
	17.94	11720.8	17.94	9158.33	17.94	9075
	17.96	12020.8	17.96	9612.5	17.96	9479.17
	17.98	11770.8	17.98	9133.33	17.98	9266.67
	18	11670.8	18	9212.5	18	9408.33
	18.02	12045.8	18.02	9158.33	18.02	9162.5
	18.04	11741.7	18.04	9175	18.04	9241.67
	18.06	11454.2	18.06	9379.17	18.06	9295.83
	18.08	11591.7	18.08	9387.5	18.08	9225
	18.1	11404.2	18.1	9058.33	18.1	9150
	18.12	11816.7	18.12	9295.83	18.12	9366.67
	18.14	11529.2	18.14	9654.17	18.14	9250
	18.16	12016.7	18.16	9320.83	18.16	9387.5
	18.18	11887.5	18.18	9250	18.18	9500
	18.2	11645.8	18.2	9416.67	18.2	9329.17
	18.22	11487.5	18.22	9000	18.22	9304.17
	18.24	11975	18.24	9387.5	18.24	9366.67
	18.26	12004.2	18.26	9333.33	18.26	9533.33
	18.28	12208.3	18.28	9483.33	18.28	9537.5
	18.3	11729.2	18.3	9383.33	18.3	9004.17
	18.32	11775	18.32	9100	18.32	9391.67
	18.34	11850	18.34	9412.5	18.34	8883.33
	18.36	12162.5	18.36	9300	18.36	9354.17
	18.38	11654.2	18.38	9529.17	18.38	9570.83
	18.4	11975	18.4	9116.67	18.4	9454.17
	18.42	12012.5	18.42	9416.67	18.42	9229.17
	18.44	12133.3	18.44	9262.5	18.44	9400
	18.46	11954.2	18.46	9287.5	18.46	9654.17
	18.48	12054.2	18.48	9141.67	18.48	9512.5
	18.5	11966.7	18.5	9175	18.5	9270.83
	18.52	11837.5	18.52	9341.67	18.52	9575
	18.54	11650	18.54	9600	18.54	9775
	18.56	12095.8	18.56	9945.83	18.56	9650
	18.58	12379.2	18.58	9383.33	18.58	9383.33
	18.6	11979.2	18.6	9666.67	18.6	9879.17
	18.62	12137.5	18.62	9291.67	18.62	9683.33
	18.64	11870.8	18.64	9170.83	18.64	9679.17
	18.66	11645.8	18.66	9162.5	18.66	9641.67
	18.68	11954.2	18.68	9308.33	18.68	9437.5
	18.7	12058.3	18.7	9216.67	18.7	9491.67
	18.72	12200	18.72	9366.67	18.72	9462.5
	18.74	11991.7	18.74	9200	18.74	9591.67
	18.76	12054.2	18.76	9662.5	18.76	9604.17
	18.78	12125	18.78	9395.83	18.78	9729.17
	18.8	12316.7	18.8	9504.17	18.8	9737.5
	18.82	12408.3	18.82	9483.33	18.82	9962.5
	18.84	12137.5	18.84	9325	18.84	9770.83
	18.86	11970.8	18.86	9495.83	18.86	9633.33
	18.88	12129.2	18.88	9475	18.88	9445.83
	18.9	12270.8	18.9	9612.5	18.9	9595.83
	18.92	12241.7	18.92	9712.5	18.92	9733.33
	18.94	12304.2	18.94	9300	18.94	9670.83
	18.96	12587.5	18.96	9416.67	18.96	9762.5
	18.98	12508.3	18.98	9550	18.98	9633.33
	19	12325	19	9312.5	19	9691.67
	19.02	12362.5	19.02	9558.33	19.02	9541.67
	19.04	12391.7	19.04	9675	19.04	9825
	19.06	12541.7	19.06	9291.67	19.06	9975
	19.08	12320.8	19.08	9275	19.08	10062.5
	19.1	11929.2	19.1	9591.67	19.1	9816.67
	19.12	12300	19.12	9691.67	19.12	9875
	19.14	12229.2	19.14	9225	19.14	9708.33
	19.16	12204.2	19.16	9516.67	19.16	9875
	19.18	12291.7	19.18	9770.83	19.18	9966.67
	19.2	12725	19.2	9545.83	19.2	9829.17
	19.22	12412.5	19.22	9600	19.22	10087.5
	19.24	12204.2	19.24	9612.5	19.24	9795.83
	19.26	12408.3	19.26	9712.5	19.26	9412.5
	19.28	12195.8	19.28	9350	19.28	9875
	19.3	13045.8	19.3	9187.5	19.3	9741.67
	19.32	12987.5	19.32	9512.5	19.32	9875
	19.34	12429.2	19.34	10020.8	19.34	10125
	19.36	12583.3	19.36	9758.33	19.36	9712.5
	19.38	12679.2	19.38	9770.83	19.38	9820.83
	19.4	12670.8	19.4	9695.83	19.4	10191.7
	19.42	12804.2	19.42	9683.33	19.42	10041.7
	19.44	12600	19.44	9704.17	19.44	9941.67
	19.46	13008.3	19.46	9779.17	19.46	9804.17
	19.48	12816.7	19.48	9775	19.48	10158.3
	19.5	13025	19.5	9841.67	19.5	10254.2
	19.52	12695.8	19.52	10350	19.52	9791.67
	19.54	13150	19.54	9837.5	19.54	10283.3
	19.56	12887.5	19.56	9729.17	19.56	10541.7
	19.58	12666.7	19.58	9820.83	19.58	10391.7
	19.6	12891.7	19.6	9845.83	19.6	10412.5
	19.62	12816.7	19.62	10108.3	19.62	10454.2
	19.64	13016.7	19.64	10116.7	19.64	10129.2
	19.66	12870.8	19.66	10141.7	19.66	10237.5
	19.68	12925	19.68	10279.2	19.68	10508.3
	19.7	12770.8	19.7	10108.3	19.7	10416.7
	19.72	13091.7	19.72	10141.7	19.72	10404.2
	19.74	12808.3	19.74	10358.3	19.74	10420.8
	19.76	13154.2	19.76	9966.67	19.76	10479.2
	19.78	12916.7	19.78	10479.2	19.78	10579.2
	19.8	13166.7	19.8	10166.7	19.8	10670.8
	19.82	13100	19.82	9975	19.82	10341.7
	19.84	13000	19.84	10245.8	19.84	10345.8
	19.86	13370.8	19.86	10237.5	19.86	10433.3
	19.88	12983.3	19.88	10183.3	19.88	10370.8
	19.9	12775	19.9	10295.8	19.9	10683.3
	19.92	13625	19.92	10312.5	19.92	10645.8
	19.94	13325	19.94	10345.8	19.94	10512.5
	19.96	13150	19.96	10266.7	19.96	10583.3
	19.98	12970.8	19.98	10579.2	19.98	10987.5
	20	13233.3	20	10470.8	20	10837.5
	20.02	12879.2	20.02	10529.2	20.02	10666.7
	20.04	13250	20.04	10625	20.04	10533.3
	20.06	13304.2	20.06	10300	20.06	11050
	20.08	13087.5	20.08	10383.3	20.08	10879.2
	20.1	13091.7	20.1	10429.2	20.1	10800
	20.12	13266.7	20.12	10162.5	20.12	10625
	20.14	13383.3	20.14	10333.3	20.14	10416.7
	20.16	13275	20.16	10495.8	20.16	10508.3
	20.18	13070.8	20.18	10308.3	20.18	10962.5
	20.2	13358.3	20.2	10312.5	20.2	10754.2
	20.22	13100	20.22	10404.2	20.22	10662.5
	20.24	13058.3	20.24	10675	20.24	11204.2
	20.26	13225	20.26	10420.8	20.26	10825
	20.28	13383.3	20.28	10266.7	20.28	10695.8
	20.3	12975	20.3	10287.5	20.3	10862.5
	20.32	13162.5	20.32	10408.3	20.32	10795.8
	20.34	13520.8	20.34	10508.3	20.34	10979.2
	20.36	13787.5	20.36	10362.5	20.36	11054.2
	20.38	13279.2	20.38	10241.7	20.38	10841.7
	20.4	13354.2	20.4	10520.8	20.4	10933.3
	20.42	12954.2	20.42	10633.3	20.42	10933.3
	20.44	13441.7	20.44	10579.2	20.44	10716.7
	20.46	13383.3	20.46	10770.8	20.46	10850
	20.48	12887.5	20.48	10400	20.48	10820.8
	20.5	13562.5	20.5	10725	20.5	10850
	20.52	13112.5	20.52	10141.7	20.52	11004.2
	20.54	13070.8	20.54	10391.7	20.54	10795.8
	20.56	13329.2	20.56	10704.2	20.56	10737.5
	20.58	13387.5	20.58	10766.7	20.58	10679.2
	20.6	13391.7	20.6	10941.7	20.6	10904.2
	20.62	13537.5	20.62	10491.7	20.62	10887.5
	20.64	13279.2	20.64	10666.7	20.64	10758.3
	20.66	13595.8	20.66	10345.8	20.66	11100
	20.68	13812.5	20.68	10812.5	20.68	10904.2
	20.7	13683.3	20.7	10633.3	20.7	10891.7
	20.72	13737.5	20.72	10758.3	20.72	11516.7
	20.74	13779.2	20.74	10700	20.74	11304.2
	20.76	13829.2	20.76	10683.3	20.76	11087.5
	20.78	13633.3	20.78	10633.3	20.78	11212.5
	20.8	13500	20.8	10425	20.8	11233.3
	20.82	13450	20.82	10425	20.82	11166.7
	20.84	13262.5	20.84	10350	20.84	10858.3
	20.86	13516.7	20.86	10308.3	20.86	10904.2
	20.88	13545.8	20.88	10954.2	20.88	10962.5
	20.9	13483.3	20.9	10612.5	20.9	10358.3
	20.92	13570.8	20.92	10450	20.92	11262.5
	20.94	13320.8	20.94	10341.7	20.94	11554.2
	20.96	13633.3	20.96	10445.8	20.96	11116.7
	20.98	13325	20.98	10500	20.98	11033.3
	21	13625	21	10225	21	10933.3
	21.02	13745.8	21.02	10979.2	21.02	11016.7
	21.04	13587.5	21.04	10700	21.04	10858.3
	21.06	13316.7	21.06	10579.2	21.06	10920.8
	21.08	13762.5	21.08	10595.8	21.08	11566.7
	21.1	13608.3	21.1	10604.2	21.1	11345.8
	21.12	13812.5	21.12	10654.2	21.12	11241.7
	21.14	13458.3	21.14	11012.5	21.14	11262.5
	21.16	13245.8	21.16	10708.3	21.16	11208.3
	21.18	13504.2	21.18	10450	21.18	11308.3
	21.2	13600	21.2	10804.2	21.2	11358.3
	21.22	13595.8	21.22	10862.5	21.22	11258.3
	21.24	13429.2	21.24	10345.8	21.24	11183.3
	21.26	13870.8	21.26	10800	21.26	11216.7
	21.28	13283.3	21.28	10641.7	21.28	11470.8
	21.3	13316.7	21.3	10566.7	21.3	11475
	21.32	13895.8	21.32	10837.5	21.32	11270.8
	21.34	14008.3	21.34	11020.8	21.34	11900
	21.36	13575	21.36	10825	21.36	11391.7
	21.38	13387.5	21.38	10762.5	21.38	11504.2
	21.4	13533.3	21.4	10858.3	21.4	11479.2
	21.42	13650	21.42	10870.8	21.42	11325
	21.44	14258.3	21.44	10700	21.44	11929.2
	21.46	14037.5	21.46	10912.5	21.46	11366.7
	21.48	14166.7	21.48	10583.3	21.48	11566.7
	21.5	13608.3	21.5	10700	21.5	11487.5
	21.52	13833.3	21.52	10420.8	21.52	11204.2
	21.54	13879.2	21.54	10733.3	21.54	11608.3
	21.56	13737.5	21.56	11004.2	21.56	11154.2
	21.58	13591.7	21.58	10845.8	21.58	11508.3
	21.6	13541.7	21.6	10729.2	21.6	11645.8
	21.62	13750	21.62	10716.7	21.62	11470.8
	21.64	13900	21.64	10787.5	21.64	11479.2
	21.66	13962.5	21.66	11066.7	21.66	11650
	21.68	14141.7	21.68	11070.8	21.68	11591.7
	21.7	13762.5	21.7	11062.5	21.7	11591.7
	21.72	13825	21.72	11150	21.72	11512.5
	21.74	14058.3	21.74	11104.2	21.74	11454.2
	21.76	13695.8	21.76	11054.2	21.76	11766.7
	21.78	14008.3	21.78	10866.7	21.78	11458.3
	21.8	13437.5	21.8	11112.5	21.8	11495.8
	21.82	14050	21.82	11191.7	21.82	12025
	21.84	13829.2	21.84	11262.5	21.84	11437.5
	21.86	13879.2	21.86	11012.5	21.86	11762.5
	21.88	14212.5	21.88	11195.8	21.88	11787.5
	21.9	14083.3	21.9	10870.8	21.9	11308.3
	21.92	14058.3	21.92	11125	21.92	11079.2
	21.94	13841.7	21.94	11004.2	21.94	11662.5
	21.96	13737.5	21.96	10941.7	21.96	11716.7
	21.98	13566.7	21.98	10945.8	21.98	11541.7
	22	14195.8	22	11129.2	22	11691.7
	22.02	13670.8	22.02	11062.5	22.02	11566.7
	22.04	13925	22.04	11012.5	22.04	11470.8
	22.06	14250	22.06	11250	22.06	11837.5
	22.08	14079.2	22.08	11004.2	22.08	11683.3
	22.1	13733.3	22.1	11262.5	22.1	11529.2
	22.12	14316.7	22.12	11545.8	22.12	11483.3
	22.14	13975	22.14	10900	22.14	11545.8
	22.16	13829.2	22.16	11054.2	22.16	11725
	22.18	13829.2	22.18	11266.7	22.18	11729.2
	22.2	14083.3	22.2	10962.5	22.2	11629.2
	22.22	14195.8	22.22	11129.2	22.22	11533.3
	22.24	13770.8	22.24	11150	22.24	11604.2
	22.26	13779.2	22.26	11170.8	22.26	11545.8
	22.28	14091.7	22.28	11250	22.28	12129.2
	22.3	14362.5	22.3	11450	22.3	11808.3
	22.32	14225	22.32	11250	22.32	11845.8
	22.34	14058.3	22.34	11125	22.34	11895.8
	22.36	14395.8	22.36	11291.7	22.36	12058.3
	22.38	14133.3	22.38	11112.5	22.38	11712.5
	22.4	13883.3	22.4	11233.3	22.4	12370.8
	22.42	14454.2	22.42	11479.2	22.42	11687.5
	22.44	14729.2	22.44	11266.7	22.44	11991.7
	22.46	14458.3	22.46	11412.5	22.46	11945.8
	22.48	14250	22.48	11391.7	22.48	12120.8
	22.5	14629.2	22.5	11012.5	22.5	11741.7
	22.52	14183.3	22.52	10979.2	22.52	12054.2
	22.54	14170.8	22.54	11104.2	22.54	11758.3
	22.56	14116.7	22.56	11391.7	22.56	11820.8
	22.58	13916.7	22.58	11200	22.58	12020.8
	22.6	14120.8	22.6	11412.5	22.6	12362.5
	22.62	14287.5	22.62	11420.8	22.62	11995.8
	22.64	14362.5	22.64	11445.8	22.64	11929.2
	22.66	14183.3	22.66	11729.2	22.66	12004.2
	22.68	14212.5	22.68	11220.8	22.68	12062.5
	22.7	14058.3	22.7	11370.8	22.7	11783.3
	22.72	14041.7	22.72	11283.3	22.72	11787.5
	22.74	14450	22.74	11229.2	22.74	11945.8
	22.76	14462.5	22.76	11191.7	22.76	11837.5
	22.78	14545.8	22.78	11325	22.78	11900
	22.8	14537.5	22.8	11283.3	22.8	12212.5
	22.82	14225	22.82	11670.8	22.82	12166.7
	22.84	14600	22.84	11466.7	22.84	11979.2
	22.86	14179.2	22.86	11575	22.86	11741.7
	22.88	13916.7	22.88	11212.5	22.88	12050
	22.9	14254.2	22.9	11125	22.9	12145.8
	22.92	14162.5	22.92	11666.7	22.92	12233.3
	22.94	14204.2	22.94	11633.3	22.94	12154.2
	22.96	14587.5	22.96	11912.5	22.96	12037.5
	22.98	14445.8	22.98	11379.2	22.98	12070.8
	23	14820.8	23	11470.8	23	11554.2
	23.02	14766.7	23.02	11358.3	23.02	11733.3
	23.04	14129.2	23.04	11237.5	23.04	11991.7
	23.06	14362.5	23.06	11575	23.06	11845.8
	23.08	14733.3	23.08	11191.7	23.08	11883.3
	23.1	14158.3	23.1	11741.7	23.1	12129.2
	23.12	14258.3	23.12	11479.2	23.12	12141.7
	23.14	14425	23.14	11620.8	23.14	12008.3
	23.16	14383.3	23.16	11508.3	23.16	11787.5
	23.18	14241.7	23.18	11858.3	23.18	12287.5
	23.2	14475	23.2	11829.2	23.2	12258.3
	23.22	14108.3	23.22	11466.7	23.22	12170.8
	23.24	14358.3	23.24	11645.8	23.24	12250
	23.26	14962.5	23.26	11408.3	23.26	12091.7
	23.28	14541.7	23.28	11354.2	23.28	12466.7
	23.3	14641.7	23.3	11808.3	23.3	12083.3
	23.32	14200	23.32	11466.7	23.32	12091.7
	23.34	14745.8	23.34	11287.5	23.34	12554.2
	23.36	14800	23.36	11558.3	23.36	12066.7
	23.38	14687.5	23.38	11308.3	23.38	11879.2
	23.4	14070.8	23.4	11566.7	23.4	12312.5
	23.42	14304.2	23.42	11641.7	23.42	12654.2
	23.44	14645.8	23.44	12000	23.44	12129.2
	23.46	14387.5	23.46	11162.5	23.46	11879.2
	23.48	14704.2	23.48	11620.8	23.48	12545.8
	23.5	15075	23.5	11633.3	23.5	12225
	23.52	14970.8	23.52	11087.5	23.52	12137.5
	23.54	15316.7	23.54	11575	23.54	12666.7
	23.56	15070.8	23.56	11562.5	23.56	12270.8
	23.58	15279.2	23.58	11758.3	23.58	12100
	23.6	15262.5	23.6	11479.2	23.6	12029.2
	23.62	15350	23.62	12175	23.62	11983.3
	23.64	15666.7	23.64	11970.8	23.64	12241.7
	23.66	15566.7	23.66	11933.3	23.66	11887.5
	23.68	16220.8	23.68	11520.8	23.68	12129.2
	23.7	16429.2	23.7	11516.7	23.7	12366.7
	23.72	16883.3	23.72	11770.8	23.72	12300
	23.74	17383.3	23.74	11829.2	23.74	12212.5
	23.76	18029.2	23.76	11700	23.76	11979.2
	23.78	18308.3	23.78	11725	23.78	12366.7
	23.8	19587.5	23.8	11808.3	23.8	12754.2
	23.82	19683.3	23.82	11879.2	23.82	12541.7
	23.84	20820.8	23.84	11741.7	23.84	12483.3
	23.86	22083.3	23.86	12191.7	23.86	12104.2
	23.88	23150	23.88	11833.3	23.88	12070.8
	23.9	23845.8	23.9	11962.5	23.9	12741.7
	23.92	24725	23.92	11733.3	23.92	12037.5
	23.94	25266.7	23.94	12191.7	23.94	12812.5
	23.96	25516.7	23.96	12141.7	23.96	12191.7
	23.98	25833.3	23.98	12220.8	23.98	12708.3
	24	26012.5	24	12358.3	24	12212.5
	24.02	26287.5	24.02	11829.2	24.02	12591.7
	24.04	25608.3	24.04	12262.5	24.04	12533.3
	24.06	25525	24.06	12300	24.06	12325
	24.08	24770.8	24.08	12270.8	24.08	12266.7
	24.1	24120.8	24.1	12075	24.1	12583.3
	24.12	23058.3	24.12	12566.7	24.12	12700
	24.14	22870.8	24.14	12345.8	24.14	12783.3
	24.16	21900	24.16	12766.7	24.16	12937.5
	24.18	21037.5	24.18	12950	24.18	13112.5
	24.2	20629.2	24.2	13170.8	24.2	12583.3
	24.22	20137.5	24.22	13350	24.22	12916.7
	24.24	20200	24.24	13541.7	24.24	12804.2
	24.26	19800	24.26	13466.7	24.26	12891.7
	24.28	20495.8	24.28	13845.8	24.28	13216.7
	24.3	21083.3	24.3	14058.3	24.3	12937.5
	24.32	21154.2	24.32	14133.3	24.32	13458.3
	24.34	22087.5	24.34	14633.3	24.34	13470.8
	24.36	22783.3	24.36	14387.5	24.36	13741.7
	24.38	23700	24.38	15166.7	24.38	13670.8
	24.4	25366.7	24.4	15462.5	24.4	14383.3
	24.42	25654.2	24.42	15895.8	24.42	14400
	24.44	27058.3	24.44	16695.8	24.44	14404.2
	24.46	28387.5	24.46	18150	24.46	14641.7
	24.48	28395.8	24.48	18933.3	24.48	15420.8
	24.5	28437.5	24.5	20237.5	24.5	16175
	24.52	28095.8	24.52	21920.8	24.52	16895.8
	24.54	27475	24.54	23145.8	24.54	17808.3
	24.56	25433.3	24.56	24450	24.56	18983.3
	24.58	23225	24.58	26066.7	24.58	19987.5
	24.6	21237.5	24.6	26075	24.6	22116.7
	24.62	19283.3	24.62	26950	24.62	24570.8
	24.64	18054.2	24.64	26045.8	24.64	27387.5
	24.66	17250	24.66	24345.8	24.66	30470.8
	24.68	16487.5	24.68	23175	24.68	33558.3
	24.7	16195.8	24.7	21283.3	24.7	36033.3
	24.72	15750	24.72	19462.5	24.72	36700
	24.74	14945.8	24.74	18075	24.74	36445.8
	24.76	15741.7	24.76	16937.5	24.76	34833.3
	24.78	15437.5	24.78	15495.8	24.78	31933.3
	24.8	15179.2	24.8	14979.2	24.8	28675
	24.82	15054.2	24.82	14083.3	24.82	25112.5
	24.84	14737.5	24.84	14137.5	24.84	22162.5
	24.86	14837.5	24.86	13450	24.86	19850
	24.88	14779.2	24.88	13241.7	24.88	17604.2
	24.9	14958.3	24.9	12987.5	24.9	16675
	24.92	14695.8	24.92	12908.3	24.92	15566.7
	24.94	15229.2	24.94	12975	24.94	14691.7
	24.96	15008.3	24.96	12866.7	24.96	14300
	24.98	15008.3	24.98	12350	24.98	13754.2
	25	15095.8	25	12487.5	25	13791.7
	25.02	15420.8	25.02	12612.5	25.02	13558.3
	25.04	14987.5	25.04	12866.7	25.04	13079.2
	25.06	14733.3	25.06	12512.5	25.06	13112.5
	25.08	14779.2	25.08	12479.2	25.08	13566.7
	25.1	14712.5	25.1	12375	25.1	13179.2
	25.12	14429.2	25.12	12479.2	25.12	13379.2
	25.14	14804.2	25.14	12675	25.14	13000
	25.16	15129.2	25.16	12820.8	25.16	13041.7
	25.18	14812.5	25.18	12416.7	25.18	13037.5
	25.2	15008.3	25.2	12112.5	25.2	13033.3
	25.22	15062.5	25.22	12183.3	25.22	12887.5
	25.24	14916.7	25.24	12358.3	25.24	12808.3
	25.26	14866.7	25.26	12233.3	25.26	12850
	25.28	14608.3	25.28	12287.5	25.28	12462.5
	25.3	14529.2	25.3	12383.3	25.3	12579.2
	25.32	14691.7	25.32	12375	25.32	12825
	25.34	14925	25.34	12737.5	25.34	12583.3
	25.36	15108.3	25.36	12691.7	25.36	12733.3
	25.38	14479.2	25.38	12254.2	25.38	12691.7
	25.4	14829.2	25.4	12633.3	25.4	12754.2
	25.42	14912.5	25.42	12516.7	25.42	12587.5
	25.44	14762.5	25.44	12129.2	25.44	12666.7
	25.46	14612.5	25.46	12512.5	25.46	12604.2
	25.48	14900	25.48	12087.5	25.48	12929.2
	25.5	15245.8	25.5	12179.2	25.5	12533.3
	25.52	15187.5	25.52	12158.3	25.52	12837.5
	25.54	14654.2	25.54	12366.7	25.54	13012.5
	25.56	15104.2	25.56	12441.7	25.56	12458.3
	25.58	14875	25.58	12200	25.58	12866.7
	25.6	14945.8	25.6	12775	25.6	12545.8
	25.62	15087.5	25.62	12300	25.62	12566.7
	25.64	14570.8	25.64	12362.5	25.64	12383.3
	25.66	14937.5	25.66	12320.8	25.66	12341.7
	25.68	15054.2	25.68	12187.5	25.68	12187.5
	25.7	14595.8	25.7	12316.7	25.7	12591.7
	25.72	14916.7	25.72	12616.7	25.72	12825
	25.74	14900	25.74	12966.7	25.74	12837.5
	25.76	14875	25.76	12650	25.76	12529.2
	25.78	14716.7	25.78	12791.7	25.78	12820.8
	25.8	15000	25.8	12570.8	25.8	12975
	25.82	15341.7	25.82	12366.7	25.82	12558.3
	25.84	14812.5	25.84	12529.2	25.84	12570.8
	25.86	15291.7	25.86	12304.2	25.86	12683.3
	25.88	14970.8	25.88	12245.8	25.88	12525
	25.9	14795.8	25.9	12295.8	25.9	12862.5
	25.92	15008.3	25.92	12995.8	25.92	12500
	25.94	14908.3	25.94	12645.8	25.94	12445.8
	25.96	15054.2	25.96	12612.5	25.96	12466.7
	25.98	15195.8	25.98	12750	25.98	12520.8
	26	14933.3	26	12600	26	12591.7
	26.02	15079.2	26.02	12195.8	26.02	12512.5
	26.04	15116.7	26.04	12670.8	26.04	12758.3
	26.06	14745.8	26.06	12895.8	26.06	12525
	26.08	15016.7	26.08	12729.2	26.08	12458.3
	26.1	15050	26.1	12479.2	26.1	12883.3
	26.12	15408.3	26.12	12400	26.12	12633.3
	26.14	15133.3	26.14	12725	26.14	12779.2
	26.16	14929.2	26.16	12941.7	26.16	12625
	26.18	15295.8	26.18	12404.2	26.18	12725
	26.2	14666.7	26.2	12516.7	26.2	12008.3
	26.22	14958.3	26.22	12650	26.22	12712.5
	26.24	15279.2	26.24	12445.8	26.24	12687.5
	26.26	14770.8	26.26	12904.2	26.26	12854.2
	26.28	15004.2	26.28	13016.7	26.28	12862.5
	26.3	14733.3	26.3	12833.3	26.3	12591.7
	26.32	14687.5	26.32	12712.5	26.32	12770.8
	26.34	14920.8	26.34	12616.7	26.34	12950
	26.36	15095.8	26.36	12516.7	26.36	12570.8
	26.38	15266.7	26.38	12300	26.38	12604.2
	26.4	15100	26.4	12383.3	26.4	12525
	26.42	14887.5	26.42	12595.8	26.42	12545.8
	26.44	14954.2	26.44	12841.7	26.44	12887.5
	26.46	15187.5	26.46	12787.5	26.46	12554.2
	26.48	14929.2	26.48	12995.8	26.48	12829.2
	26.5	15037.5	26.5	12645.8	26.5	12879.2
	26.52	15241.7	26.52	12770.8	26.52	12925
	26.54	14970.8	26.54	12500	26.54	12495.8
	26.56	14829.2	26.56	12345.8	26.56	12791.7
	26.58	15237.5	26.58	12895.8	26.58	12579.2
	26.6	15166.7	26.6	12729.2	26.6	12491.7
	26.62	14979.2	26.62	12750	26.62	12904.2
	26.64	15595.8	26.64	12770.8	26.64	12687.5
	26.66	14941.7	26.66	12741.7	26.66	12450
	26.68	14983.3	26.68	13158.3	26.68	12987.5
	26.7	15033.3	26.7	12862.5	26.7	13133.3
	26.72	15308.3	26.72	13008.3	26.72	12629.2
	26.74	14745.8	26.74	13058.3	26.74	12595.8
	26.76	15145.8	26.76	13070.8	26.76	12533.3
	26.78	15308.3	26.78	12854.2	26.78	12787.5
	26.8	15191.7	26.8	12979.2	26.8	12779.2
	26.82	14833.3	26.82	12704.2	26.82	12395.8
	26.84	15158.3	26.84	13087.5	26.84	12558.3
	26.86	14920.8	26.86	12412.5	26.86	12870.8
	26.88	14895.8	26.88	12500	26.88	12887.5
	26.9	14933.3	26.9	12820.8	26.9	12816.7
	26.92	14945.8	26.92	12829.2	26.92	12395.8
	26.94	14779.2	26.94	12775	26.94	12666.7
	26.96	14725	26.96	12900	26.96	13037.5
	26.98	15300	26.98	12662.5	26.98	12816.7
	27	14841.7	27	12883.3	27	13058.3
	27.02	14645.8	27.02	12800	27.02	12658.3
	27.04	14850	27.04	13070.8	27.04	12825
	27.06	15275	27.06	12679.2	27.06	12870.8
	27.08	15112.5	27.08	12783.3	27.08	12283.3
	27.1	15179.2	27.1	12670.8	27.1	12620.8
	27.12	14933.3	27.12	13112.5	27.12	12737.5
	27.14	14712.5	27.14	13375	27.14	12662.5
	27.16	15204.2	27.16	12929.2	27.16	12862.5
	27.18	15316.7	27.18	13116.7	27.18	12845.8
	27.2	14879.2	27.2	12587.5	27.2	12779.2
	27.22	14708.3	27.22	13037.5	27.22	12854.2
	27.24	15041.7	27.24	12491.7	27.24	12683.3
	27.26	15195.8	27.26	12504.2	27.26	12425
	27.28	15020.8	27.28	12837.5	27.28	12725
	27.3	15133.3	27.3	12950	27.3	12762.5
	27.32	15425	27.32	12841.7	27.32	12733.3
	27.34	15308.3	27.34	13116.7	27.34	12758.3
	27.36	15362.5	27.36	13054.2	27.36	12733.3
	27.38	14958.3	27.38	12895.8	27.38	12925
	27.4	15329.2	27.4	13495.8	27.4	12845.8
	27.42	15337.5	27.42	13208.3	27.42	12912.5
	27.44	15237.5	27.44	12870.8	27.44	13000
	27.46	15308.3	27.46	13004.2	27.46	12887.5
	27.48	15070.8	27.48	12895.8	27.48	12675
	27.5	15554.2	27.5	13033.3	27.5	12554.2
	27.52	15112.5	27.52	12733.3	27.52	12683.3
	27.54	15179.2	27.54	12833.3	27.54	12537.5
	27.56	14683.3	27.56	13362.5	27.56	12641.7
	27.58	14850	27.58	12954.2	27.58	12979.2
	27.6	15354.2	27.6	13220.8	27.6	12995.8
	27.62	15104.2	27.62	13070.8	27.62	12616.7
	27.64	15075	27.64	13095.8	27.64	12808.3
	27.66	15450	27.66	13179.2	27.66	12841.7
	27.68	15275	27.68	13045.8	27.68	13216.7
	27.7	15300	27.7	12916.7	27.7	12775
	27.72	15187.5	27.72	13287.5	27.72	12683.3
	27.74	15200	27.74	13112.5	27.74	12620.8
	27.76	15354.2	27.76	12912.5	27.76	12600
	27.78	14887.5	27.78	12995.8	27.78	13054.2
	27.8	15491.7	27.8	12725	27.8	12712.5
	27.82	15333.3	27.82	13004.2	27.82	12983.3
	27.84	15216.7	27.84	13491.7	27.84	12800
	27.86	15291.7	27.86	13241.7	27.86	12841.7
	27.88	15316.7	27.88	13304.2	27.88	13020.8
	27.9	15200	27.9	13245.8	27.9	12666.7
	27.92	15283.3	27.92	13229.2	27.92	12762.5
	27.94	15295.8	27.94	13141.7	27.94	12775
	27.96	15695.8	27.96	13316.7	27.96	12829.2
	27.98	15304.2	27.98	13091.7	27.98	12687.5
	28	15566.7	28	12858.3	28	12795.8
	28.02	15679.2	28.02	13129.2	28.02	13087.5
	28.04	16095.8	28.04	13108.3	28.04	13208.3
	28.06	15345.8	28.06	13162.5	28.06	13016.7
	28.08	15408.3	28.08	13233.3	28.08	12912.5
	28.1	15479.2	28.1	13683.3	28.1	13104.2
	28.12	15625	28.12	13179.2	28.12	12462.5
	28.14	15916.7	28.14	13379.2	28.14	13050
	28.16	15900	28.16	13587.5	28.16	13395.8
	28.18	15616.7	28.18	13662.5	28.18	13241.7
	28.2	15708.3	28.2	13250	28.2	13066.7
	28.22	15725	28.22	12954.2	28.22	13029.2
	28.24	15483.3	28.24	13254.2	28.24	13200
	28.26	16062.5	28.26	13533.3	28.26	12950
	28.28	15879.2	28.28	13400	28.28	13037.5
	28.3	15412.5	28.3	13458.3	28.3	13183.3
	28.32	15612.5	28.32	13333.3	28.32	13020.8
	28.34	15520.8	28.34	13125	28.34	12641.7
	28.36	15395.8	28.36	13450	28.36	12975
	28.38	15866.7	28.38	13754.2	28.38	12900
	28.4	15483.3	28.4	13483.3	28.4	13245.8
	28.42	16108.3	28.42	13166.7	28.42	13200
	28.44	15812.5	28.44	13554.2	28.44	13187.5
	28.46	16054.2	28.46	13266.7	28.46	13150
	28.48	15479.2	28.48	13408.3	28.48	13037.5
	28.5	15433.3	28.5	13479.2	28.5	13087.5
	28.52	15829.2	28.52	13529.2	28.52	12675
	28.54	15300	28.54	13350	28.54	12970.8
	28.56	15650	28.56	13608.3	28.56	13058.3
	28.58	15595.8	28.58	13416.7	28.58	13016.7
	28.6	15433.3	28.6	13766.7	28.6	13195.8
	28.62	15158.3	28.62	13933.3	28.62	13312.5
	28.64	15341.7	28.64	13300	28.64	12870.8
	28.66	15595.8	28.66	13412.5	28.66	12791.7
	28.68	15683.3	28.68	13491.7	28.68	13133.3
	28.7	15595.8	28.7	13775	28.7	12841.7
	28.72	15570.8	28.72	13845.8	28.72	12975
	28.74	15679.2	28.74	13337.5	28.74	13395.8
	28.76	15250	28.76	13416.7	28.76	13233.3
	28.78	15820.8	28.78	13545.8	28.78	13037.5
	28.8	15908.3	28.8	13450	28.8	13166.7
	28.82	15629.2	28.82	13400	28.82	13083.3
	28.84	15466.7	28.84	13141.7	28.84	13466.7
	28.86	15825	28.86	13241.7	28.86	13283.3
	28.88	15870.8	28.88	13470.8	28.88	12741.7
	28.9	15737.5	28.9	13812.5	28.9	13350
	28.92	16108.3	28.92	13516.7	28.92	13029.2
	28.94	15679.2	28.94	13616.7	28.94	12750
	28.96	15837.5	28.96	13558.3	28.96	12854.2
	28.98	15504.2	28.98	13895.8	28.98	13145.8
	29	15554.2	29	13441.7	29	13354.2
	29.02	15633.3	29.02	13450	29.02	13287.5
	29.04	15983.3	29.04	13816.7	29.04	13212.5
	29.06	15825	29.06	13387.5	29.06	13337.5
	29.08	15395.8	29.08	13554.2	29.08	13229.2
	29.1	15470.8	29.1	13466.7	29.1	13075
	29.12	15854.2	29.12	13775	29.12	13350
	29.14	15783.3	29.14	13845.8	29.14	13479.2
	29.16	15704.2	29.16	13362.5	29.16	13716.7
	29.18	15762.5	29.18	13441.7	29.18	13133.3
	29.2	15479.2	29.2	13875	29.2	12895.8
	29.22	15379.2	29.22	13279.2	29.22	12683.3
	29.24	15350	29.24	13391.7	29.24	13162.5
	29.26	15558.3	29.26	13837.5	29.26	12612.5
	29.28	15679.2	29.28	13970.8	29.28	13166.7
	29.3	15670.8	29.3	13595.8	29.3	13320.8
	29.32	15550	29.32	13895.8	29.32	13329.2
	29.34	15341.7	29.34	13366.7	29.34	13625
	29.36	15470.8	29.36	13670.8	29.36	13016.7
	29.38	15612.5	29.38	13337.5	29.38	12758.3
	29.4	15704.2	29.4	13629.2	29.4	13125
	29.42	15895.8	29.42	13633.3	29.42	12962.5
	29.44	15500	29.44	13754.2	29.44	13275
	29.46	15425	29.46	13650	29.46	12737.5
	29.48	15420.8	29.48	14116.7	29.48	12804.2
	29.5	15579.2	29.5	13891.7	29.5	13233.3
	29.52	15616.7	29.52	13841.7	29.52	13341.7
	29.54	15629.2	29.54	13587.5	29.54	13662.5
	29.56	15479.2	29.56	13754.2	29.56	13150
	29.58	15679.2	29.58	13437.5	29.58	13179.2
	29.6	15554.2	29.6	13566.7	29.6	13016.7
	29.62	15595.8	29.62	13616.7	29.62	13237.5
	29.64	15670.8	29.64	14266.7	29.64	12979.2
	29.66	15925	29.66	13608.3	29.66	13350
	29.68	15312.5	29.68	13475	29.68	13462.5
	29.7	15645.8	29.7	13804.2	29.7	13783.3
	29.72	15504.2	29.72	13866.7	29.72	13508.3
	29.74	15662.5	29.74	13412.5	29.74	13387.5
	29.76	16045.8	29.76	13625	29.76	12895.8
	29.78	15658.3	29.78	14104.2	29.78	13075
	29.8	15466.7	29.8	13825	29.8	13700
	29.82	15470.8	29.82	13758.3	29.82	13679.2
	29.84	15612.5	29.84	13783.3	29.84	13187.5
	29.86	15775	29.86	13512.5	29.86	13212.5
	29.88	15404.2	29.88	14004.2	29.88	13258.3
	29.9	15420.8	29.9	13912.5	29.9	12895.8
	29.92	15941.7	29.92	13662.5	29.92	13362.5
	29.94	15454.2	29.94	13875	29.94	13312.5
	29.96	15862.5	29.96	14258.3	29.96	13608.3
	29.98	15654.2	29.98	13641.7	29.98	13179.2
	30	15529.2	30	13579.2	30	13233.3
	30.02	15616.7	30.02	13620.8	30.02	13512.5
	30.04	15787.5	30.04	14083.3	30.04	13495.8
	30.06	15829.2	30.06	13829.2	30.06	13487.5
	30.08	15800	30.08	13575	30.08	13850
	30.1	15516.7	30.1	14212.5	30.1	13720.8
	30.12	15379.2	30.12	14158.3	30.12	13762.5
	30.14	15962.5	30.14	14033.3	30.14	13941.7
	30.16	15887.5	30.16	14033.3	30.16	13862.5
	30.18	15741.7	30.18	13937.5	30.18	13604.2
	30.2	15795.8	30.2	14012.5	30.2	13687.5
	30.22	15766.7	30.22	14441.7	30.22	13816.7
	30.24	15595.8	30.24	13995.8	30.24	13987.5
	30.26	15637.5	30.26	14100	30.26	13850
	30.28	15304.2	30.28	14429.2	30.28	14195.8
	30.3	15712.5	30.3	14279.2	30.3	14133.3
	30.32	15650	30.32	14512.5	30.32	14229.2
	30.34	15612.5	30.34	14283.3	30.34	14075
	30.36	15329.2	30.36	13879.2	30.36	14091.7
	30.38	15658.3	30.38	14158.3	30.38	14366.7
	30.4	15358.3	30.4	14295.8	30.4	14208.3
	30.42	15666.7	30.42	13862.5	30.42	13941.7
	30.44	15833.3	30.44	13416.7	30.44	14141.7
	30.46	15720.8	30.46	13741.7	30.46	13887.5
	30.48	15466.7	30.48	13858.3	30.48	13512.5
	30.5	15750	30.5	13929.2	30.5	13470.8
	30.52	15820.8	30.52	14000	30.52	13991.7
	30.54	15937.5	30.54	14325	30.54	13516.7
	30.56	15608.3	30.56	14083.3	30.56	13283.3
	30.58	15958.3	30.58	13925	30.58	13620.8
	30.6	15845.8	30.6	13895.8	30.6	13966.7
	30.62	16166.7	30.62	14283.3	30.62	13420.8
	30.64	15795.8	30.64	14066.7	30.64	13387.5
	30.66	15979.2	30.66	14345.8	30.66	13500
	30.68	16091.7	30.68	14037.5	30.68	13466.7
	30.7	15504.2	30.7	13650	30.7	13187.5
	30.72	15416.7	30.72	14000	30.72	13512.5
	30.74	15408.3	30.74	13825	30.74	13254.2
	30.76	15375	30.76	14116.7	30.76	13533.3
	30.78	15862.5	30.78	13870.8	30.78	13395.8
	30.8	16020.8	30.8	13758.3	30.8	13625
	30.82	15670.8	30.82	13625	30.82	13262.5
	30.84	15587.5	30.84	13550	30.84	13425
	30.86	15645.8	30.86	14208.3	30.86	13437.5
	30.88	15775	30.88	14012.5	30.88	13562.5
	30.9	15570.8	30.9	13820.8	30.9	13708.3
	30.92	15629.2	30.92	13979.2	30.92	13270.8
	30.94	15762.5	30.94	14254.2	30.94	13395.8
	30.96	15875	30.96	13862.5	30.96	13429.2
	30.98	16141.7	30.98	14141.7	30.98	13758.3
	31	15983.3	31	13641.7	31	13333.3
	31.02	15758.3	31.02	13791.7	31.02	13212.5
	31.04	15825	31.04	13995.8	31.04	13237.5
	31.06	15762.5	31.06	13937.5	31.06	13295.8
	31.08	15754.2	31.08	14425	31.08	13379.2
	31.1	15187.5	31.1	14537.5	31.1	13479.2
	31.12	15350	31.12	13920.8	31.12	13250
	31.14	15779.2	31.14	14137.5	31.14	13533.3
	31.16	16350	31.16	14016.7	31.16	12958.3
	31.18	16091.7	31.18	14216.7	31.18	13125
	31.2	15837.5	31.2	13954.2	31.2	13466.7
	31.22	15895.8	31.22	14412.5	31.22	13495.8
	31.24	15804.2	31.24	14150	31.24	13066.7
	31.26	15508.3	31.26	13920.8	31.26	13587.5
	31.28	15700	31.28	13958.3	31.28	13354.2
	31.3	15212.5	31.3	14008.3	31.3	13779.2
	31.32	15737.5	31.32	14158.3	31.32	13420.8
	31.34	15808.3	31.34	14133.3	31.34	13545.8
	31.36	15904.2	31.36	13962.5	31.36	13516.7
	31.38	15870.8	31.38	14058.3	31.38	13475
	31.4	15658.3	31.4	14133.3	31.4	13512.5
	31.42	15712.5	31.42	14037.5	31.42	13650
	31.44	15512.5	31.44	14087.5	31.44	13070.8
	31.46	15900	31.46	14366.7	31.46	12983.3
	31.48	15300	31.48	14083.3	31.48	13662.5
	31.5	15908.3	31.5	14166.7	31.5	13204.2
	31.52	16020.8	31.52	14195.8	31.52	13195.8
	31.54	15629.2	31.54	13958.3	31.54	13079.2
	31.56	16025	31.56	14370.8	31.56	13429.2
	31.58	15600	31.58	14354.2	31.58	13125
	31.6	15545.8	31.6	14345.8	31.6	13666.7
	31.62	15316.7	31.62	14145.8	31.62	13341.7
	31.64	15445.8	31.64	13916.7	31.64	13516.7
	31.66	15820.8	31.66	14062.5	31.66	13362.5
	31.68	15808.3	31.68	13954.2	31.68	13254.2
	31.7	15637.5	31.7	14304.2	31.7	13325
	31.72	15608.3	31.72	14525	31.72	13520.8
	31.74	16058.3	31.74	14320.8	31.74	13562.5
	31.76	15995.8	31.76	13966.7	31.76	13462.5
	31.78	15970.8	31.78	13983.3	31.78	13550
	31.8	16229.2	31.8	14212.5	31.8	13537.5
	31.82	15800	31.82	13966.7	31.82	13270.8
	31.84	15558.3	31.84	14275	31.84	13279.2
	31.86	15995.8	31.86	14233.3	31.86	13404.2
	31.88	16145.8	31.88	14516.7	31.88	13466.7
	31.9	15825	31.9	14262.5	31.9	13316.7
	31.92	15645.8	31.92	14304.2	31.92	13191.7
	31.94	15991.7	31.94	14020.8	31.94	13075
	31.96	15879.2	31.96	14008.3	31.96	13583.3
	31.98	15554.2	31.98	13979.2	31.98	13762.5
	32	15962.5	32	14325	32	13433.3
	32.02	15470.8	32.02	14062.5	32.02	13425
	32.04	15829.2	32.04	14170.8	32.04	13325
	32.06	15487.5	32.06	14095.8	32.06	13400
	32.08	15420.8	32.08	14358.3	32.08	13358.3
	32.1	15662.5	32.1	14370.8	32.1	13850
	32.12	16283.3	32.12	14495.8	32.12	13575
	32.14	15466.7	32.14	14204.2	32.14	13275
	32.16	15750	32.16	14266.7	32.16	13379.2
	32.18	15495.8	32.18	14208.3	32.18	13287.5
	32.2	15762.5	32.2	13908.3	32.2	13150
	32.22	15808.3	32.22	14241.7	32.22	13133.3
	32.24	15908.3	32.24	14591.7	32.24	13237.5
	32.26	15700	32.26	14279.2	32.26	13504.2
	32.28	15662.5	32.28	14233.3	32.28	13295.8
	32.3	16100	32.3	14595.8	32.3	13325
	32.32	15862.5	32.32	14295.8	32.32	13095.8
	32.34	15870.8	32.34	14366.7	32.34	13091.7
	32.36	16300	32.36	14054.2	32.36	13516.7
	32.38	16062.5	32.38	14008.3	32.38	13312.5
	32.4	16012.5	32.4	14045.8	32.4	13575
	32.42	15804.2	32.42	14754.2	32.42	13637.5
	32.44	16025	32.44	14391.7	32.44	13566.7
	32.46	16158.3	32.46	14120.8	32.46	13025
	32.48	16379.2	32.48	13883.3	32.48	13212.5
	32.5	15745.8	32.5	14291.7	32.5	13308.3
	32.52	15950	32.52	14100	32.52	13550
	32.54	15925	32.54	14016.7	32.54	13545.8
	32.56	15987.5	32.56	14462.5	32.56	13675
	32.58	15695.8	32.58	14270.8	32.58	13562.5
	32.6	15829.2	32.6	14520.8	32.6	13491.7
	32.62	15708.3	32.62	14287.5	32.62	13654.2
	32.64	16179.2	32.64	14166.7	32.64	13716.7
	32.66	16054.2	32.66	14187.5	32.66	13791.7
	32.68	15787.5	32.68	14525	32.68	13591.7
	32.7	15616.7	32.7	14145.8	32.7	13470.8
	32.72	15762.5	32.72	14441.7	32.72	13670.8
	32.74	15912.5	32.74	14291.7	32.74	13654.2
	32.76	15645.8	32.76	14150	32.76	13725
	32.78	16441.7	32.78	14404.2	32.78	13341.7
	32.8	16512.5	32.8	14379.2	32.8	13408.3
	32.82	15858.3	32.82	14487.5	32.82	13079.2
	32.84	15933.3	32.84	14704.2	32.84	13037.5
	32.86	15833.3	32.86	14304.2	32.86	13170.8
	32.88	15770.8	32.88	14262.5	32.88	13558.3
	32.9	16070.8	32.9	13983.3	32.9	13379.2
	32.92	15529.2	32.92	13933.3	32.92	13725
	32.94	15704.2	32.94	14245.8	32.94	13291.7
	32.96	15604.2	32.96	14420.8	32.96	13679.2
	32.98	15987.5	32.98	13904.2	32.98	13366.7
	33	15850	33	14016.7	33	13270.8
	33.02	15858.3	33.02	14404.2	33.02	13170.8
	33.04	16420.8	33.04	14604.2	33.04	13537.5
	33.06	15895.8	33.06	14620.8	33.06	13595.8
	33.08	15766.7	33.08	14475	33.08	13612.5
	33.1	16270.8	33.1	14300	33.1	13329.2
	33.12	16058.3	33.12	14441.7	33.12	13183.3
	33.14	15879.2	33.14	14375	33.14	13362.5
	33.16	16333.3	33.16	14337.5	33.16	13333.3
	33.18	15887.5	33.18	14175	33.18	13491.7
	33.2	16054.2	33.2	14025	33.2	13437.5
	33.22	15679.2	33.22	14516.7	33.22	13395.8
	33.24	16320.8	33.24	14579.2	33.24	13375
	33.26	15900	33.26	14487.5	33.26	13695.8
	33.28	16179.2	33.28	14433.3	33.28	13291.7
	33.3	15695.8	33.3	14383.3	33.3	13658.3
	33.32	15879.2	33.32	14341.7	33.32	13595.8
	33.34	15970.8	33.34	14487.5	33.34	13870.8
	33.36	16112.5	33.36	14291.7	33.36	13029.2
	33.38	16008.3	33.38	14345.8	33.38	13216.7
	33.4	16050	33.4	14308.3	33.4	13662.5
	33.42	16129.2	33.42	14958.3	33.42	13637.5
	33.44	15866.7	33.44	14537.5	33.44	13745.8
	33.46	16020.8	33.46	14295.8	33.46	13229.2
	33.48	16091.7	33.48	14554.2	33.48	13366.7
	33.5	16395.8	33.5	14341.7	33.5	13287.5
	33.52	16029.2	33.52	14162.5	33.52	13691.7
	33.54	16233.3	33.54	14541.7	33.54	13887.5
	33.56	16258.3	33.56	14270.8	33.56	13033.3
	33.58	15966.7	33.58	14295.8	33.58	13504.2
	33.6	15758.3	33.6	14383.3	33.6	13754.2
	33.62	16154.2	33.62	14112.5	33.62	13975
	33.64	16212.5	33.64	14479.2	33.64	13304.2
	33.66	16279.2	33.66	14450	33.66	13504.2
	33.68	15829.2	33.68	14312.5	33.68	13483.3
	33.7	16054.2	33.7	14150	33.7	13416.7
	33.72	16020.8	33.72	14625	33.72	13850
	33.74	16241.7	33.74	14729.2	33.74	13850
	33.76	16137.5	33.76	14850	33.76	13929.2
	33.78	16162.5	33.78	14591.7	33.78	13341.7
	33.8	16533.3	33.8	14641.7	33.8	13420.8
	33.82	16279.2	33.82	14375	33.82	13800
	33.84	16070.8	33.84	14675	33.84	13554.2
	33.86	16275	33.86	14687.5	33.86	13504.2
	33.88	16600	33.88	14737.5	33.88	13329.2
	33.9	16841.7	33.9	14550	33.9	13420.8
	33.92	16650	33.92	14654.2	33.92	13679.2
	33.94	16695.8	33.94	14358.3	33.94	13445.8
	33.96	16554.2	33.96	14762.5	33.96	13933.3
	33.98	16345.8	33.98	14729.2	33.98	13429.2
	34	16616.7	34	14920.8	34	13704.2
	34.02	16133.3	34.02	14470.8	34.02	14375
	34.04	17154.2	34.04	14787.5	34.04	14904.2
	34.06	17066.7	34.06	14541.7	34.06	15262.5
	34.08	16983.3	34.08	14675	34.08	14820.8
	34.1	17054.2	34.1	14583.3	34.1	15308.3
	34.12	16912.5	34.12	14558.3	34.12	14775
	34.14	17395.8	34.14	15045.8	34.14	15029.2
	34.16	17300	34.16	14320.8	34.16	14620.8
	34.18	17837.5	34.18	14808.3	34.18	14550
	34.2	17570.8	34.2	14283.3	34.2	14379.2
	34.22	18033.3	34.22	14150	34.22	14037.5
	34.24	18216.7	34.24	14445.8	34.24	13883.3
	34.26	19104.2	34.26	14845.8	34.26	13670.8
	34.28	19729.2	34.28	14241.7	34.28	13504.2
	34.3	20487.5	34.3	14454.2	34.3	13879.2
	34.32	22008.3	34.32	15079.2	34.32	13716.7
	34.34	24675	34.34	14741.7	34.34	13683.3
	34.36	27595.8	34.36	14783.3	34.36	13945.8
	34.38	30816.7	34.38	14933.3	34.38	14150
	34.4	34450	34.4	14762.5	34.4	13383.3
	34.42	40025	34.42	14612.5	34.42	13633.3
	34.44	46658.3	34.44	15141.7	34.44	13929.2
	34.46	53037.5	34.46	14637.5	34.46	13416.7
	34.48	58645.8	34.48	14654.2	34.48	13791.7
	34.5	63920.8	34.5	14645.8	34.5	13679.2
	34.52	66541.7	34.52	15054.2	34.52	13816.7
	34.54	66416.7	34.54	14920.8	34.54	13850
	34.56	63825	34.56	15308.3	34.56	14241.7
	34.58	57458.3	34.58	15012.5	34.58	13708.3
	34.6	50554.2	34.6	15037.5	34.6	13508.3
	34.62	43766.7	34.62	15854.2	34.62	13812.5
	34.64	37866.7	34.64	15395.8	34.64	13783.3
	34.66	33137.5	34.66	16091.7	34.66	13850
	34.68	27558.3	34.68	16179.2	34.68	14004.2
	34.7	23858.3	34.7	16450	34.7	13887.5
	34.72	20866.7	34.72	16587.5	34.72	13966.7
	34.74	19204.2	34.74	16225	34.74	14375
	34.76	18408.3	34.76	16637.5	34.76	14400
	34.78	17958.3	34.78	17129.2	34.78	14433.3
	34.8	17900	34.8	17083.3	34.8	15250
	34.82	17883.3	34.82	17495.8	34.82	15062.5
	34.84	17325	34.84	17316.7	34.84	15254.2
	34.86	16950	34.86	18291.7	34.86	15137.5
	34.88	17125	34.88	18454.2	34.88	15408.3
	34.9	17141.7	34.9	19166.7	34.9	15841.7
	34.92	16937.5	34.92	20720.8	34.92	16229.2
	34.94	16916.7	34.94	22141.7	34.94	16866.7
	34.96	17104.2	34.96	23800	34.96	17837.5
	34.98	17191.7	34.98	26145.8	34.98	18929.2
	35	16766.7	35	28741.7	35	19866.7
	35.02	16570.8	35.02	31204.2	35.02	21975
	35.04	16004.2	35.04	33033.3	35.04	24070.8
	35.06	16645.8	35.06	36145.8	35.06	27233.3
	35.08	16175	35.08	37654.2	35.08	31291.7
	35.1	16104.2	35.1	37100	35.1	35770.8
	35.12	15966.7	35.12	36500	35.12	40079.2
	35.14	16366.7	35.14	34450	35.14	42804.2
	35.16	16420.8	35.16	31054.2	35.16	42291.7
	35.18	16404.2	35.18	28570.8	35.18	39470.8
	35.2	16925	35.2	25687.5	35.2	35704.2
	35.22	16333.3	35.22	23608.3	35.22	32516.7
	35.24	16270.8	35.24	21495.8	35.24	29745.8
	35.26	16329.2	35.26	19195.8	35.26	26683.3
	35.28	16137.5	35.28	17379.2	35.28	23270.8
	35.3	16170.8	35.3	16091.7	35.3	19420.8
	35.32	16475	35.32	15804.2	35.32	17550
	35.34	16083.3	35.34	15895.8	35.34	16145.8
	35.36	15962.5	35.36	15704.2	35.36	15545.8
	35.38	16175	35.38	15437.5	35.38	15391.7
	35.4	16141.7	35.4	15533.3	35.4	14600
	35.42	16037.5	35.42	15320.8	35.42	14483.3
	35.44	16408.3	35.44	15370.8	35.44	14333.3
	35.46	16458.3	35.46	15195.8	35.46	14662.5
	35.48	16579.2	35.48	15204.2	35.48	13966.7
	35.5	16475	35.5	15187.5	35.5	14379.2
	35.52	16312.5	35.52	14925	35.52	14541.7
	35.54	15854.2	35.54	15116.7	35.54	13770.8
	35.56	15837.5	35.56	15075	35.56	13983.3
	35.58	15891.7	35.58	14608.3	35.58	14066.7
	35.6	16383.3	35.6	14983.3	35.6	13658.3
	35.62	16325	35.62	14795.8	35.62	13866.7
	35.64	16183.3	35.64	14625	35.64	13733.3
	35.66	16425	35.66	14925	35.66	14187.5
	35.68	16337.5	35.68	14625	35.68	13620.8
	35.7	16475	35.7	14708.3	35.7	13729.2
	35.72	16070.8	35.72	14808.3	35.72	13758.3
	35.74	15970.8	35.74	14966.7	35.74	13537.5
	35.76	15795.8	35.76	14958.3	35.76	13925
	35.78	15904.2	35.78	14579.2	35.78	13908.3
	35.8	15933.3	35.8	15050	35.8	13875
	35.82	15945.8	35.82	14875	35.82	13770.8
	35.84	15812.5	35.84	14616.7	35.84	13945.8
	35.86	15933.3	35.86	14875	35.86	14041.7
	35.88	15883.3	35.88	14716.7	35.88	13470.8
	35.9	16358.3	35.9	14616.7	35.9	13445.8
	35.92	16441.7	35.92	14612.5	35.92	13558.3
	35.94	16104.2	35.94	14641.7	35.94	13633.3
	35.96	16025	35.96	14862.5	35.96	13950
	35.98	16462.5	35.98	14483.3	35.98	13829.2
	36	16525	36	14920.8	36	13441.7
	36.02	16212.5	36.02	14725	36.02	13766.7
	36.04	16358.3	36.04	15008.3	36.04	13950
	36.06	16158.3	36.06	14716.7	36.06	13875
	36.08	16329.2	36.08	14837.5	36.08	13716.7
	36.1	15975	36.1	15191.7	36.1	13516.7
	36.12	16495.8	36.12	15008.3	36.12	13858.3
	36.14	16420.8	36.14	14670.8	36.14	13541.7
	36.16	15829.2	36.16	14741.7	36.16	13512.5
	36.18	16129.2	36.18	14666.7	36.18	13475
	36.2	16033.3	36.2	14879.2	36.2	13879.2
	36.22	16158.3	36.22	14766.7	36.22	13795.8
	36.24	16350	36.24	14670.8	36.24	13625
	36.26	16220.8	36.26	15012.5	36.26	13800
	36.28	16033.3	36.28	14850	36.28	13866.7
	36.3	16050	36.3	14779.2	36.3	13612.5
	36.32	16091.7	36.32	14754.2	36.32	13616.7
	36.34	16208.3	36.34	15233.3	36.34	13391.7
	36.36	16054.2	36.36	14850	36.36	13637.5
	36.38	16466.7	36.38	15075	36.38	13279.2
	36.4	16020.8	36.4	14829.2	36.4	13541.7
	36.42	15962.5	36.42	14616.7	36.42	13675
	36.44	15650	36.44	14595.8	36.44	13525
	36.46	15908.3	36.46	14716.7	36.46	13516.7
	36.48	15791.7	36.48	15070.8	36.48	13754.2
	36.5	15833.3	36.5	14937.5	36.5	13566.7
	36.52	16087.5	36.52	14995.8	36.52	13595.8
	36.54	16575	36.54	14579.2	36.54	13695.8
	36.56	16016.7	36.56	14800	36.56	13470.8
	36.58	16237.5	36.58	14908.3	36.58	13679.2
	36.6	15937.5	36.6	14941.7	36.6	14025
	36.62	15979.2	36.62	14941.7	36.62	13525
	36.64	15954.2	36.64	14712.5	36.64	13483.3
	36.66	15804.2	36.66	14437.5	36.66	13366.7
	36.68	16225	36.68	14404.2	36.68	13187.5
	36.7	16066.7	36.7	15183.3	36.7	13870.8
	36.72	16350	36.72	15016.7	36.72	13350
	36.74	15987.5	36.74	14470.8	36.74	13558.3
	36.76	16295.8	36.76	14354.2	36.76	13375
	36.78	16133.3	36.78	14637.5	36.78	13583.3
	36.8	15762.5	36.8	14633.3	36.8	13712.5
	36.82	15941.7	36.82	14612.5	36.82	13579.2
	36.84	16216.7	36.84	15116.7	36.84	13658.3
	36.86	15895.8	36.86	14641.7	36.86	13787.5
	36.88	16325	36.88	14483.3	36.88	13825
	36.9	16062.5	36.9	15254.2	36.9	13775
	36.92	15725	36.92	14825	36.92	13841.7
	36.94	16112.5	36.94	14500	36.94	14191.7
	36.96	16370.8	36.96	14350	36.96	13729.2
	36.98	16008.3	36.98	14870.8	36.98	14191.7
	37	15908.3	37	14912.5	37	13887.5
	37.02	15783.3	37.02	14633.3	37.02	13858.3
	37.04	16370.8	37.04	14495.8	37.04	14041.7
	37.06	15550	37.06	15254.2	37.06	13566.7
	37.08	16158.3	37.08	14733.3	37.08	13591.7
	37.1	16345.8	37.1	15079.2	37.1	13558.3
	37.12	16091.7	37.12	15283.3	37.12	13412.5
	37.14	16025	37.14	15025	37.14	13625
	37.16	16041.7	37.16	15112.5	37.16	13525
	37.18	16329.2	37.18	14758.3	37.18	13737.5
	37.2	16229.2	37.2	15004.2	37.2	13954.2
	37.22	16504.2	37.22	15020.8	37.22	13833.3
	37.24	16216.7	37.24	14804.2	37.24	14070.8
	37.26	16154.2	37.26	14725	37.26	13891.7
	37.28	15725	37.28	14775	37.28	13500
	37.3	16058.3	37.3	14837.5	37.3	13762.5
	37.32	15787.5	37.32	14850	37.32	13800
	37.34	15979.2	37.34	14879.2	37.34	13625
	37.36	16270.8	37.36	14641.7	37.36	13366.7
	37.38	16345.8	37.38	14904.2	37.38	13654.2
	37.4	16345.8	37.4	14904.2	37.4	13587.5
	37.42	16104.2	37.42	14975	37.42	13795.8
	37.44	16266.7	37.44	14579.2	37.44	13745.8
	37.46	16208.3	37.46	14637.5	37.46	13895.8
	37.48	16283.3	37.48	14825	37.48	13525
	37.5	16262.5	37.5	14820.8	37.5	13675
	37.52	16062.5	37.52	14791.7	37.52	13804.2
	37.54	16220.8	37.54	14833.3	37.54	13654.2
	37.56	15970.8	37.56	14662.5	37.56	13204.2
	37.58	16000	37.58	14850	37.58	13137.5
	37.6	15758.3	37.6	14845.8	37.6	13062.5
	37.62	16091.7	37.62	15179.2	37.62	13595.8
	37.64	16316.7	37.64	14854.2	37.64	13354.2
	37.66	16366.7	37.66	14966.7	37.66	13325
	37.68	16437.5	37.68	14991.7	37.68	13241.7
	37.7	15983.3	37.7	14866.7	37.7	13487.5
	37.72	16154.2	37.72	14775	37.72	13495.8
	37.74	16183.3	37.74	14895.8	37.74	13754.2
	37.76	16433.3	37.76	14550	37.76	13837.5
	37.78	16375	37.78	15054.2	37.78	13358.3
	37.8	16258.3	37.8	15229.2	37.8	13241.7
	37.82	16666.7	37.82	14762.5	37.82	13341.7
	37.84	16616.7	37.84	14925	37.84	13541.7
	37.86	16658.3	37.86	15187.5	37.86	13320.8
	37.88	16575	37.88	14891.7	37.88	13575
	37.9	16583.3	37.9	15016.7	37.9	13475
	37.92	16408.3	37.92	15012.5	37.92	13345.8
	37.94	16629.2	37.94	14925	37.94	13658.3
	37.96	16575	37.96	15225	37.96	13608.3
	37.98	16608.3	37.98	15291.7	37.98	13650
	38	16554.2	38	14862.5	38	13595.8
	38.02	16779.2	38.02	15020.8	38.02	13525
	38.04	16687.5	38.04	15262.5	38.04	13979.2
	38.06	16933.3	38.06	14887.5	38.06	13879.2
	38.08	16991.7	38.08	15233.3	38.08	13508.3
	38.1	17133.3	38.1	14775	38.1	13400
	38.12	17508.3	38.12	15162.5	38.12	13754.2
	38.14	17908.3	38.14	15237.5	38.14	13808.3
	38.16	17941.7	38.16	14987.5	38.16	13679.2
	38.18	18316.7	38.18	14891.7	38.18	13675
	38.2	18258.3	38.2	15512.5	38.2	13345.8
	38.22	18679.2	38.22	15004.2	38.22	13779.2
	38.24	18666.7	38.24	15420.8	38.24	13841.7
	38.26	18720.8	38.26	14970.8	38.26	13875
	38.28	19254.2	38.28	15220.8	38.28	13570.8
	38.3	19533.3	38.3	14629.2	38.3	13579.2
	38.32	19995.8	38.32	14504.2	38.32	13450
	38.34	19933.3	38.34	14904.2	38.34	13320.8
	38.36	20220.8	38.36	15400	38.36	13904.2
	38.38	20287.5	38.38	15183.3	38.38	13716.7
	38.4	21137.5	38.4	15387.5	38.4	13495.8
	38.42	21129.2	38.42	15116.7	38.42	13262.5
	38.44	20454.2	38.44	15004.2	38.44	13516.7
	38.46	20425	38.46	14966.7	38.46	13445.8
	38.48	20537.5	38.48	15079.2	38.48	14054.2
	38.5	20958.3	38.5	15358.3	38.5	13720.8
	38.52	20316.7	38.52	14808.3	38.52	13179.2
	38.54	20345.8	38.54	15133.3	38.54	13370.8
	38.56	20125	38.56	15487.5	38.56	13591.7
	38.58	19695.8	38.58	15237.5	38.58	13479.2
	38.6	19062.5	38.6	15441.7	38.6	13770.8
	38.62	19154.2	38.62	15229.2	38.62	14091.7
	38.64	18712.5	38.64	15154.2	38.64	13562.5
	38.66	18379.2	38.66	15354.2	38.66	13679.2
	38.68	18112.5	38.68	15275	38.68	13391.7
	38.7	18633.3	38.7	15495.8	38.7	13754.2
	38.72	18333.3	38.72	15495.8	38.72	13579.2
	38.74	18191.7	38.74	15450	38.74	13420.8
	38.76	18012.5	38.76	15241.7	38.76	13754.2
	38.78	17820.8	38.78	15208.3	38.78	14250
	38.8	17716.7	38.8	15100	38.8	13600
	38.82	17979.2	38.82	15575	38.82	13750
	38.84	18141.7	38.84	15800	38.84	13787.5
	38.86	18841.7	38.86	16020.8	38.86	14008.3
	38.88	18604.2	38.88	15883.3	38.88	13875
	38.9	18887.5	38.9	15962.5	38.9	13741.7
	38.92	19383.3	38.92	16166.7	38.92	14204.2
	38.94	19925	38.94	16579.2	38.94	14183.3
	38.96	20400	38.96	16166.7	38.96	13987.5
	38.98	21095.8	38.98	16845.8	38.98	14379.2
	39	21058.3	39	16637.5	39	13975
	39.02	21454.2	39.02	17000	39.02	14375
	39.04	22504.2	39.04	17479.2	39.04	14350
	39.06	22837.5	39.06	17883.3	39.06	14083.3
	39.08	22425	39.08	17791.7	39.08	14083.3
	39.1	22275	39.1	18233.3	39.1	14658.3
	39.12	21625	39.12	19033.3	39.12	14712.5
	39.14	21662.5	39.14	19058.3	39.14	14708.3
	39.16	21083.3	39.16	19825	39.16	15545.8
	39.18	20145.8	39.18	20375	39.18	15666.7
	39.2	19891.7	39.2	21654.2	39.2	16212.5
	39.22	19266.7	39.22	23116.7	39.22	16012.5
	39.24	18154.2	39.24	23320.8	39.24	16933.3
	39.26	17808.3	39.26	25204.2	39.26	17762.5
	39.28	17662.5	39.28	25933.3	39.28	18054.2
	39.3	16925	39.3	26733.3	39.3	19670.8
	39.32	16558.3	39.32	27875	39.32	20004.2
	39.34	16700	39.34	28445.8	39.34	21216.7
	39.36	16404.2	39.36	29154.2	39.36	22304.2
	39.38	16295.8	39.38	29187.5	39.38	24091.7
	39.4	16383.3	39.4	29270.8	39.4	25175
	39.42	16295.8	39.42	29079.2	39.42	24854.2
	39.44	16708.3	39.44	28341.7	39.44	25479.2
	39.46	15945.8	39.46	27495.8	39.46	24366.7
	39.48	16350	39.48	25870.8	39.48	23954.2
	39.5	16362.5	39.5	24741.7	39.5	23241.7
	39.52	16191.7	39.52	23804.2	39.52	22112.5
	39.54	16195.8	39.54	22495.8	39.54	20991.7
	39.56	16495.8	39.56	21466.7	39.56	19445.8
	39.58	16337.5	39.58	19979.2	39.58	19075
	39.6	15708.3	39.6	19720.8	39.6	17558.3
	39.62	16066.7	39.62	18987.5	39.62	16837.5
	39.64	15979.2	39.64	18337.5	39.64	15966.7
	39.66	16237.5	39.66	17700	39.66	15670.8
	39.68	16145.8	39.68	17166.7	39.68	15362.5
	39.7	16550	39.7	17141.7	39.7	14966.7
	39.72	16104.2	39.72	17020.8	39.72	14716.7
	39.74	16104.2	39.74	16762.5	39.74	14770.8
	39.76	16412.5	39.76	16491.7	39.76	14616.7
	39.78	16758.3	39.78	16612.5	39.78	14425
	39.8	16570.8	39.8	16608.3	39.8	14375
	39.82	16537.5	39.82	15933.3	39.82	14162.5
	39.84	16241.7	39.84	16258.3	39.84	14108.3
	39.86	16495.8	39.86	15850	39.86	14337.5
	39.88	16204.2	39.88	15775	39.88	14100
	39.9	16554.2	39.9	15537.5	39.9	14033.3
	39.92	16529.2	39.92	15812.5	39.92	14308.3
	39.94	16483.3	39.94	15433.3	39.94	13745.8
	39.96	16204.2	39.96	15441.7	39.96	14066.7
	39.98	16141.7	39.98	15683.3	39.98	13633.3
	40	15795.8	40	15683.3	40	13754.2
	40.02	16312.5	40.02	15808.3	40.02	13979.2
	40.04	16404.2	40.04	15508.3	40.04	13408.3
	40.06	16220.8	40.06	15300	40.06	13962.5
	40.08	15850	40.08	15437.5	40.08	14062.5
	40.1	16058.3	40.1	15325	40.1	13816.7
	40.12	15954.2	40.12	15662.5	40.12	13437.5
	40.14	16175	40.14	15441.7	40.14	14037.5
	40.16	16300	40.16	15262.5	40.16	13862.5
	40.18	16425	40.18	15154.2	40.18	13720.8
	40.2	16350	40.2	15137.5	40.2	13725
	40.22	15979.2	40.22	15279.2	40.22	14095.8
	40.24	16429.2	40.24	15287.5	40.24	13420.8
	40.26	16166.7	40.26	15141.7	40.26	13762.5
	40.28	16479.2	40.28	15541.7	40.28	13820.8
	40.3	16466.7	40.3	15308.3	40.3	13729.2
	40.32	16275	40.32	15341.7	40.32	13887.5
	40.34	16354.2	40.34	15662.5	40.34	14300
	40.36	16187.5	40.36	15412.5	40.36	13408.3
	40.38	16337.5	40.38	15387.5	40.38	13595.8
	40.4	16204.2	40.4	15520.8	40.4	13708.3
	40.42	16512.5	40.42	15391.7	40.42	14050
	40.44	15991.7	40.44	15495.8	40.44	13854.2
	40.46	16166.7	40.46	15750	40.46	13545.8
	40.48	16220.8	40.48	14850	40.48	13866.7
	40.5	15891.7	40.5	15337.5	40.5	13754.2
	40.52	16283.3	40.52	15366.7	40.52	13737.5
	40.54	16195.8	40.54	15408.3	40.54	14245.8
	40.56	16229.2	40.56	15529.2	40.56	14041.7
	40.58	16341.7	40.58	15350	40.58	13720.8
	40.6	16529.2	40.6	15687.5	40.6	13733.3
	40.62	16012.5	40.62	15433.3	40.62	13758.3
	40.64	16183.3	40.64	15470.8	40.64	13754.2
	40.66	16279.2	40.66	15237.5	40.66	13675
	40.68	16379.2	40.68	15400	40.68	13858.3
	40.7	15904.2	40.7	15512.5	40.7	13816.7
	40.72	16179.2	40.72	15591.7	40.72	13579.2
	40.74	15900	40.74	15675	40.74	14133.3
	40.76	15908.3	40.76	15516.7	40.76	13866.7
	40.78	16525	40.78	15529.2	40.78	13758.3
	40.8	16020.8	40.8	15162.5	40.8	13679.2
	40.82	16020.8	40.82	15258.3	40.82	14012.5
	40.84	16208.3	40.84	15337.5	40.84	14062.5
	40.86	15900	40.86	15054.2	40.86	13504.2
	40.88	16045.8	40.88	15279.2	40.88	13829.2
	40.9	16516.7	40.9	15575	40.9	13879.2
	40.92	15820.8	40.92	15516.7	40.92	13704.2
	40.94	16120.8	40.94	15104.2	40.94	13783.3
	40.96	15837.5	40.96	15558.3	40.96	14058.3
	40.98	16325	40.98	15229.2	40.98	13562.5
	41	16270.8	41	15216.7	41	13679.2
	41.02	16066.7	41.02	15225	41.02	13762.5
	41.04	16254.2	41.04	15316.7	41.04	13704.2
	41.06	16475	41.06	15075	41.06	13612.5
	41.08	15795.8	41.08	15045.8	41.08	13662.5
	41.1	16125	41.1	15200	41.1	14062.5
	41.12	16333.3	41.12	15687.5	41.12	13637.5
	41.14	16000	41.14	15562.5	41.14	13600
	41.16	15820.8	41.16	15104.2	41.16	13725
	41.18	16008.3	41.18	15000	41.18	13254.2
	41.2	15883.3	41.2	15554.2	41.2	13150
	41.22	16029.2	41.22	15300	41.22	13683.3
	41.24	15870.8	41.24	15112.5	41.24	13741.7
	41.26	15954.2	41.26	15212.5	41.26	13833.3
	41.28	15937.5	41.28	14770.8	41.28	13670.8
	41.3	16366.7	41.3	15300	41.3	13058.3
	41.32	16179.2	41.32	14958.3	41.32	13241.7
	41.34	16029.2	41.34	15079.2	41.34	13566.7
	41.36	16054.2	41.36	15041.7	41.36	13300
	41.38	16320.8	41.38	15258.3	41.38	13425
	41.4	16062.5	41.4	15154.2	41.4	13370.8
	41.42	15870.8	41.42	14987.5	41.42	13962.5
	41.44	16625	41.44	15270.8	41.44	13341.7
	41.46	15937.5	41.46	15629.2	41.46	13670.8
	41.48	16275	41.48	14883.3	41.48	13862.5
	41.5	15566.7	41.5	15225	41.5	13650
	41.52	16208.3	41.52	15437.5	41.52	13791.7
	41.54	16625	41.54	15187.5	41.54	13416.7
	41.56	16562.5	41.56	15729.2	41.56	13670.8
	41.58	16254.2	41.58	14829.2	41.58	13504.2
	41.6	16366.7	41.6	15137.5	41.6	13825
	41.62	16345.8	41.62	15166.7	41.62	13491.7
	41.64	16100	41.64	15045.8	41.64	13887.5
	41.66	16012.5	41.66	14820.8	41.66	14066.7
	41.68	16225	41.68	15100	41.68	13779.2
	41.7	15958.3	41.7	15325	41.7	13733.3
	41.72	16416.7	41.72	15070.8	41.72	13920.8
	41.74	16333.3	41.74	15054.2	41.74	13929.2
	41.76	16241.7	41.76	15454.2	41.76	13791.7
	41.78	16020.8	41.78	15350	41.78	13625
	41.8	16295.8	41.8	15279.2	41.8	13491.7
	41.82	16212.5	41.82	15645.8	41.82	13962.5
	41.84	16525	41.84	15266.7	41.84	13725
	41.86	16654.2	41.86	15316.7	41.86	13870.8
	41.88	16279.2	41.88	14916.7	41.88	13591.7
	41.9	16345.8	41.9	15595.8	41.9	13866.7
	41.92	16645.8	41.92	15412.5	41.92	13650
	41.94	16725	41.94	15429.2	41.94	13825
	41.96	16770.8	41.96	15304.2	41.96	13650
	41.98	17195.8	41.98	15212.5	41.98	13387.5
	42	16662.5	42	15066.7	42	13787.5
	42.02	16816.7	42.02	15345.8	42.02	13991.7
	42.04	16958.3	42.04	15604.2	42.04	13870.8
	42.06	16625	42.06	15279.2	42.06	13566.7
	42.08	17050	42.08	15275	42.08	13816.7
	42.1	16670.8	42.1	15266.7	42.1	13587.5
	42.12	16987.5	42.12	15487.5	42.12	13883.3
	42.14	16900	42.14	15116.7	42.14	13683.3
	42.16	16820.8	42.16	15441.7	42.16	13554.2
	42.18	16691.7	42.18	15270.8	42.18	13716.7
	42.2	17025	42.2	15420.8	42.2	14041.7
	42.22	17554.2	42.22	15375	42.22	13629.2
	42.24	17450	42.24	14791.7	42.24	14083.3
	42.26	17387.5	42.26	15058.3	42.26	13716.7
	42.28	17254.2	42.28	15387.5	42.28	13783.3
	42.3	17562.5	42.3	15395.8	42.3	13804.2
	42.32	18037.5	42.32	15416.7	42.32	13891.7
	42.34	17587.5	42.34	15262.5	42.34	13758.3
	42.36	17933.3	42.36	15270.8	42.36	13700
	42.38	18004.2	42.38	15100	42.38	13691.7
	42.4	17950	42.4	15329.2	42.4	13441.7
	42.42	17620.8	42.42	15637.5	42.42	13637.5
	42.44	17783.3	42.44	15441.7	42.44	14162.5
	42.46	18162.5	42.46	15362.5	42.46	14041.7
	42.48	18112.5	42.48	15666.7	42.48	13804.2
	42.5	18204.2	42.5	15604.2	42.5	13891.7
	42.52	17929.2	42.52	15483.3	42.52	13433.3
	42.54	17670.8	42.54	15312.5	42.54	13658.3
	42.56	17933.3	42.56	15137.5	42.56	13795.8
	42.58	17529.2	42.58	15475	42.58	13979.2
	42.6	16912.5	42.6	15716.7	42.6	14025
	42.62	16887.5	42.62	15350	42.62	13666.7
	42.64	17000	42.64	15350	42.64	14091.7
	42.66	17383.3	42.66	15566.7	42.66	13350
	42.68	16700	42.68	15520.8	42.68	13683.3
	42.7	16720.8	42.7	15370.8	42.7	14020.8
	42.72	16766.7	42.72	15912.5	42.72	13862.5
	42.74	16729.2	42.74	15183.3	42.74	13425
	42.76	16591.7	42.76	15400	42.76	14008.3
	42.78	16854.2	42.78	15570.8	42.78	13333.3
	42.8	16533.3	42.8	15516.7	42.8	13575
	42.82	16191.7	42.82	15145.8	42.82	13579.2
	42.84	16250	42.84	15637.5	42.84	13916.7
	42.86	15804.2	42.86	15970.8	42.86	13412.5
	42.88	16254.2	42.88	15662.5	42.88	13966.7
	42.9	16170.8	42.9	15337.5	42.9	13695.8
	42.92	16604.2	42.92	15150	42.92	13662.5
	42.94	16225	42.94	15558.3	42.94	13979.2
	42.96	16262.5	42.96	15466.7	42.96	13766.7
	42.98	16108.3	42.98	15870.8	42.98	13933.3
	43	16504.2	43	15895.8	43	14312.5
	43.02	16229.2	43.02	15804.2	43.02	14220.8
	43.04	16470.8	43.04	16116.7	43.04	14491.7
	43.06	16400	43.06	15770.8	43.06	14070.8
	43.08	16375	43.08	16366.7	43.08	14316.7
	43.1	16591.7	43.1	16045.8	43.1	14658.3
	43.12	16008.3	43.12	16458.3	43.12	14800
	43.14	16554.2	43.14	16404.2	43.14	15125
	43.16	16662.5	43.16	16604.2	43.16	15045.8
	43.18	16366.7	43.18	16695.8	43.18	15129.2
	43.2	16316.7	43.2	16629.2	43.2	15283.3
	43.22	16512.5	43.22	16787.5	43.22	15704.2
	43.24	16595.8	43.24	17179.2	43.24	15845.8
	43.26	16741.7	43.26	17000	43.26	16095.8
	43.28	16725	43.28	17025	43.28	16725
	43.3	16679.2	43.3	17195.8	43.3	17150
	43.32	17108.3	43.32	17354.2	43.32	17279.2
	43.34	16787.5	43.34	17787.5	43.34	16808.3
	43.36	16583.3	43.36	17287.5	43.36	16870.8
	43.38	16670.8	43.38	17025	43.38	16966.7
	43.4	16425	43.4	17483.3	43.4	16470.8
	43.42	16704.2	43.42	17804.2	43.42	16287.5
	43.44	16858.3	43.44	17058.3	43.44	16820.8
	43.46	16687.5	43.46	16575	43.46	16141.7
	43.48	16762.5	43.48	16683.3	43.48	16208.3
	43.5	16654.2	43.5	16520.8	43.5	16066.7
	43.52	16941.7	43.52	16079.2	43.52	15333.3
	43.54	16454.2	43.54	15979.2	43.54	14979.2
	43.56	16345.8	43.56	16037.5	43.56	14458.3
	43.58	16570.8	43.58	15791.7	43.58	14204.2
	43.6	16133.3	43.6	15954.2	43.6	14550
	43.62	16404.2	43.62	15829.2	43.62	14216.7
	43.64	16745.8	43.64	15787.5	43.64	14200
	43.66	16400	43.66	15941.7	43.66	13941.7
	43.68	16395.8	43.68	16033.3	43.68	13954.2
	43.7	15975	43.7	15791.7	43.7	14137.5
	43.72	15916.7	43.72	15654.2	43.72	13825
	43.74	15883.3	43.74	15366.7	43.74	14137.5
	43.76	16066.7	43.76	15583.3	43.76	13675
	43.78	15979.2	43.78	15737.5	43.78	13779.2
	43.8	16108.3	43.8	15258.3	43.8	13925
	43.82	16504.2	43.82	15637.5	43.82	14029.2
	43.84	16079.2	43.84	15291.7	43.84	14041.7
	43.86	16304.2	43.86	15512.5	43.86	13941.7
	43.88	16162.5	43.88	15225	43.88	14116.7
	43.9	15879.2	43.9	15366.7	43.9	13937.5
	43.92	16291.7	43.92	15670.8	43.92	13700
	43.94	15683.3	43.94	15675	43.94	13820.8
	43.96	16141.7	43.96	15604.2	43.96	13966.7
	43.98	16329.2	43.98	15912.5	43.98	14104.2
	44	15708.3	44	15929.2	44	13562.5
	44.02	15858.3	44.02	15650	44.02	13954.2
	44.04	15754.2	44.04	15487.5	44.04	13987.5
	44.06	15750	44.06	15700	44.06	13820.8
	44.08	16304.2	44.08	15470.8	44.08	13587.5
	44.1	16325	44.1	15062.5	44.1	13687.5
	44.12	15775	44.12	15816.7	44.12	13720.8
	44.14	15795.8	44.14	15687.5	44.14	14058.3
	44.16	16258.3	44.16	15250	44.16	13575
	44.18	16616.7	44.18	15445.8	44.18	13800
	44.2	16579.2	44.2	15541.7	44.2	13879.2
	44.22	16079.2	44.22	15983.3	44.22	13454.2
	44.24	16129.2	44.24	15395.8	44.24	13625
	44.26	16020.8	44.26	15333.3	44.26	13466.7
	44.28	15962.5	44.28	15537.5	44.28	13641.7
	44.3	16529.2	44.3	15675	44.3	13687.5
	44.32	15870.8	44.32	15441.7	44.32	13787.5
	44.34	15829.2	44.34	15645.8	44.34	13570.8
	44.36	16254.2	44.36	15437.5	44.36	13520.8
	44.38	16125	44.38	15316.7	44.38	13704.2
	44.4	16162.5	44.4	15837.5	44.4	13945.8
	44.42	15916.7	44.42	15366.7	44.42	14366.7
	44.44	16129.2	44.44	15641.7	44.44	13825
	44.46	15908.3	44.46	15237.5	44.46	13708.3
	44.48	15920.8	44.48	15245.8	44.48	13829.2
	44.5	15912.5	44.5	15495.8	44.5	13166.7
	44.52	16204.2	44.52	15354.2	44.52	13583.3
	44.54	15895.8	44.54	15304.2	44.54	13600
	44.56	15804.2	44.56	15429.2	44.56	13675
	44.58	15929.2	44.58	15525	44.58	13770.8
	44.6	15775	44.6	15725	44.6	14158.3
	44.62	16175	44.62	16204.2	44.62	13720.8
	44.64	16091.7	44.64	15929.2	44.64	13445.8
	44.66	16141.7	44.66	15204.2	44.66	13675
	44.68	15845.8	44.68	15458.3	44.68	13558.3
	44.7	16079.2	44.7	15675	44.7	13691.7
	44.72	15950	44.72	15625	44.72	14229.2
	44.74	16262.5	44.74	15741.7	44.74	13679.2
	44.76	15945.8	44.76	15320.8	44.76	13870.8
	44.78	16266.7	44.78	15300	44.78	14083.3
	44.8	16008.3	44.8	15725	44.8	13908.3
	44.82	15950	44.82	15741.7	44.82	13583.3
	44.84	15987.5	44.84	15554.2	44.84	13679.2
	44.86	16150	44.86	15366.7	44.86	13483.3
	44.88	15795.8	44.88	15795.8	44.88	14170.8
	44.9	16150	44.9	15670.8	44.9	13954.2
	44.92	16116.7	44.92	15633.3	44.92	13987.5
	44.94	16516.7	44.94	15462.5	44.94	13812.5
	44.96	15975	44.96	15845.8	44.96	13554.2
	44.98	16100	44.98	15779.2	44.98	13854.2
	45	16350	45	15875	45	13816.7
	45.02	16370.8	45.02	15416.7	45.02	13737.5
	45.04	16141.7	45.04	16137.5	45.04	13708.3
	45.06	16312.5	45.06	15704.2	45.06	13891.7
	45.08	16275	45.08	15337.5	45.08	13845.8
	45.1	16391.7	45.1	15812.5	45.1	14116.7
	45.12	16108.3	45.12	15654.2	45.12	13933.3
	45.14	16337.5	45.14	15666.7	45.14	13804.2
	45.16	15991.7	45.16	15420.8	45.16	13554.2
	45.18	16441.7	45.18	15437.5	45.18	14100
	45.2	16291.7	45.2	15695.8	45.2	13758.3
	45.22	16408.3	45.22	15662.5	45.22	13875
	45.24	16350	45.24	15479.2	45.24	13737.5
	45.26	16216.7	45.26	15787.5	45.26	13712.5
	45.28	16487.5	45.28	15862.5	45.28	13895.8
	45.3	16587.5	45.3	15350	45.3	13979.2
	45.32	16695.8	45.32	15583.3	45.32	13833.3
	45.34	16258.3	45.34	15991.7	45.34	14287.5
	45.36	16170.8	45.36	15687.5	45.36	13991.7
	45.38	16212.5	45.38	15312.5	45.38	13995.8
	45.4	16420.8	45.4	15891.7	45.4	13912.5
	45.42	16241.7	45.42	15550	45.42	13750
	45.44	15966.7	45.44	15575	45.44	13533.3
	45.46	16454.2	45.46	15550	45.46	13504.2
	45.48	15987.5	45.48	15787.5	45.48	14062.5
	45.5	16070.8	45.5	15641.7	45.5	13750
	45.52	16000	45.52	15887.5	45.52	13429.2
	45.54	16200	45.54	15458.3	45.54	14116.7
	45.56	16300	45.56	16033.3	45.56	13700
	45.58	16350	45.58	15691.7	45.58	13850
	45.6	16216.7	45.6	15316.7	45.6	13854.2
	45.62	16037.5	45.62	15887.5	45.62	13583.3
	45.64	16133.3	45.64	15679.2	45.64	13633.3
	45.66	16087.5	45.66	15612.5	45.66	13395.8
	45.68	16133.3	45.68	15420.8	45.68	14000
	45.7	15979.2	45.7	15666.7	45.7	13825
	45.72	15629.2	45.72	15862.5	45.72	13466.7
	45.74	16220.8	45.74	15741.7	45.74	13720.8
	45.76	15979.2	45.76	15833.3	45.76	13662.5
	45.78	16191.7	45.78	15595.8	45.78	13645.8
	45.8	15958.3	45.8	15620.8	45.8	13737.5
	45.82	15750	45.82	15825	45.82	13829.2
	45.84	15895.8	45.84	15587.5	45.84	13158.3
	45.86	16233.3	45.86	15737.5	45.86	13850
	45.88	16250	45.88	15820.8	45.88	13858.3
	45.9	16041.7	45.9	15816.7	45.9	13970.8
	45.92	16016.7	45.92	15966.7	45.92	14100
	45.94	16295.8	45.94	15970.8	45.94	13762.5
	45.96	16158.3	45.96	16020.8	45.96	13779.2
	45.98	15937.5	45.98	15870.8	45.98	14091.7
	46	16254.2	46	15845.8	46	14187.5
	46.02	15679.2	46.02	16254.2	46.02	14208.3
	46.04	15925	46.04	15866.7	46.04	14166.7
	46.06	16245.8	46.06	15787.5	46.06	14179.2
	46.08	16054.2	46.08	15800	46.08	13533.3
	46.1	16291.7	46.1	15862.5	46.1	13762.5
	46.12	16041.7	46.12	15854.2	46.12	13804.2
	46.14	16000	46.14	15933.3	46.14	14075
	46.16	16250	46.16	15891.7	46.16	13800
	46.18	16325	46.18	15616.7	46.18	13575
	46.2	15795.8	46.2	15737.5	46.2	13983.3
	46.22	16412.5	46.22	15962.5	46.22	14070.8
	46.24	15925	46.24	15766.7	46.24	13850
	46.26	15741.7	46.26	16262.5	46.26	13966.7
	46.28	16008.3	46.28	15529.2	46.28	14166.7
	46.3	16295.8	46.3	15850	46.3	13445.8
	46.32	16291.7	46.32	15954.2	46.32	13791.7
	46.34	16366.7	46.34	15670.8	46.34	13775
	46.36	16433.3	46.36	15912.5	46.36	13637.5
	46.38	16304.2	46.38	15854.2	46.38	13479.2
	46.4	16270.8	46.4	15979.2	46.4	14029.2
	46.42	16241.7	46.42	15520.8	46.42	13358.3
	46.44	15970.8	46.44	15908.3	46.44	13800
	46.46	15862.5	46.46	15816.7	46.46	13683.3
	46.48	15925	46.48	15470.8	46.48	13666.7
	46.5	15841.7	46.5	15712.5	46.5	13541.7
	46.52	16279.2	46.52	15420.8	46.52	14100
	46.54	15945.8	46.54	15608.3	46.54	13879.2
	46.56	15983.3	46.56	15262.5	46.56	13833.3
	46.58	16162.5	46.58	15954.2	46.58	14308.3
	46.6	16504.2	46.6	15937.5	46.6	13754.2
	46.62	16075	46.62	15816.7	46.62	13737.5
	46.64	15900	46.64	15887.5	46.64	13808.3
	46.66	15770.8	46.66	16033.3	46.66	13737.5
	46.68	16320.8	46.68	15829.2	46.68	14025
	46.7	16075	46.7	15637.5	46.7	13720.8
	46.72	15858.3	46.72	15737.5	46.72	13729.2
	46.74	16341.7	46.74	15616.7	46.74	13683.3
	46.76	16100	46.76	15704.2	46.76	13845.8
	46.78	16195.8	46.78	15404.2	46.78	14012.5
	46.8	16445.8	46.8	15429.2	46.8	13970.8
	46.82	15933.3	46.82	15145.8	46.82	14225
	46.84	16295.8	46.84	15554.2	46.84	13770.8
	46.86	16370.8	46.86	15475	46.86	13575
	46.88	16450	46.88	15595.8	46.88	13529.2
	46.9	15941.7	46.9	15787.5	46.9	13487.5
	46.92	16120.8	46.92	15758.3	46.92	13904.2
	46.94	16225	46.94	15316.7	46.94	13829.2
	46.96	15654.2	46.96	15650	46.96	13941.7
	46.98	16000	46.98	15641.7	46.98	14312.5
	47	16250	47	15904.2	47	14041.7
	47.02	16108.3	47.02	15608.3	47.02	13841.7
	47.04	16325	47.04	15870.8	47.04	13762.5
	47.06	16137.5	47.06	16008.3	47.06	13841.7
	47.08	16091.7	47.08	15812.5	47.08	13533.3
	47.1	15925	47.1	15625	47.1	13904.2
	47.12	15854.2	47.12	15595.8	47.12	13804.2
	47.14	16154.2	47.14	15354.2	47.14	13895.8
	47.16	16037.5	47.16	15883.3	47.16	13895.8
	47.18	16120.8	47.18	15754.2	47.18	13483.3
	47.2	16425	47.2	15779.2	47.2	13641.7
	47.22	16054.2	47.22	15441.7	47.22	13900
	47.24	15916.7	47.24	15854.2	47.24	13791.7
	47.26	16004.2	47.26	16070.8	47.26	14054.2
	47.28	16325	47.28	15670.8	47.28	13941.7
	47.3	15970.8	47.3	15608.3	47.3	14112.5
	47.32	15758.3	47.32	15816.7	47.32	13754.2
	47.34	15970.8	47.34	15920.8	47.34	13733.3
	47.36	16291.7	47.36	15862.5	47.36	13608.3
	47.38	16058.3	47.38	15716.7	47.38	13583.3
	47.4	15770.8	47.4	15633.3	47.4	14045.8
	47.42	15933.3	47.42	15704.2	47.42	14058.3
	47.44	15987.5	47.44	15712.5	47.44	13833.3
	47.46	15916.7	47.46	15633.3	47.46	13687.5
	47.48	15879.2	47.48	15845.8	47.48	13791.7
	47.5	15975	47.5	15462.5	47.5	14091.7
	47.52	15783.3	47.52	15516.7	47.52	13945.8
	47.54	16233.3	47.54	15837.5	47.54	13829.2
	47.56	16050	47.56	15500	47.56	13875
	47.58	16029.2	47.58	15941.7	47.58	13795.8
	47.6	15720.8	47.6	15729.2	47.6	13854.2
	47.62	15962.5	47.62	15791.7	47.62	13754.2
	47.64	16408.3	47.64	15745.8	47.64	14112.5
	47.66	16137.5	47.66	15870.8	47.66	13679.2
	47.68	16020.8	47.68	15733.3	47.68	13608.3
	47.7	16100	47.7	15900	47.7	13912.5
	47.72	16225	47.72	15600	47.72	14270.8
	47.74	16425	47.74	15812.5	47.74	13783.3
	47.76	16133.3	47.76	15858.3	47.76	14008.3
	47.78	16062.5	47.78	15829.2	47.78	13691.7
	47.8	16329.2	47.8	15841.7	47.8	14266.7
	47.82	16170.8	47.82	16191.7	47.82	13950
	47.84	16229.2	47.84	15925	47.84	14266.7
	47.86	16000	47.86	15904.2	47.86	13820.8
	47.88	15950	47.88	15775	47.88	13575
	47.9	15829.2	47.9	15779.2	47.9	14037.5
	47.92	16083.3	47.92	16141.7	47.92	14054.2
	47.94	15762.5	47.94	15962.5	47.94	14058.3
	47.96	15829.2	47.96	15637.5	47.96	13850
	47.98	16020.8	47.98	15470.8	47.98	13854.2
	48	16075	48	15591.7	48	14070.8
	48.02	16250	48.02	15970.8	48.02	13637.5
	48.04	16512.5	48.04	16216.7	48.04	13512.5
	48.06	16508.3	48.06	15750	48.06	13650
	48.08	16079.2	48.08	15879.2	48.08	13833.3
	48.1	16370.8	48.1	15287.5	48.1	13645.8
	48.12	16025	48.12	15662.5	48.12	13983.3
	48.14	16300	48.14	15754.2	48.14	14079.2
	48.16	16245.8	48.16	15695.8	48.16	14016.7
	48.18	16212.5	48.18	15829.2	48.18	13950
	48.2	16262.5	48.2	15870.8	48.2	13808.3
	48.22	15879.2	48.22	15437.5	48.22	13737.5
	48.24	16179.2	48.24	15754.2	48.24	13704.2
	48.26	16112.5	48.26	15579.2	48.26	13641.7
	48.28	16054.2	48.28	15820.8	48.28	13475
	48.3	16179.2	48.3	15970.8	48.3	13737.5
	48.32	16108.3	48.32	15962.5	48.32	14125
	48.34	16304.2	48.34	15912.5	48.34	13995.8
	48.36	16300	48.36	15912.5	48.36	14100
	48.38	16425	48.38	15966.7	48.38	13866.7
	48.4	16016.7	48.4	15779.2	48.4	13779.2
	48.42	16245.8	48.42	15745.8	48.42	13733.3
	48.44	16495.8	48.44	16045.8	48.44	13570.8
	48.46	16416.7	48.46	16025	48.46	13595.8
	48.48	16591.7	48.48	15566.7	48.48	13691.7
	48.5	16829.2	48.5	15695.8	48.5	14012.5
	48.52	16450	48.52	15712.5	48.52	14195.8
	48.54	16312.5	48.54	16125	48.54	13741.7
	48.56	16875	48.56	16125	48.56	13712.5
	48.58	16916.7	48.58	16054.2	48.58	14300
	48.6	17312.5	48.6	15691.7	48.6	14416.7
	48.62	16962.5	48.62	15795.8	48.62	14066.7
	48.64	17075	48.64	15333.3	48.64	13883.3
	48.66	17100	48.66	15879.2	48.66	13920.8
	48.68	17712.5	48.68	15633.3	48.68	13912.5
	48.7	17466.7	48.7	15475	48.7	13766.7
	48.72	17641.7	48.72	15875	48.72	13591.7
	48.74	17766.7	48.74	15470.8	48.74	13962.5
	48.76	17979.2	48.76	15625	48.76	13820.8
	48.78	17958.3	48.78	15854.2	48.78	13850
	48.8	17712.5	48.8	15770.8	48.8	14025
	48.82	18270.8	48.82	16208.3	48.82	13804.2
	48.84	18845.8	48.84	16070.8	48.84	14262.5
	48.86	18287.5	48.86	15979.2	48.86	13937.5
	48.88	18637.5	48.88	15766.7	48.88	13850
	48.9	18912.5	48.9	16033.3	48.9	13925
	48.92	19020.8	48.92	15916.7	48.92	13870.8
	48.94	18470.8	48.94	16041.7	48.94	13891.7
	48.96	18570.8	48.96	15950	48.96	14262.5
	48.98	19008.3	48.98	15991.7	48.98	14058.3
	49	18875	49	16004.2	49	13616.7
	49.02	19233.3	49.02	15929.2	49.02	14341.7
	49.04	19304.2	49.04	15604.2	49.04	13895.8
	49.06	18941.7	49.06	15983.3	49.06	13866.7
	49.08	19500	49.08	15570.8	49.08	14137.5
	49.1	19437.5	49.1	15816.7	49.1	13800
	49.12	19083.3	49.12	15900	49.12	14112.5
	49.14	18941.7	49.14	16387.5	49.14	13954.2
	49.16	18979.2	49.16	15991.7	49.16	13650
	49.18	19212.5	49.18	15633.3	49.18	14137.5
	49.2	18995.8	49.2	15433.3	49.2	14012.5
	49.22	19187.5	49.22	15700	49.22	13812.5
	49.24	18975	49.24	15845.8	49.24	14154.2
	49.26	18979.2	49.26	15741.7	49.26	13829.2
	49.28	18404.2	49.28	16204.2	49.28	14070.8
	49.3	18304.2	49.3	15820.8	49.3	14004.2
	49.32	18350	49.32	15891.7	49.32	14287.5
	49.34	18333.3	49.34	16225	49.34	14066.7
	49.36	17637.5	49.36	16066.7	49.36	13654.2
	49.38	17700	49.38	15645.8	49.38	13733.3
	49.4	17775	49.4	16116.7	49.4	14166.7
	49.42	17895.8	49.42	15816.7	49.42	13979.2
	49.44	18112.5	49.44	15795.8	49.44	14308.3
	49.46	17804.2	49.46	15633.3	49.46	14025
	49.48	17108.3	49.48	16016.7	49.48	13925
	49.5	17158.3	49.5	16279.2	49.5	13987.5
	49.52	17712.5	49.52	16120.8	49.52	14220.8
	49.54	17562.5	49.54	16095.8	49.54	14025
	49.56	17070.8	49.56	16450	49.56	13962.5
	49.58	17529.2	49.58	16229.2	49.58	14033.3
	49.6	16908.3	49.6	15870.8	49.6	14187.5
	49.62	17000	49.62	15945.8	49.62	13825
	49.64	17025	49.64	16587.5	49.64	13975
	49.66	16975	49.66	16454.2	49.66	13900
	49.68	17212.5	49.68	16308.3	49.68	13316.7
	49.7	17254.2	49.7	16095.8	49.7	14183.3
	49.72	17362.5	49.72	16304.2	49.72	14104.2
	49.74	16920.8	49.74	16433.3	49.74	13887.5
	49.76	17062.5	49.76	15775	49.76	14445.8
	49.78	17333.3	49.78	15737.5	49.78	14216.7
	49.8	17320.8	49.8	16054.2	49.8	13941.7
	49.82	17400	49.82	16037.5	49.82	14004.2
	49.84	17600	49.84	15787.5	49.84	13800
	49.86	17912.5	49.86	16179.2	49.86	14120.8
	49.88	18041.7	49.88	16329.2	49.88	14258.3
	49.9	17758.3	49.9	16270.8	49.9	14508.3
	49.92	18170.8	49.92	16108.3	49.92	14329.2
	49.94	18479.2	49.94	16391.7	49.94	14383.3
[truncated: 2,003 more rows]

## Sheet: Supplementary Figure 4c
	NaFeHCF-3		FeHCF-3		LiFeHCF-3
	2 Theta (deg.)	Intensity (a.u.)	2 Theta (deg.)	Intensity (a.u.)	2 Theta (deg.)	Intensity (a.u.)
	10	4600	10	5033.33	10	4354.17
	10.02	4579.17	10.02	4683.33	10.02	4508.33
	10.04	4604.17	10.04	4512.5	10.04	4250
	10.06	4629.17	10.06	4766.67	10.06	4416.67
	10.08	4616.67	10.08	4620.83	10.08	4316.67
	10.1	4779.17	10.1	4608.33	10.1	4183.33
	10.12	4704.17	10.12	4816.67	10.12	4358.33
	10.14	4595.83	10.14	4787.5	10.14	4300
	10.16	4525	10.16	4575	10.16	4629.17
	10.18	4658.33	10.18	4925	10.18	4529.17
	10.2	4754.17	10.2	4725	10.2	4520.83
	10.22	4920.83	10.22	4712.5	10.22	4558.33
	10.24	4766.67	10.24	4816.67	10.24	4512.5
	10.26	4879.17	10.26	4612.5	10.26	4266.67
	10.28	4775	10.28	4620.83	10.28	4575
	10.3	4587.5	10.3	4691.67	10.3	4470.83
	10.32	4745.83	10.32	4900	10.32	4429.17
	10.34	4737.5	10.34	4891.67	10.34	4641.67
	10.36	4983.33	10.36	4854.17	10.36	4691.67
	10.38	4720.83	10.38	4845.83	10.38	4650
	10.4	4991.67	10.4	4720.83	10.4	4566.67
	10.42	4870.83	10.42	5037.5	10.42	4304.17
	10.44	4691.67	10.44	4970.83	10.44	4387.5
	10.46	4837.5	10.46	4845.83	10.46	4529.17
	10.48	4841.67	10.48	4766.67	10.48	4604.17
	10.5	4875	10.5	4662.5	10.5	4650
	10.52	4937.5	10.52	4816.67	10.52	4358.33
	10.54	4841.67	10.54	4750	10.54	4529.17
	10.56	4729.17	10.56	5141.67	10.56	4762.5
	10.58	4641.67	10.58	4987.5	10.58	4233.33
	10.6	4866.67	10.6	5033.33	10.6	4558.33
	10.62	4966.67	10.62	5075	10.62	4591.67
	10.64	4837.5	10.64	4950	10.64	4679.17
	10.66	4766.67	10.66	4979.17	10.66	4533.33
	10.68	5004.17	10.68	5187.5	10.68	4520.83
	10.7	4950	10.7	4929.17	10.7	4695.83
	10.72	4879.17	10.72	4983.33	10.72	4604.17
	10.74	5012.5	10.74	5095.83	10.74	4558.33
	10.76	5020.83	10.76	4958.33	10.76	4754.17
	10.78	4929.17	10.78	5225	10.78	4783.33
	10.8	5104.17	10.8	5054.17	10.8	4545.83
	10.82	4829.17	10.82	5020.83	10.82	4754.17
	10.84	4837.5	10.84	5095.83	10.84	4900
	10.86	4950	10.86	5129.17	10.86	4516.67
	10.88	5150	10.88	5045.83	10.88	4758.33
	10.9	4966.67	10.9	5054.17	10.9	4933.33
	10.92	4800	10.92	4983.33	10.92	4795.83
	10.94	5254.17	10.94	5066.67	10.94	4925
	10.96	5054.17	10.96	5354.17	10.96	4870.83
	10.98	4933.33	10.98	5304.17	10.98	4804.17
	11	5008.33	11	5191.67	11	4812.5
	11.02	5033.33	11.02	4970.83	11.02	4933.33
	11.04	5266.67	11.04	5337.5	11.04	4920.83
	11.06	5329.17	11.06	5045.83	11.06	4829.17
	11.08	5150	11.08	5137.5	11.08	4883.33
	11.1	4979.17	11.1	5291.67	11.1	4883.33
	11.12	5216.67	11.12	5291.67	11.12	4820.83
	11.14	5250	11.14	4941.67	11.14	5087.5
	11.16	5187.5	11.16	5250	11.16	4941.67
	11.18	5004.17	11.18	5191.67	11.18	4945.83
	11.2	5158.33	11.2	5462.5	11.2	4829.17
	11.22	5187.5	11.22	5400	11.22	4737.5
	11.24	5291.67	11.24	5570.83	11.24	4916.67
	11.26	5141.67	11.26	5441.67	11.26	5112.5
	11.28	5233.33	11.28	5654.17	11.28	4862.5
	11.3	5429.17	11.3	5491.67	11.3	4887.5
	11.32	5416.67	11.32	5362.5	11.32	5141.67
	11.34	5295.83	11.34	5258.33	11.34	4887.5
	11.36	5012.5	11.36	5320.83	11.36	5225
	11.38	5037.5	11.38	5425	11.38	4933.33
	11.4	5408.33	11.4	5266.67	11.4	5195.83
	11.42	5250	11.42	5291.67	11.42	4916.67
	11.44	5133.33	11.44	5395.83	11.44	4954.17
	11.46	5050	11.46	5362.5	11.46	4841.67
	11.48	5370.83	11.48	5470.83	11.48	5083.33
	11.5	4983.33	11.5	5483.33	11.5	5058.33
	11.52	5454.17	11.52	5600	11.52	5087.5
	11.54	5233.33	11.54	5525	11.54	5054.17
	11.56	5383.33	11.56	5529.17	11.56	4891.67
	11.58	5233.33	11.58	5475	11.58	5220.83
	11.6	5266.67	11.6	5683.33	11.6	5525
	11.62	5408.33	11.62	5404.17	11.62	5529.17
	11.64	5200	11.64	5620.83	11.64	5270.83
	11.66	5337.5	11.66	5541.67	11.66	4866.67
	11.68	5645.83	11.68	5591.67	11.68	5258.33
	11.7	5350	11.7	5720.83	11.7	5408.33
	11.72	5170.83	11.72	5416.67	11.72	5170.83
	11.74	5529.17	11.74	5637.5	11.74	5270.83
	11.76	5470.83	11.76	5529.17	11.76	5220.83
	11.78	5558.33	11.78	5820.83	11.78	5416.67
	11.8	5700	11.8	5800	11.8	5279.17
	11.82	5470.83	11.82	5562.5	11.82	5179.17
	11.84	5737.5	11.84	5900	11.84	5166.67
	11.86	5500	11.86	5420.83	11.86	5200
	11.88	5537.5	11.88	5504.17	11.88	5300
	11.9	5429.17	11.9	5629.17	11.9	5333.33
	11.92	5804.17	11.92	5595.83	11.92	5445.83
	11.94	5654.17	11.94	5758.33	11.94	5100
	11.96	5695.83	11.96	5604.17	11.96	5312.5
	11.98	5412.5	11.98	5487.5	11.98	5375
	12	5608.33	12	5883.33	12	5229.17
	12.02	5579.17	12.02	5450	12.02	5287.5
	12.04	5570.83	12.04	5679.17	12.04	5475
	12.06	5437.5	12.06	5912.5	12.06	5541.67
	12.08	5816.67	12.08	5704.17	12.08	5375
	12.1	5691.67	12.1	5795.83	12.1	5341.67
	12.12	5637.5	12.12	5958.33	12.12	5304.17
	12.14	5591.67	12.14	5737.5	12.14	5433.33
	12.16	5533.33	12.16	5783.33	12.16	5550
	12.18	5700	12.18	6120.83	12.18	5375
	12.2	5850	12.2	5804.17	12.2	5370.83
	12.22	5754.17	12.22	5679.17	12.22	5416.67
	12.24	5733.33	12.24	5850	12.24	5600
	12.26	5970.83	12.26	5754.17	12.26	5483.33
	12.28	5737.5	12.28	5770.83	12.28	5395.83
	12.3	5687.5	12.3	5866.67	12.3	5520.83
	12.32	5770.83	12.32	5920.83	12.32	5412.5
	12.34	5833.33	12.34	5954.17	12.34	5462.5
	12.36	5416.67	12.36	5733.33	12.36	5437.5
	12.38	5875	12.38	5866.67	12.38	5283.33
	12.4	5720.83	12.4	5916.67	12.4	5491.67
	12.42	5741.67	12.42	6025	12.42	5350
	12.44	5770.83	12.44	6016.67	12.44	5616.67
	12.46	5783.33	12.46	5645.83	12.46	5554.17
	12.48	5725	12.48	5966.67	12.48	5691.67
	12.5	5608.33	12.5	5933.33	12.5	5375
	12.52	5762.5	12.52	5954.17	12.52	5579.17
	12.54	5879.17	12.54	6000	12.54	5825
	12.56	5720.83	12.56	6141.67	12.56	5875
	12.58	5816.67	12.58	5950	12.58	5758.33
	12.6	5820.83	12.6	5966.67	12.6	5766.67
	12.62	5816.67	12.62	6233.33	12.62	5875
	12.64	5883.33	12.64	6041.67	12.64	5504.17
	12.66	5933.33	12.66	6116.67	12.66	5604.17
	12.68	6000	12.68	6104.17	12.68	5470.83
	12.7	5991.67	12.7	5950	12.7	5616.67
	12.72	6029.17	12.72	5987.5	12.72	5758.33
	12.74	6120.83	12.74	6075	12.74	5550
	12.76	5991.67	12.76	6054.17	12.76	5629.17
	12.78	6175	12.78	6320.83	12.78	5512.5
	12.8	6045.83	12.8	6245.83	12.8	5741.67
	12.82	6104.17	12.82	5995.83	12.82	5650
	12.84	6037.5	12.84	6220.83	12.84	5658.33
	12.86	6025	12.86	6054.17	12.86	5812.5
	12.88	6104.17	12.88	6304.17	12.88	5845.83
	12.9	6104.17	12.9	6175	12.9	5704.17
	12.92	5991.67	12.92	6345.83	12.92	5745.83
	12.94	6095.83	12.94	6191.67	12.94	5870.83
	12.96	6008.33	12.96	6158.33	12.96	5745.83
	12.98	5962.5	12.98	6525	12.98	5820.83
	13	6100	13	6345.83	13	6016.67
	13.02	6025	13.02	6441.67	13.02	6120.83
	13.04	6100	13.04	6304.17	13.04	5895.83
	13.06	6137.5	13.06	6404.17	13.06	5883.33
	13.08	5925	13.08	6433.33	13.08	5900
	13.1	6083.33	13.1	6287.5	13.1	6079.17
	13.12	6366.67	13.12	6458.33	13.12	5820.83
	13.14	6208.33	13.14	6387.5	13.14	5983.33
	13.16	6262.5	13.16	6437.5	13.16	5887.5
	13.18	6304.17	13.18	6220.83	13.18	5833.33
	13.2	6408.33	13.2	6416.67	13.2	6066.67
	13.22	6225	13.22	6541.67	13.22	5866.67
	13.24	6258.33	13.24	6291.67	13.24	5866.67
	13.26	6329.17	13.26	6500	13.26	5837.5
	13.28	6245.83	13.28	6345.83	13.28	5875
	13.3	6229.17	13.3	6566.67	13.3	5854.17
	13.32	6329.17	13.32	6400	13.32	5929.17
	13.34	6008.33	13.34	6437.5	13.34	5775
	13.36	6166.67	13.36	6275	13.36	6062.5
	13.38	6229.17	13.38	6037.5	13.38	5845.83
	13.4	6370.83	13.4	6362.5	13.4	6108.33
	13.42	6075	13.42	6670.83	13.42	6283.33
	13.44	6316.67	13.44	6408.33	13.44	6141.67
	13.46	6266.67	13.46	6387.5	13.46	6033.33
	13.48	6483.33	13.48	6495.83	13.48	6141.67
	13.5	6204.17	13.5	6458.33	13.5	6079.17
	13.52	6229.17	13.52	6695.83	13.52	6170.83
	13.54	6550	13.54	6495.83	13.54	6220.83
	13.56	6429.17	13.56	6600	13.56	5979.17
	13.58	6262.5	13.58	7012.5	13.58	6129.17
	13.6	6158.33	13.6	6729.17	13.6	6337.5
	13.62	6408.33	13.62	6495.83	13.62	6304.17
	13.64	6420.83	13.64	6633.33	13.64	6266.67
	13.66	6533.33	13.66	6712.5	13.66	6079.17
	13.68	6629.17	13.68	6533.33	13.68	6283.33
	13.7	6475	13.7	6600	13.7	6283.33
	13.72	6695.83	13.72	6466.67	13.72	6366.67
	13.74	6483.33	13.74	6537.5	13.74	6270.83
	13.76	6300	13.76	6804.17	13.76	6012.5
	13.78	6350	13.78	6675	13.78	6300
	13.8	6400	13.8	6416.67	13.8	6212.5
	13.82	6558.33	13.82	6658.33	13.82	6120.83
	13.84	6575	13.84	6708.33	13.84	6362.5
	13.86	6391.67	13.86	6412.5	13.86	6529.17
	13.88	6595.83	13.88	6958.33	13.88	6170.83
	13.9	6654.17	13.9	6929.17	13.9	6462.5
	13.92	6604.17	13.92	6912.5	13.92	6395.83
	13.94	6675	13.94	6816.67	13.94	6387.5
	13.96	6529.17	13.96	6966.67	13.96	6083.33
	13.98	6883.33	13.98	6783.33	13.98	6337.5
	14	6441.67	14	6737.5	14	6120.83
	14.02	6695.83	14.02	6887.5	14.02	6562.5
	14.04	6716.67	14.04	6475	14.04	6700
	14.06	6750	14.06	6795.83	14.06	6254.17
	14.08	6795.83	14.08	6862.5	14.08	6358.33
	14.1	6879.17	14.1	6841.67	14.1	6166.67
	14.12	6862.5	14.12	6479.17	14.12	6320.83
	14.14	6862.5	14.14	6729.17	14.14	6245.83
	14.16	6695.83	14.16	6987.5	14.16	6554.17
	14.18	6562.5	14.18	7170.83	14.18	6333.33
	14.2	6908.33	14.2	7208.33	14.2	6533.33
	14.22	6745.83	14.22	6795.83	14.22	6637.5
	14.24	6620.83	14.24	6879.17	14.24	6525
	14.26	6629.17	14.26	6875	14.26	6320.83
	14.28	6850	14.28	7175	14.28	6570.83
	14.3	6816.67	14.3	7025	14.3	6450
	14.32	7066.67	14.32	7129.17	14.32	6375
	14.34	6758.33	14.34	7120.83	14.34	6541.67
	14.36	6962.5	14.36	7091.67	14.36	6362.5
	14.38	6845.83	14.38	7112.5	14.38	6458.33
	14.4	6841.67	14.4	7025	14.4	6550
	14.42	6604.17	14.42	7208.33	14.42	6666.67
	14.44	6875	14.44	7083.33	14.44	6412.5
	14.46	7029.17	14.46	6875	14.46	6425
	14.48	6795.83	14.48	7104.17	14.48	6754.17
	14.5	6991.67	14.5	7220.83	14.5	6470.83
	14.52	7075	14.52	7254.17	14.52	6533.33
	14.54	7025	14.54	7091.67	14.54	6412.5
	14.56	6937.5	14.56	6891.67	14.56	6758.33
	14.58	7095.83	14.58	6904.17	14.58	6695.83
	14.6	7033.33	14.6	7087.5	14.6	6775
	14.62	6983.33	14.62	6983.33	14.62	6808.33
	14.64	6966.67	14.64	7095.83	14.64	6550
	14.66	7216.67	14.66	6995.83	14.66	6716.67
	14.68	7020.83	14.68	7191.67	14.68	6529.17
	14.7	6895.83	14.7	6995.83	14.7	6720.83
	14.72	6954.17	14.72	7470.83	14.72	6854.17
	14.74	6812.5	14.74	7454.17	14.74	6729.17
	14.76	7229.17	14.76	7566.67	14.76	6779.17
	14.78	6937.5	14.78	7375	14.78	6925
	14.8	6895.83	14.8	7545.83	14.8	6745.83
	14.82	6991.67	14.82	7433.33	14.82	6537.5
	14.84	7083.33	14.84	7654.17	14.84	6850
	14.86	7141.67	14.86	7525	14.86	6937.5
	14.88	7258.33	14.88	7637.5	14.88	6691.67
	14.9	7108.33	14.9	7158.33	14.9	6966.67
	14.92	7291.67	14.92	7316.67	14.92	6987.5
	14.94	7383.33	14.94	7600	14.94	7145.83
	14.96	7100	14.96	7300	14.96	6995.83
	14.98	7362.5	14.98	7391.67	14.98	6879.17
	15	7266.67	15	7395.83	15	7087.5
	15.02	7262.5	15.02	7620.83	15.02	6991.67
	15.04	7416.67	15.04	7458.33	15.04	6941.67
	15.06	7495.83	15.06	7787.5	15.06	6862.5
	15.08	7145.83	15.08	7666.67	15.08	7025
	15.1	7166.67	15.1	7812.5	15.1	7187.5
	15.12	7379.17	15.12	7708.33	15.12	7325
	15.14	7100	15.14	7725	15.14	7179.17
	15.16	7170.83	15.16	7837.5	15.16	7125
	15.18	7175	15.18	7654.17	15.18	7208.33
	15.2	7012.5	15.2	7520.83	15.2	7045.83
	15.22	7041.67	15.22	7479.17	15.22	7320.83
	15.24	7291.67	15.24	7483.33	15.24	7079.17
	15.26	7395.83	15.26	7670.83	15.26	6983.33
	15.28	7291.67	15.28	7316.67	15.28	6870.83
	15.3	7387.5	15.3	7537.5	15.3	7037.5
	15.32	7333.33	15.32	7554.17	15.32	7062.5
	15.34	7212.5	15.34	7462.5	15.34	7058.33
	15.36	7329.17	15.36	7529.17	15.36	7291.67
	15.38	7437.5	15.38	7712.5	15.38	7162.5
	15.4	7383.33	15.4	7837.5	15.4	7066.67
	15.42	7525	15.42	7504.17	15.42	7175
	15.44	7441.67	15.44	7729.17	15.44	7033.33
	15.46	7266.67	15.46	7695.83	15.46	7075
	15.48	7404.17	15.48	7691.67	15.48	7316.67
	15.5	7258.33	15.5	7670.83	15.5	7179.17
	15.52	7491.67	15.52	7658.33	15.52	7141.67
	15.54	7287.5	15.54	7975	15.54	7120.83
	15.56	7750	15.56	7733.33	15.56	7362.5
	15.58	7595.83	15.58	7770.83	15.58	7183.33
	15.6	7791.67	15.6	7925	15.6	7345.83
	15.62	7683.33	15.62	7741.67	15.62	7087.5
	15.64	7450	15.64	7879.17	15.64	7325
	15.66	7600	15.66	7645.83	15.66	7112.5
	15.68	7504.17	15.68	7762.5	15.68	7141.67
	15.7	7537.5	15.7	7720.83	15.7	7054.17
	15.72	7700	15.72	7816.67	15.72	7241.67
	15.74	7566.67	15.74	7983.33	15.74	7212.5
	15.76	7516.67	15.76	7837.5	15.76	7433.33
	15.78	7687.5	15.78	8020.83	15.78	7487.5
	15.8	7804.17	15.8	8225	15.8	7429.17
	15.82	7750	15.82	7620.83	15.82	7300
	15.84	7675	15.84	7983.33	15.84	7150
	15.86	7579.17	15.86	7729.17	15.86	7170.83
	15.88	7662.5	15.88	7958.33	15.88	7354.17
	15.9	7879.17	15.9	7933.33	15.9	7262.5
	15.92	7758.33	15.92	8108.33	15.92	7487.5
	15.94	7550	15.94	7954.17	15.94	7245.83
	15.96	7662.5	15.96	8016.67	15.96	7554.17
	15.98	7887.5	15.98	7970.83	15.98	7504.17
	16	7770.83	16	8054.17	16	7600
	16.02	7950	16.02	8179.17	16.02	7416.67
	16.04	8020.83	16.04	8070.83	16.04	7150
	16.06	7779.17	16.06	8170.83	16.06	7275
	16.08	7720.83	16.08	8270.83	16.08	7629.17
	16.1	7725	16.1	8050	16.1	7462.5
	16.12	7650	16.12	8195.83	16.12	7483.33
	16.14	8070.83	16.14	8295.83	16.14	7579.17
	16.16	7895.83	16.16	8587.5	16.16	7995.83
	16.18	7841.67	16.18	8216.67	16.18	7800
	16.2	7858.33	16.2	8362.5	16.2	7666.67
	16.22	7687.5	16.22	8283.33	16.22	7445.83
	16.24	7870.83	16.24	8358.33	16.24	7941.67
	16.26	7833.33	16.26	8304.17	16.26	7775
	16.28	7979.17	16.28	8120.83	16.28	7516.67
	16.3	8037.5	16.3	8654.17	16.3	7770.83
	16.32	7866.67	16.32	8550	16.32	7625
	16.34	7920.83	16.34	8429.17	16.34	7337.5
	16.36	7920.83	16.36	8450	16.36	7562.5
	16.38	8254.17	16.38	8579.17	16.38	8008.33
	16.4	8200	16.4	8441.67	16.4	8054.17
	16.42	8283.33	16.42	8400	16.42	7983.33
	16.44	8025	16.44	8629.17	16.44	7762.5
	16.46	8266.67	16.46	8920.83	16.46	7508.33
	16.48	8129.17	16.48	8795.83	16.48	7716.67
	16.5	8200	16.5	8704.17	16.5	7633.33
	16.52	8425	16.52	8625	16.52	7650
	16.54	8525	16.54	8875	16.54	8100
	16.56	8400	16.56	8883.33	16.56	7745.83
	16.58	8175	16.58	9012.5	16.58	7820.83
	16.6	8475	16.6	8929.17	16.6	8391.67
	16.62	8429.17	16.62	9591.67	16.62	7995.83
	16.64	8816.67	16.64	9258.33	16.64	7950
	16.66	8904.17	16.66	9229.17	16.66	8008.33
	16.68	8462.5	16.68	9375	16.68	8220.83
	16.7	8987.5	16.7	9554.17	16.7	7954.17
	16.72	8904.17	16.72	9662.5	16.72	8091.67
	16.74	9129.17	16.74	9975	16.74	8116.67
	16.76	9487.5	16.76	10050	16.76	8387.5
	16.78	9900	16.78	10341.7	16.78	8545.83
	16.8	9683.33	16.8	10700	16.8	8591.67
	16.82	10608.3	16.82	10900	16.82	8979.17
	16.84	10387.5	16.84	11291.7	16.84	8570.83
	16.86	10691.7	16.86	11229.2	16.86	8895.83
	16.88	10987.5	16.88	11550	16.88	9254.17
	16.9	11150	16.9	12504.2	16.9	9354.17
	16.92	11195.8	16.92	12783.3	16.92	9279.17
	16.94	11108.3	16.94	13716.7	16.94	10033.3
	16.96	11495.8	16.96	14650	16.96	10525
	16.98	11470.8	16.98	15604.2	16.98	10487.5
	17	12079.2	17	16270.8	17	10933.3
	17.02	12479.2	17.02	17354.2	17.02	11341.7
	17.04	13400	17.04	19229.2	17.04	11591.7
	17.06	14012.5	17.06	20075	17.06	11908.3
	17.08	15570.8	17.08	21654.2	17.08	12354.2
	17.1	17770.8	17.1	22437.5	17.1	12600
	17.12	20495.8	17.12	23208.3	17.12	13462.5
	17.14	23341.7	17.14	23887.5	17.14	14195.8
	17.16	27766.7	17.16	23800	17.16	14983.3
	17.18	32487.5	17.18	23195.8	17.18	16212.5
	17.2	36266.7	17.2	22441.7	17.2	17162.5
	17.22	38987.5	17.22	21325	17.22	18554.2
	17.24	39237.5	17.24	20537.5	17.24	20291.7
	17.26	36495.8	17.26	19691.7	17.26	22666.7
	17.28	31279.2	17.28	18670.8	17.28	25233.3
	17.3	25920.8	17.3	18262.5	17.3	27687.5
	17.32	20712.5	17.32	17808.3	17.32	31195.8
	17.34	17266.7	17.34	17058.3	17.34	34141.7
	17.36	14466.7	17.36	16683.3	17.36	34945.8
	17.38	12558.3	17.38	16012.5	17.38	33966.7
	17.4	11729.2	17.4	15687.5	17.4	30283.3
	17.42	11066.7	17.42	14620.8	17.42	25633.3
	17.44	10550	17.44	14245.8	17.44	20470.8
	17.46	10641.7	17.46	14025	17.46	16095.8
	17.48	10229.2	17.48	13191.7	17.48	13829.2
	17.5	9725	17.5	12616.7	17.5	12104.2
	17.52	9691.67	17.52	12608.3	17.52	11279.2
	17.54	9725	17.54	11995.8	17.54	10729.2
	17.56	9725	17.56	12045.8	17.56	10333.3
	17.58	9775	17.58	11725	17.58	10012.5
	17.6	9550	17.6	11170.8	17.6	10137.5
	17.62	9504.17	17.62	11220.8	17.62	9808.33
	17.64	9041.67	17.64	11266.7	17.64	9604.17
	17.66	9266.67	17.66	10483.3	17.66	9625
	17.68	9520.83	17.68	10670.8	17.68	9458.33
	17.7	8950	17.7	10395.8	17.7	9225
	17.72	9095.83	17.72	10045.8	17.72	9116.67
	17.74	9250	17.74	10283.3	17.74	9095.83
	17.76	9070.83	17.76	10129.2	17.76	9045.83
	17.78	8962.5	17.78	10270.8	17.78	9045.83
	17.8	9137.5	17.8	10025	17.8	9041.67
	17.82	9158.33	17.82	10187.5	17.82	8595.83
	17.84	9029.17	17.84	9687.5	17.84	9133.33
	17.86	9016.67	17.86	10033.3	17.86	8825
	17.88	8995.83	17.88	9845.83	17.88	9183.33
	17.9	9012.5	17.9	9812.5	17.9	9241.67
	17.92	8941.67	17.92	9958.33	17.92	8991.67
	17.94	9183.33	17.94	9920.83	17.94	8800
	17.96	9404.17	17.96	10150	17.96	8708.33
	17.98	8929.17	17.98	10225	17.98	9004.17
	18	9175	18	9600	18	8704.17
	18.02	9041.67	18.02	10112.5	18.02	8591.67
	18.04	8816.67	18.04	9933.33	18.04	8883.33
	18.06	9120.83	18.06	9758.33	18.06	8750
	18.08	9183.33	18.08	9658.33	18.08	8937.5
	18.1	9320.83	18.1	9754.17	18.1	8725
	18.12	9066.67	18.12	9145.83	18.12	8695.83
	18.14	9454.17	18.14	9608.33	18.14	8991.67
	18.16	9104.17	18.16	9925	18.16	9229.17
	18.18	9037.5	18.18	9712.5	18.18	8979.17
	18.2	9037.5	18.2	9687.5	18.2	9012.5
	18.22	9137.5	18.22	9587.5	18.22	8520.83
	18.24	8904.17	18.24	9566.67	18.24	8750
	18.26	8945.83	18.26	9708.33	18.26	9204.17
	18.28	9245.83	18.28	10029.2	18.28	8829.17
	18.3	9187.5	18.3	9737.5	18.3	8862.5
	18.32	9045.83	18.32	9750	18.32	8816.67
	18.34	9012.5	18.34	9725	18.34	8666.67
	18.36	9058.33	18.36	9495.83	18.36	9345.83
	18.38	8987.5	18.38	9737.5	18.38	9304.17
	18.4	9275	18.4	9391.67	18.4	9016.67
	18.42	9245.83	18.42	9470.83	18.42	9020.83
	18.44	9525	18.44	9512.5	18.44	9116.67
	18.46	9266.67	18.46	9587.5	18.46	9058.33
	18.48	9045.83	18.48	9550	18.48	8837.5
	18.5	9408.33	18.5	9866.67	18.5	9016.67
	18.52	9416.67	18.52	10016.7	18.52	9062.5
	18.54	9462.5	18.54	9716.67	18.54	8737.5
	18.56	9295.83	18.56	9970.83	18.56	9133.33
	18.58	9062.5	18.58	9979.17	18.58	9129.17
	18.6	9483.33	18.6	9950	18.6	8925
	18.62	9341.67	18.62	9395.83	18.62	8850
	18.64	9208.33	18.64	9912.5	18.64	9154.17
	18.66	9241.67	18.66	9795.83	18.66	9095.83
	18.68	8908.33	18.68	10125	18.68	9116.67
	18.7	9079.17	18.7	10095.8	18.7	8975
	18.72	9137.5	18.72	9866.67	18.72	8929.17
	18.74	9570.83	18.74	9870.83	18.74	9233.33
	18.76	9637.5	18.76	9941.67	18.76	8995.83
	18.78	9504.17	18.78	9900	18.78	8741.67
	18.8	9662.5	18.8	9929.17	18.8	8875
	18.82	9420.83	18.82	9900	18.82	9125
	18.84	9204.17	18.84	9825	18.84	8795.83
	18.86	9195.83	18.86	9712.5	18.86	8812.5
	18.88	9487.5	18.88	9879.17	18.88	8908.33
	18.9	9616.67	18.9	10391.7	18.9	8929.17
	18.92	9245.83	18.92	9895.83	18.92	9012.5
	18.94	9445.83	18.94	10079.2	18.94	8991.67
	18.96	9225	18.96	9775	18.96	8970.83
	18.98	9195.83	18.98	10233.3	18.98	8945.83
	19	9570.83	19	10204.2	19	9054.17
	19.02	9541.67	19.02	9691.67	19.02	9375
	19.04	9620.83	19.04	9991.67	19.04	9195.83
	19.06	9279.17	19.06	10229.2	19.06	9050
	19.08	9687.5	19.08	10050	19.08	8833.33
	19.1	9408.33	19.1	10079.2	19.1	9341.67
	19.12	9437.5	19.12	10175	19.12	9320.83
	19.14	9812.5	19.14	9812.5	19.14	9204.17
	19.16	9554.17	19.16	9795.83	19.16	9100
	19.18	9237.5	19.18	10145.8	19.18	9250
	19.2	9662.5	19.2	10412.5	19.2	9116.67
	19.22	9395.83	19.22	10204.2	19.22	9275
	19.24	9608.33	19.24	10179.2	19.24	9362.5
	19.26	9583.33	19.26	10070.8	19.26	9641.67
	19.28	9529.17	19.28	9820.83	19.28	9350
	19.3	9625	19.3	10066.7	19.3	9245.83
	19.32	9433.33	19.32	9679.17	19.32	9141.67
	19.34	9470.83	19.34	10229.2	19.34	9087.5
	19.36	9579.17	19.36	10112.5	19.36	9404.17
	19.38	9575	19.38	10075	19.38	9591.67
	19.4	9083.33	19.4	10020.8	19.4	9050
	19.42	9883.33	19.42	10308.3	19.42	9391.67
	19.44	9916.67	19.44	10320.8	19.44	9037.5
	19.46	9720.83	19.46	10287.5	19.46	9316.67
	19.48	9608.33	19.48	10358.3	19.48	9391.67
	19.5	9850	19.5	10341.7	19.5	9312.5
	19.52	9975	19.52	10279.2	19.52	9754.17
	19.54	9870.83	19.54	10295.8	19.54	9083.33
	19.56	9637.5	19.56	10004.2	19.56	9133.33
	19.58	10033.3	19.58	10458.3	19.58	9466.67
	19.6	10100	19.6	10220.8	19.6	9541.67
	19.62	9945.83	19.62	10287.5	19.62	9487.5
	19.64	9862.5	19.64	10054.2	19.64	9345.83
	19.66	9704.17	19.66	10470.8	19.66	9504.17
	19.68	9675	19.68	10537.5	19.68	9987.5
	19.7	9970.83	19.7	10120.8	19.7	9945.83
	19.72	9716.67	19.72	10545.8	19.72	9787.5
	19.74	9754.17	19.74	10554.2	19.74	9633.33
	19.76	9850	19.76	10625	19.76	9608.33
	19.78	10204.2	19.78	10445.8	19.78	9608.33
	19.8	10241.7	19.8	10495.8	19.8	9725
	19.82	9925	19.82	10570.8	19.82	9695.83
	19.84	10016.7	19.84	10925	19.84	9554.17
	19.86	10104.2	19.86	10520.8	19.86	10020.8
	19.88	10320.8	19.88	10612.5	19.88	9770.83
	19.9	10070.8	19.9	10945.8	19.9	9770.83
	19.92	9933.33	19.92	10604.2	19.92	9516.67
	19.94	9766.67	19.94	10750	19.94	9558.33
	19.96	10029.2	19.96	10658.3	19.96	9604.17
	19.98	10112.5	19.98	10741.7	19.98	9725
	20	10004.2	20	10187.5	20	9708.33
	20.02	10225	20.02	10608.3	20.02	9595.83
	20.04	10312.5	20.04	10350	20.04	9875
	20.06	10300	20.06	10725	20.06	9783.33
	20.08	10075	20.08	10366.7	20.08	9670.83
	20.1	10216.7	20.1	10154.2	20.1	9908.33
	20.12	10095.8	20.12	10508.3	20.12	9604.17
	20.14	10533.3	20.14	10687.5	20.14	9845.83
	20.16	10425	20.16	10691.7	20.16	10075
	20.18	10016.7	20.18	10520.8	20.18	9758.33
	20.2	10379.2	20.2	10587.5	20.2	10145.8
	20.22	10125	20.22	10850	20.22	9958.33
	20.24	10325	20.24	10850	20.24	9745.83
	20.26	10233.3	20.26	10875	20.26	10075
	20.28	10466.7	20.28	10766.7	20.28	9695.83
	20.3	10341.7	20.3	10854.2	20.3	9500
	20.32	10100	20.32	10454.2	20.32	9750
	20.34	10741.7	20.34	10783.3	20.34	10020.8
	20.36	10687.5	20.36	10687.5	20.36	10150
	20.38	10145.8	20.38	10829.2	20.38	10116.7
	20.4	10312.5	20.4	11054.2	20.4	9979.17
	20.42	10287.5	20.42	10804.2	20.42	10045.8
	20.44	10491.7	20.44	10850	20.44	9666.67
	20.46	10054.2	20.46	10587.5	20.46	9745.83
	20.48	10216.7	20.48	10954.2	20.48	9941.67
	20.5	10100	20.5	10833.3	20.5	9708.33
	20.52	10629.2	20.52	10829.2	20.52	10012.5
	20.54	10454.2	20.54	10608.3	20.54	9958.33
	20.56	10254.2	20.56	10562.5	20.56	9958.33
	20.58	10216.7	20.58	10908.3	20.58	10120.8
	20.6	10212.5	20.6	10904.2	20.6	9866.67
	20.62	10075	20.62	11316.7	20.62	9654.17
	20.64	10095.8	20.64	11170.8	20.64	10025
	20.66	10312.5	20.66	10950	20.66	9858.33
	20.68	10454.2	20.68	10954.2	20.68	10020.8
	20.7	10454.2	20.7	11216.7	20.7	9900
	20.72	10275	20.72	10537.5	20.72	10004.2
	20.74	10437.5	20.74	10812.5	20.74	9970.83
	20.76	10195.8	20.76	10995.8	20.76	10058.3
	20.78	10791.7	20.78	10891.7	20.78	10237.5
	20.8	10675	20.8	10816.7	20.8	10016.7
	20.82	10654.2	20.82	10737.5	20.82	10020.8
	20.84	10566.7	20.84	10591.7	20.84	10208.3
	20.86	10475	20.86	10891.7	20.86	9979.17
	20.88	10500	20.88	11033.3	20.88	10154.2
	20.9	10479.2	20.9	11016.7	20.9	10229.2
	20.92	10570.8	20.92	11079.2	20.92	10054.2
	20.94	10050	20.94	11241.7	20.94	10079.2
	20.96	10387.5	20.96	11020.8	20.96	10433.3
	20.98	10687.5	20.98	11270.8	20.98	10112.5
	21	10550	21	11183.3	21	10008.3
	21.02	10275	21.02	10766.7	21.02	10108.3
	21.04	10620.8	21.04	10970.8	21.04	10195.8
	21.06	10704.2	21.06	10708.3	21.06	10133.3
	21.08	10337.5	21.08	10841.7	21.08	10045.8
	21.1	10237.5	21.1	10754.2	21.1	10079.2
	21.12	10920.8	21.12	11116.7	21.12	9925
	21.14	10558.3	21.14	11283.3	21.14	10137.5
	21.16	10662.5	21.16	10937.5	21.16	9883.33
	21.18	10850	21.18	11133.3	21.18	10350
	21.2	10887.5	21.2	11058.3	21.2	9987.5
	21.22	10420.8	21.22	10979.2	21.22	10345.8
	21.24	10612.5	21.24	11366.7	21.24	10116.7
	21.26	10879.2	21.26	10995.8	21.26	10216.7
	21.28	10654.2	21.28	10783.3	21.28	10037.5
	21.3	10712.5	21.3	11516.7	21.3	10129.2
	21.32	10766.7	21.32	11300	21.32	10062.5
	21.34	10716.7	21.34	11058.3	21.34	10208.3
	21.36	10441.7	21.36	11016.7	21.36	10204.2
	21.38	10883.3	21.38	11012.5	21.38	10270.8
	21.4	11137.5	21.4	11079.2	21.4	10116.7
	21.42	10691.7	21.42	11325	21.42	10600
	21.44	10516.7	21.44	11170.8	21.44	10441.7
	21.46	10375	21.46	11583.3	21.46	10420.8
	21.48	10741.7	21.48	11162.5	21.48	10170.8
	21.5	10579.2	21.5	11312.5	21.5	10108.3
	21.52	10675	21.52	11320.8	21.52	10170.8
	21.54	10683.3	21.54	11133.3	21.54	10291.7
	21.56	10866.7	21.56	11375	21.56	9962.5
	21.58	10800	21.58	11179.2	21.58	10500
	21.6	10566.7	21.6	11237.5	21.6	10320.8
	21.62	11129.2	21.62	11683.3	21.62	9808.33
	21.64	10650	21.64	11308.3	21.64	10245.8
	21.66	10487.5	21.66	11258.3	21.66	10562.5
	21.68	10604.2	21.68	11816.7	21.68	10616.7
	21.7	10912.5	21.7	11241.7	21.7	10175
	21.72	10587.5	21.72	11375	21.72	10029.2
	21.74	10833.3	21.74	11091.7	21.74	10170.8
	21.76	11091.7	21.76	11337.5	21.76	10462.5
	21.78	11150	21.78	11566.7	21.78	10150
	21.8	11037.5	21.8	11137.5	21.8	10479.2
	21.82	10937.5	21.82	11416.7	21.82	10575
	21.84	10825	21.84	11275	21.84	10354.2
	21.86	11162.5	21.86	11370.8	21.86	10604.2
	21.88	11033.3	21.88	11633.3	21.88	10508.3
	21.9	10812.5	21.9	11537.5	21.9	10625
	21.92	11004.2	21.92	11458.3	21.92	10566.7
	21.94	10716.7	21.94	11229.2	21.94	10716.7
	21.96	10820.8	21.96	11258.3	21.96	11229.2
	21.98	10925	21.98	11608.3	21.98	11037.5
	22	11025	22	11483.3	22	11229.2
	22.02	11450	22.02	10929.2	22.02	11370.8
	22.04	10920.8	22.04	11450	22.04	11400
	22.06	10970.8	22.06	11466.7	22.06	10945.8
	22.08	11170.8	22.08	11491.7	22.08	10487.5
	22.1	11225	22.1	11570.8	22.1	10625
	22.12	10625	22.12	11666.7	22.12	10804.2
	22.14	10862.5	22.14	11554.2	22.14	10608.3
	22.16	11029.2	22.16	11200	22.16	10608.3
	22.18	11083.3	22.18	11204.2	22.18	10700
	22.2	11170.8	22.2	11733.3	22.2	10683.3
	22.22	11166.7	22.22	11850	22.22	10837.5
	22.24	11145.8	22.24	11525	22.24	11095.8
	22.26	11145.8	22.26	11420.8	22.26	10516.7
	22.28	11129.2	22.28	11233.3	22.28	10737.5
	22.3	11300	22.3	11345.8	22.3	10658.3
	22.32	11341.7	22.32	11825	22.32	10837.5
	22.34	10941.7	22.34	11470.8	22.34	10958.3
	22.36	10908.3	22.36	11466.7	22.36	11204.2
	22.38	10841.7	22.38	11700	22.38	10770.8
	22.4	11116.7	22.4	11212.5	22.4	10841.7
	22.42	11104.2	22.42	11666.7	22.42	10670.8
	22.44	10695.8	22.44	11833.3	22.44	10729.2
	22.46	10937.5	22.46	11275	22.46	10520.8
	22.48	11095.8	22.48	11491.7	22.48	10791.7
	22.5	10745.8	22.5	11516.7	22.5	10558.3
	22.52	10950	22.52	12212.5	22.52	10687.5
	22.54	11225	22.54	11887.5	22.54	10633.3
	22.56	10945.8	22.56	11995.8	22.56	10104.2
	22.58	11066.7	22.58	11879.2	22.58	10450
	22.6	11441.7	22.6	11687.5	22.6	10675
	22.62	11058.3	22.62	11329.2	22.62	11062.5
	22.64	11358.3	22.64	11529.2	22.64	10700
	22.66	11483.3	22.66	11650	22.66	10841.7
	22.68	11225	22.68	12220.8	22.68	10725
	22.7	11300	22.7	11816.7	22.7	10770.8
	22.72	11154.2	22.72	11970.8	22.72	10675
	22.74	11445.8	22.74	11829.2	22.74	10450
	22.76	10991.7	22.76	11708.3	22.76	10575
	22.78	11283.3	22.78	11950	22.78	10766.7
	22.8	11237.5	22.8	11800	22.8	10791.7
	22.82	11470.8	22.82	12170.8	22.82	10712.5
	22.84	11341.7	22.84	11862.5	22.84	10825
	22.86	11029.2	22.86	11379.2	22.86	10695.8
	22.88	11187.5	22.88	11783.3	22.88	10729.2
	22.9	11837.5	22.9	11625	22.9	10516.7
	22.92	11233.3	22.92	11616.7	22.92	10866.7
	22.94	11445.8	22.94	11650	22.94	10708.3
	22.96	11258.3	22.96	11912.5	22.96	10662.5
	22.98	11291.7	22.98	11712.5	22.98	10866.7
	23	11687.5	23	11966.7	23	10737.5
	23.02	11312.5	23.02	11991.7	23.02	11091.7
	23.04	11045.8	23.04	12029.2	23.04	11079.2
	23.06	11429.2	23.06	12070.8	23.06	10775
	23.08	11345.8	23.08	12204.2	23.08	10633.3
	23.1	11354.2	23.1	12070.8	23.1	11195.8
	23.12	11500	23.12	12270.8	23.12	10812.5
	23.14	11354.2	23.14	11866.7	23.14	11162.5
	23.16	11470.8	23.16	11800	23.16	11120.8
	23.18	11491.7	23.18	12254.2	23.18	10837.5
	23.2	11375	23.2	12079.2	23.2	10900
	23.22	11358.3	23.22	12379.2	23.22	10845.8
	23.24	11529.2	23.24	12070.8	23.24	10833.3
	23.26	11670.8	23.26	12316.7	23.26	11112.5
	23.28	11700	23.28	12241.7	23.28	10970.8
	23.3	11600	23.3	12025	23.3	10891.7
	23.32	11237.5	23.32	12054.2	23.32	11050
	23.34	11387.5	23.34	12425	23.34	10950
	23.36	11504.2	23.36	12279.2	23.36	11195.8
	23.38	11708.3	23.38	12554.2	23.38	11016.7
	23.4	11354.2	23.4	12258.3	23.4	11158.3
	23.42	11516.7	23.42	11862.5	23.42	11095.8
	23.44	11662.5	23.44	12166.7	23.44	11112.5
	23.46	11658.3	23.46	12250	23.46	11129.2
	23.48	11550	23.48	12429.2	23.48	10987.5
	23.5	11850	23.5	12325	23.5	11270.8
	23.52	11612.5	23.52	12416.7	23.52	10908.3
	23.54	11425	23.54	12387.5	23.54	11420.8
	23.56	11883.3	23.56	12475	23.56	10816.7
	23.58	11462.5	23.58	12029.2	23.58	10804.2
	23.6	11887.5	23.6	12579.2	23.6	11045.8
	23.62	11779.2	23.62	12316.7	23.62	11000
	23.64	11987.5	23.64	12795.8	23.64	10891.7
	23.66	11962.5	23.66	12695.8	23.66	11291.7
	23.68	11595.8	23.68	12562.5	23.68	10820.8
	23.7	12012.5	23.7	13029.2	23.7	11345.8
	23.72	12216.7	23.72	12645.8	23.72	11058.3
	23.74	11883.3	23.74	12837.5	23.74	11125
	23.76	12220.8	23.76	12570.8	23.76	11366.7
	23.78	11975	23.78	12850	23.78	11304.2
	23.8	11612.5	23.8	12720.8	23.8	11495.8
	23.82	12662.5	23.82	13045.8	23.82	11645.8
	23.84	12054.2	23.84	13504.2	23.84	11379.2
	23.86	12116.7	23.86	13225	23.86	11187.5
	23.88	12350	23.88	13150	23.88	11320.8
	23.9	12291.7	23.9	13054.2	23.9	11208.3
	23.92	12779.2	23.92	13420.8	23.92	11687.5
	23.94	12879.2	23.94	13633.3	23.94	11791.7
	23.96	13091.7	23.96	13791.7	23.96	11545.8
	23.98	13091.7	23.98	13937.5	23.98	11420.8
	24	13387.5	24	14029.2	24	11562.5
	24.02	13866.7	24.02	14608.3	24.02	11983.3
	24.04	13695.8	24.04	14845.8	24.04	11600
	24.06	14120.8	24.06	14900	24.06	11883.3
	24.08	14225	24.08	15166.7	24.08	12075
	24.1	14333.3	24.1	15545.8	24.1	11645.8
	24.12	14916.7	24.12	15862.5	24.12	11920.8
	24.14	14854.2	24.14	16462.5	24.14	12179.2
	24.16	14712.5	24.16	17020.8	24.16	12175
	24.18	15012.5	24.18	17583.3	24.18	12304.2
	24.2	15529.2	24.2	18545.8	24.2	12645.8
	24.22	15600	24.22	18462.5	24.22	12770.8
	24.24	16000	24.24	19366.7	24.24	13008.3
	24.26	16766.7	24.26	19929.2	24.26	13016.7
	24.28	17620.8	24.28	20416.7	24.28	13329.2
	24.3	18820.8	24.3	20916.7	24.3	13825
	24.32	19891.7	24.32	21450	24.32	13854.2
	24.34	21341.7	24.34	21558.3	24.34	14079.2
	24.36	22929.2	24.36	21479.2	24.36	14766.7
	24.38	25283.3	24.38	21316.7	24.38	15433.3
	24.4	27520.8	24.4	20712.5	24.4	15758.3
	24.42	28979.2	24.42	19925	24.42	16250
	24.44	30262.5	24.44	19533.3	24.44	16525
	24.46	30358.3	24.46	19137.5	24.46	16833.3
	24.48	29737.5	24.48	18925	24.48	17645.8
	24.5	29033.3	24.5	18441.7	24.5	18683.3
	24.52	26279.2	24.52	18316.7	24.52	19558.3
	24.54	23675	24.54	18354.2	24.54	20600
	24.56	21070.8	24.56	18220.8	24.56	21754.2
	24.58	19229.2	24.58	17737.5	24.58	22966.7
	24.6	17958.3	24.6	17566.7	24.6	24125
	24.62	15933.3	24.62	17150	24.62	25150
	24.64	14645.8	24.64	16791.7	24.64	25545.8
	24.66	14437.5	24.66	16783.3	24.66	25762.5
	24.68	13837.5	24.68	16345.8	24.68	24475
	24.7	13220.8	24.7	15950	24.7	23291.7
	24.72	12908.3	24.72	15350	24.72	21375
	24.74	12845.8	24.74	15187.5	24.74	19183.3
	24.76	13154.2	24.76	15162.5	24.76	17354.2
	24.78	12970.8	24.78	14916.7	24.78	16116.7
	24.8	12654.2	24.8	14825	24.8	15070.8
	24.82	12500	24.82	14712.5	24.82	14220.8
	24.84	12600	24.84	14287.5	24.84	13395.8
	24.86	12754.2	24.86	14075	24.86	13616.7
	24.88	12670.8	24.88	14208.3	24.88	12908.3
	24.9	12200	24.9	13970.8	24.9	12775
	24.92	12654.2	24.92	13725	24.92	12229.2
	24.94	12291.7	24.94	13520.8	24.94	12075
	24.96	11933.3	24.96	13412.5	24.96	12720.8
	24.98	12050	24.98	13316.7	24.98	12158.3
	25	12345.8	25	13050	25	12166.7
	25.02	12150	25.02	13370.8	25.02	12258.3
	25.04	12370.8	25.04	12854.2	25.04	11916.7
	25.06	12366.7	25.06	13237.5	25.06	12241.7
	25.08	12204.2	25.08	13354.2	25.08	11775
	25.1	12195.8	25.1	12966.7	25.1	11737.5
	25.12	12245.8	25.12	13187.5	25.12	11837.5
	25.14	12100	25.14	13029.2	25.14	12016.7
	25.16	11937.5	25.16	12775	25.16	11750
	25.18	11662.5	25.18	12695.8	25.18	11987.5
	25.2	12016.7	25.2	12916.7	25.2	11662.5
	25.22	12012.5	25.22	13020.8	25.22	11650
	25.24	12195.8	25.24	12879.2	25.24	11766.7
	25.26	12208.3	25.26	12733.3	25.26	11816.7
	25.28	12291.7	25.28	12991.7	25.28	11858.3
	25.3	12083.3	25.3	12958.3	25.3	11479.2
	25.32	12575	25.32	12854.2	25.32	11866.7
	25.34	12104.2	25.34	12770.8	25.34	11575
	25.36	12662.5	25.36	12941.7	25.36	11483.3
	25.38	12191.7	25.38	12841.7	25.38	11533.3
	25.4	12200	25.4	12541.7	25.4	11770.8
	25.42	12216.7	25.42	12695.8	25.42	11695.8
	25.44	12262.5	25.44	12954.2	25.44	11558.3
	25.46	12529.2	25.46	12662.5	25.46	11600
	25.48	12208.3	25.48	12708.3	25.48	11795.8
	25.5	11912.5	25.5	12641.7	25.5	11945.8
	25.52	12266.7	25.52	12479.2	25.52	11862.5
	25.54	12166.7	25.54	12750	25.54	11770.8
	25.56	12295.8	25.56	12441.7	25.56	11933.3
	25.58	12283.3	25.58	13125	25.58	11783.3
	25.6	12200	25.6	12245.8	25.6	11641.7
	25.62	12533.3	25.62	12854.2	25.62	11566.7
	25.64	12470.8	25.64	12683.3	25.64	11920.8
	25.66	11954.2	25.66	12583.3	25.66	11762.5
	25.68	12070.8	25.68	12637.5	25.68	11666.7
	25.7	12479.2	25.7	12800	25.7	11325
	25.72	12187.5	25.72	12658.3	25.72	11529.2
	25.74	12162.5	25.74	12837.5	25.74	11645.8
	25.76	12541.7	25.76	12329.2	25.76	11479.2
	25.78	12129.2	25.78	12362.5	25.78	11850
	25.8	12379.2	25.8	12745.8	25.8	11370.8
	25.82	11983.3	25.82	12725	25.82	11537.5
	25.84	12154.2	25.84	12816.7	25.84	11775
	25.86	12387.5	25.86	12579.2	25.86	11670.8
	25.88	12058.3	25.88	12966.7	25.88	12100
	25.9	12204.2	25.9	12629.2	25.9	11650
	25.92	12058.3	25.92	12712.5	25.92	11462.5
	25.94	12291.7	25.94	12670.8	25.94	11916.7
	25.96	12620.8	25.96	12520.8	25.96	11970.8
	25.98	12308.3	25.98	12733.3	25.98	11787.5
	26	12662.5	26	12766.7	26	11475
	26.02	12241.7	26.02	12620.8	26.02	11466.7
	26.04	12445.8	26.04	12704.2	26.04	11633.3
	26.06	12312.5	26.06	12775	26.06	11937.5
	26.08	12308.3	26.08	12545.8	26.08	12129.2
	26.1	12237.5	26.1	12604.2	26.1	12091.7
	26.12	12008.3	26.12	12695.8	26.12	12129.2
	26.14	12304.2	26.14	12700	26.14	12270.8
	26.16	12529.2	26.16	12866.7	26.16	12320.8
	26.18	12512.5	26.18	12662.5	26.18	11829.2
	26.2	12520.8	26.2	12600	26.2	11529.2
	26.22	12475	26.22	12883.3	26.22	11670.8
	26.24	12200	26.24	13070.8	26.24	11762.5
	26.26	12954.2	26.26	12566.7	26.26	11975
	26.28	12454.2	26.28	12791.7	26.28	11987.5
	26.3	12291.7	26.3	12304.2	26.3	11629.2
	26.32	12200	26.32	12375	26.32	11866.7
	26.34	12570.8	26.34	13175	26.34	11920.8
	26.36	12216.7	26.36	12979.2	26.36	11929.2
	26.38	12879.2	26.38	12737.5	26.38	11483.3
	26.4	12429.2	26.4	12883.3	26.4	11816.7
	26.42	12420.8	26.42	13604.2	26.42	12200
	26.44	12625	26.44	12762.5	26.44	11783.3
	26.46	12291.7	26.46	12737.5	26.46	11729.2
	26.48	12545.8	26.48	12720.8	26.48	11904.2
	26.5	12662.5	26.5	12579.2	26.5	12054.2
	26.52	12629.2	26.52	12766.7	26.52	11941.7
	26.54	12154.2	26.54	12770.8	26.54	11716.7
	26.56	12629.2	26.56	12954.2	26.56	11891.7
	26.58	12312.5	26.58	13066.7	26.58	11904.2
	26.6	12462.5	26.6	12366.7	26.6	12004.2
	26.62	12595.8	26.62	12637.5	26.62	11970.8
	26.64	12408.3	26.64	12687.5	26.64	11862.5
	26.66	12483.3	26.66	12812.5	26.66	11516.7
	26.68	12741.7	26.68	12833.3	26.68	11866.7
	26.7	12641.7	26.7	12612.5	26.7	12066.7
	26.72	12500	26.72	12412.5	26.72	12295.8
	26.74	12641.7	26.74	12575	26.74	11937.5
	26.76	12179.2	26.76	12570.8	26.76	11958.3
	26.78	12429.2	26.78	12783.3	26.78	12108.3
	26.8	12295.8	26.8	12995.8	26.8	11795.8
	26.82	12620.8	26.82	13012.5	26.82	11895.8
	26.84	12083.3	26.84	12995.8	26.84	11758.3
	26.86	12195.8	26.86	12929.2	26.86	11941.7
	26.88	12395.8	26.88	12558.3	26.88	11845.8
	26.9	12220.8	26.9	12908.3	26.9	11833.3
	26.92	12391.7	26.92	12895.8	26.92	11937.5
	26.94	12679.2	26.94	12725	26.94	11970.8
	26.96	12654.2	26.96	12879.2	26.96	12008.3
	26.98	12325	26.98	12450	26.98	11933.3
	27	12550	27	12841.7	27	12129.2
	27.02	12433.3	27.02	12950	27.02	12179.2
	27.04	12716.7	27.04	12975	27.04	12029.2
	27.06	12779.2	27.06	12804.2	27.06	11854.2
	27.08	12537.5	27.08	12754.2	27.08	12137.5
	27.1	12320.8	27.1	12962.5	27.1	11816.7
	27.12	12770.8	27.12	12729.2	27.12	11879.2
	27.14	12508.3	27.14	12654.2	27.14	12095.8
	27.16	12270.8	27.16	12879.2	27.16	11983.3
	27.18	12300	27.18	12812.5	27.18	11816.7
	27.2	12725	27.2	12920.8	27.2	11854.2
	27.22	13020.8	27.22	12987.5	27.22	11904.2
	27.24	12683.3	27.24	12862.5	27.24	12304.2
	27.26	12641.7	27.26	12987.5	27.26	12125
	27.28	12554.2	27.28	12766.7	27.28	12466.7
	27.3	13120.8	27.3	12666.7	27.3	12091.7
	27.32	13008.3	27.32	12720.8	27.32	12320.8
	27.34	12604.2	27.34	12895.8	27.34	12170.8
	27.36	12341.7	27.36	12341.7	27.36	12304.2
	27.38	12854.2	27.38	12475	27.38	12287.5
	27.4	12662.5	27.4	12525	27.4	12266.7
	27.42	12454.2	27.42	13037.5	27.42	11920.8
	27.44	12545.8	27.44	12929.2	27.44	12112.5
	27.46	12637.5	27.46	12591.7	27.46	12320.8
	27.48	12612.5	27.48	13000	27.48	12462.5
	27.5	12891.7	27.5	12804.2	27.5	12195.8
	27.52	12483.3	27.52	13029.2	27.52	11916.7
	27.54	12862.5	27.54	12858.3	27.54	12183.3
	27.56	12758.3	27.56	12520.8	27.56	12300
	27.58	12741.7	27.58	12687.5	27.58	12295.8
	27.6	12883.3	27.6	13316.7	27.6	12612.5
	27.62	12925	27.62	12795.8	27.62	11825
	27.64	12866.7	27.64	12825	27.64	11945.8
	27.66	13108.3	27.66	12666.7	27.66	12020.8
	27.68	12729.2	27.68	12708.3	27.68	11745.8
	27.7	12916.7	27.7	12775	27.7	12029.2
	27.72	12737.5	27.72	12841.7	27.72	12241.7
	27.74	12979.2	27.74	13070.8	27.74	12370.8
	27.76	12737.5	27.76	12512.5	27.76	12491.7
	27.78	12637.5	27.78	12862.5	27.78	12200
	27.8	12683.3	27.8	13116.7	27.8	12466.7
	27.82	12887.5	27.82	13395.8	27.82	12058.3
	27.84	13200	27.84	12920.8	27.84	12770.8
	27.86	13195.8	27.86	12654.2	27.86	12687.5
	27.88	12791.7	27.88	12725	27.88	12479.2
	27.9	13329.2	27.9	12783.3	27.9	12575
	27.92	13079.2	27.92	12687.5	27.92	12254.2
	27.94	13354.2	27.94	12495.8	27.94	12400
	27.96	13266.7	27.96	12691.7	27.96	12233.3
	27.98	13045.8	27.98	12495.8	27.98	12358.3
	28	12979.2	28	12625	28	12254.2
	28.02	12720.8	28.02	12841.7	28.02	12545.8
	28.04	13266.7	28.04	12783.3	28.04	12512.5
	28.06	13083.3	28.06	12858.3	28.06	12220.8
	28.08	12979.2	28.08	12991.7	28.08	12366.7
	28.1	13145.8	28.1	12891.7	28.1	12437.5
	28.12	13175	28.12	13054.2	28.12	12500
	28.14	12970.8	28.14	12833.3	28.14	12458.3
	28.16	12912.5	28.16	12912.5	28.16	12354.2
	28.18	13045.8	28.18	12679.2	28.18	11925
	28.2	13025	28.2	12691.7	28.2	12433.3
	28.22	13295.8	28.22	12933.3	28.22	12445.8
	28.24	13354.2	28.24	12670.8	28.24	12220.8
	28.26	13595.8	28.26	12795.8	28.26	12462.5
	28.28	13187.5	28.28	13070.8	28.28	12550
	28.3	13350	28.3	12704.2	28.3	12337.5
	28.32	12791.7	28.32	12712.5	28.32	12333.3
	28.34	13129.2	28.34	13066.7	28.34	12441.7
	28.36	13304.2	28.36	12733.3	28.36	12208.3
	28.38	13254.2	28.38	12816.7	28.38	12083.3
	28.4	13170.8	28.4	12783.3	28.4	12183.3
	28.42	13191.7	28.42	12850	28.42	12841.7
	28.44	13387.5	28.44	12783.3	28.44	12600
	28.46	13195.8	28.46	13104.2	28.46	12583.3
	28.48	12987.5	28.48	12925	28.48	12637.5
	28.5	13587.5	28.5	13158.3	28.5	12754.2
	28.52	12812.5	28.52	12733.3	28.52	12150
	28.54	13370.8	28.54	13054.2	28.54	12320.8
	28.56	13050	28.56	12679.2	28.56	12300
	28.58	12816.7	28.58	12995.8	28.58	12645.8
	28.6	13250	28.6	13204.2	28.6	12183.3
	28.62	13162.5	28.62	12783.3	28.62	11962.5
	28.64	13220.8	28.64	12945.8	28.64	12208.3
	28.66	13225	28.66	12987.5	28.66	12391.7
	28.68	12758.3	28.68	12666.7	28.68	12216.7
	28.7	13070.8	28.7	12741.7	28.7	12712.5
	28.72	13587.5	28.72	13300	28.72	12654.2
	28.74	13341.7	28.74	12887.5	28.74	12500
	28.76	13470.8	28.76	13112.5	28.76	12658.3
	28.78	13237.5	28.78	13045.8	28.78	12433.3
	28.8	13608.3	28.8	13145.8	28.8	12741.7
	28.82	13129.2	28.82	13204.2	28.82	12704.2
	28.84	13329.2	28.84	12579.2	28.84	12291.7
	28.86	13629.2	28.86	13250	28.86	12312.5
	28.88	13470.8	28.88	12620.8	28.88	12537.5
	28.9	13495.8	28.9	12950	28.9	12333.3
	28.92	13158.3	28.92	12954.2	28.92	12312.5
	28.94	13329.2	28.94	12791.7	28.94	12508.3
	28.96	13354.2	28.96	12916.7	28.96	12566.7
	28.98	13291.7	28.98	12683.3	28.98	12729.2
	29	13570.8	29	12712.5	29	12504.2
	29.02	12941.7	29.02	12741.7	29.02	12587.5
	29.04	13150	29.04	12908.3	29.04	12745.8
	29.06	12845.8	29.06	13412.5	29.06	12704.2
	29.08	12887.5	29.08	12983.3	29.08	12625
	29.1	12783.3	29.1	13133.3	29.1	12412.5
	29.12	12958.3	29.12	13212.5	29.12	12883.3
	29.14	13279.2	29.14	13075	29.14	12654.2
	29.16	13220.8	29.16	13041.7	29.16	12562.5
	29.18	13183.3	29.18	13008.3	29.18	12325
	29.2	13108.3	29.2	12733.3	29.2	12925
	29.22	12979.2	29.22	12587.5	29.22	12570.8
	29.24	13258.3	29.24	13033.3	29.24	13016.7
	29.26	13204.2	29.26	13083.3	29.26	13187.5
	29.28	13604.2	29.28	13025	29.28	12833.3
	29.3	13450	29.3	13012.5	29.3	12470.8
	29.32	13070.8	29.32	12920.8	29.32	12720.8
	29.34	13237.5	29.34	12933.3	29.34	12737.5
	29.36	13141.7	29.36	13137.5	29.36	12733.3
	29.38	13462.5	29.38	13366.7	29.38	12725
	29.4	13262.5	29.4	13154.2	29.4	12683.3
	29.42	13487.5	29.42	12975	29.42	12895.8
	29.44	13516.7	29.44	13166.7	29.44	12866.7
	29.46	13237.5	29.46	13000	29.46	13041.7
	29.48	13237.5	29.48	13200	29.48	12695.8
	29.5	13412.5	29.5	12841.7	29.5	12704.2
	29.52	13429.2	29.52	12862.5	29.52	12662.5
	29.54	13354.2	29.54	12741.7	29.54	12404.2
	29.56	12983.3	29.56	13200	29.56	13062.5
	29.58	13462.5	29.58	13008.3	29.58	12500
	29.6	13408.3	29.6	13050	29.6	12633.3
	29.62	13562.5	29.62	13112.5	29.62	13129.2
	29.64	13450	29.64	12750	29.64	13100
	29.66	13470.8	29.66	12720.8	29.66	12987.5
	29.68	13404.2	29.68	13295.8	29.68	12791.7
	29.7	13125	29.7	12829.2	29.7	12958.3
	29.72	13562.5	29.72	13162.5	29.72	12912.5
	29.74	13208.3	29.74	13270.8	29.74	12720.8
	29.76	13250	29.76	12891.7	29.76	12929.2
	29.78	13354.2	29.78	12870.8	29.78	13054.2
	29.8	13579.2	29.8	13308.3	29.8	12966.7
	29.82	13545.8	29.82	13112.5	29.82	12775
	29.84	13337.5	29.84	13225	29.84	12804.2
	29.86	13454.2	29.86	13383.3	29.86	12733.3
	29.88	13550	29.88	13358.3	29.88	12841.7
	29.9	13454.2	29.9	13550	29.9	13045.8
	29.92	13487.5	29.92	12916.7	29.92	12808.3
	29.94	13875	29.94	12966.7	29.94	12858.3
	29.96	13879.2	29.96	13254.2	29.96	12529.2
	29.98	13641.7	29.98	12862.5	29.98	12866.7
	30	13858.3	30	12895.8	30	13095.8
	30.02	13858.3	30.02	13016.7	30.02	12983.3
	30.04	13808.3	30.04	13379.2	30.04	13029.2
	30.06	14037.5	30.06	13200	30.06	13325
	30.08	13508.3	30.08	13212.5	30.08	13245.8
	30.1	13854.2	30.1	13225	30.1	13095.8
	30.12	14158.3	30.12	13583.3	30.12	13012.5
	30.14	13737.5	30.14	13029.2	30.14	12983.3
	30.16	13766.7	30.16	13245.8	30.16	13391.7
	30.18	13991.7	30.18	13241.7	30.18	13070.8
	30.2	13600	30.2	13166.7	30.2	13250
	30.22	13787.5	30.22	13362.5	30.22	13520.8
	30.24	13100	30.24	12995.8	30.24	13604.2
	30.26	13420.8	30.26	12816.7	30.26	13104.2
	30.28	13862.5	30.28	13062.5	30.28	13366.7
	30.3	13775	30.3	13504.2	30.3	13479.2
	30.32	14033.3	30.32	13362.5	30.32	13504.2
	30.34	13554.2	30.34	13141.7	30.34	13566.7
	30.36	13479.2	30.36	12837.5	30.36	13558.3
	30.38	13850	30.38	12454.2	30.38	13283.3
	30.4	13829.2	30.4	12900	30.4	13391.7
	30.42	13770.8	30.42	13133.3	30.42	13337.5
	30.44	13483.3	30.44	12854.2	30.44	13254.2
	30.46	13666.7	30.46	12916.7	30.46	13587.5
	30.48	13991.7	30.48	13070.8	30.48	13170.8
	30.5	13454.2	30.5	12912.5	30.5	13191.7
	30.52	14120.8	30.52	13004.2	30.52	13375
	30.54	13616.7	30.54	12945.8	30.54	13029.2
	30.56	13650	30.56	12679.2	30.56	12850
	30.58	13562.5	30.58	12783.3	30.58	13050
	30.6	13895.8	30.6	12975	30.6	12758.3
	30.62	13508.3	30.62	12808.3	30.62	12950
	30.64	13175	30.64	13108.3	30.64	12866.7
	30.66	13741.7	30.66	12833.3	30.66	12733.3
	30.68	13470.8	30.68	13100	30.68	13279.2
	30.7	13675	30.7	12912.5	30.7	13045.8
	30.72	13608.3	30.72	13108.3	30.72	13000
	30.74	13741.7	30.74	13216.7	30.74	13095.8
	30.76	13629.2	30.76	12966.7	30.76	13391.7
	30.78	13841.7	30.78	12900	30.78	12770.8
	30.8	13879.2	30.8	12950	30.8	12845.8
	30.82	13508.3	30.82	12925	30.82	12716.7
	30.84	14045.8	30.84	12541.7	30.84	12975
	30.86	13800	30.86	12700	30.86	12912.5
	30.88	13570.8	30.88	12900	30.88	13162.5
	30.9	13670.8	30.9	13116.7	30.9	13295.8
	30.92	13379.2	30.92	12804.2	30.92	13158.3
	30.94	13883.3	30.94	12987.5	30.94	13125
	30.96	13620.8	30.96	12875	30.96	12612.5
	30.98	13670.8	30.98	12895.8	30.98	12891.7
	31	13504.2	31	12779.2	31	12762.5
	31.02	13850	31.02	12750	31.02	12741.7
	31.04	13675	31.04	13175	31.04	13091.7
	31.06	13579.2	31.06	12833.3	31.06	12695.8
	31.08	13720.8	31.08	13025	31.08	12545.8
	31.1	13720.8	31.1	12954.2	31.1	13312.5
	31.12	13554.2	31.12	13150	31.12	12933.3
	31.14	13545.8	31.14	12991.7	31.14	13054.2
	31.16	14062.5	31.16	12966.7	31.16	12725
	31.18	13245.8	31.18	13358.3	31.18	12770.8
	31.2	13675	31.2	13158.3	31.2	13187.5
	31.22	13625	31.22	12979.2	31.22	13275
	31.24	13750	31.24	13008.3	31.24	13070.8
	31.26	13508.3	31.26	12891.7	31.26	13633.3
	31.28	13562.5	31.28	13100	31.28	13166.7
	31.3	13633.3	31.3	12945.8	31.3	13291.7
	31.32	13712.5	31.32	13283.3	31.32	13437.5
	31.34	13908.3	31.34	13200	31.34	13145.8
	31.36	13670.8	31.36	13162.5	31.36	13566.7
	31.38	13691.7	31.38	13100	31.38	12987.5
	31.4	13912.5	31.4	12908.3	31.4	13095.8
	31.42	13491.7	31.42	12912.5	31.42	13370.8
	31.44	13737.5	31.44	13008.3	31.44	13041.7
	31.46	13879.2	31.46	13254.2	31.46	12958.3
	31.48	14075	31.48	13195.8	31.48	13612.5
	31.5	13866.7	31.5	13270.8	31.5	13091.7
	31.52	13520.8	31.52	13025	31.52	12754.2
	31.54	13454.2	31.54	12916.7	31.54	13154.2
	31.56	13900	31.56	13066.7	31.56	13275
	31.58	14037.5	31.58	13120.8	31.58	13112.5
	31.6	13879.2	31.6	12783.3	31.6	12720.8
	31.62	13950	31.62	12895.8	31.62	12850
	31.64	13704.2	31.64	12658.3	31.64	13108.3
	31.66	13779.2	31.66	13558.3	31.66	12795.8
	31.68	13716.7	31.68	13633.3	31.68	13391.7
	31.7	13891.7	31.7	13420.8	31.7	13312.5
	31.72	13825	31.72	12991.7	31.72	12787.5
	31.74	13829.2	31.74	13212.5	31.74	13037.5
	31.76	13758.3	31.76	13029.2	31.76	12870.8
	31.78	14016.7	31.78	12854.2	31.78	12933.3
	31.8	13575	31.8	12720.8	31.8	13195.8
	31.82	13862.5	31.82	13133.3	31.82	13037.5
	31.84	14195.8	31.84	12783.3	31.84	13329.2
	31.86	13579.2	31.86	12987.5	31.86	12970.8
	31.88	13812.5	31.88	12779.2	31.88	13312.5
	31.9	13779.2	31.9	12845.8	31.9	13075
	31.92	13645.8	31.92	13237.5	31.92	13162.5
	31.94	13604.2	31.94	13379.2	31.94	13487.5
	31.96	14166.7	31.96	12904.2	31.96	13220.8
	31.98	13383.3	31.98	12737.5	31.98	12991.7
	32	13754.2	32	13012.5	32	13375
	32.02	13587.5	32.02	13204.2	32.02	13429.2
	32.04	13741.7	32.04	13362.5	32.04	13008.3
	32.06	14008.3	32.06	13379.2	32.06	13391.7
	32.08	13625	32.08	13141.7	32.08	12983.3
	32.1	13212.5	32.1	13337.5	32.1	13308.3
	32.12	13795.8	32.12	13008.3	32.12	13279.2
	32.14	13508.3	32.14	13087.5	32.14	13037.5
	32.16	13987.5	32.16	12833.3	32.16	13112.5
	32.18	13637.5	32.18	12691.7	32.18	12883.3
	32.2	13795.8	32.2	13250	32.2	12991.7
	32.22	13745.8	32.22	13041.7	32.22	12700
	32.24	13720.8	32.24	13295.8	32.24	12904.2
	32.26	13925	32.26	13108.3	32.26	13450
	32.28	13775	32.28	13137.5	32.28	12900
	32.3	13883.3	32.3	13020.8	32.3	13229.2
	32.32	13970.8	32.32	12887.5	32.32	13291.7
	32.34	13766.7	32.34	13254.2	32.34	13233.3
	32.36	14200	32.36	13370.8	32.36	13366.7
	32.38	14229.2	32.38	13070.8	32.38	13058.3
	32.4	13837.5	32.4	13145.8	32.4	12670.8
	32.42	13341.7	32.42	13487.5	32.42	13291.7
	32.44	13491.7	32.44	13425	32.44	13600
	32.46	13845.8	32.46	13083.3	32.46	13425
	32.48	13670.8	32.48	13137.5	32.48	13237.5
	32.5	13820.8	32.5	13570.8	32.5	13558.3
	32.52	14133.3	32.52	13012.5	32.52	13325
	32.54	14341.7	32.54	12816.7	32.54	12991.7
	32.56	14262.5	32.56	13033.3	32.56	13300
	32.58	14008.3	32.58	12779.2	32.58	13341.7
	32.6	13966.7	32.6	12966.7	32.6	13233.3
	32.62	13741.7	32.62	12704.2	32.62	13337.5
	32.64	13620.8	32.64	13662.5	32.64	13041.7
	32.66	13533.3	32.66	13275	32.66	13116.7
	32.68	13570.8	32.68	12925	32.68	13175
	32.7	14008.3	32.7	13033.3	32.7	12725
	32.72	14070.8	32.72	13045.8	32.72	13312.5
	32.74	14204.2	32.74	12991.7	32.74	13220.8
	32.76	13612.5	32.76	12975	32.76	13391.7
	32.78	13845.8	32.78	13370.8	32.78	13170.8
	32.8	14170.8	32.8	12995.8	32.8	12887.5
	32.82	13712.5	32.82	13362.5	32.82	13212.5
	32.84	13841.7	32.84	13066.7	32.84	13145.8
	32.86	14054.2	32.86	13045.8	32.86	13262.5
	32.88	14079.2	32.88	13012.5	32.88	13016.7
	32.9	13662.5	32.9	13158.3	32.9	12812.5
	32.92	13800	32.92	13191.7	32.92	13062.5
	32.94	13608.3	32.94	13170.8	32.94	13312.5
	32.96	14054.2	32.96	13129.2	32.96	13075
	32.98	14000	32.98	13270.8	32.98	12966.7
	33	13900	33	13170.8	33	13612.5
	33.02	13920.8	33.02	13262.5	33.02	13129.2
	33.04	13937.5	33.04	13395.8	33.04	12870.8
	33.06	13662.5	33.06	13379.2	33.06	13612.5
	33.08	13966.7	33.08	13379.2	33.08	13595.8
	33.1	14366.7	33.1	13404.2	33.1	13270.8
	33.12	13750	33.12	13058.3	33.12	13204.2
	33.14	13579.2	33.14	13225	33.14	13241.7
	33.16	13337.5	33.16	13325	33.16	13412.5
	33.18	14141.7	33.18	13591.7	33.18	13375
	33.2	13995.8	33.2	13229.2	33.2	13104.2
	33.22	13762.5	33.22	13783.3	33.22	13516.7
	33.24	14029.2	33.24	12979.2	33.24	13512.5
	33.26	14250	33.26	13204.2	33.26	13429.2
	33.28	14162.5	33.28	13079.2	33.28	13350
	33.3	14320.8	33.3	13308.3	33.3	13350
	33.32	14070.8	33.32	13604.2	33.32	13579.2
	33.34	13637.5	33.34	13350	33.34	13637.5
	33.36	14204.2	33.36	13245.8	33.36	13537.5
	33.38	14229.2	33.38	13741.7	33.38	13766.7
	33.4	13912.5	33.4	13358.3	33.4	13345.8
	33.42	13812.5	33.42	13379.2	33.42	13354.2
	33.44	14112.5	33.44	13045.8	33.44	12945.8
	33.46	13733.3	33.46	13337.5	33.46	13479.2
	33.48	14054.2	33.48	13937.5	33.48	13383.3
	33.5	13750	33.5	13325	33.5	13329.2
	33.52	13958.3	33.52	13400	33.52	13229.2
	33.54	13795.8	33.54	13166.7	33.54	13208.3
	33.56	14183.3	33.56	13345.8	33.56	13479.2
	33.58	13954.2	33.58	13575	33.58	13166.7
	33.6	14033.3	33.6	13308.3	33.6	13370.8
	33.62	13941.7	33.62	13387.5	33.62	13308.3
	33.64	14183.3	33.64	13570.8	33.64	13450
	33.66	14037.5	33.66	13275	33.66	13704.2
	33.68	14137.5	33.68	13462.5	33.68	13270.8
	33.7	14283.3	33.7	13458.3	33.7	12900
	33.72	14633.3	33.72	13329.2	33.72	12970.8
	33.74	14270.8	33.74	13716.7	33.74	13354.2
	33.76	14266.7	33.76	13479.2	33.76	13595.8
	33.78	14108.3	33.78	13650	33.78	13662.5
	33.8	14304.2	33.8	13300	33.8	13495.8
	33.82	14120.8	33.82	13541.7	33.82	13566.7
	33.84	14437.5	33.84	13570.8	33.84	13362.5
	33.86	14412.5	33.86	13875	33.86	13591.7
	33.88	14479.2	33.88	13633.3	33.88	13466.7
	33.9	14504.2	33.9	13729.2	33.9	13670.8
	33.92	14195.8	33.92	13804.2	33.92	13937.5
	33.94	14166.7	33.94	13333.3	33.94	13383.3
	33.96	14312.5	33.96	14025	33.96	13741.7
	33.98	14462.5	33.98	13983.3	33.98	13329.2
	34	14562.5	34	13754.2	34	13337.5
	34.02	14516.7	34.02	13529.2	34.02	13133.3
	34.04	14437.5	34.04	14166.7	34.04	13737.5
	34.06	14541.7	34.06	13829.2	34.06	13937.5
	34.08	14400	34.08	13958.3	34.08	13687.5
	34.1	14716.7	34.1	14029.2	34.1	13662.5
	34.12	14608.3	34.12	13495.8	34.12	13741.7
	34.14	14604.2	34.14	14145.8	34.14	13437.5
	34.16	14012.5	34.16	13720.8	34.16	13970.8
	34.18	14400	34.18	14295.8	34.18	13491.7
	34.2	14870.8	34.2	14008.3	34.2	13575
	34.22	14591.7	34.22	14320.8	34.22	14025
	34.24	15100	34.24	14466.7	34.24	13612.5
	34.26	14837.5	34.26	14525	34.26	13858.3
	34.28	15095.8	34.28	14508.3	34.28	13966.7
	34.3	14725	34.3	14900	34.3	14025
	34.32	15354.2	34.32	15062.5	34.32	13816.7
	34.34	15462.5	34.34	15408.3	34.34	13970.8
	34.36	16312.5	34.36	15300	34.36	13658.3
	34.38	16225	34.38	15637.5	34.38	13504.2
	34.4	16441.7	34.4	16320.8	34.4	13741.7
	34.42	16987.5	34.42	16608.3	34.42	13791.7
	34.44	16758.3	34.44	17204.2	34.44	13725
	34.46	17970.8	34.46	17804.2	34.46	13683.3
	34.48	17704.2	34.48	18158.3	34.48	13787.5
	34.5	17933.3	34.5	19133.3	34.5	14137.5
	34.52	18287.5	34.52	19470.8	34.52	14125
	34.54	18466.7	34.54	20258.3	34.54	14250
	34.56	18900	34.56	20925	34.56	14450
	34.58	19095.8	34.58	21825	34.58	14245.8
	34.6	19320.8	34.6	22554.2	34.6	14291.7
	34.62	19929.2	34.62	22629.2	34.62	13933.3
	34.64	20937.5	34.64	22966.7	34.64	14029.2
	34.66	21833.3	34.66	24004.2	34.66	14825
	34.68	23162.5	34.68	24187.5	34.68	15029.2
	34.7	23866.7	34.7	24179.2	34.7	14516.7
	34.72	25766.7	34.72	23704.2	34.72	15029.2
	34.74	28183.3	34.74	23216.7	34.74	15108.3
	34.76	30712.5	34.76	23470.8	34.76	15875
	34.78	32783.3	34.78	23312.5	34.78	16504.2
	34.8	35491.7	34.8	22666.7	34.8	16350
	34.82	36479.2	34.82	21637.5	34.82	16741.7
	34.84	37670.8	34.84	21204.2	34.84	17037.5
	34.86	38625	34.86	20879.2	34.86	17179.2
	34.88	37895.8	34.88	20520.8	34.88	18191.7
	34.9	36629.2	34.9	20233.3	34.9	18995.8
	34.92	34020.8	34.92	20004.2	34.92	18975
	34.94	32020.8	34.94	20091.7	34.94	19866.7
	34.96	29687.5	34.96	19950	34.96	20187.5
	34.98	26979.2	34.98	19862.5	34.98	21354.2
	35	24320.8	35	19120.8	35	22437.5
	35.02	22420.8	35.02	19579.2	35.02	23833.3
	35.04	20329.2	35.04	19441.7	35.04	24675
	35.06	19541.7	35.06	19275	35.06	25229.2
	35.08	18245.8	35.08	19154.2	35.08	26608.3
	35.1	17087.5	35.1	18550	35.1	28175
	35.12	16404.2	35.12	18591.7	35.12	29366.7
	35.14	16058.3	35.14	18400	35.14	29941.7
	35.16	15495.8	35.16	18345.8	35.16	28791.7
	35.18	16087.5	35.18	17645.8	35.18	27508.3
	35.2	15058.3	35.2	17391.7	35.2	26312.5
	35.22	15129.2	35.22	17166.7	35.22	24520.8
	35.24	15141.7	35.24	16800	35.24	23333.3
	35.26	14650	35.26	16504.2	35.26	21395.8
	35.28	14516.7	35.28	16458.3	35.28	19558.3
	35.3	14725	35.3	16612.5	35.3	17804.2
	35.32	14929.2	35.32	16475	35.32	16637.5
	35.34	14341.7	35.34	15883.3	35.34	16187.5
	35.36	14320.8	35.36	15608.3	35.36	15508.3
	35.38	14595.8	35.38	15358.3	35.38	15012.5
	35.4	14137.5	35.4	15441.7	35.4	14737.5
	35.42	14679.2	35.42	15300	35.42	14837.5
	35.44	14754.2	35.44	15325	35.44	14600
	35.46	14941.7	35.46	14995.8	35.46	14470.8
	35.48	14637.5	35.48	14920.8	35.48	14091.7
	35.5	14383.3	35.5	14470.8	35.5	14220.8
	35.52	14508.3	35.52	14666.7	35.52	14320.8
	35.54	14445.8	35.54	14737.5	35.54	14287.5
	35.56	14645.8	35.56	14662.5	35.56	13958.3
	35.58	14625	35.58	14545.8	35.58	13912.5
	35.6	14441.7	35.6	14295.8	35.6	14233.3
	35.62	14416.7	35.62	14162.5	35.62	14108.3
	35.64	14050	35.64	14075	35.64	14162.5
	35.66	14241.7	35.66	13783.3	35.66	14437.5
	35.68	14479.2	35.68	13820.8	35.68	13879.2
	35.7	14337.5	35.7	13870.8	35.7	14395.8
	35.72	14329.2	35.72	13808.3	35.72	13479.2
	35.74	14375	35.74	14037.5	35.74	14025
	35.76	14941.7	35.76	13987.5	35.76	13737.5
	35.78	14462.5	35.78	14008.3	35.78	13795.8
	35.8	14245.8	35.8	13645.8	35.8	13787.5
	35.82	14108.3	35.82	13829.2	35.82	13866.7
	35.84	14016.7	35.84	13645.8	35.84	13683.3
	35.86	14033.3	35.86	13650	35.86	13750
	35.88	14279.2	35.88	13975	35.88	13612.5
	35.9	14100	35.9	13429.2	35.9	13966.7
	35.92	14183.3	35.92	13641.7	35.92	13850
	35.94	14029.2	35.94	13583.3	35.94	13462.5
	35.96	14358.3	35.96	13704.2	35.96	13550
	35.98	14716.7	35.98	13295.8	35.98	13775
	36	14416.7	36	13075	36	13666.7
	36.02	14341.7	36.02	13787.5	36.02	13716.7
	36.04	14004.2	36.04	13704.2	36.04	13775
	36.06	14204.2	36.06	13329.2	36.06	13808.3
	36.08	14237.5	36.08	13716.7	36.08	13537.5
	36.1	14608.3	36.1	13125	36.1	13716.7
	36.12	14579.2	36.12	13479.2	36.12	13858.3
	36.14	14141.7	36.14	13445.8	36.14	13650
	36.16	14341.7	36.16	13683.3	36.16	13570.8
	36.18	14170.8	36.18	13487.5	36.18	13754.2
	36.2	14145.8	36.2	13212.5	36.2	13633.3
	36.22	14379.2	36.22	13591.7	36.22	13412.5
	36.24	14100	36.24	13766.7	36.24	14062.5
	36.26	13995.8	36.26	13537.5	36.26	13500
	36.28	14329.2	36.28	13254.2	36.28	13450
	36.3	14370.8	36.3	13525	36.3	13458.3
	36.32	14300	36.32	13716.7	36.32	13783.3
	36.34	14037.5	36.34	13454.2	36.34	13487.5
	36.36	14095.8	36.36	13387.5	36.36	13562.5
	36.38	14079.2	36.38	13500	36.38	13720.8
	36.4	14212.5	36.4	13250	36.4	13925
	36.42	13979.2	36.42	12983.3	36.42	13454.2
	36.44	14604.2	36.44	13416.7	36.44	13533.3
	36.46	13954.2	36.46	13625	36.46	13770.8
	36.48	14091.7	36.48	13516.7	36.48	13595.8
	36.5	14016.7	36.5	13004.2	36.5	13720.8
	36.52	14108.3	36.52	13379.2	36.52	13883.3
	36.54	14125	36.54	13520.8	36.54	13795.8
	36.56	14287.5	36.56	13516.7	36.56	13616.7
	36.58	14295.8	36.58	12933.3	36.58	14100
	36.6	14141.7	36.6	13091.7	36.6	13783.3
	36.62	14533.3	36.62	13304.2	36.62	13733.3
	36.64	14583.3	36.64	13575	36.64	13737.5
	36.66	14362.5	36.66	13291.7	36.66	13933.3
	36.68	14254.2	36.68	13445.8	36.68	13758.3
	36.7	14050	36.7	13262.5	36.7	13245.8
	36.72	14687.5	36.72	13408.3	36.72	13441.7
	36.74	14520.8	36.74	13533.3	36.74	13825
	36.76	14029.2	36.76	13475	36.76	13500
	36.78	14366.7	36.78	13737.5	36.78	13775
	36.8	14125	36.8	13154.2	36.8	14104.2
	36.82	13800	36.82	13270.8	36.82	13458.3
	36.84	14316.7	36.84	13366.7	36.84	13812.5
	36.86	14241.7	36.86	13566.7	36.86	13612.5
	36.88	14358.3	36.88	13462.5	36.88	13750
	36.9	14362.5	36.9	13387.5	36.9	13929.2
	36.92	14487.5	36.92	13425	36.92	13700
	36.94	14533.3	36.94	13141.7	36.94	14008.3
	36.96	14204.2	36.96	13212.5	36.96	13866.7
	36.98	13733.3	36.98	13345.8	36.98	13733.3
	37	13637.5	37	13208.3	37	13404.2
	37.02	14183.3	37.02	13316.7	37.02	13833.3
	37.04	14570.8	37.04	13287.5	37.04	13429.2
	37.06	14345.8	37.06	13254.2	37.06	13075
	37.08	13925	37.08	13037.5	37.08	13666.7
	37.1	14279.2	37.1	13475	37.1	13687.5
	37.12	13937.5	37.12	13295.8	37.12	13225
	37.14	14045.8	37.14	13141.7	37.14	13575
	37.16	14375	37.16	12891.7	37.16	13520.8
	37.18	14020.8	37.18	13341.7	37.18	13562.5
	37.2	14220.8	37.2	13254.2	37.2	13520.8
	37.22	14137.5	37.22	13270.8	37.22	13541.7
	37.24	14295.8	37.24	13104.2	37.24	13966.7
	37.26	13912.5	37.26	13354.2	37.26	13320.8
	37.28	14220.8	37.28	13337.5	37.28	13829.2
	37.3	13795.8	37.3	13329.2	37.3	13620.8
	37.32	13979.2	37.32	13229.2	37.32	13400
	37.34	14066.7	37.34	13166.7	37.34	13650
	37.36	14270.8	37.36	13008.3	37.36	13383.3
	37.38	13954.2	37.38	13000	37.38	13491.7
	37.4	14212.5	37.4	13245.8	37.4	13633.3
	37.42	13616.7	37.42	13154.2	37.42	13462.5
	37.44	13762.5	37.44	12937.5	37.44	13354.2
	37.46	14350	37.46	12787.5	37.46	12879.2
	37.48	14295.8	37.48	13216.7	37.48	13879.2
	37.5	14420.8	37.5	12987.5	37.5	13725
	37.52	14633.3	37.52	12775	37.52	13450
	37.54	14212.5	37.54	12912.5	37.54	13354.2
	37.56	14520.8	37.56	12983.3	37.56	13645.8
	37.58	14500	37.58	13241.7	37.58	13504.2
	37.6	14391.7	37.6	13216.7	37.6	13504.2
	37.62	14529.2	37.62	13183.3	37.62	13508.3
	37.64	14166.7	37.64	13341.7	37.64	13333.3
	37.66	14295.8	37.66	13695.8	37.66	13595.8
	37.68	13916.7	37.68	13741.7	37.68	13387.5
	37.7	14437.5	37.7	13525	37.7	13420.8
	37.72	14445.8	37.72	13187.5	37.72	13550
	37.74	14854.2	37.74	13058.3	37.74	13241.7
	37.76	14612.5	37.76	13179.2	37.76	13612.5
	37.78	14216.7	37.78	13166.7	37.78	13562.5
	37.8	14487.5	37.8	13033.3	37.8	13250
	37.82	14241.7	37.82	13220.8	37.82	13537.5
	37.84	14420.8	37.84	12833.3	37.84	13712.5
	37.86	13908.3	37.86	12987.5	37.86	13412.5
	37.88	14433.3	37.88	13079.2	37.88	13541.7
	37.9	14058.3	37.9	12925	37.9	13616.7
	37.92	13904.2	37.92	13345.8	37.92	13233.3
	37.94	14050	37.94	13470.8	37.94	13533.3
	37.96	14591.7	37.96	13425	37.96	13500
	37.98	14504.2	37.98	13225	37.98	13479.2
	38	14137.5	38	12979.2	38	13704.2
	38.02	14183.3	38.02	13437.5	38.02	13533.3
	38.04	14133.3	38.04	13408.3	38.04	13758.3
	38.06	14495.8	38.06	13595.8	38.06	13370.8
	38.08	14591.7	38.08	13637.5	38.08	13804.2
	38.1	14312.5	38.1	13204.2	38.1	13337.5
	38.12	14287.5	38.12	13016.7	38.12	13216.7
	38.14	14295.8	38.14	13637.5	38.14	13325
	38.16	14008.3	38.16	13591.7	38.16	13812.5
	38.18	14137.5	38.18	13220.8	38.18	13637.5
	38.2	14554.2	38.2	13225	38.2	13520.8
	38.22	14233.3	38.22	13625	38.22	13529.2
	38.24	14166.7	38.24	13241.7	38.24	13825
	38.26	14037.5	38.26	13712.5	38.26	13650
	38.28	14412.5	38.28	13654.2	38.28	13591.7
	38.3	14262.5	38.3	13495.8	38.3	13783.3
	38.32	14304.2	38.32	13537.5	38.32	13883.3
	38.34	14104.2	38.34	13525	38.34	14075
	38.36	14254.2	38.36	13308.3	38.36	14070.8
	38.38	14658.3	38.38	13383.3	38.38	13558.3
	38.4	14637.5	38.4	13133.3	38.4	13791.7
	38.42	14645.8	38.42	13425	38.42	13737.5
	38.44	14408.3	38.44	13325	38.44	13770.8
	38.46	14854.2	38.46	13900	38.46	14225
	38.48	14337.5	38.48	13866.7	38.48	13833.3
	38.5	14870.8	38.5	13725	38.5	13916.7
	38.52	14958.3	38.52	13820.8	38.52	13525
	38.54	14616.7	38.54	13704.2	38.54	13854.2
	38.56	14891.7	38.56	13958.3	38.56	13841.7
	38.58	14791.7	38.58	14545.8	38.58	13770.8
	38.6	14958.3	38.6	14229.2	38.6	14075
	38.62	14600	38.62	14079.2	38.62	13725
	38.64	14729.2	38.64	14016.7	38.64	13800
	38.66	15366.7	38.66	14550	38.66	13570.8
	38.68	15775	38.68	14616.7	38.68	13500
	38.7	15483.3	38.7	15062.5	38.7	13925
	38.72	15650	38.72	15045.8	38.72	13520.8
	38.74	15554.2	38.74	15233.3	38.74	13662.5
	38.76	15454.2	38.76	15287.5	38.76	13741.7
	38.78	16158.3	38.78	15579.2	38.78	13550
	38.8	16466.7	38.8	15716.7	38.8	14066.7
	38.82	16291.7	38.82	15904.2	38.82	13925
	38.84	16316.7	38.84	16404.2	38.84	13812.5
	38.86	16912.5	38.86	16529.2	38.86	13666.7
	38.88	17045.8	38.88	16575	38.88	13570.8
	38.9	17237.5	38.9	16562.5	38.9	13970.8
	38.92	17837.5	38.92	17029.2	38.92	14225
	38.94	18554.2	38.94	16912.5	38.94	14204.2
	38.96	18987.5	38.96	17291.7	38.96	14570.8
	38.98	19662.5	38.98	16954.2	38.98	14429.2
	39	20195.8	39	17045.8	39	14358.3
	39.02	20850	39.02	16645.8	39.02	14679.2
	39.04	21662.5	39.04	16675	39.04	14983.3
	39.06	22720.8	39.06	16495.8	39.06	15229.2
	39.08	23162.5	39.08	16633.3	39.08	15533.3
	39.1	23945.8	39.1	16383.3	39.1	15254.2
	39.12	24066.7	39.12	16350	39.12	15800
	39.14	24175	39.14	16166.7	39.14	15475
	39.16	23741.7	39.16	16137.5	39.16	15891.7
	39.18	23325	39.18	15779.2	39.18	16587.5
	39.2	22912.5	39.2	16108.3	39.2	16666.7
	39.22	21866.7	39.22	16175	39.22	17116.7
	39.24	20712.5	39.24	15979.2	39.24	17783.3
	39.26	19991.7	39.26	15670.8	39.26	17887.5
	39.28	18837.5	39.28	16058.3	39.28	18491.7
	39.3	18020.8	39.3	16033.3	39.3	19004.2
	39.32	17875	39.32	15720.8	39.32	19920.8
	39.34	17312.5	39.34	16012.5	39.34	20775
	39.36	16525	39.36	15900	39.36	20837.5
	39.38	15583.3	39.38	15991.7	39.38	21475
	39.4	15666.7	39.4	15650	39.4	22350
	39.42	15283.3	39.42	15808.3	39.42	22375
	39.44	15120.8	39.44	15475	39.44	22883.3
	39.46	15254.2	39.46	15241.7	39.46	22804.2
	39.48	15137.5	39.48	15095.8	39.48	23183.3
	39.5	15275	39.5	15550	39.5	22158.3
	39.52	14641.7	39.52	14829.2	39.52	21408.3
	39.54	15158.3	39.54	15250	39.54	20595.8
	39.56	14691.7	39.56	14837.5	39.56	19295.8
	39.58	14841.7	39.58	14466.7	39.58	18879.2
	39.6	14854.2	39.6	14979.2	39.6	17895.8
	39.62	14266.7	39.62	14720.8	39.62	16983.3
	39.64	14375	39.64	14233.3	39.64	16158.3
	39.66	14745.8	39.66	14662.5	39.66	15975
	39.68	14650	39.68	14116.7	39.68	15266.7
	39.7	14529.2	39.7	13920.8	39.7	15258.3
	39.72	14612.5	39.72	14187.5	39.72	14950
	39.74	15050	39.74	14250	39.74	14862.5
	39.76	14816.7	39.76	13779.2	39.76	14562.5
	39.78	14595.8	39.78	13945.8	39.78	14716.7
	39.8	14700	39.8	13820.8	39.8	13912.5
	39.82	14554.2	39.82	13691.7	39.82	14004.2
	39.84	14770.8	39.84	13629.2	39.84	13908.3
	39.86	14400	39.86	13408.3	39.86	14141.7
	39.88	14820.8	39.88	13641.7	39.88	14141.7
	39.9	14175	39.9	13995.8	39.9	14104.2
	39.92	14316.7	39.92	13600	39.92	14116.7
	39.94	14741.7	39.94	13400	39.94	14300
	39.96	14745.8	39.96	13454.2	39.96	13641.7
	39.98	14770.8	39.98	13516.7	39.98	13675
	40	14283.3	40	13779.2	40	13754.2
	40.02	14325	40.02	13391.7	40.02	14279.2
	40.04	14375	40.04	13083.3	40.04	14083.3
	40.06	14500	40.06	13458.3	40.06	13695.8
	40.08	14420.8	40.08	13216.7	40.08	13704.2
	40.1	14204.2	40.1	13483.3	40.1	14083.3
	40.12	14695.8	40.12	13237.5	40.12	13929.2
	40.14	14625	40.14	13441.7	40.14	13704.2
	40.16	14341.7	40.16	13470.8	40.16	13641.7
	40.18	14520.8	40.18	13070.8	40.18	13558.3
	40.2	14487.5	40.2	13079.2	40.2	13554.2
	40.22	14475	40.22	13562.5	40.22	13375
	40.24	14775	40.24	12962.5	40.24	13600
	40.26	14466.7	40.26	12854.2	40.26	13545.8
	40.28	14454.2	40.28	13237.5	40.28	13808.3
	40.3	14362.5	40.3	13400	40.3	13691.7
	40.32	14450	40.32	13545.8	40.32	13725
	40.34	14425	40.34	13245.8	40.34	13345.8
	40.36	14120.8	40.36	13445.8	40.36	13704.2
	40.38	14545.8	40.38	13250	40.38	13533.3
	40.4	14445.8	40.4	13179.2	40.4	13541.7
	40.42	14662.5	40.42	13279.2	40.42	13604.2
	40.44	14595.8	40.44	13037.5	40.44	14012.5
	40.46	14358.3	40.46	13283.3	40.46	13412.5
	40.48	14458.3	40.48	13233.3	40.48	14012.5
	40.5	14479.2	40.5	13095.8	40.5	13737.5
	40.52	14387.5	40.52	13283.3	40.52	13345.8
	40.54	14512.5	40.54	13150	40.54	13604.2
	40.56	14541.7	40.56	13108.3	40.56	13641.7
	40.58	14287.5	40.58	13183.3	40.58	13616.7
	40.6	14779.2	40.6	13075	40.6	13779.2
	40.62	14487.5	40.62	13333.3	40.62	13737.5
	40.64	14691.7	40.64	13504.2	40.64	13616.7
	40.66	14133.3	40.66	13387.5	40.66	13437.5
	40.68	14145.8	40.68	12950	40.68	14079.2
	40.7	14541.7	40.7	13200	40.7	13595.8
	40.72	14541.7	40.72	12975	40.72	13345.8
	40.74	14191.7	40.74	12900	40.74	13487.5
	40.76	14308.3	40.76	12837.5	40.76	13491.7
	40.78	14645.8	40.78	12962.5	40.78	13166.7
	40.8	14145.8	40.8	13262.5	40.8	13612.5
	40.82	14579.2	40.82	13095.8	40.82	13579.2
	40.84	14604.2	40.84	13250	40.84	13450
	40.86	14779.2	40.86	13054.2	40.86	13558.3
	40.88	14587.5	40.88	13079.2	40.88	13629.2
	40.9	14933.3	40.9	13162.5	40.9	13616.7
	40.92	14766.7	40.92	12908.3	40.92	13525
	40.94	14704.2	40.94	12966.7	40.94	13604.2
	40.96	14454.2	40.96	13183.3	40.96	13629.2
	40.98	14612.5	40.98	13233.3	40.98	13229.2
	41	15033.3	41	13129.2	41	13266.7
	41.02	14704.2	41.02	13045.8	41.02	13275
	41.04	14529.2	41.04	13179.2	41.04	13341.7
	41.06	14612.5	41.06	13116.7	41.06	13245.8
	41.08	14370.8	41.08	13350	41.08	13379.2
	41.1	14654.2	41.1	13004.2	41.1	13504.2
	41.12	14345.8	41.12	13008.3	41.12	13500
	41.14	14341.7	41.14	13287.5	41.14	13287.5
	41.16	14508.3	41.16	13204.2	41.16	13650
	41.18	14475	41.18	13300	41.18	13629.2
	41.2	14454.2	41.2	13587.5	41.2	13229.2
	41.22	14795.8	41.22	12987.5	41.22	13875
	41.24	14808.3	41.24	13150	41.24	13475
	41.26	14475	41.26	13600	41.26	13683.3
	41.28	14600	41.28	13216.7	41.28	13866.7
	41.3	14500	41.3	12783.3	41.3	13762.5
	41.32	14475	41.32	13066.7	41.32	13187.5
	41.34	14750	41.34	13229.2	41.34	13425
	41.36	14700	41.36	12937.5	41.36	13391.7
	41.38	14637.5	41.38	13100	41.38	13487.5
	41.4	14166.7	41.4	13391.7	41.4	13470.8
	41.42	14362.5	41.42	13329.2	41.42	13320.8
	41.44	14633.3	41.44	13095.8	41.44	13391.7
	41.46	14712.5	41.46	13100	41.46	13300
	41.48	14658.3	41.48	13320.8	41.48	13666.7
	41.5	14412.5	41.5	13416.7	41.5	13466.7
	41.52	14466.7	41.52	13087.5	41.52	13341.7
	41.54	14291.7	41.54	13150	41.54	13400
	41.56	14516.7	41.56	13300	41.56	13279.2
	41.58	14366.7	41.58	13112.5	41.58	13275
	41.6	14383.3	41.6	12579.2	41.6	13591.7
	41.62	14145.8	41.62	13483.3	41.62	13595.8
	41.64	14091.7	41.64	13208.3	41.64	13420.8
	41.66	14450	41.66	12945.8	41.66	13387.5
	41.68	14312.5	41.68	13208.3	41.68	13350
	41.7	14612.5	41.7	13270.8	41.7	13633.3
	41.72	14570.8	41.72	12837.5	41.72	13229.2
	41.74	14675	41.74	12937.5	41.74	13433.3
	41.76	14904.2	41.76	12908.3	41.76	13287.5
	41.78	14658.3	41.78	13266.7	41.78	13129.2
	41.8	14616.7	41.8	12800	41.8	13595.8
	41.82	14420.8	41.82	13100	41.82	13662.5
	41.84	14437.5	41.84	13008.3	41.84	13366.7
	41.86	14662.5	41.86	12983.3	41.86	13375
	41.88	14620.8	41.88	12950	41.88	13416.7
	41.9	14425	41.9	12500	41.9	13241.7
	41.92	14291.7	41.92	13262.5	41.92	13433.3
	41.94	14245.8	41.94	13216.7	41.94	13491.7
	41.96	14991.7	41.96	13062.5	41.96	13791.7
	41.98	14754.2	41.98	13091.7	41.98	13787.5
	42	14679.2	42	13175	42	13283.3
	42.02	14566.7	42.02	12866.7	42.02	13583.3
	42.04	14445.8	42.04	13270.8	42.04	13645.8
	42.06	14458.3	42.06	13283.3	42.06	13483.3
	42.08	14445.8	42.08	13141.7	42.08	13504.2
	42.1	14595.8	42.1	13100	42.1	13804.2
	42.12	15054.2	42.12	13237.5	42.12	13316.7
	42.14	14800	42.14	13441.7	42.14	13679.2
	42.16	14787.5	42.16	13416.7	42.16	13483.3
	42.18	14954.2	42.18	13350	42.18	13704.2
	42.2	15175	42.2	12758.3	42.2	13891.7
	42.22	14287.5	42.22	12854.2	42.22	13012.5
	42.24	14375	42.24	13066.7	42.24	13458.3
	42.26	14358.3	42.26	13125	42.26	13641.7
	42.28	14333.3	42.28	13275	42.28	13604.2
	42.3	14512.5	42.3	13041.7	42.3	13587.5
	42.32	14320.8	42.32	13216.7	42.32	13441.7
	42.34	14833.3	42.34	13291.7	42.34	13445.8
	42.36	14608.3	42.36	12875	42.36	13091.7
	42.38	14587.5	42.38	13287.5	42.38	13354.2
	42.4	14650	42.4	12904.2	42.4	13604.2
	42.42	15125	42.42	12975	42.42	13295.8
	42.44	14841.7	42.44	13208.3	42.44	13391.7
	42.46	15058.3	42.46	13170.8	42.46	13729.2
	42.48	14720.8	42.48	13400	42.48	13691.7
	42.5	14400	42.5	13520.8	42.5	13425
	42.52	15058.3	42.52	13379.2	42.52	13787.5
	42.54	14291.7	42.54	13325	42.54	13729.2
	42.56	14983.3	42.56	13066.7	42.56	13558.3
	42.58	15025	42.58	13241.7	42.58	13225
	42.6	14754.2	42.6	13104.2	42.6	13620.8
	42.62	15145.8	42.62	13395.8	42.62	13733.3
	42.64	15012.5	42.64	13325	42.64	13387.5
	42.66	14945.8	42.66	13825	42.66	13475
	42.68	14895.8	42.68	13979.2	42.68	13808.3
	42.7	15079.2	42.7	13654.2	42.7	13620.8
	42.72	14983.3	42.72	13829.2	42.72	13720.8
	42.74	15404.2	42.74	13716.7	42.74	13712.5
	42.76	15295.8	42.76	13725	42.76	13541.7
	42.78	15137.5	42.78	13825	42.78	13354.2
	42.8	15483.3	42.8	14295.8	42.8	13491.7
	42.82	15441.7	42.82	13837.5	42.82	13408.3
	42.84	15395.8	42.84	13800	42.84	13562.5
	42.86	16083.3	42.86	14237.5	42.86	13608.3
	42.88	16200	42.88	14275	42.88	13633.3
	42.9	16129.2	42.9	13975	42.9	13687.5
	42.92	16395.8	42.92	14220.8	42.92	13283.3
	42.94	16750	42.94	14091.7	42.94	13800
	42.96	16804.2	42.96	13645.8	42.96	13695.8
	42.98	17033.3	42.98	14170.8	42.98	13629.2
	43	17041.7	43	13879.2	43	13991.7
	43.02	17395.8	43.02	13737.5	43.02	13858.3
	43.04	17091.7	43.04	13779.2	43.04	13937.5
	43.06	17050	43.06	13866.7	43.06	13841.7
	43.08	17037.5	43.08	13720.8	43.08	14033.3
	43.1	17104.2	43.1	14054.2	43.1	13737.5
	43.12	17208.3	43.12	13216.7	43.12	14633.3
	43.14	16362.5	43.14	13691.7	43.14	14358.3
	43.16	16875	43.16	13908.3	43.16	14045.8
	43.18	16529.2	43.18	13741.7	43.18	14350
	43.2	16208.3	43.2	13079.2	43.2	14491.7
	43.22	15491.7	43.22	13583.3	43.22	14916.7
	43.24	15608.3	43.24	13841.7	43.24	14808.3
	43.26	15550	43.26	13933.3	43.26	14429.2
	43.28	15379.2	43.28	13833.3	43.28	14658.3
	43.3	14870.8	43.3	13487.5	43.3	14741.7
	43.32	14783.3	43.32	14054.2	43.32	14570.8
	43.34	15200	43.34	13716.7	43.34	15258.3
	43.36	15175	43.36	13358.3	43.36	15670.8
	43.38	14987.5	43.38	13520.8	43.38	15687.5
	43.4	14741.7	43.4	13858.3	43.4	15658.3
	43.42	14495.8	43.42	13333.3	43.42	15604.2
	43.44	15333.3	43.44	13804.2	43.44	15558.3
	43.46	15079.2	43.46	13587.5	43.46	15808.3
	43.48	14783.3	43.48	13650	43.48	15237.5
	43.5	14783.3	43.5	13287.5	43.5	15216.7
	43.52	14695.8	43.52	13620.8	43.52	15212.5
	43.54	14804.2	43.54	13133.3	43.54	14450
	43.56	14633.3	43.56	13487.5	43.56	14745.8
	43.58	14975	43.58	13137.5	43.58	14020.8
	43.6	14445.8	43.6	13045.8	43.6	13950
	43.62	14420.8	43.62	13383.3	43.62	14016.7
	43.64	15175	43.64	12800	43.64	14137.5
	43.66	15045.8	43.66	12954.2	43.66	13687.5
	43.68	15050	43.68	13170.8	43.68	13679.2
	43.7	14679.2	43.7	12691.7	43.7	14012.5
	43.72	14395.8	43.72	13025	43.72	13750
	43.74	14620.8	43.74	13333.3	43.74	13904.2
	43.76	14450	43.76	13070.8	43.76	13483.3
	43.78	14616.7	43.78	13558.3	43.78	13691.7
	43.8	14670.8	43.8	12941.7	43.8	13679.2
	43.82	14491.7	43.82	13433.3	43.82	13904.2
	43.84	14537.5	43.84	13083.3	43.84	13829.2
	43.86	14245.8	43.86	12979.2	43.86	13670.8
	43.88	14616.7	43.88	13087.5	43.88	13954.2
	43.9	14500	43.9	13233.3	43.9	13787.5
	43.92	14558.3	43.92	13162.5	43.92	13408.3
	43.94	14700	43.94	13091.7	43.94	13266.7
	43.96	14616.7	43.96	13000	43.96	13758.3
	43.98	14608.3	43.98	12920.8	43.98	13720.8
	44	14545.8	44	12862.5	44	13058.3
	44.02	15200	44.02	12762.5	44.02	13445.8
	44.04	14879.2	44.04	13112.5	44.04	13875
	44.06	14662.5	44.06	12895.8	44.06	13433.3
	44.08	15037.5	44.08	12787.5	44.08	13425
	44.1	14837.5	44.1	12937.5	44.1	13541.7
	44.12	14966.7	44.12	12791.7	44.12	13633.3
	44.14	14520.8	44.14	12804.2	44.14	13266.7
	44.16	14812.5	44.16	13016.7	44.16	13566.7
	44.18	14800	44.18	13112.5	44.18	13454.2
	44.2	14787.5	44.2	12462.5	44.2	13529.2
	44.22	14600	44.22	12658.3	44.22	13645.8
	44.24	14470.8	44.24	12908.3	44.24	13658.3
	44.26	14495.8	44.26	12841.7	44.26	13591.7
	44.28	14416.7	44.28	13304.2	44.28	13245.8
	44.3	14462.5	44.3	12720.8	44.3	13575
	44.32	14550	44.32	12745.8	44.32	13225
	44.34	14800	44.34	12845.8	44.34	13270.8
	44.36	14820.8	44.36	12975	44.36	13233.3
	44.38	14875	44.38	13012.5	44.38	13225
	44.4	14575	44.4	13108.3	44.4	13433.3
	44.42	14937.5	44.42	12983.3	44.42	13529.2
	44.44	14879.2	44.44	13062.5	44.44	13220.8
	44.46	14550	44.46	12929.2	44.46	13429.2
	44.48	14754.2	44.48	12795.8	44.48	13283.3
	44.5	14529.2	44.5	13225	44.5	13225
	44.52	14808.3	44.52	13054.2	44.52	13400
	44.54	14608.3	44.54	13079.2	44.54	13833.3
	44.56	14958.3	44.56	12854.2	44.56	13325
	44.58	14587.5	44.58	13041.7	44.58	13566.7
	44.6	14495.8	44.6	12904.2	44.6	13108.3
	44.62	14395.8	44.62	12562.5	44.62	13187.5
	44.64	14700	44.64	13037.5	44.64	13250
	44.66	14433.3	44.66	12491.7	44.66	13216.7
	44.68	14612.5	44.68	13308.3	44.68	13350
	44.7	14341.7	44.7	12675	44.7	13741.7
	44.72	14700	44.72	12862.5	44.72	13204.2
	44.74	14708.3	44.74	12825	44.74	13533.3
	44.76	14775	44.76	13170.8	44.76	13462.5
	44.78	14758.3	44.78	12804.2	44.78	13408.3
	44.8	14895.8	44.8	12775	44.8	13170.8
	44.82	14683.3	44.82	12516.7	44.82	13437.5
	44.84	14691.7	44.84	12550	44.84	13287.5
	44.86	14437.5	44.86	13004.2	44.86	13379.2
	44.88	14491.7	44.88	12933.3	44.88	13775
	44.9	14475	44.9	12895.8	44.9	13137.5
	44.92	14504.2	44.92	12966.7	44.92	13175
	44.94	14537.5	44.94	12995.8	44.94	13466.7
	44.96	14533.3	44.96	12966.7	44.96	13545.8
	44.98	14562.5	44.98	13037.5	44.98	13316.7
	45	13954.2	45	12891.7	45	13629.2
	45.02	14512.5	45.02	13104.2	45.02	13687.5
	45.04	14866.7	45.04	12800	45.04	13912.5
	45.06	14662.5	45.06	12820.8	45.06	13362.5
	45.08	14700	45.08	12883.3	45.08	13654.2
	45.1	14716.7	45.1	12675	45.1	13695.8
	45.12	14779.2	45.12	12741.7	45.12	13845.8
	45.14	14916.7	45.14	13241.7	45.14	13258.3
	45.16	14595.8	45.16	12883.3	45.16	13266.7
	45.18	14475	45.18	12608.3	45.18	13375
	45.2	14637.5	45.2	13116.7	45.2	13170.8
	45.22	14533.3	45.22	13041.7	45.22	13041.7
	45.24	14491.7	45.24	12529.2	45.24	13400
	45.26	14987.5	45.26	12908.3	45.26	13366.7
	45.28	15012.5	45.28	12962.5	45.28	13550
	45.3	14741.7	45.3	12516.7	45.3	13408.3
	45.32	14904.2	45.32	12754.2	45.32	13495.8
	45.34	14979.2	45.34	12616.7	45.34	13408.3
	45.36	14675	45.36	12825	45.36	12983.3
	45.38	14579.2	45.38	12691.7	45.38	13216.7
	45.4	14837.5	45.4	12991.7	45.4	13229.2
	45.42	14766.7	45.42	12783.3	45.42	13683.3
	45.44	14791.7	45.44	12708.3	45.44	13408.3
	45.46	14708.3	45.46	12754.2	45.46	13379.2
	45.48	14945.8	45.48	13191.7	45.48	13916.7
	45.5	15275	45.5	12720.8	45.5	13237.5
	45.52	14829.2	45.52	12883.3	45.52	13279.2
	45.54	15245.8	45.54	12845.8	45.54	13691.7
	45.56	15141.7	45.56	12816.7	45.56	13433.3
	45.58	15004.2	45.58	12604.2	45.58	13304.2
	45.6	15100	45.6	12816.7	45.6	13437.5
	45.62	14537.5	45.62	12708.3	45.62	13304.2
	45.64	14570.8	45.64	13016.7	45.64	13012.5
	45.66	14562.5	45.66	13170.8	45.66	13550
	45.68	14600	45.68	12683.3	45.68	13354.2
	45.7	14841.7	45.7	12512.5	45.7	12908.3
	45.72	15070.8	45.72	12808.3	45.72	13729.2
	45.74	15137.5	45.74	13041.7	45.74	13200
	45.76	14383.3	45.76	12791.7	45.76	13279.2
	45.78	14829.2	45.78	13045.8	45.78	13208.3
	45.8	15045.8	45.8	13020.8	45.8	13437.5
	45.82	14970.8	45.82	12783.3	45.82	13370.8
	45.84	14591.7	45.84	12654.2	45.84	13291.7
	45.86	14758.3	45.86	12833.3	45.86	13141.7
	45.88	14704.2	45.88	12733.3	45.88	13120.8
	45.9	14954.2	45.9	12962.5	45.9	13154.2
	45.92	15450	45.92	12991.7	45.92	13650
	45.94	15383.3	45.94	13212.5	45.94	13287.5
	45.96	14637.5	45.96	13050	45.96	13545.8
	45.98	14725	45.98	12650	45.98	13416.7
	46	14429.2	46	12612.5	46	13383.3
	46.02	14916.7	46.02	12875	46.02	13816.7
	46.04	14716.7	46.04	12737.5	46.04	13979.2
	46.06	14616.7	46.06	12783.3	46.06	14150
	46.08	14870.8	46.08	12816.7	46.08	13975
	46.1	14858.3	46.1	12829.2	46.1	14025
	46.12	14641.7	46.12	12883.3	46.12	14025
	46.14	14658.3	46.14	12670.8	46.14	13929.2
	46.16	14075	46.16	12791.7	46.16	13779.2
	46.18	14891.7	46.18	13108.3	46.18	13575
	46.2	14704.2	46.2	13266.7	46.2	13620.8
	46.22	14750	46.22	12800	46.22	13600
	46.24	14691.7	46.24	12791.7	46.24	13500
	46.26	14562.5	46.26	13183.3	46.26	13950
	46.28	14508.3	46.28	12904.2	46.28	13879.2
	46.3	14787.5	46.3	12837.5	46.3	13075
	46.32	14783.3	46.32	12804.2	46.32	13491.7
	46.34	14658.3	46.34	13154.2	46.34	13700
	46.36	14883.3	46.36	13054.2	46.36	13116.7
	46.38	14987.5	46.38	12958.3	46.38	13554.2
	46.4	14791.7	46.4	13050	46.4	13250
	46.42	14579.2	46.42	12787.5	46.42	13512.5
	46.44	14579.2	46.44	12745.8	46.44	13470.8
	46.46	15170.8	46.46	12950	46.46	13558.3
	46.48	14562.5	46.48	12854.2	46.48	13554.2
	46.5	15141.7	46.5	12670.8	46.5	13816.7
	46.52	14670.8	46.52	12725	46.52	13387.5
	46.54	14054.2	46.54	12929.2	46.54	13120.8
	46.56	14633.3	46.56	12937.5	46.56	13437.5
	46.58	15016.7	46.58	12483.3	46.58	13091.7
	46.6	14770.8	46.6	12879.2	46.6	13516.7
	46.62	14495.8	46.62	12762.5	46.62	13145.8
	46.64	14733.3	46.64	12758.3	46.64	13212.5
	46.66	14670.8	46.66	13091.7	46.66	13229.2
	46.68	15112.5	46.68	12933.3	46.68	13208.3
	46.7	14654.2	46.7	12700	46.7	13341.7
	46.72	14937.5	46.72	12908.3	46.72	13512.5
	46.74	14645.8	46.74	12750	46.74	13504.2
	46.76	15416.7	46.76	12887.5	46.76	13645.8
	46.78	14570.8	46.78	12850	46.78	13412.5
	46.8	14604.2	46.8	12695.8	46.8	13633.3
	46.82	14612.5	46.82	12666.7	46.82	13262.5
	46.84	15116.7	46.84	13091.7	46.84	13187.5
	46.86	14645.8	46.86	12879.2	46.86	13170.8
	46.88	14887.5	46.88	12712.5	46.88	13600
	46.9	14858.3	46.9	12804.2	46.9	13050
	46.92	14837.5	46.92	12804.2	46.92	13316.7
	46.94	14825	46.94	13120.8	46.94	13462.5
	46.96	14895.8	46.96	12887.5	46.96	12987.5
	46.98	14587.5	46.98	12766.7	46.98	13187.5
	47	14616.7	47	12841.7	47	13158.3
	47.02	15304.2	47.02	12570.8	47.02	13537.5
	47.04	15020.8	47.04	12595.8	47.04	13379.2
	47.06	14445.8	47.06	12941.7	47.06	13116.7
	47.08	14366.7	47.08	12545.8	47.08	13066.7
	47.1	14800	47.1	12941.7	47.1	13341.7
	47.12	15404.2	47.12	12483.3	47.12	13408.3
	47.14	15141.7	47.14	12729.2	47.14	13120.8
	47.16	14875	47.16	12925	47.16	13225
	47.18	15200	47.18	12500	47.18	13441.7
	47.2	15154.2	47.2	12866.7	47.2	13308.3
	47.22	14708.3	47.22	13037.5	47.22	13575
	47.24	14979.2	47.24	13141.7	47.24	13266.7
	47.26	14779.2	47.26	12854.2	47.26	13250
	47.28	14595.8	47.28	13183.3	47.28	13562.5
	47.3	14158.3	47.3	12558.3	47.3	13425
	47.32	14495.8	47.32	12787.5	47.32	13416.7
	47.34	14895.8	47.34	12816.7	47.34	13441.7
	47.36	14662.5	47.36	12629.2	47.36	12979.2
	47.38	14883.3	47.38	12750	47.38	13383.3
	47.4	15133.3	47.4	12566.7	47.4	13516.7
	47.42	14804.2	47.42	12933.3	47.42	13366.7
	47.44	14858.3	47.44	12766.7	47.44	13516.7
	47.46	14845.8	47.46	12929.2	47.46	13700
	47.48	14837.5	47.48	12862.5	47.48	13137.5
	47.5	14783.3	47.5	12783.3	47.5	12804.2
	47.52	14854.2	47.52	12695.8	47.52	13258.3
	47.54	15137.5	47.54	12612.5	47.54	13295.8
	47.56	14833.3	47.56	12566.7	47.56	13204.2
	47.58	15270.8	47.58	12895.8	47.58	13370.8
	47.6	15170.8	47.6	12791.7	47.6	13370.8
	47.62	15033.3	47.62	13000	47.62	13295.8
	47.64	14720.8	47.64	12604.2	47.64	13470.8
	47.66	14933.3	47.66	12645.8	47.66	13429.2
	47.68	14762.5	47.68	13091.7	47.68	13541.7
	47.7	15058.3	47.7	12958.3	47.7	13462.5
	47.72	14800	47.72	12545.8	47.72	13408.3
	47.74	14870.8	47.74	12937.5	47.74	13291.7
	47.76	15058.3	47.76	12912.5	47.76	13137.5
	47.78	14841.7	47.78	12933.3	47.78	13495.8
	47.8	15145.8	47.8	12916.7	47.8	13066.7
	47.82	14845.8	47.82	12791.7	47.82	13012.5
	47.84	14904.2	47.84	12720.8	47.84	13945.8
	47.86	14641.7	47.86	12479.2	47.86	13704.2
	47.88	14866.7	47.88	12987.5	47.88	13070.8
	47.9	15350	47.9	12808.3	47.9	13479.2
	47.92	14975	47.92	12608.3	47.92	13675
	47.94	14820.8	47.94	12783.3	47.94	13720.8
	47.96	14795.8	47.96	13320.8	47.96	13320.8
	47.98	15058.3	47.98	12491.7	47.98	13687.5
	48	15025	48	12779.2	48	13766.7
	48.02	14716.7	48.02	12608.3	48.02	13591.7
	48.04	14970.8	48.04	12450	48.04	13620.8
	48.06	14854.2	48.06	12979.2	48.06	13554.2
	48.08	14937.5	48.08	12904.2	48.08	13187.5
	48.1	15045.8	48.1	12725	48.1	13241.7
	48.12	15058.3	48.12	12658.3	48.12	13283.3
	48.14	14825	48.14	12637.5	48.14	13454.2
	48.16	14833.3	48.16	12633.3	48.16	13204.2
	48.18	15066.7	48.18	12808.3	48.18	13566.7
	48.2	14958.3	48.2	12579.2	48.2	13233.3
	48.22	14562.5	48.22	12533.3	48.22	13454.2
	48.24	14979.2	48.24	12804.2	48.24	13045.8
	48.26	14691.7	48.26	12850	48.26	13337.5
	48.28	15062.5	48.28	13391.7	48.28	13408.3
	48.3	15166.7	48.3	12841.7	48.3	13162.5
	48.32	14862.5	48.32	12816.7	48.32	13558.3
	48.34	15083.3	48.34	12800	48.34	13995.8
	48.36	14845.8	48.36	12633.3	48.36	13220.8
	48.38	15025	48.38	12958.3	48.38	13416.7
	48.4	14870.8	48.4	12945.8	48.4	12995.8
	48.42	14500	48.42	12975	48.42	13145.8
	48.44	14666.7	48.44	12795.8	48.44	13058.3
	48.46	15587.5	48.46	12766.7	48.46	13145.8
	48.48	14979.2	48.48	12762.5	48.48	13016.7
	48.5	14625	48.5	12733.3	48.5	13420.8
	48.52	14904.2	48.52	12600	48.52	13662.5
	48.54	14854.2	48.54	12854.2	48.54	13112.5
	48.56	15095.8	48.56	12695.8	48.56	13116.7
	48.58	15500	48.58	12500	48.58	13029.2
	48.6	15212.5	48.6	12712.5	48.6	12958.3
	48.62	14779.2	48.62	13062.5	48.62	13233.3
	48.64	14787.5	48.64	12829.2	48.64	13325
	48.66	14870.8	48.66	12800	48.66	13291.7
	48.68	15050	48.68	12662.5	48.68	13266.7
	48.7	14837.5	48.7	12558.3	48.7	13204.2
	48.72	14662.5	48.72	12525	48.72	13341.7
	48.74	15329.2	48.74	12708.3	48.74	13529.2
	48.76	15016.7	48.76	12695.8	48.76	13195.8
	48.78	14562.5	48.78	12691.7	48.78	13208.3
	48.8	15225	48.8	12804.2	48.8	13187.5
	48.82	14995.8	48.82	12783.3	48.82	13425
	48.84	15316.7	48.84	13066.7	48.84	13229.2
	48.86	15033.3	48.86	12875	48.86	13254.2
	48.88	15237.5	48.88	12620.8	48.88	13125
	48.9	15112.5	48.9	12454.2	48.9	13133.3
	48.92	14920.8	48.92	12416.7	48.92	13516.7
	48.94	15241.7	48.94	12479.2	48.94	13204.2
	48.96	15687.5	48.96	12875	48.96	13379.2
	48.98	14933.3	48.98	12854.2	48.98	13120.8
	49	15433.3	49	12975	49	13133.3
	49.02	15133.3	49.02	12791.7	49.02	13400
	49.04	15112.5	49.04	12929.2	49.04	13279.2
	49.06	15233.3	49.06	12904.2	49.06	13570.8
	49.08	15058.3	49.08	12758.3	49.08	13245.8
	49.1	15004.2	49.1	12675	49.1	13537.5
	49.12	15300	49.12	12945.8	49.12	13791.7
	49.14	14987.5	49.14	12758.3	49.14	13341.7
	49.16	14912.5	49.16	12875	49.16	13645.8
	49.18	15179.2	49.18	13162.5	49.18	13558.3
	49.2	15104.2	49.2	12837.5	49.2	13512.5
	49.22	15025	49.22	12841.7	49.22	13575
	49.24	15191.7	49.24	13283.3	49.24	13512.5
	49.26	15137.5	49.26	12837.5	49.26	13029.2
	49.28	15162.5	49.28	13129.2	49.28	12941.7
	49.3	15229.2	49.3	12891.7	49.3	13229.2
	49.32	15641.7	49.32	12950	49.32	13133.3
	49.34	15266.7	49.34	13216.7	49.34	13425
	49.36	15525	49.36	13120.8	49.36	13754.2
	49.38	15304.2	49.38	13320.8	49.38	13100
	49.4	15204.2	49.4	13033.3	49.4	13325
	49.42	15045.8	49.42	12987.5	49.42	12675
	49.44	15150	49.44	13233.3	49.44	13354.2
	49.46	15700	49.46	13129.2	49.46	13633.3
	49.48	15429.2	49.48	12812.5	49.48	13495.8
	49.5	15733.3	49.5	13275	49.5	13437.5
	49.52	15458.3	49.52	13695.8	49.52	13520.8
	49.54	16037.5	49.54	13583.3	49.54	13254.2
	49.56	15550	49.56	13595.8	49.56	13462.5
	49.58	15541.7	49.58	13845.8	49.58	13012.5
	49.6	15487.5	49.6	13570.8	49.6	13537.5
	49.62	15712.5	49.62	14454.2	49.62	13154.2
	49.64	15616.7	49.64	14045.8	49.64	13091.7
	49.66	16012.5	49.66	14454.2	49.66	13466.7
	49.68	15800	49.68	13912.5	49.68	13437.5
	49.7	16100	49.7	14295.8	49.7	13475
	49.72	16883.3	49.72	14050	49.72	13345.8
	49.74	16066.7	49.74	14604.2	49.74	13600
	49.76	16066.7	49.76	15329.2	49.76	13858.3
	49.78	16483.3	49.78	14825	49.78	13266.7
	49.8	17125	49.8	14570.8	49.8	13591.7
	49.82	17133.3	49.82	14679.2	49.82	13337.5
	49.84	17333.3	49.84	14725	49.84	13529.2
	49.86	17541.7	49.86	15095.8	49.86	13316.7
	49.88	17262.5	49.88	15050	49.88	13354.2
	49.9	18125	49.9	14908.3	49.9	13179.2
	49.92	18712.5	49.92	15195.8	49.92	13829.2
	49.94	19108.3	49.94	14766.7	49.94	13325
[truncated: 2,003 more rows]

## Sheet: Supplementary Figure 4d
				Li4Fe(CN)6		LiFeHCF-4		LiFeHCF-5
	LiFeHCF-1			2 Theta (deg.)	Intensity (a.u.)	2 Theta (deg.)	Intensity (a.u.)	2 Theta (deg.)	Intensity (a.u.)
				10	1913.33	10	885	10	953
				10.02	1940	10.02	812	10.02	994
				10.04	2063.33	10.04	831	10.04	952
				10.06	2123.33	10.06	866	10.06	904
				10.08	1956.67	10.08	827	10.08	905
				10.1	2123.33	10.1	874	10.1	999
				10.12	2216.67	10.12	871	10.12	997
				10.14	2133.33	10.14	862	10.14	990
				10.16	2056.67	10.16	908	10.16	947
				10.18	2250	10.18	866	10.18	1035
				10.2	2150	10.2	893	10.2	1021
				10.22	2250	10.22	889	10.22	1020
				10.24	2126.67	10.24	856	10.24	956
				10.26	2106.67	10.26	879	10.26	1022
				10.28	2226.67	10.28	914	10.28	1012
				10.3	2233.33	10.3	904	10.3	1004
				10.32	2196.67	10.32	896	10.32	1020
				10.34	2253.33	10.34	883	10.34	1019
				10.36	2330	10.36	863	10.36	1016
				10.38	2336.67	10.38	944	10.38	988
				10.4	2243.33	10.4	852	10.4	1038
				10.42	2453.33	10.42	874	10.42	1026
				10.44	2176.67	10.44	881	10.44	986
				10.46	2410	10.46	897	10.46	1018
				10.48	2190	10.48	907	10.48	1009
				10.5	2303.33	10.5	897	10.5	1045
				10.52	2366.67	10.52	891	10.52	1021
				10.54	2390	10.54	885	10.54	985
				10.56	2353.33	10.56	858	10.56	1039
				10.58	2443.33	10.58	916	10.58	982
				10.6	2310	10.6	910	10.6	1035
				10.62	2396.67	10.62	923	10.62	1031
				10.64	2456.67	10.64	861	10.64	1088
				10.66	2656.67	10.66	929	10.66	1034
				10.68	2653.33	10.68	956	10.68	969
				10.7	2560	10.7	900	10.7	1038
				10.72	2583.33	10.72	841	10.72	1009
				10.74	2420	10.74	906	10.74	1044
				10.76	2550	10.76	880	10.76	1057
				10.78	2616.67	10.78	941	10.78	1082
				10.8	2510	10.8	949	10.8	1047
				10.82	2613.33	10.82	931	10.82	1111
				10.84	2483.33	10.84	878	10.84	1075
				10.86	2603.33	10.86	905	10.86	1078
				10.88	2436.67	10.88	911	10.88	1093
				10.9	2633.33	10.9	973	10.9	1048
				10.92	2470	10.92	941	10.92	1012
				10.94	2616.67	10.94	920	10.94	1082
				10.96	2670	10.96	930	10.96	1071
				10.98	2803.33	10.98	939	10.98	1078
				11	2686.67	11	971	11	1079
				11.02	2656.67	11.02	942	11.02	1125
				11.04	2823.33	11.04	963	11.04	1085
				11.06	2723.33	11.06	941	11.06	1058
				11.08	2886.67	11.08	926	11.08	1116
				11.1	2860	11.1	963	11.1	1069
				11.12	2883.33	11.12	951	11.12	1123
				11.14	2806.67	11.14	979	11.14	1097
				11.16	2610	11.16	999	11.16	1115
				11.18	2760	11.18	995	11.18	1097
				11.2	2743.33	11.2	952	11.2	1114
				11.22	2866.67	11.22	983	11.22	1115
				11.24	2956.67	11.24	917	11.24	1078
				11.26	2836.67	11.26	999	11.26	1124
				11.28	2996.67	11.28	969	11.28	1092
				11.3	2936.67	11.3	986	11.3	1119
				11.32	2980	11.32	1001	11.32	1124
				11.34	3036.67	11.34	948	11.34	1121
				11.36	2933.33	11.36	984	11.36	1107
				11.38	3033.33	11.38	1001	11.38	1159
				11.4	2913.33	11.4	991	11.4	1131
				11.42	3040	11.42	990	11.42	1147
				11.44	3123.33	11.44	951	11.44	1155
				11.46	2893.33	11.46	932	11.46	1127
				11.48	3063.33	11.48	974	11.48	1111
				11.5	3033.33	11.5	1032	11.5	1108
				11.52	2980	11.52	1033	11.52	1138
				11.54	3133.33	11.54	944	11.54	1168
				11.56	3120	11.56	999	11.56	1125
				11.58	3293.33	11.58	1004	11.58	1184
				11.6	3060	11.6	1038	11.6	1149
				11.62	3076.67	11.62	1027	11.62	1162
				11.64	3143.33	11.64	1008	11.64	1162
				11.66	3126.67	11.66	988	11.66	1174
				11.68	3180	11.68	1024	11.68	1171
				11.7	3180	11.7	1012	11.7	1126
				11.72	3170	11.72	983	11.72	1197
				11.74	3290	11.74	1077	11.74	1140
				11.76	3193.33	11.76	1010	11.76	1121
				11.78	3163.33	11.78	1050	11.78	1166
				11.8	3123.33	11.8	1020	11.8	1204
				11.82	3213.33	11.82	1018	11.82	1187
				11.84	3323.33	11.84	1036	11.84	1259
				11.86	3140	11.86	1026	11.86	1254
				11.88	3250	11.88	1025	11.88	1230
				11.9	3526.67	11.9	1043	11.9	1205
				11.92	3280	11.92	998	11.92	1180
				11.94	3260	11.94	1000	11.94	1263
				11.96	3116.67	11.96	1069	11.96	1202
				11.98	3306.67	11.98	1022	11.98	1254
				12	3406.67	12	1019	12	1224
				12.02	3536.67	12.02	1028	12.02	1181
				12.04	3376.67	12.04	1066	12.04	1236
				12.06	3333.33	12.06	1077	12.06	1199
				12.08	3510	12.08	1060	12.08	1229
				12.1	3353.33	12.1	1012	12.1	1162
				12.12	3413.33	12.12	1026	12.12	1206
				12.14	3363.33	12.14	1073	12.14	1230
				12.16	3510	12.16	1054	12.16	1225
				12.18	3650	12.18	1067	12.18	1261
				12.2	3543.33	12.2	1058	12.2	1221
				12.22	3513.33	12.22	1057	12.22	1288
				12.24	3493.33	12.24	1081	12.24	1213
				12.26	3590	12.26	1128	12.26	1187
				12.28	3510	12.28	1077	12.28	1245
				12.3	3633.33	12.3	1031	12.3	1233
				12.32	3546.67	12.32	1079	12.32	1216
				12.34	3516.67	12.34	1062	12.34	1235
				12.36	3666.67	12.36	1080	12.36	1237
				12.38	3536.67	12.38	1048	12.38	1259
				12.4	3713.33	12.4	1095	12.4	1229
				12.42	3736.67	12.42	1038	12.42	1274
				12.44	3756.67	12.44	1052	12.44	1258
				12.46	3663.33	12.46	1067	12.46	1295
				12.48	3673.33	12.48	1110	12.48	1281
				12.5	3666.67	12.5	1137	12.5	1302
				12.52	3686.67	12.52	1126	12.52	1248
				12.54	3756.67	12.54	1114	12.54	1267
				12.56	3613.33	12.56	1141	12.56	1241
				12.58	3713.33	12.58	1156	12.58	1257
				12.6	3926.67	12.6	1125	12.6	1266
				12.62	3763.33	12.62	1105	12.62	1321
				12.64	3763.33	12.64	1065	12.64	1332
				12.66	3783.33	12.66	1103	12.66	1325
				12.68	3980	12.68	1145	12.68	1396
				12.7	3826.67	12.7	1079	12.7	1344
				12.72	3846.67	12.72	1161	12.72	1286
				12.74	3766.67	12.74	1105	12.74	1269
				12.76	3973.33	12.76	1161	12.76	1308
				12.78	3993.33	12.78	1129	12.78	1335
				12.8	4066.67	12.8	1095	12.8	1276
				12.82	3866.67	12.82	1154	12.82	1348
				12.84	3893.33	12.84	1110	12.84	1315
				12.86	3880	12.86	1095	12.86	1309
				12.88	3916.67	12.88	1099	12.88	1336
				12.9	3953.33	12.9	1176	12.9	1349
				12.92	4136.67	12.92	1178	12.92	1382
				12.94	4103.33	12.94	1153	12.94	1301
				12.96	4183.33	12.96	1164	12.96	1306
				12.98	4050	12.98	1173	12.98	1329
				13	3973.33	13	1149	13	1372
				13.02	4080	13.02	1131	13.02	1340
				13.04	4033.33	13.04	1153	13.04	1317
				13.06	3986.67	13.06	1195	13.06	1268
				13.08	4103.33	13.08	1144	13.08	1326
				13.1	4016.67	13.1	1147	13.1	1357
				13.12	4073.33	13.12	1120	13.12	1368
				13.14	4053.33	13.14	1159	13.14	1335
				13.16	3960	13.16	1147	13.16	1399
				13.18	4100	13.18	1198	13.18	1451
				13.2	4166.67	13.2	1179	13.2	1332
				13.22	4166.67	13.22	1206	13.22	1322
				13.24	4253.33	13.24	1188	13.24	1394
				13.26	4186.67	13.26	1142	13.26	1386
				13.28	4190	13.28	1160	13.28	1395
				13.3	4253.33	13.3	1219	13.3	1385
				13.32	4136.67	13.32	1118	13.32	1376
				13.34	4300	13.34	1190	13.34	1389
				13.36	4163.33	13.36	1193	13.36	1402
				13.38	4310	13.38	1182	13.38	1389
				13.4	4523.33	13.4	1258	13.4	1392
				13.42	4510	13.42	1207	13.42	1345
				13.44	4743.33	13.44	1180	13.44	1414
				13.46	4640	13.46	1211	13.46	1327
				13.48	4460	13.48	1194	13.48	1417
				13.5	4656.67	13.5	1195	13.5	1377
				13.52	4363.33	13.52	1171	13.52	1420
				13.54	4280	13.54	1154	13.54	1384
				13.56	4110	13.56	1208	13.56	1390
				13.58	4370	13.58	1216	13.58	1413
				13.6	4316.67	13.6	1251	13.6	1396
				13.62	4273.33	13.62	1250	13.62	1394
				13.64	4390	13.64	1214	13.64	1387
				13.66	4430	13.66	1192	13.66	1367
				13.68	4410	13.68	1166	13.68	1390
				13.7	4460	13.7	1128	13.7	1420
				13.72	4713.33	13.72	1222	13.72	1396
				13.74	4356.67	13.74	1208	13.74	1425
				13.76	4416.67	13.76	1268	13.76	1404
				13.78	4480	13.78	1234	13.78	1461
				13.8	4596.67	13.8	1227	13.8	1467
				13.82	4646.67	13.82	1317	13.82	1473
				13.84	4670	13.84	1247	13.84	1483
				13.86	4710	13.86	1275	13.86	1492
				13.88	4956.67	13.88	1209	13.88	1417
				13.9	4740	13.9	1220	13.9	1433
				13.92	4750	13.92	1246	13.92	1434
				13.94	4746.67	13.94	1269	13.94	1451
				13.96	5033.33	13.96	1230	13.96	1521
				13.98	5190	13.98	1237	13.98	1377
				14	5593.33	14	1239	14	1386
				14.02	5700	14.02	1284	14.02	1455
				14.04	6086.67	14.04	1227	14.04	1463
				14.06	6403.33	14.06	1267	14.06	1462
				14.08	6943.33	14.08	1234	14.08	1547
				14.1	7623.33	14.1	1235	14.1	1448
				14.12	8360	14.12	1273	14.12	1495
				14.14	9236.67	14.14	1300	14.14	1476
				14.16	10030	14.16	1224	14.16	1564
				14.18	11156.7	14.18	1305	14.18	1545
				14.2	12043.3	14.2	1238	14.2	1510
				14.22	12766.7	14.22	1255	14.22	1496
				14.24	13170	14.24	1317	14.24	1496
				14.26	12793.3	14.26	1288	14.26	1509
				14.28	11796.7	14.28	1260	14.28	1500
				14.3	10596.7	14.3	1291	14.3	1538
				14.32	9533.33	14.32	1294	14.32	1560
				14.34	7936.67	14.34	1308	14.34	1480
				14.36	6786.67	14.36	1348	14.36	1545
				14.38	6123.33	14.38	1303	14.38	1503
				14.4	5780	14.4	1273	14.4	1445
				14.42	5870	14.42	1284	14.42	1582
				14.44	5480	14.44	1289	14.44	1534
				14.46	5276.67	14.46	1313	14.46	1512
				14.48	5150	14.48	1385	14.48	1519
				14.5	5223.33	14.5	1268	14.5	1540
				14.52	5083.33	14.52	1277	14.52	1571
				14.54	5236.67	14.54	1309	14.54	1629
				14.56	5286.67	14.56	1275	14.56	1573
				14.58	5396.67	14.58	1294	14.58	1555
				14.6	5303.33	14.6	1309	14.6	1546
				14.62	5420	14.62	1307	14.62	1535
				14.64	5580	14.64	1319	14.64	1559
				14.66	5656.67	14.66	1396	14.66	1553
				14.68	5340	14.68	1306	14.68	1621
				14.7	5550	14.7	1313	14.7	1670
				14.72	5770	14.72	1403	14.72	1631
				14.74	5893.33	14.74	1332	14.74	1587
				14.76	5810	14.76	1298	14.76	1643
				14.78	6083.33	14.78	1376	14.78	1607
				14.8	6340	14.8	1331	14.8	1661
				14.82	6743.33	14.82	1310	14.82	1666
				14.84	7180	14.84	1351	14.84	1628
				14.86	7486.67	14.86	1317	14.86	1575
				14.88	8526.67	14.88	1342	14.88	1577
				14.9	9200	14.9	1338	14.9	1622
				14.92	9670	14.92	1342	14.92	1649
				14.94	10510	14.94	1370	14.94	1641
				14.96	10866.7	14.96	1422	14.96	1685
				14.98	11693.3	14.98	1386	14.98	1674
				15	12720	15	1374	15	1768
				15.02	13493.3	15.02	1423	15.02	1736
				15.04	14570	15.04	1391	15.04	1761
				15.06	15730	15.06	1403	15.06	1716
				15.08	16046.7	15.08	1491	15.08	1804
				15.1	16803.3	15.1	1457	15.1	1794
				15.12	17350	15.12	1354	15.12	1773
				15.14	17976.7	15.14	1387	15.14	1765
				15.16	17673.3	15.16	1359	15.16	1772
				15.18	16216.7	15.18	1370	15.18	1842
				15.2	14876.7	15.2	1402	15.2	1840
				15.22	14206.7	15.22	1367	15.22	1743
				15.24	12836.7	15.24	1354	15.24	1698
				15.26	10850	15.26	1444	15.26	1708
				15.28	9163.33	15.28	1427	15.28	1721
				15.3	8100	15.3	1383	15.3	1676
				15.32	7116.67	15.32	1370	15.32	1774
				15.34	6623.33	15.34	1390	15.34	1750
				15.36	6310	15.36	1369	15.36	1677
				15.38	6023.33	15.38	1391	15.38	1657
				15.4	5890	15.4	1416	15.4	1714
				15.42	5966.67	15.42	1373	15.42	1659
				15.44	5633.33	15.44	1378	15.44	1655
				15.46	5840	15.46	1417	15.46	1689
				15.48	5763.33	15.48	1415	15.48	1679
				15.5	5683.33	15.5	1389	15.5	1683
				15.52	5570	15.52	1428	15.52	1649
				15.54	5673.33	15.54	1384	15.54	1637
				15.56	5686.67	15.56	1384	15.56	1645
				15.58	5510	15.58	1389	15.58	1702
				15.6	5566.67	15.6	1463	15.6	1710
				15.62	5590	15.62	1423	15.62	1749
				15.64	5446.67	15.64	1440	15.64	1773
				15.66	5676.67	15.66	1428	15.66	1662
				15.68	5543.33	15.68	1455	15.68	1645
				15.7	5636.67	15.7	1402	15.7	1726
				15.72	5406.67	15.72	1426	15.72	1670
				15.74	5420	15.74	1433	15.74	1802
				15.76	5460	15.76	1436	15.76	1701
				15.78	5530	15.78	1474	15.78	1705
				15.8	5943.33	15.8	1469	15.8	1732
				15.82	6026.67	15.82	1467	15.82	1731
				15.84	5696.67	15.84	1416	15.84	1706
				15.86	5733.33	15.86	1437	15.86	1667
				15.88	5710	15.88	1449	15.88	1724
				15.9	5810	15.9	1478	15.9	1725
				15.92	5800	15.92	1493	15.92	1745
				15.94	5803.33	15.94	1507	15.94	1658
				15.96	6023.33	15.96	1508	15.96	1742
				15.98	5813.33	15.98	1473	15.98	1705
				16	6080	16	1436	16	1820
				16.02	6180	16.02	1467	16.02	1751
				16.04	5883.33	16.04	1553	16.04	1740
				16.06	6150	16.06	1490	16.06	1810
				16.08	5973.33	16.08	1404	16.08	1784
				16.1	6046.67	16.1	1461	16.1	1816
				16.12	6283.33	16.12	1491	16.12	1792
				16.14	6136.67	16.14	1429	16.14	1794
				16.16	6420	16.16	1504	16.16	1770
				16.18	6363.33	16.18	1539	16.18	1749
				16.2	6570	16.2	1551	16.2	1754
				16.22	6736.67	16.22	1512	16.22	1767
				16.24	6970	16.24	1405	16.24	1805
				16.26	6656.67	16.26	1418	16.26	1731
				16.28	6816.67	16.28	1468	16.28	1793
				16.3	6786.67	16.3	1599	16.3	1802
				16.32	6706.67	16.32	1515	16.32	1851
				16.34	6756.67	16.34	1574	16.34	1823
				16.36	6616.67	16.36	1590	16.36	1764
				16.38	6350	16.38	1553	16.38	1782
				16.4	6143.33	16.4	1547	16.4	1832
				16.42	6290	16.42	1517	16.42	1818
				16.44	6043.33	16.44	1532	16.44	1799
				16.46	6160	16.46	1587	16.46	1839
				16.48	6170	16.48	1534	16.48	1885
				16.5	5936.67	16.5	1558	16.5	1845
				16.52	6036.67	16.52	1535	16.52	1899
				16.54	6080	16.54	1580	16.54	1913
				16.56	5803.33	16.56	1523	16.56	1830
				16.58	5900	16.58	1537	16.58	1842
				16.6	5933.33	16.6	1564	16.6	1934
				16.62	5903.33	16.62	1490	16.62	1861
				16.64	5990	16.64	1537	16.64	1854
				16.66	6053.33	16.66	1562	16.66	1875
				16.68	6066.67	16.68	1620	16.68	1852
				16.7	6173.33	16.7	1595	16.7	1850
				16.72	6330	16.72	1599	16.72	1872
				16.74	6173.33	16.74	1594	16.74	1897
				16.76	6013.33	16.76	1634	16.76	1957
				16.78	6150	16.78	1687	16.78	2000
				16.8	6253.33	16.8	1651	16.8	1925
				16.82	6136.67	16.82	1698	16.82	2006
				16.84	6083.33	16.84	1679	16.84	2016
				16.86	5963.33	16.86	1663	16.86	1996
				16.88	6313.33	16.88	1769	16.88	1969
				16.9	6136.67	16.9	1653	16.9	1992
				16.92	6393.33	16.92	1672	16.92	1969
				16.94	6403.33	16.94	1667	16.94	2011
				16.96	6246.67	16.96	1781	16.96	2049
				16.98	6226.67	16.98	1820	16.98	2105
				17	6190	17	1860	17	2035
				17.02	6123.33	17.02	1855	17.02	2090
				17.04	6370	17.04	1954	17.04	2116
				17.06	6156.67	17.06	1919	17.06	2116
				17.08	6223.33	17.08	1967	17.08	2177
				17.1	6306.67	17.1	2045	17.1	2235
				17.12	6403.33	17.12	2044	17.12	2244
				17.14	6613.33	17.14	2150	17.14	2339
				17.16	6653.33	17.16	2190	17.16	2454
				17.18	6650	17.18	2243	17.18	2437
				17.2	6433.33	17.2	2399	17.2	2425
				17.22	6696.67	17.22	2531	17.22	2519
				17.24	6533.33	17.24	2716	17.24	2681
				17.26	6686.67	17.26	3099	17.26	2683
				17.28	6453.33	17.28	3536	17.28	2699
				17.3	6300	17.3	4417	17.3	2902
				17.32	6353.33	17.32	5540	17.32	3060
				17.34	6416.67	17.34	7224	17.34	3123
				17.36	6336.67	17.36	9630	17.36	3306
				17.38	6146.67	17.38	12245	17.38	3612
				17.4	6350	17.4	14247	17.4	3815
				17.42	6286.67	17.42	13765	17.42	4102
				17.44	6216.67	17.44	10843	17.44	4452
				17.46	6126.67	17.46	7761	17.46	4694
				17.48	6376.67	17.48	5125	17.48	5017
				17.5	6176.67	17.5	3296	17.5	5063
				17.52	6650	17.52	2567	17.52	5407
				17.54	6166.67	17.54	2228	17.54	5368
				17.56	6033.33	17.56	2071	17.56	5209
				17.58	6133.33	17.58	1972	17.58	4972
				17.6	6496.67	17.6	1984	17.6	4615
				17.62	6296.67	17.62	1934	17.62	4271
				17.64	6340	17.64	1820	17.64	3949
				17.66	6173.33	17.66	1914	17.66	3642
				17.68	6493.33	17.68	1838	17.68	3248
				17.7	6323.33	17.7	1821	17.7	3109
				17.72	6256.67	17.72	1779	17.72	2877
				17.74	6263.33	17.74	1810	17.74	2726
				17.76	6333.33	17.76	1823	17.76	2582
				17.78	6060	17.78	1713	17.78	2535
				17.8	6323.33	17.8	1741	17.8	2468
				17.82	6340	17.82	1791	17.82	2350
				17.84	6303.33	17.84	1826	17.84	2290
				17.86	6250	17.86	1777	17.86	2326
				17.88	6313.33	17.88	1754	17.88	2201
				17.9	6403.33	17.9	1810	17.9	2200
				17.92	6476.67	17.92	1741	17.92	2233
				17.94	6410	17.94	1742	17.94	2244
				17.96	6440	17.96	1792	17.96	2187
				17.98	6360	17.98	1784	17.98	2167
				18	6500	18	1758	18	2227
				18.02	6566.67	18.02	1752	18.02	2142
				18.04	6526.67	18.04	1769	18.04	2142
				18.06	6510	18.06	1719	18.06	2226
				18.08	6583.33	18.08	1734	18.08	2189
				18.1	6453.33	18.1	1700	18.1	2158
				18.12	6606.67	18.12	1769	18.12	2084
				18.14	6266.67	18.14	1742	18.14	2154
				18.16	6320	18.16	1800	18.16	2201
				18.18	6536.67	18.18	1836	18.18	2171
				18.2	6586.67	18.2	1797	18.2	2205
				18.22	6713.33	18.22	1802	18.22	2149
				18.24	6646.67	18.24	1796	18.24	2124
				18.26	6696.67	18.26	1855	18.26	2076
				18.28	6870	18.28	1790	18.28	2292
				18.3	6846.67	18.3	1723	18.3	2170
				18.32	6720	18.32	1778	18.32	2178
				18.34	6590	18.34	1858	18.34	2135
				18.36	6643.33	18.36	1772	18.36	2113
				18.38	6656.67	18.38	1778	18.38	2150
				18.4	6770	18.4	1793	18.4	2172
				18.42	6470	18.42	1828	18.42	2155
				18.44	6883.33	18.44	1819	18.44	2119
				18.46	6780	18.46	1841	18.46	2196
				18.48	6673.33	18.48	1874	18.48	2210
				18.5	6606.67	18.5	1880	18.5	2133
				18.52	6426.67	18.52	1774	18.52	2195
				18.54	6556.67	18.54	1761	18.54	2155
				18.56	6546.67	18.56	1753	18.56	2168
				18.58	6640	18.58	1808	18.58	2238
				18.6	6790	18.6	1856	18.6	2241
				18.62	6710	18.62	1803	18.62	2178
				18.64	6730	18.64	1799	18.64	2133
				18.66	6793.33	18.66	1798	18.66	2230
				18.68	6616.67	18.68	1812	18.68	2218
				18.7	6666.67	18.7	1778	18.7	2280
				18.72	6606.67	18.72	1713	18.72	2203
				18.74	6583.33	18.74	1848	18.74	2147
				18.76	6883.33	18.76	1866	18.76	2168
				18.78	6893.33	18.78	1825	18.78	2219
				18.8	6760	18.8	1809	18.8	2237
				18.82	6816.67	18.82	1858	18.82	2150
				18.84	6523.33	18.84	1779	18.84	2159
				18.86	6563.33	18.86	1853	18.86	2269
				18.88	6613.33	18.88	1846	18.88	2229
				18.9	6616.67	18.9	1849	18.9	2289
				18.92	6823.33	18.92	1858	18.92	2215
				18.94	7020	18.94	1793	18.94	2165
				18.96	6713.33	18.96	1859	18.96	2231
				18.98	6933.33	18.98	1932	18.98	2258
				19	6860	19	1823	19	2175
				19.02	6960	19.02	1834	19.02	2250
				19.04	6950	19.04	1815	19.04	2201
				19.06	6930	19.06	1889	19.06	2147
				19.08	7006.67	19.08	1855	19.08	2172
				19.1	6973.33	19.1	1868	19.1	2209
				19.12	6583.33	19.12	1824	19.12	2224
				19.14	6850	19.14	1831	19.14	2217
				19.16	6846.67	19.16	1877	19.16	2274
				19.18	7143.33	19.18	1830	19.18	2232
				19.2	6953.33	19.2	1935	19.2	2218
				19.22	6953.33	19.22	1876	19.22	2214
				19.24	7146.67	19.24	1857	19.24	2315
				19.26	7070	19.26	1792	19.26	2282
				19.28	6923.33	19.28	1897	19.28	2272
				19.3	7103.33	19.3	1878	19.3	2382
				19.32	7210	19.32	1868	19.32	2270
				19.34	7066.67	19.34	1895	19.34	2252
				19.36	6836.67	19.36	1901	19.36	2252
				19.38	7043.33	19.38	1949	19.38	2242
				19.4	7203.33	19.4	1999	19.4	2293
				19.42	7300	19.42	1877	19.42	2289
				19.44	7310	19.44	1966	19.44	2304
				19.46	7156.67	19.46	1899	19.46	2239
				19.48	7333.33	19.48	1913	19.48	2328
				19.5	7313.33	19.5	1945	19.5	2284
				19.52	7510	19.52	1898	19.52	2311
				19.54	7663.33	19.54	1873	19.54	2298
				19.56	7890	19.56	1905	19.56	2338
				19.58	8146.67	19.58	1906	19.58	2376
				19.6	8196.67	19.6	1924	19.6	2383
				19.62	8200	19.62	1884	19.62	2291
				19.64	9116.67	19.64	2032	19.64	2378
				19.66	9336.67	19.66	1928	19.66	2359
				19.68	10166.7	19.68	1963	19.68	2386
				19.7	10690	19.7	1928	19.7	2320
				19.72	11660	19.72	2017	19.72	2265
				19.74	12626.7	19.74	2000	19.74	2326
				19.76	14080	19.76	1980	19.76	2343
				19.78	16150	19.78	1948	19.78	2385
				19.8	17586.7	19.8	2045	19.8	2441
				19.82	19486.7	19.82	1997	19.82	2374
				19.84	21843.3	19.84	2008	19.84	2282
				19.86	23230	19.86	2059	19.86	2366
				19.88	24180	19.88	2061	19.88	2380
				19.9	23386.7	19.9	2056	19.9	2396
				19.92	21696.7	19.92	1995	19.92	2427
				19.94	19686.7	19.94	2018	19.94	2449
				19.96	17936.7	19.96	2039	19.96	2379
				19.98	15540	19.98	1980	19.98	2386
				20	13416.7	20	1988	20	2415
				20.02	11943.3	20.02	1966	20.02	2459
				20.04	10856.7	20.04	2001	20.04	2460
				20.06	9686.67	20.06	2073	20.06	2369
				20.08	9216.67	20.08	2097	20.08	2365
				20.1	8746.67	20.1	2035	20.1	2503
				20.12	8286.67	20.12	2069	20.12	2465
				20.14	8183.33	20.14	2063	20.14	2376
				20.16	7913.33	20.16	2082	20.16	2497
				20.18	7806.67	20.18	2077	20.18	2501
				20.2	7890	20.2	2006	20.2	2480
				20.22	7866.67	20.22	1972	20.22	2434
				20.24	7670	20.24	2051	20.24	2448
				20.26	7886.67	20.26	2042	20.26	2432
				20.28	7650	20.28	2091	20.28	2434
				20.3	7306.67	20.3	2075	20.3	2482
				20.32	7530	20.32	2051	20.32	2490
				20.34	7443.33	20.34	2061	20.34	2514
				20.36	7473.33	20.36	2084	20.36	2487
				20.38	7140	20.38	2169	20.38	2519
				20.4	7306.67	20.4	2026	20.4	2477
				20.42	7490	20.42	2103	20.42	2421
				20.44	7736.67	20.44	2042	20.44	2467
				20.46	7536.67	20.46	2114	20.46	2414
				20.48	7330	20.48	2035	20.48	2444
				20.5	7523.33	20.5	1985	20.5	2483
				20.52	7720	20.52	2090	20.52	2528
				20.54	7560	20.54	2069	20.54	2438
				20.56	7706.67	20.56	2117	20.56	2516
				20.58	7663.33	20.58	2146	20.58	2498
				20.6	7470	20.6	2064	20.6	2449
				20.62	7490	20.62	2008	20.62	2459
				20.64	7846.67	20.64	2119	20.64	2526
				20.66	7543.33	20.66	2088	20.66	2428
				20.68	7770	20.68	2081	20.68	2483
				20.7	7620	20.7	2072	20.7	2497
				20.72	7686.67	20.72	2100	20.72	2453
				20.74	7796.67	20.74	2072	20.74	2455
				20.76	7840	20.76	2111	20.76	2492
				20.78	7933.33	20.78	2121	20.78	2510
				20.8	7790	20.8	2035	20.8	2573
				20.82	8040	20.82	2145	20.82	2527
				20.84	8010	20.84	2076	20.84	2509
				20.86	7863.33	20.86	2105	20.86	2515
				20.88	7910	20.88	2100	20.88	2505
				20.9	8153.33	20.9	2121	20.9	2457
				20.92	8246.67	20.92	2098	20.92	2519
				20.94	8093.33	20.94	2115	20.94	2568
				20.96	8066.67	20.96	2126	20.96	2525
				20.98	8146.67	20.98	2105	20.98	2534
				21	8106.67	21	2031	21	2517
				21.02	8473.33	21.02	2134	21.02	2552
				21.04	8283.33	21.04	2045	21.04	2571
				21.06	8543.33	21.06	2138	21.06	2577
				21.08	8860	21.08	2085	21.08	2511
				21.1	9360	21.1	2126	21.1	2575
				21.12	9283.33	21.12	2076	21.12	2632
				21.14	9673.33	21.14	2125	21.14	2652
				21.16	9850	21.16	2037	21.16	2604
				21.18	10290	21.18	2108	21.18	2464
				21.2	10853.3	21.2	2174	21.2	2628
				21.22	11436.7	21.22	2169	21.22	2538
				21.24	11820	21.24	2097	21.24	2587
				21.26	11986.7	21.26	2051	21.26	2537
				21.28	12120	21.28	2127	21.28	2613
				21.3	11730	21.3	2074	21.3	2581
				21.32	12190	21.32	2087	21.32	2566
				21.34	12776.7	21.34	2181	21.34	2602
				21.36	13253.3	21.36	2167	21.36	2623
				21.38	14196.7	21.38	2102	21.38	2580
				21.4	15116.7	21.4	2121	21.4	2658
				21.42	16346.7	21.42	2116	21.42	2642
				21.44	17066.7	21.44	2134	21.44	2632
				21.46	17336.7	21.46	2230	21.46	2559
				21.48	17676.7	21.48	2114	21.48	2563
				21.5	16803.3	21.5	2192	21.5	2542
				21.52	14993.3	21.52	2218	21.52	2609
				21.54	13330	21.54	2207	21.54	2520
				21.56	12253.3	21.56	2115	21.56	2524
				21.58	10820	21.58	2159	21.58	2631
				21.6	9850	21.6	2133	21.6	2650
				21.62	9513.33	21.62	2171	21.62	2548
				21.64	8816.67	21.64	2174	21.64	2573
				21.66	8073.33	21.66	2069	21.66	2475
				21.68	8260	21.68	2068	21.68	2615
				21.7	8130	21.7	2191	21.7	2650
				21.72	8216.67	21.72	2183	21.72	2502
				21.74	7910	21.74	2159	21.74	2618
				21.76	8053.33	21.76	2143	21.76	2596
				21.78	8210	21.78	2195	21.78	2589
				21.8	7930	21.8	2195	21.8	2580
				21.82	7930	21.82	2132	21.82	2617
				21.84	7743.33	21.84	2122	21.84	2580
				21.86	8126.67	21.86	2179	21.86	2638
				21.88	7776.67	21.88	2134	21.88	2603
				21.9	8026.67	21.9	2210	21.9	2618
				21.92	7836.67	21.92	2182	21.92	2551
				21.94	7910	21.94	2207	21.94	2477
				21.96	7900	21.96	2166	21.96	2611
				21.98	7756.67	21.98	2173	21.98	2646
				22	7890	22	2144	22	2547
				22.02	8053.33	22.02	2134	22.02	2589
				22.04	7880	22.04	2190	22.04	2550
				22.06	7840	22.06	2227	22.06	2644
				22.08	8090	22.08	2200	22.08	2599
				22.1	8010	22.1	2201	22.1	2569
				22.12	7726.67	22.12	2216	22.12	2628
				22.14	8296.67	22.14	2221	22.14	2613
				22.16	8243.33	22.16	2209	22.16	2599
				22.18	8323.33	22.18	2214	22.18	2608
				22.2	8373.33	22.2	2207	22.2	2555
				22.22	8306.67	22.22	2251	22.22	2603
				22.24	8270	22.24	2206	22.24	2586
				22.26	8196.67	22.26	2197	22.26	2536
				22.28	8343.33	22.28	2288	22.28	2577
				22.3	8536.67	22.3	2231	22.3	2586
				22.32	8486.67	22.32	2311	22.32	2543
				22.34	8680	22.34	2260	22.34	2591
				22.36	8403.33	22.36	2193	22.36	2628
				22.38	8556.67	22.38	2205	22.38	2601
				22.4	8180	22.4	2250	22.4	2564
				22.42	8393.33	22.42	2182	22.42	2581
				22.44	8280	22.44	2296	22.44	2722
				22.46	8390	22.46	2306	22.46	2626
				22.48	8260	22.48	2238	22.48	2645
				22.5	8126.67	22.5	2276	22.5	2613
				22.52	8550	22.52	2276	22.52	2524
				22.54	8300	22.54	2155	22.54	2586
				22.56	8296.67	22.56	2221	22.56	2579
				22.58	8480	22.58	2225	22.58	2615
				22.6	8363.33	22.6	2254	22.6	2626
				22.62	8130	22.62	2184	22.62	2704
				22.64	8106.67	22.64	2288	22.64	2570
				22.66	7986.67	22.66	2165	22.66	2684
				22.68	8236.67	22.68	2183	22.68	2661
				22.7	7853.33	22.7	2258	22.7	2620
				22.72	8010	22.72	2238	22.72	2633
				22.74	8160	22.74	2238	22.74	2579
				22.76	7950	22.76	2227	22.76	2586
				22.78	8096.67	22.78	2257	22.78	2577
				22.8	8066.67	22.8	2305	22.8	2522
				22.82	8136.67	22.82	2219	22.82	2587
				22.84	8266.67	22.84	2227	22.84	2732
				22.86	8113.33	22.86	2274	22.86	2675
				22.88	8076.67	22.88	2249	22.88	2659
				22.9	8403.33	22.9	2333	22.9	2735
				22.92	8546.67	22.92	2315	22.92	2662
				22.94	8303.33	22.94	2248	22.94	2671
				22.96	8033.33	22.96	2301	22.96	2671
				22.98	8243.33	22.98	2283	22.98	2638
				23	8166.67	23	2309	23	2732
				23.02	8570	23.02	2229	23.02	2586
				23.04	8213.33	23.04	2299	23.04	2710
				23.06	8696.67	23.06	2257	23.06	2641
				23.08	8406.67	23.08	2309	23.08	2580
				23.1	9063.33	23.1	2288	23.1	2620
				23.12	8913.33	23.12	2313	23.12	2646
				23.14	9156.67	23.14	2341	23.14	2636
				23.16	9256.67	23.16	2263	23.16	2658
				23.18	9203.33	23.18	2225	23.18	2648
				23.2	9713.33	23.2	2155	23.2	2629
				23.22	9380	23.22	2216	23.22	2665
				23.24	9856.67	23.24	2274	23.24	2737
				23.26	9630	23.26	2284	23.26	2688
				23.28	9603.33	23.28	2296	23.28	2706
				23.3	9266.67	23.3	2304	23.3	2626
				23.32	9310	23.32	2324	23.32	2619
				23.34	9136.67	23.34	2293	23.34	2695
				23.36	8906.67	23.36	2262	23.36	2679
				23.38	8676.67	23.38	2374	23.38	2743
				23.4	8323.33	23.4	2335	23.4	2707
				23.42	8256.67	23.42	2321	23.42	2660
				23.44	8123.33	23.44	2234	23.44	2697
				23.46	8503.33	23.46	2245	23.46	2685
				23.48	8456.67	23.48	2304	23.48	2670
				23.5	8383.33	23.5	2271	23.5	2739
				23.52	8366.67	23.52	2339	23.52	2696
				23.54	8676.67	23.54	2319	23.54	2609
				23.56	8480	23.56	2331	23.56	2653
				23.58	8463.33	23.58	2381	23.58	2636
				23.6	8713.33	23.6	2313	23.6	2718
				23.62	8480	23.62	2315	23.62	2800
				23.64	8446.67	23.64	2378	23.64	2696
				23.66	8386.67	23.66	2375	23.66	2645
				23.68	8636.67	23.68	2268	23.68	2718
				23.7	8960	23.7	2333	23.7	2734
				23.72	8846.67	23.72	2276	23.72	2713
				23.74	8846.67	23.74	2338	23.74	2658
				23.76	8903.33	23.76	2330	23.76	2792
				23.78	8916.67	23.78	2420	23.78	2692
				23.8	8633.33	23.8	2322	23.8	2736
				23.82	8960	23.82	2320	23.82	2717
				23.84	8360	23.84	2300	23.84	2771
				23.86	8473.33	23.86	2335	23.86	2786
				23.88	8543.33	23.88	2317	23.88	2775
				23.9	8610	23.9	2416	23.9	2719
				23.92	8643.33	23.92	2286	23.92	2744
				23.94	8780	23.94	2403	23.94	2772
				23.96	8630	23.96	2343	23.96	2805
				23.98	8726.67	23.98	2372	23.98	2724
				24	8706.67	24	2398	24	2805
				24.02	9193.33	24.02	2325	24.02	2807
				24.04	9170	24.04	2435	24.04	2772
				24.06	9106.67	24.06	2330	24.06	2761
				24.08	8916.67	24.08	2431	24.08	2746
				24.1	9070	24.1	2449	24.1	2787
				24.12	9026.67	24.12	2469	24.12	2792
				24.14	8930	24.14	2409	24.14	2794
				24.16	8800	24.16	2413	24.16	2775
				24.18	9033.33	24.18	2378	24.18	2911
				24.2	8903.33	24.2	2453	24.2	2864
				24.22	8890	24.22	2555	24.22	2817
				24.24	8646.67	24.24	2503	24.24	2815
				24.26	8543.33	24.26	2454	24.26	2872
				24.28	8963.33	24.28	2520	24.28	2898
				24.3	8603.33	24.3	2526	24.3	2934
				24.32	9046.67	24.32	2561	24.32	2952
				24.34	8680	24.34	2666	24.34	2918
				24.36	8976.67	24.36	2693	24.36	2945
				24.38	9066.67	24.38	2712	24.38	3007
				24.4	8903.33	24.4	2725	24.4	2937
				24.42	8803.33	24.42	2812	24.42	3026
				24.44	8660	24.44	2882	24.44	2995
				24.46	8393.33	24.46	2944	24.46	3083
				24.48	8810	24.48	3050	24.48	3131
				24.5	8866.67	24.5	3082	24.5	3126
				24.52	8776.67	24.52	3247	24.52	3165
				24.54	8543.33	24.54	3435	24.54	3230
				24.56	8846.67	24.56	3544	24.56	3226
				24.58	9003.33	24.58	4023	24.58	3390
				24.6	8963.33	24.6	4600	24.6	3330
				24.62	9383.33	24.62	5429	24.62	3327
				24.64	9420	24.64	6413	24.64	3371
				24.66	9383.33	24.66	7635	24.66	3568
				24.68	9613.33	24.68	8992	24.68	3625
				24.7	9766.67	24.7	9963	24.7	3644
				24.72	9723.33	24.72	9949	24.72	3795
				24.74	9696.67	24.74	8690	24.74	3891
				24.76	9836.67	24.76	7443	24.76	3990
				24.78	9783.33	24.78	6356	24.78	4092
				24.8	9663.33	24.8	4840	24.8	4125
				24.82	9626.67	24.82	3861	24.82	4324
				24.84	9860	24.84	3269	24.84	4347
				24.86	9453.33	24.86	2939	24.86	4422
				24.88	9570	24.88	2847	24.88	4397
				24.9	9616.67	24.9	2711	24.9	4421
				24.92	9836.67	24.92	2609	24.92	4403
				24.94	9836.67	24.94	2623	24.94	4406
				24.96	9696.67	24.96	2570	24.96	4300
				24.98	9873.33	24.98	2527	24.98	3994
				25	10173.3	25	2549	25	3932
				25.02	10136.7	25.02	2548	25.02	3827
				25.04	10473.3	25.04	2479	25.04	3613
				25.06	10716.7	25.06	2536	25.06	3493
				25.08	10803.3	25.08	2550	25.08	3461
				25.1	10993.3	25.1	2489	25.1	3377
				25.12	11100	25.12	2522	25.12	3279
				25.14	10650	25.14	2559	25.14	3202
				25.16	10250	25.16	2510	25.16	3128
				25.18	10530	25.18	2511	25.18	3107
				25.2	10303.3	25.2	2484	25.2	3084
				25.22	10446.7	25.22	2569	25.22	3021
				25.24	10246.7	25.24	2446	25.24	2999
				25.26	10063.3	25.26	2413	25.26	3030
				25.28	10163.3	25.28	2428	25.28	2957
				25.3	10383.3	25.3	2427	25.3	2964
				25.32	10246.7	25.32	2473	25.32	2934
				25.34	10336.7	25.34	2463	25.34	3035
				25.36	10056.7	25.36	2512	25.36	2889
				25.38	10193.3	25.38	2473	25.38	2893
				25.4	10193.3	25.4	2503	25.4	2902
				25.42	9843.33	25.42	2514	25.42	2912
				25.44	10166.7	25.44	2529	25.44	2829
				25.46	10170	25.46	2434	25.46	2899
				25.48	10376.7	25.48	2424	25.48	2929
				25.5	9886.67	25.5	2441	25.5	2812
				25.52	10023.3	25.52	2488	25.52	2940
				25.54	10756.7	25.54	2472	25.54	2821
				25.56	10800	25.56	2382	25.56	2928
				25.58	10793.3	25.58	2477	25.58	2759
				25.6	11333.3	25.6	2450	25.6	2891
				25.62	11783.3	25.62	2451	25.62	2916
				25.64	12303.3	25.64	2491	25.64	2957
				25.66	12820	25.66	2532	25.66	2934
				25.68	12803.3	25.68	2526	25.68	2913
				25.7	13833.3	25.7	2402	25.7	2870
				25.72	14080	25.72	2458	25.72	2867
				25.74	14343.3	25.74	2525	25.74	2882
				25.76	14473.3	25.76	2501	25.76	2912
				25.78	13620	25.78	2481	25.78	2877
				25.8	13256.7	25.8	2522	25.8	2922
				25.82	12716.7	25.82	2437	25.82	2890
				25.84	11640	25.84	2434	25.84	2957
				25.86	11086.7	25.86	2520	25.86	2923
				25.88	11110	25.88	2533	25.88	2899
				25.9	11046.7	25.9	2596	25.9	2927
				25.92	10880	25.92	2488	25.92	2881
				25.94	11103.3	25.94	2493	25.94	2902
				25.96	11160	25.96	2476	25.96	2903
				25.98	11030	25.98	2541	25.98	2872
				26	10966.7	26	2514	26	2881
				26.02	11183.3	26.02	2559	26.02	2885
				26.04	11273.3	26.04	2491	26.04	2825
				26.06	11470	26.06	2543	26.06	2822
				26.08	11123.3	26.08	2521	26.08	2804
				26.1	11276.7	26.1	2596	26.1	2884
				26.12	11310	26.12	2457	26.12	2967
				26.14	11023.3	26.14	2521	26.14	2931
				26.16	11326.7	26.16	2504	26.16	2897
				26.18	11423.3	26.18	2517	26.18	2864
				26.2	10983.3	26.2	2496	26.2	2957
				26.22	11136.7	26.22	2532	26.22	2923
				26.24	11120	26.24	2547	26.24	2989
				26.26	10910	26.26	2500	26.26	2888
				26.28	10583.3	26.28	2562	26.28	2938
				26.3	10786.7	26.3	2555	26.3	2948
				26.32	10263.3	26.32	2473	26.32	2911
				26.34	10360	26.34	2483	26.34	2860
				26.36	10363.3	26.36	2474	26.36	2929
				26.38	10200	26.38	2591	26.38	2955
				26.4	10410	26.4	2553	26.4	2955
				26.42	10276.7	26.42	2627	26.42	2940
				26.44	10390	26.44	2453	26.44	2867
				26.46	10240	26.46	2431	26.46	2894
				26.48	10806.7	26.48	2504	26.48	2972
				26.5	10730	26.5	2494	26.5	2971
				26.52	11196.7	26.52	2485	26.52	2982
				26.54	11233.3	26.54	2466	26.54	2914
				26.56	11566.7	26.56	2526	26.56	2905
				26.58	12033.3	26.58	2612	26.58	2876
				26.6	12160	26.6	2583	26.6	2963
				26.62	12563.3	26.62	2531	26.62	2901
				26.64	13030	26.64	2501	26.64	2898
				26.66	13440	26.66	2494	26.66	2946
				26.68	13413.3	26.68	2482	26.68	2897
				26.7	13280	26.7	2604	26.7	2928
				26.72	13683.3	26.72	2587	26.72	2974
				26.74	13496.7	26.74	2513	26.74	2997
				26.76	13540	26.76	2564	26.76	2858
				26.78	12516.7	26.78	2485	26.78	2986
				26.8	12080	26.8	2481	26.8	2902
				26.82	11776.7	26.82	2525	26.82	2931
				26.84	11210	26.84	2526	26.84	2941
				26.86	10743.3	26.86	2545	26.86	2854
				26.88	10626.7	26.88	2592	26.88	2945
				26.9	10316.7	26.9	2562	26.9	2936
				26.92	10480	26.92	2561	26.92	2874
				26.94	10110	26.94	2482	26.94	2971
				26.96	9973.33	26.96	2506	26.96	2962
				26.98	9970	26.98	2506	26.98	2961
				27	10573.3	27	2479	27	2929
				27.02	10346.7	27.02	2476	27.02	2917
				27.04	10330	27.04	2536	27.04	2993
				27.06	10386.7	27.06	2494	27.06	2925
				27.08	10406.7	27.08	2507	27.08	2988
				27.1	10043.3	27.1	2476	27.1	3029
				27.12	10433.3	27.12	2547	27.12	2967
				27.14	10346.7	27.14	2584	27.14	2860
				27.16	10303.3	27.16	2489	27.16	2900
				27.18	10003.3	27.18	2510	27.18	2921
				27.2	10043.3	27.2	2503	27.2	2986
				27.22	9950	27.22	2585	27.22	2949
				27.24	9780	27.24	2624	27.24	2858
				27.26	9610	27.26	2583	27.26	2955
				27.28	9670	27.28	2602	27.28	2902
				27.3	9600	27.3	2544	27.3	2955
				27.32	9643.33	27.32	2509	27.32	2929
				27.34	9600	27.34	2465	27.34	2907
				27.36	9543.33	27.36	2511	27.36	2974
				27.38	9860	27.38	2596	27.38	2940
				27.4	9493.33	27.4	2565	27.4	2955
				27.42	9530	27.42	2532	27.42	2903
				27.44	9620	27.44	2530	27.44	2947
				27.46	9680	27.46	2510	27.46	2980
				27.48	9863.33	27.48	2599	27.48	2997
				27.5	9533.33	27.5	2564	27.5	2993
				27.52	9693.33	27.52	2654	27.52	2857
				27.54	9673.33	27.54	2575	27.54	2939
				27.56	9253.33	27.56	2528	27.56	2963
				27.58	9633.33	27.58	2543	27.58	2983
				27.6	9560	27.6	2624	27.6	2977
				27.62	9890	27.62	2542	27.62	2980
				27.64	9850	27.64	2492	27.64	3022
				27.66	9996.67	27.66	2598	27.66	2896
				27.68	9953.33	27.68	2541	27.68	2934
				27.7	9613.33	27.7	2557	27.7	2975
				27.72	9790	27.72	2583	27.72	2974
				27.74	9846.67	27.74	2534	27.74	2970
				27.76	9786.67	27.76	2583	27.76	2943
				27.78	9583.33	27.78	2618	27.78	2946
				27.8	9923.33	27.8	2482	27.8	2979
				27.82	9993.33	27.82	2516	27.82	3008
				27.84	9990	27.84	2552	27.84	3039
				27.86	9953.33	27.86	2609	27.86	3060
				27.88	10060	27.88	2618	27.88	3008
				27.9	10163.3	27.9	2667	27.9	2930
				27.92	9996.67	27.92	2577	27.92	3004
				27.94	9886.67	27.94	2567	27.94	2984
				27.96	10096.7	27.96	2626	27.96	2982
				27.98	10003.3	27.98	2554	27.98	2906
				28	9926.67	28	2594	28	2883
				28.02	9800	28.02	2645	28.02	2981
				28.04	10066.7	28.04	2580	28.04	2958
				28.06	10043.3	28.06	2660	28.06	2971
				28.08	9963.33	28.08	2645	28.08	2950
				28.1	10103.3	28.1	2593	28.1	2969
				28.12	10083.3	28.12	2607	28.12	2959
				28.14	10480	28.14	2578	28.14	3100
				28.16	10076.7	28.16	2654	28.16	2972
				28.18	10200	28.18	2622	28.18	2924
				28.2	10320	28.2	2710	28.2	2982
				28.22	10113.3	28.22	2865	28.22	2967
				28.24	10073.3	28.24	3158	28.24	2968
				28.26	10363.3	28.26	3498	28.26	3022
				28.28	10253.3	28.28	3673	28.28	3019
				28.3	10203.3	28.3	3322	28.3	2981
				28.32	10333.3	28.32	3123	28.32	3000
				28.34	10546.7	28.34	3203	28.34	3006
				28.36	10550	28.36	3122	28.36	2978
				28.38	10220	28.38	2842	28.38	2953
				28.4	10773.3	28.4	2786	28.4	2981
				28.42	10583.3	28.42	2715	28.42	3031
				28.44	10813.3	28.44	2644	28.44	3051
				28.46	10863.3	28.46	2581	28.46	3058
				28.48	11066.7	28.48	2597	28.48	3032
				28.5	11253.3	28.5	2657	28.5	3029
				28.52	11480	28.52	2681	28.52	2986
				28.54	11556.7	28.54	2553	28.54	3012
				28.56	11880	28.56	2608	28.56	3011
				28.58	11986.7	28.58	2639	28.58	3013
				28.6	12116.7	28.6	2582	28.6	2935
				28.62	12383.3	28.62	2712	28.62	2952
				28.64	12450	28.64	2671	28.64	3024
				28.66	11856.7	28.66	2625	28.66	3045
				28.68	11920	28.68	2596	28.68	2980
				28.7	11486.7	28.7	2616	28.7	3098
				28.72	11163.3	28.72	2669	28.72	3000
				28.74	10560	28.74	2659	28.74	3034
				28.76	10363.3	28.76	2690	28.76	3050
				28.78	10493.3	28.78	2628	28.78	3047
				28.8	10203.3	28.8	2685	28.8	2956
				28.82	10210	28.82	2660	28.82	3076
				28.84	10283.3	28.84	2640	28.84	3055
				28.86	10160	28.86	2573	28.86	3073
				28.88	9910	28.88	2585	28.88	2984
				28.9	9833.33	28.9	2644	28.9	3057
				28.92	9940	28.92	2688	28.92	3064
				28.94	9716.67	28.94	2671	28.94	3063
				28.96	9626.67	28.96	2622	28.96	3025
				28.98	9746.67	28.98	2618	28.98	3018
				29	9753.33	29	2666	29	3123
				29.02	9850	29.02	2712	29.02	3054
				29.04	9656.67	29.04	2652	29.04	3169
				29.06	9736.67	29.06	2606	29.06	3133
				29.08	9783.33	29.08	2611	29.08	3094
				29.1	10153.3	29.1	2693	29.1	3162
				29.12	10106.7	29.12	2683	29.12	3118
				29.14	9686.67	29.14	2711	29.14	3034
				29.16	9826.67	29.16	2626	29.16	3131
				29.18	10043.3	29.18	2619	29.18	3134
				29.2	9796.67	29.2	2674	29.2	3152
				29.22	10033.3	29.22	2608	29.22	3169
				29.24	10083.3	29.24	2540	29.24	3109
				29.26	9906.67	29.26	2671	29.26	3177
				29.28	10020	29.28	2638	29.28	3094
				29.3	9986.67	29.3	2658	29.3	3278
				29.32	9666.67	29.32	2587	29.32	3147
				29.34	9876.67	29.34	2640	29.34	3170
				29.36	10046.7	29.36	2696	29.36	3207
				29.38	10026.7	29.38	2741	29.38	3170
				29.4	9916.67	29.4	2649	29.4	3156
				29.42	10316.7	29.42	2551	29.42	3099
				29.44	9796.67	29.44	2592	29.44	3289
				29.46	9783.33	29.46	2692	29.46	3114
				29.48	9903.33	29.48	2688	29.48	3227
				29.5	9930	29.5	2670	29.5	3091
				29.52	10343.3	29.52	2666	29.52	3167
				29.54	10183.3	29.54	2775	29.54	3053
				29.56	9976.67	29.56	2696	29.56	3061
				29.58	10186.7	29.58	2680	29.58	3107
				29.6	10146.7	29.6	2560	29.6	3076
				29.62	9953.33	29.62	2520	29.62	3085
				29.64	10206.7	29.64	2666	29.64	3127
				29.66	9823.33	29.66	2672	29.66	3155
				29.68	10126.7	29.68	2643	29.68	3035
				29.7	9953.33	29.7	2643	29.7	3137
				29.72	10363.3	29.72	2647	29.72	3081
				29.74	10016.7	29.74	2608	29.74	3132
				29.76	10176.7	29.76	2641	29.76	3074
				29.78	10426.7	29.78	2730	29.78	3032
				29.8	10460	29.8	2628	29.8	3024
				29.82	10840	29.82	2683	29.82	3062
				29.84	10936.7	29.84	2685	29.84	3108
				29.86	10930	29.86	2608	29.86	3045
				29.88	11080	29.88	2623	29.88	3177
				29.9	11353.3	29.9	2660	29.9	3101
				29.92	11106.7	29.92	2637	29.92	3116
				29.94	11633.3	29.94	2618	29.94	3014
				29.96	11580	29.96	2692	29.96	3040
				29.98	12276.7	29.98	2634	29.98	3119
				30	12253.3	30	2627	30	3050
				30.02	11970	30.02	2610	30.02	3105
				30.04	11710	30.04	2679	30.04	3076
				30.06	11893.3	30.06	2613	30.06	3139
				30.08	11726.7	30.08	2669	30.08	3037
				30.1	12086.7	30.1	2665	30.1	3054
				30.12	12306.7	30.12	2691	30.12	3103
				30.14	12300	30.14	2788	30.14	3117
				30.16	12553.3	30.16	2684	30.16	3143
				30.18	13230	30.18	2657	30.18	3156
				30.2	12793.3	30.2	2724	30.2	3148
				30.22	13070	30.22	2751	30.22	3154
				30.24	13453.3	30.24	2735	30.24	3124
				30.26	14273.3	30.26	2825	30.26	3154
				30.28	14740	30.28	2771	30.28	3204
				30.3	15406.7	30.3	2842	30.3	3226
				30.32	16353.3	30.32	2872	30.32	3221
				30.34	16500	30.34	2877	30.34	3090
				30.36	17020	30.36	2932	30.36	3168
				30.38	17926.7	30.38	2978	30.38	3169
				30.4	18186.7	30.4	3004	30.4	3221
				30.42	18520	30.42	2992	30.42	3214
				30.44	17636.7	30.44	2998	30.44	3190
				30.46	17370	30.46	2875	30.46	3091
				30.48	17376.7	30.48	2879	30.48	3154
				30.5	16746.7	30.5	2789	30.5	3214
				30.52	16020	30.52	2730	30.52	3229
				30.54	16353.3	30.54	2716	30.54	3303
				30.56	15966.7	30.56	2628	30.56	3215
				30.58	14923.3	30.58	2677	30.58	3238
				30.6	14183.3	30.6	2626	30.6	3265
				30.62	13860	30.62	2719	30.62	3231
				30.64	13030	30.64	2762	30.64	3317
				30.66	12030	30.66	2609	30.66	3219
				30.68	11680	30.68	2604	30.68	3170
				30.7	10953.3	30.7	2588	30.7	3247
				30.72	11110	30.72	2686	30.72	3209
				30.74	11546.7	30.74	2715	30.74	3173
				30.76	10936.7	30.76	2715	30.76	3200
				30.78	11110	30.78	2650	30.78	3151
				30.8	11273.3	30.8	2670	30.8	3138
				30.82	11156.7	30.82	2709	30.82	3099
				30.84	11103.3	30.84	2678	30.84	3136
				30.86	11326.7	30.86	2659	30.86	3152
				30.88	11686.7	30.88	2677	30.88	3170
				30.9	11966.7	30.9	2589	30.9	3187
				30.92	12150	30.92	2607	30.92	3277
				30.94	12393.3	30.94	2681	30.94	3229
				30.96	12640	30.96	2714	30.96	3144
				30.98	13303.3	30.98	2671	30.98	3187
				31	13986.7	31	2634	31	3091
				31.02	14240	31.02	2628	31.02	3159
				31.04	15360	31.04	2605	31.04	3209
				31.06	16200	31.06	2566	31.06	3085
				31.08	16910	31.08	2617	31.08	3168
				31.1	18030	31.1	2586	31.1	3179
				31.12	18693.3	31.12	2687	31.12	3152
				31.14	19473.3	31.14	2665	31.14	3213
				31.16	20480	31.16	2698	31.16	3114
				31.18	22043.3	31.18	2623	31.18	3203
				31.2	21780	31.2	2665	31.2	3160
				31.22	21856.7	31.22	2720	31.22	3221
				31.24	22063.3	31.24	2639	31.24	3206
				31.26	22446.7	31.26	2621	31.26	3170
				31.28	23633.3	31.28	2618	31.28	3189
				31.3	23786.7	31.3	2619	31.3	3153
				31.32	23633.3	31.32	2642	31.32	3174
				31.34	23346.7	31.34	2707	31.34	3174
				31.36	24056.7	31.36	2666	31.36	3129
				31.38	23156.7	31.38	2600	31.38	3182
				31.4	22186.7	31.4	2560	31.4	3102
				31.42	21063.3	31.42	2614	31.42	3127
				31.44	20126.7	31.44	2693	31.44	3150
				31.46	19233.3	31.46	2630	31.46	3179
				31.48	18443.3	31.48	2670	31.48	3137
				31.5	17533.3	31.5	2651	31.5	3248
				31.52	17203.3	31.52	2752	31.52	3182
				31.54	16276.7	31.54	2684	31.54	3248
				31.56	15773.3	31.56	2634	31.56	3191
				31.58	15713.3	31.58	2660	31.58	3157
				31.6	15353.3	31.6	2675	31.6	3188
				31.62	15313.3	31.62	2698	31.62	3172
				31.64	15033.3	31.64	2701	31.64	3140
				31.66	15456.7	31.66	2640	31.66	3254
				31.68	14813.3	31.68	2619	31.68	3258
				31.7	13930	31.7	2644	31.7	3087
				31.72	13850	31.72	2587	31.72	3176
				31.74	13293.3	31.74	2613	31.74	3158
				31.76	13106.7	31.76	2571	31.76	3245
				31.78	12830	31.78	2691	31.78	3227
				31.8	12850	31.8	2646	31.8	3201
				31.82	12706.7	31.82	2706	31.82	3185
				31.84	12426.7	31.84	2732	31.84	3145
				31.86	12806.7	31.86	2701	31.86	3152
				31.88	12680	31.88	2584	31.88	3224
				31.9	12423.3	31.9	2681	31.9	3128
				31.92	12323.3	31.92	2730	31.92	3202
				31.94	12216.7	31.94	2692	31.94	3157
				31.96	11883.3	31.96	2700	31.96	3224
				31.98	12063.3	31.98	2633	31.98	3153
				32	11816.7	32	2672	32	3153
				32.02	11996.7	32.02	2671	32.02	3153
				32.04	11610	32.04	2677	32.04	3075
				32.06	11976.7	32.06	2680	32.06	3153
				32.08	11936.7	32.08	2648	32.08	3233
				32.1	11646.7	32.1	2685	32.1	3199
				32.12	11536.7	32.12	2714	32.12	3118
				32.14	11643.3	32.14	2689	32.14	3169
				32.16	11593.3	32.16	2720	32.16	3196
				32.18	11333.3	32.18	2583	32.18	3191
				32.2	11523.3	32.2	2701	32.2	3186
				32.22	11410	32.22	2673	32.22	3171
				32.24	11480	32.24	2702	32.24	3189
				32.26	11536.7	32.26	2585	32.26	3195
				32.28	11570	32.28	2662	32.28	3149
				32.3	11536.7	32.3	2660	32.3	3116
				32.32	11470	32.32	2700	32.32	3169
				32.34	11876.7	32.34	2698	32.34	3205
				32.36	11673.3	32.36	2700	32.36	3181
				32.38	11980	32.38	2677	32.38	3162
				32.4	11776.7	32.4	2657	32.4	3216
				32.42	11790	32.42	2764	32.42	3143
				32.44	11696.7	32.44	2669	32.44	3227
				32.46	11496.7	32.46	2666	32.46	3299
				32.48	11866.7	32.48	2608	32.48	3196
				32.5	11913.3	32.5	2742	32.5	3304
				32.52	11713.3	32.52	2797	32.52	3250
				32.54	11520	32.54	2656	32.54	3211
				32.56	11870	32.56	2686	32.56	3100
				32.58	11643.3	32.58	2743	32.58	3250
				32.6	11513.3	32.6	2667	32.6	3222
				32.62	11593.3	32.62	2813	32.62	3128
				32.64	11816.7	32.64	2724	32.64	3243
				32.66	12090	32.66	2746	32.66	3232
				32.68	11680	32.68	2589	32.68	3272
				32.7	11893.3	32.7	2733	32.7	3150
				32.72	12023.3	32.72	2639	32.72	3221
				32.74	11933.3	32.74	2730	32.74	3162
				32.76	11866.7	32.76	2621	32.76	3265
				32.78	11946.7	32.78	2683	32.78	3311
				32.8	12123.3	32.8	2695	32.8	3201
				32.82	12003.3	32.82	2699	32.82	3239
				32.84	12270	32.84	2629	32.84	3308
				32.86	11923.3	32.86	2623	32.86	3137
				32.88	11936.7	32.88	2610	32.88	3217
				32.9	12076.7	32.9	2642	32.9	3190
				32.92	12286.7	32.92	2708	32.92	3237
				32.94	12140	32.94	2619	32.94	3247
				32.96	12100	32.96	2634	32.96	3270
				32.98	12076.7	32.98	2639	32.98	3240
				33	12190	33	2616	33	3280
				33.02	12310	33.02	2765	33.02	3281
				33.04	12210	33.04	2745	33.04	3272
				33.06	12436.7	33.06	2668	33.06	3264
				33.08	12213.3	33.08	2767	33.08	3280
				33.1	12386.7	33.1	2724	33.1	3198
				33.12	12433.3	33.12	2646	33.12	3236
				33.14	12050	33.14	2661	33.14	3214
				33.16	11866.7	33.16	2621	33.16	3224
				33.18	12166.7	33.18	2608	33.18	3243
				33.2	12370	33.2	2697	33.2	3219
				33.22	12263.3	33.22	2682	33.22	3157
				33.24	12446.7	33.24	2688	33.24	3234
				33.26	12506.7	33.26	2624	33.26	3244
				33.28	12326.7	33.28	2603	33.28	3262
				33.3	12656.7	33.3	2719	33.3	3299
				33.32	12186.7	33.32	2684	33.32	3352
				33.34	12433.3	33.34	2731	33.34	3232
				33.36	12390	33.36	2644	33.36	3255
				33.38	12026.7	33.38	2683	33.38	3285
				33.4	11876.7	33.4	2772	33.4	3282
				33.42	11746.7	33.42	2734	33.42	3240
				33.44	11393.3	33.44	2679	33.44	3262
				33.46	11263.3	33.46	2669	33.46	3164
				33.48	11306.7	33.48	2707	33.48	3248
				33.5	10910	33.5	2737	33.5	3163
				33.52	10983.3	33.52	2691	33.52	3265
				33.54	10706.7	33.54	2724	33.54	3276
				33.56	10670	33.56	2770	33.56	3344
				33.58	10983.3	33.58	2714	33.58	3254
				33.6	10613.3	33.6	2716	33.6	3278
				33.62	10850	33.62	2688	33.62	3209
				33.64	10886.7	33.64	2718	33.64	3306
				33.66	11183.3	33.66	2643	33.66	3202
				33.68	11160	33.68	2633	33.68	3296
				33.7	11153.3	33.7	2705	33.7	3262
				33.72	11106.7	33.72	2664	33.72	3277
				33.74	11050	33.74	2686	33.74	3273
				33.76	11146.7	33.76	2702	33.76	3336
				33.78	10913.3	33.78	2713	33.78	3215
				33.8	12006.7	33.8	2758	33.8	3231
				33.82	11783.3	33.82	2695	33.82	3263
				33.84	12030	33.84	2774	33.84	3273
				33.86	12373.3	33.86	2737	33.86	3272
				33.88	12423.3	33.88	2765	33.88	3209
				33.9	13240	33.9	2691	33.9	3256
				33.92	13186.7	33.92	2712	33.92	3289
				33.94	14010	33.94	2738	33.94	3230
				33.96	14530	33.96	2781	33.96	3254
				33.98	15413.3	33.98	2732	33.98	3276
				34	16006.7	34	2722	34	3166
				34.02	15636.7	34.02	2782	34.02	3278
				34.04	16460	34.04	2672	34.04	3253
				34.06	16913.3	34.06	2632	34.06	3247
				34.08	17343.3	34.08	2743	34.08	3227
				34.1	17383.3	34.1	2716	34.1	3304
				34.12	17090	34.12	2642	34.12	3253
				34.14	16696.7	34.14	2732	34.14	3328
				34.16	15956.7	34.16	2715	34.16	3294
				34.18	15566.7	34.18	2720	34.18	3404
				34.2	15046.7	34.2	2707	34.2	3262
				34.22	14270	34.22	2771	34.22	3263
				34.24	13663.3	34.24	2830	34.24	3357
				34.26	12843.3	34.26	2701	34.26	3403
				34.28	12780	34.28	2770	34.28	3331
				34.3	12273.3	34.3	2759	34.3	3261
				34.32	11976.7	34.32	2785	34.32	3320
				34.34	11283.3	34.34	2694	34.34	3378
				34.36	11076.7	34.36	2776	34.36	3328
				34.38	11313.3	34.38	2806	34.38	3327
				34.4	11123.3	34.4	2755	34.4	3329
				34.42	11020	34.42	2708	34.42	3372
				34.44	10910	34.44	2763	34.44	3287
				34.46	11090	34.46	2818	34.46	3372
				34.48	10620	34.48	2790	34.48	3332
				34.5	10663.3	34.5	2822	34.5	3337
				34.52	10606.7	34.52	2796	34.52	3376
				34.54	10880	34.54	2711	34.54	3355
				34.56	10700	34.56	2824	34.56	3296
				34.58	10833.3	34.58	2730	34.58	3308
				34.6	10870	34.6	2807	34.6	3213
				34.62	10716.7	34.62	2730	34.62	3317
				34.64	11006.7	34.64	2800	34.64	3280
				34.66	10620	34.66	2744	34.66	3348
				34.68	10576.7	34.68	2807	34.68	3349
				34.7	10506.7	34.7	2802	34.7	3345
				34.72	10703.3	34.72	2796	34.72	3291
				34.74	10540	34.74	2851	34.74	3348
				34.76	10703.3	34.76	2817	34.76	3338
				34.78	10586.7	34.78	2854	34.78	3319
				34.8	10360	34.8	2823	34.8	3381
				34.82	10343.3	34.82	2934	34.82	3443
				34.84	10266.7	34.84	2845	34.84	3374
				34.86	10360	34.86	2959	34.86	3455
				34.88	10353.3	34.88	3007	34.88	3458
				34.9	10696.7	34.9	3025	34.9	3453
				34.92	10583.3	34.92	3100	34.92	3537
				34.94	10680	34.94	3181	34.94	3550
				34.96	10790	34.96	3239	34.96	3516
				34.98	10846.7	34.98	3288	34.98	3529
				35	10343.3	35	3529	35	3505
				35.02	10536.7	35.02	3603	35.02	3546
				35.04	10506.7	35.04	3707	35.04	3558
				35.06	10813.3	35.06	4072	35.06	3632
				35.08	10596.7	35.08	4277	35.08	3639
				35.1	11090	35.1	4644	35.1	3626
				35.12	11036.7	35.12	5391	35.12	3732
				35.14	10856.7	35.14	6040	35.14	3702
				35.16	10860	35.16	7260	35.16	3734
				35.18	11073.3	35.18	8705	35.18	3768
				35.2	11183.3	35.2	10089	35.2	3818
				35.22	10966.7	35.22	10798	35.22	4049
				35.24	11073.3	35.24	9883	35.24	4031
				35.26	11130	35.26	8408	35.26	4138
				35.28	11196.7	35.28	7285	35.28	4145
				35.3	11143.3	35.3	6891	35.3	4322
				35.32	10983.3	35.32	6379	35.32	4382
				35.34	10850	35.34	5332	35.34	4529
				35.36	10846.7	35.36	4171	35.36	4558
				35.38	10616.7	35.38	3567	35.38	4796
				35.4	10953.3	35.4	3317	35.4	4873
				35.42	10800	35.42	3077	35.42	4874
				35.44	10710	35.44	2988	35.44	5054
				35.46	10500	35.46	3006	35.46	5004
				35.48	10380	35.48	2912	35.48	5070
				35.5	10616.7	35.5	2857	35.5	4971
				35.52	10766.7	35.52	2908	35.52	5003
				35.54	10830	35.54	2944	35.54	4844
				35.56	10586.7	35.56	2870	35.56	4788
				35.58	11080	35.58	2864	35.58	4586
				35.6	11143.3	35.6	2894	35.6	4497
				35.62	11116.7	35.62	2879	35.62	4447
				35.64	11390	35.64	2883	35.64	4209
				35.66	11143.3	35.66	2846	35.66	4115
				35.68	11500	35.68	2847	35.68	3981
				35.7	11416.7	35.7	2858	35.7	3786
				35.72	11970	35.72	2885	35.72	3829
				35.74	11760	35.74	2813	35.74	3720
				35.76	11646.7	35.76	2825	35.76	3519
				35.78	11460	35.78	2798	35.78	3692
				35.8	11623.3	35.8	2798	35.8	3563
				35.82	11593.3	35.82	2753	35.82	3591
				35.84	11143.3	35.84	2737	35.84	3664
				35.86	11393.3	35.86	2676	35.86	3566
				35.88	11436.7	35.88	2812	35.88	3396
				35.9	11373.3	35.9	2757	35.9	3434
				35.92	10986.7	35.92	2761	35.92	3490
				35.94	10923.3	35.94	2754	35.94	3436
				35.96	10950	35.96	2777	35.96	3485
				35.98	10843.3	35.98	2738	35.98	3487
				36	10980	36	2762	36	3450
				36.02	11046.7	36.02	2712	36.02	3428
				36.04	10626.7	36.04	2726	36.04	3516
				36.06	10910	36.06	2734	36.06	3414
				36.08	10843.3	36.08	2805	36.08	3378
				36.1	10683.3	36.1	2780	36.1	3441
				36.12	10946.7	36.12	2776	36.12	3419
				36.14	10490	36.14	2794	36.14	3415
				36.16	10816.7	36.16	2753	36.16	3375
				36.18	10516.7	36.18	2806	36.18	3377
				36.2	10800	36.2	2887	36.2	3466
				36.22	10940	36.22	2738	36.22	3357
				36.24	10766.7	36.24	2761	36.24	3417
				36.26	10746.7	36.26	2774	36.26	3398
				36.28	10906.7	36.28	2735	36.28	3476
				36.3	10666.7	36.3	2841	36.3	3409
				36.32	10930	36.32	2778	36.32	3415
				36.34	11096.7	36.34	2882	36.34	3405
				36.36	11023.3	36.36	2834	36.36	3449
				36.38	11100	36.38	2866	36.38	3375
				36.4	11140	36.4	2807	36.4	3397
				36.42	10686.7	36.42	2787	36.42	3487
				36.44	10853.3	36.44	2828	36.44	3444
				36.46	10943.3	36.46	2848	36.46	3356
				36.48	11096.7	36.48	2797	36.48	3443
				36.5	10960	36.5	2911	36.5	3362
				36.52	11056.7	36.52	2872	36.52	3329
				36.54	10803.3	36.54	2805	36.54	3511
				36.56	10923.3	36.56	2770	36.56	3454
				36.58	10853.3	36.58	2746	36.58	3331
				36.6	10853.3	36.6	2802	36.6	3418
				36.62	10770	36.62	2800	36.62	3388
				36.64	10786.7	36.64	2793	36.64	3329
				36.66	10616.7	36.66	2785	36.66	3378
				36.68	10593.3	36.68	2828	36.68	3389
				36.7	10413.3	36.7	2811	36.7	3433
				36.72	10486.7	36.72	2778	36.72	3325
				36.74	10320	36.74	2874	36.74	3358
				36.76	10380	36.76	2823	36.76	3430
				36.78	10260	36.78	2804	36.78	3432
				36.8	10270	36.8	2829	36.8	3379
				36.82	10173.3	36.82	2837	36.82	3373
				36.84	10236.7	36.84	2835	36.84	3347
				36.86	10170	36.86	2822	36.86	3368
				36.88	10256.7	36.88	2811	36.88	3441
				36.9	10056.7	36.9	2816	36.9	3409
				36.92	10190	36.92	2756	36.92	3403
				36.94	10140	36.94	2794	36.94	3402
				36.96	9940	36.96	2822	36.96	3294
				36.98	10520	36.98	2814	36.98	3338
				37	10446.7	37	2810	37	3307
				37.02	10093.3	37.02	2732	37.02	3359
				37.04	10326.7	37.04	2763	37.04	3265
				37.06	10300	37.06	2891	37.06	3295
				37.08	10430	37.08	2789	37.08	3244
				37.1	10123.3	37.1	2861	37.1	3349
				37.12	10333.3	37.12	2773	37.12	3355
				37.14	10646.7	37.14	2757	37.14	3377
				37.16	10583.3	37.16	2745	37.16	3356
				37.18	10466.7	37.18	2815	37.18	3389
				37.2	10403.3	37.2	2826	37.2	3329
				37.22	10676.7	37.22	2782	37.22	3360
				37.24	10206.7	37.24	2829	37.24	3393
				37.26	10243.3	37.26	2756	37.26	3375
				37.28	10253.3	37.28	2861	37.28	3404
				37.3	10480	37.3	2741	37.3	3286
				37.32	10313.3	37.32	2811	37.32	3271
				37.34	10373.3	37.34	2781	37.34	3352
				37.36	10236.7	37.36	2848	37.36	3338
				37.38	10020	37.38	2816	37.38	3340
				37.4	10366.7	37.4	2739	37.4	3311
				37.42	10636.7	37.42	2794	37.42	3242
				37.44	10066.7	37.44	2919	37.44	3316
				37.46	10186.7	37.46	2867	37.46	3259
				37.48	10203.3	37.48	2771	37.48	3310
				37.5	10283.3	37.5	2829	37.5	3353
				37.52	10096.7	37.52	2799	37.52	3302
				37.54	10130	37.54	2729	37.54	3391
				37.56	10436.7	37.56	2857	37.56	3362
				37.58	10406.7	37.58	2736	37.58	3432
				37.6	9993.33	37.6	2862	37.6	3277
				37.62	10040	37.62	2896	37.62	3365
				37.64	10126.7	37.64	2792	37.64	3338
				37.66	10053.3	37.66	2796	37.66	3364
				37.68	10123.3	37.68	2842	37.68	3375
				37.7	10046.7	37.7	2824	37.7	3349
				37.72	10136.7	37.72	2760	37.72	3262
				37.74	10133.3	37.74	2825	37.74	3303
				37.76	10193.3	37.76	2877	37.76	3256
				37.78	10420	37.78	2820	37.78	3303
				37.8	9970	37.8	2848	37.8	3338
				37.82	10323.3	37.82	2816	37.82	3395
				37.84	10216.7	37.84	2819	37.84	3230
				37.86	9916.67	37.86	2773	37.86	3327
				37.88	10346.7	37.88	2877	37.88	3336
				37.9	10506.7	37.9	2777	37.9	3191
				37.92	10163.3	37.92	2830	37.92	3215
				37.94	10476.7	37.94	2821	37.94	3247
				37.96	10490	37.96	2824	37.96	3371
				37.98	10316.7	37.98	2856	37.98	3335
				38	10240	38	2812	38	3312
				38.02	10393.3	38.02	2870	38.02	3377
				38.04	10373.3	38.04	2866	38.04	3356
				38.06	10143.3	38.06	2884	38.06	3384
				38.08	10616.7	38.08	2839	38.08	3386
				38.1	10343.3	38.1	2817	38.1	3348
				38.12	10380	38.12	2847	38.12	3317
				38.14	10290	38.14	2787	38.14	3226
				38.16	10250	38.16	2816	38.16	3310
				38.18	10596.7	38.18	2854	38.18	3289
				38.2	10346.7	38.2	2778	38.2	3279
				38.22	10260	38.22	2797	38.22	3232
				38.24	10286.7	38.24	2859	38.24	3270
				38.26	10120	38.26	2870	38.26	3360
				38.28	10286.7	38.28	2882	38.28	3229
				38.3	10483.3	38.3	2876	38.3	3296
				38.32	9986.67	38.32	2881	38.32	3250
				38.34	10143.3	38.34	2820	38.34	3341
				38.36	10233.3	38.36	2838	38.36	3327
				38.38	10156.7	38.38	2827	38.38	3344
				38.4	10286.7	38.4	2819	38.4	3299
				38.42	10030	38.42	2835	38.42	3286
				38.44	10286.7	38.44	2781	38.44	3325
				38.46	10000	38.46	2872	38.46	3314
				38.48	10183.3	38.48	2800	38.48	3361
				38.5	10163.3	38.5	2840	38.5	3369
				38.52	10016.7	38.52	2873	38.52	3396
				38.54	10426.7	38.54	2896	38.54	3294
				38.56	10073.3	38.56	2818	38.56	3380
				38.58	10143.3	38.58	2871	38.58	3311
				38.6	10266.7	38.6	2830	38.6	3285
				38.62	10480	38.62	2885	38.62	3275
				38.64	10443.3	38.64	2854	38.64	3296
				38.66	10563.3	38.66	2848	38.66	3360
				38.68	10280	38.68	2867	38.68	3342
				38.7	9993.33	38.7	2809	38.7	3365
				38.72	10503.3	38.72	2919	38.72	3331
				38.74	10363.3	38.74	2929	38.74	3253
				38.76	10393.3	38.76	2879	38.76	3352
				38.78	10386.7	38.78	2893	38.78	3337
				38.8	10610	38.8	2901	38.8	3291
				38.82	10433.3	38.82	2876	38.82	3270
				38.84	10373.3	38.84	2912	38.84	3359
				38.86	10710	38.86	2861	38.86	3317
				38.88	10986.7	38.88	2858	38.88	3363
				38.9	11026.7	38.9	2871	38.9	3382
				38.92	11043.3	38.92	2862	38.92	3303
				38.94	10816.7	38.94	2848	38.94	3367
				38.96	11226.7	38.96	2874	38.96	3290
				38.98	11276.7	38.98	2986	38.98	3368
				39	11136.7	39	2877	39	3345
				39.02	11096.7	39.02	2842	39.02	3425
				39.04	11176.7	39.04	2890	39.04	3433
				39.06	11050	39.06	2963	39.06	3361
				39.08	10873.3	39.08	2949	39.08	3390
				39.1	10876.7	39.1	2884	39.1	3366
				39.12	10896.7	39.12	2884	39.12	3403
				39.14	10806.7	39.14	2983	39.14	3455
				39.16	10883.3	39.16	2872	39.16	3448
				39.18	10810	39.18	3005	39.18	3476
				39.2	11006.7	39.2	3003	39.2	3439
				39.22	10743.3	39.22	3076	39.22	3560
				39.24	10650	39.24	3059	39.24	3425
				39.26	11040	39.26	3125	39.26	3396
				39.28	10813.3	39.28	3122	39.28	3419
				39.3	10843.3	39.3	3175	39.3	3475
				39.32	10660	39.32	3292	39.32	3492
				39.34	10343.3	39.34	3434	39.34	3435
				39.36	10223.3	39.36	3575	39.36	3535
				39.38	10723.3	39.38	3826	39.38	3517
				39.4	10533.3	39.4	3981	39.4	3503
				39.42	10866.7	39.42	4256	39.42	3548
				39.44	10290	39.44	4781	39.44	3504
				39.46	10810	39.46	5208	39.46	3527
				39.48	11013.3	39.48	5839	39.48	3633
				39.5	10963.3	39.5	6593	39.5	3633
				39.52	10916.7	39.52	7269	39.52	3650
				39.54	10840	39.54	7572	39.54	3634
				39.56	10413.3	39.56	7191	39.56	3582
				39.58	10976.7	39.58	6468	39.58	3740
				39.6	10786.7	39.6	5937	39.6	3770
				39.62	10586.7	39.62	5589	39.62	3860
				39.64	10843.3	39.64	5371	39.64	3879
				39.66	10880	39.66	4841	39.66	3907
				39.68	10676.7	39.68	4304	39.68	4009
				39.7	10393.3	39.7	3813	39.7	3995
				39.72	10740	39.72	3538	39.72	4085
				39.74	10783.3	39.74	3263	39.74	4073
				39.76	11053.3	39.76	3138	39.76	4174
				39.78	11006.7	39.78	3107	39.78	4158
				39.8	11070	39.8	3010	39.8	4167
				39.82	11346.7	39.82	2968	39.82	4182
				39.84	11190	39.84	3032	39.84	4174
				39.86	11400	39.86	3021	39.86	4224
				39.88	11590	39.88	2946	39.88	4160
				39.9	11730	39.9	2990	39.9	4154
				39.92	12213.3	39.92	2908	39.92	4196
				39.94	12400	39.94	2909	39.94	4067
				39.96	12600	39.96	2927	39.96	3947
				39.98	12820	39.98	2943	39.98	3914
				40	12843.3	40	2905	40	3909
				40.02	12836.7	40.02	2923	40.02	3812
				40.04	13153.3	40.04	2915	40.04	3827
				40.06	13066.7	40.06	2900	40.06	3830
				40.08	13106.7	40.08	2955	40.08	3811
				40.1	13163.3	40.1	2962	40.1	3720
				40.12	13376.7	40.12	2955	40.12	3558
				40.14	13140	40.14	2870	40.14	3651
				40.16	13316.7	40.16	2837	40.16	3616
				40.18	12870	40.18	2904	40.18	3578
				40.2	12673.3	40.2	2918	40.2	3518
				40.22	12990	40.22	2899	40.22	3485
				40.24	12420	40.24	2914	40.24	3458
				40.26	12053.3	40.26	2949	40.26	3558
				40.28	12193.3	40.28	2858	40.28	3558
				40.3	12053.3	40.3	2872	40.3	3433
				40.32	11353.3	40.32	2871	40.32	3501
				40.34	11613.3	40.34	2876	40.34	3485
				40.36	11316.7	40.36	2921	40.36	3423
				40.38	11273.3	40.38	2869	40.38	3345
				40.4	11030	40.4	2896	40.4	3395
				40.42	11293.3	40.42	3022	40.42	3454
				40.44	10916.7	40.44	2886	40.44	3359
				40.46	11003.3	40.46	2902	40.46	3485
				40.48	11193.3	40.48	2823	40.48	3391
				40.5	10993.3	40.5	2966	40.5	3370
				40.52	10820	40.52	2960	40.52	3439
				40.54	10676.7	40.54	2845	40.54	3331
				40.56	10630	40.56	2986	40.56	3340
				40.58	10606.7	40.58	2902	40.58	3379
				40.6	10546.7	40.6	2891	40.6	3345
				40.62	10343.3	40.62	2899	40.62	3394
				40.64	10560	40.64	2856	40.64	3411
				40.66	10130	40.66	3016	40.66	3347
				40.68	10390	40.68	2968	40.68	3309
				40.7	10430	40.7	2895	40.7	3307
				40.72	10023.3	40.72	2940	40.72	3347
				40.74	10196.7	40.74	2953	40.74	3376
				40.76	10503.3	40.76	2851	40.76	3410
				40.78	10386.7	40.78	2955	40.78	3299
				40.8	10526.7	40.8	2953	40.8	3397
				40.82	10296.7	40.82	2840	40.82	3320
				40.84	10570	40.84	2891	40.84	3351
				40.86	10723.3	40.86	2959	40.86	3395
				40.88	10756.7	40.88	2942	40.88	3310
				40.9	10883.3	40.9	2922	40.9	3323
				40.92	10986.7	40.92	2937	40.92	3263
				40.94	10953.3	40.94	2840	40.94	3364
				40.96	10890	40.96	2845	40.96	3480
				40.98	11296.7	40.98	2862	40.98	3306
				41	11386.7	41	2844	41	3385
				41.02	11610	41.02	2868	41.02	3377
				41.04	11466.7	41.04	2861	41.04	3420
				41.06	11410	41.06	2913	41.06	3306
				41.08	11963.3	41.08	2867	41.08	3258
				41.1	11980	41.1	2875	41.1	3334
				41.12	11803.3	41.12	2972	41.12	3285
				41.14	11663.3	41.14	2904	41.14	3329
				41.16	11760	41.16	2950	41.16	3358
				41.18	11706.7	41.18	2959	41.18	3304
				41.2	11696.7	41.2	2838	41.2	3324
				41.22	11703.3	41.22	2911	41.22	3355
				41.24	11563.3	41.24	2868	41.24	3414
				41.26	11630	41.26	2884	41.26	3395
				41.28	11176.7	41.28	2918	41.28	3325
				41.3	11340	41.3	2921	41.3	3409
				41.32	10873.3	41.32	2976	41.32	3393
				41.34	10930	41.34	2836	41.34	3369
				41.36	10600	41.36	2875	41.36	3316
				41.38	10706.7	41.38	2824	41.38	3327
				41.4	10290	41.4	2889	41.4	3280
				41.42	10296.7	41.42	2897	41.42	3267
				41.44	10230	41.44	2901	41.44	3293
				41.46	10353.3	41.46	2881	41.46	3234
				41.48	10303.3	41.48	2963	41.48	3288
				41.5	9970	41.5	2911	41.5	3338
				41.52	10463.3	41.52	2926	41.52	3320
				41.54	10203.3	41.54	2886	41.54	3258
				41.56	10230	41.56	2925	41.56	3343
				41.58	10183.3	41.58	2961	41.58	3346
				41.6	10380	41.6	2829	41.6	3357
				41.62	10123.3	41.62	2860	41.62	3335
				41.64	10143.3	41.64	2922	41.64	3242
				41.66	10170	41.66	2881	41.66	3368
				41.68	10230	41.68	2814	41.68	3272
				41.7	10336.7	41.7	2929	41.7	3305
				41.72	10746.7	41.72	2893	41.72	3350
				41.74	10676.7	41.74	2926	41.74	3289
				41.76	10883.3	41.76	2976	41.76	3358
				41.78	10883.3	41.78	2859	41.78	3284
				41.8	10770	41.8	2959	41.8	3245
				41.82	10850	41.82	2920	41.82	3370
				41.84	10616.7	41.84	2903	41.84	3308
				41.86	10980	41.86	2928	41.86	3260
				41.88	10910	41.88	2918	41.88	3384
				41.9	11150	41.9	2970	41.9	3357
				41.92	10910	41.92	2863	41.92	3335
				41.94	11113.3	41.94	2910	41.94	3309
				41.96	10910	41.96	2919	41.96	3325
				41.98	11273.3	41.98	2908	41.98	3337
				42	10873.3	42	2877	42	3383
				42.02	10963.3	42.02	2846	42.02	3400
				42.04	10916.7	42.04	2945	42.04	3288
				42.06	10696.7	42.06	2944	42.06	3380
				42.08	10773.3	42.08	2844	42.08	3318
				42.1	10973.3	42.1	2791	42.1	3400
				42.12	10760	42.12	2847	42.12	3300
				42.14	10480	42.14	2852	42.14	3327
				42.16	10510	42.16	2900	42.16	3333
				42.18	10623.3	42.18	2891	42.18	3387
				42.2	10450	42.2	2874	42.2	3431
				42.22	10263.3	42.22	2915	42.22	3351
				42.24	10256.7	42.24	2927	42.24	3368
				42.26	10326.7	42.26	2958	42.26	3316
				42.28	10263.3	42.28	2928	42.28	3361
				42.3	10156.7	42.3	2983	42.3	3334
				42.32	10253.3	42.32	2929	42.32	3363
				42.34	10056.7	42.34	2910	42.34	3449
				42.36	9840	42.36	2918	42.36	3378
				42.38	9943.33	42.38	2939	42.38	3355
				42.4	10320	42.4	2905	42.4	3349
				42.42	10196.7	42.42	2832	42.42	3294
				42.44	10110	42.44	2952	42.44	3292
				42.46	10286.7	42.46	2946	42.46	3301
				42.48	10250	42.48	2865	42.48	3346
				42.5	10093.3	42.5	2903	42.5	3361
				42.52	10360	42.52	2906	42.52	3294
				42.54	10153.3	42.54	2939	42.54	3326
				42.56	10313.3	42.56	2898	42.56	3267
				42.58	10336.7	42.58	2958	42.58	3278
				42.6	10303.3	42.6	2967	42.6	3317
				42.62	10336.7	42.62	2922	42.62	3246
				42.64	10466.7	42.64	2863	42.64	3327
				42.66	10520	42.66	2873	42.66	3321
				42.68	10376.7	42.68	2965	42.68	3290
				42.7	10493.3	42.7	2966	42.7	3324
				42.72	10460	42.72	2857	42.72	3386
				42.74	10733.3	42.74	2936	42.74	3313
				42.76	10900	42.76	2925	42.76	3344
				42.78	10966.7	42.78	2977	42.78	3307
				42.8	11050	42.8	2915	42.8	3276
				42.82	11066.7	42.82	2857	42.82	3393
				42.84	11066.7	42.84	2907	42.84	3296
				42.86	11353.3	42.86	2922	42.86	3291
				42.88	11143.3	42.88	2929	42.88	3329
				42.9	11143.3	42.9	2975	42.9	3364
				42.92	11293.3	42.92	2909	42.92	3371
				42.94	11156.7	42.94	2899	42.94	3318
				42.96	11173.3	42.96	2928	42.96	3320
				42.98	10993.3	42.98	2919	42.98	3364
				43	11006.7	43	2927	43	3394
				43.02	11196.7	43.02	2890	43.02	3373
				43.04	11380	43.04	2890	43.04	3343
				43.06	10823.3	43.06	2954	43.06	3361
				43.08	11053.3	43.08	3051	43.08	3368
				43.1	11253.3	43.1	2930	43.1	3237
				43.12	11436.7	43.12	2962	43.12	3310
				43.14	11140	43.14	2989	43.14	3312
				43.16	11283.3	43.16	3071	43.16	3357
				43.18	10996.7	43.18	2941	43.18	3359
				43.2	11153.3	43.2	2982	43.2	3313
				43.22	10940	43.22	3007	43.22	3339
				43.24	11180	43.24	3067	43.24	3431
				43.26	11270	43.26	3085	43.26	3435
				43.28	11260	43.28	3089	43.28	3355
				43.3	11236.7	43.3	3047	43.3	3364
				43.32	10770	43.32	3128	43.32	3384
				43.34	11053.3	43.34	3214	43.34	3354
				43.36	11030	43.36	3341	43.36	3331
				43.38	11220	43.38	3435	43.38	3417
				43.4	11443.3	43.4	3546	43.4	3408
				43.42	11383.3	43.42	3779	43.42	3421
				43.44	11110	43.44	3986	43.44	3374
				43.46	11160	43.46	4109	43.46	3467
				43.48	11153.3	43.48	4310	43.48	3437
				43.5	10926.7	43.5	4299	43.5	3352
				43.52	11060	43.52	4228	43.52	3440
				43.54	10916.7	43.54	3971	43.54	3454
				43.56	10816.7	43.56	3821	43.56	3436
				43.58	10583.3	43.58	3753	43.58	3547
				43.6	10410	43.6	3685	43.6	3459
				43.62	10176.7	43.62	3643	43.62	3400
				43.64	9860	43.64	3540	43.64	3498
				43.66	10153.3	43.66	3375	43.66	3478
				43.68	10156.7	43.68	3132	43.68	3518
				43.7	9986.67	43.7	3097	43.7	3520
				43.72	10190	43.72	3088	43.72	3522
				43.74	9780	43.74	2949	43.74	3599
				43.76	10053.3	43.76	3015	43.76	3560
				43.78	9926.67	43.78	2974	43.78	3559
				43.8	9760	43.8	2983	43.8	3558
				43.82	9963.33	43.82	3010	43.82	3570
				43.84	9983.33	43.84	2957	43.84	3612
				43.86	9983.33	43.86	2987	43.86	3586
				43.88	10173.3	43.88	3100	43.88	3555
				43.9	10226.7	43.9	2991	43.9	3472
				43.92	10003.3	43.92	2954	43.92	3380
				43.94	10376.7	43.94	2950	43.94	3454
				43.96	9936.67	43.96	2950	43.96	3513
				43.98	10096.7	43.98	2859	43.98	3455
				44	10183.3	44	2916	44	3487
				44.02	10170	44.02	2890	44.02	3424
				44.04	10260	44.04	2925	44.04	3392
				44.06	10026.7	44.06	2952	44.06	3466
				44.08	10480	44.08	2977	44.08	3510
				44.1	10233.3	44.1	2906	44.1	3479
				44.12	9946.67	44.12	2958	44.12	3407
				44.14	10003.3	44.14	2968	44.14	3454
				44.16	10366.7	44.16	2916	44.16	3356
				44.18	10503.3	44.18	2917	44.18	3394
				44.2	10583.3	44.2	2813	44.2	3447
				44.22	10670	44.22	2922	44.22	3427
				44.24	10506.7	44.24	2916	44.24	3461
				44.26	10260	44.26	3019	44.26	3433
				44.28	10423.3	44.28	3005	44.28	3409
				44.3	10373.3	44.3	3023	44.3	3362
				44.32	10126.7	44.32	2942	44.32	3397
				44.34	10036.7	44.34	2957	44.34	3412
				44.36	10176.7	44.36	2998	44.36	3420
				44.38	10213.3	44.38	3057	44.38	3286
				44.4	10173.3	44.4	2900	44.4	3346
				44.42	10053.3	44.42	2910	44.42	3309
				44.44	10256.7	44.44	2862	44.44	3325
				44.46	10160	44.46	2935	44.46	3290
				44.48	10313.3	44.48	2899	44.48	3338
				44.5	10343.3	44.5	2987	44.5	3403
				44.52	9950	44.52	2968	44.52	3431
				44.54	9916.67	44.54	3017	44.54	3336
				44.56	9996.67	44.56	2965	44.56	3226
				44.58	10003.3	44.58	2844	44.58	3290
				44.6	9810	44.6	2906	44.6	3278
				44.62	10190	44.62	2974	44.62	3398
				44.64	9930	44.64	2952	44.64	3344
				44.66	10103.3	44.66	2967	44.66	3355
				44.68	10036.7	44.68	2895	44.68	3316
				44.7	9973.33	44.7	2925	44.7	3489
				44.72	10083.3	44.72	2984	44.72	3276
				44.74	10076.7	44.74	2866	44.74	3360
				44.76	10340	44.76	2932	44.76	3338
				44.78	10046.7	44.78	2953	44.78	3338
				44.8	10026.7	44.8	2970	44.8	3340
				44.82	9990	44.82	2903	44.82	3302
				44.84	10023.3	44.84	2914	44.84	3396
				44.86	10103.3	44.86	2911	44.86	3269
				44.88	10073.3	44.88	2840	44.88	3333
				44.9	9846.67	44.9	3015	44.9	3383
				44.92	10153.3	44.92	2907	44.92	3358
				44.94	10210	44.94	2883	44.94	3311
				44.96	9876.67	44.96	2993	44.96	3416
				44.98	9976.67	44.98	2919	44.98	3434
				45	10076.7	45	2972	45	3306
				45.02	9860	45.02	2992	45.02	3374
				45.04	9846.67	45.04	2984	45.04	3369
				45.06	9910	45.06	2885	45.06	3341
				45.08	9776.67	45.08	2864	45.08	3331
				45.1	9993.33	45.1	2966	45.1	3417
				45.12	9993.33	45.12	2941	45.12	3362
				45.14	10050	45.14	2967	45.14	3299
				45.16	10203.3	45.16	3030	45.16	3395
				45.18	10236.7	45.18	2946	45.18	3414
				45.2	10196.7	45.2	2931	45.2	3313
				45.22	9956.67	45.22	2978	45.22	3319
				45.24	10026.7	45.24	2961	45.24	3374
				45.26	10110	45.26	2899	45.26	3354
				45.28	10323.3	45.28	2903	45.28	3392
				45.3	10486.7	45.3	2938	45.3	3380
				45.32	10520	45.32	3031	45.32	3399
				45.34	10723.3	45.34	2942	45.34	3274
				45.36	10613.3	45.36	2899	45.36	3377
				45.38	10630	45.38	2941	45.38	3301
				45.4	10833.3	45.4	2993	45.4	3299
				45.42	10986.7	45.42	2926	45.42	3341
				45.44	11016.7	45.44	2902	45.44	3383
				45.46	10983.3	45.46	2918	45.46	3328
				45.48	10863.3	45.48	2943	45.48	3265
				45.5	11120	45.5	2925	45.5	3395
				45.52	10910	45.52	2975	45.52	3381
				45.54	11170	45.54	3037	45.54	3359
				45.56	11040	45.56	2941	45.56	3406
				45.58	10666.7	45.58	2895	45.58	3330
				45.6	10913.3	45.6	2900	45.6	3323
				45.62	11060	45.62	3000	45.62	3325
				45.64	11026.7	45.64	2913	45.64	3346
				45.66	10700	45.66	2977	45.66	3313
				45.68	10823.3	45.68	2904	45.68	3304
				45.7	10820	45.7	2910	45.7	3416
				45.72	10600	45.72	2999	45.72	3436
				45.74	10453.3	45.74	2949	45.74	3354
				45.76	10433.3	45.76	3039	45.76	3276
				45.78	11010	45.78	2908	45.78	3231
				45.8	10706.7	45.8	2871	45.8	3344
				45.82	10590	45.82	2867	45.82	3398
				45.84	10273.3	45.84	2976	45.84	3334
				45.86	10060	45.86	2979	45.86	3309
				45.88	10100	45.88	2893	45.88	3407
				45.9	10296.7	45.9	2982	45.9	3353
				45.92	9950	45.92	2917	45.92	3316
				45.94	10366.7	45.94	3022	45.94	3285
				45.96	10350	45.96	3057	45.96	3274
				45.98	10383.3	45.98	3001	45.98	3359
				46	10316.7	46	2905	46	3310
				46.02	10346.7	46.02	2889	46.02	3357
				46.04	10210	46.04	2960	46.04	3266
				46.06	10533.3	46.06	2974	46.06	3212
				46.08	10606.7	46.08	2910	46.08	3285
				46.1	10296.7	46.1	2993	46.1	3336
				46.12	10640	46.12	2989	46.12	3371
				46.14	10436.7	46.14	2952	46.14	3342
				46.16	10386.7	46.16	2989	46.16	3374
				46.18	10370	46.18	2990	46.18	3246
				46.2	10590	46.2	2998	46.2	3344
				46.22	10650	46.22	3019	46.22	3417
				46.24	10400	46.24	2968	46.24	3376
				46.26	10450	46.26	3034	46.26	3295
				46.28	10416.7	46.28	3110	46.28	3382
				46.3	10833.3	46.3	3059	46.3	3363
				46.32	10833.3	46.32	3034	46.32	3387
				46.34	10756.7	46.34	3009	46.34	3434
				46.36	10963.3	46.36	3086	46.36	3338
				46.38	10970	46.38	3010	46.38	3355
				46.4	10846.7	46.4	2998	46.4	3396
				46.42	10986.7	46.42	3035	46.42	3335
				46.44	11043.3	46.44	2969	46.44	3399
				46.46	10990	46.46	3002	46.46	3366
				46.48	10843.3	46.48	3000	46.48	3367
				46.5	10550	46.5	3012	46.5	3411
				46.52	10540	46.52	2951	46.52	3318
				46.54	10710	46.54	2889	46.54	3395
				46.56	10530	46.56	3027	46.56	3422
				46.58	10460	46.58	3048	46.58	3353
				46.6	10296.7	46.6	3015	46.6	3285
				46.62	10323.3	46.62	2986	46.62	3440
				46.64	10233.3	46.64	2959	46.64	3464
				46.66	10443.3	46.66	2926	46.66	3378
				46.68	10670	46.68	3103	46.68	3384
				46.7	10566.7	46.7	2988	46.7	3401
				46.72	10373.3	46.72	2943	46.72	3446
				46.74	10576.7	46.74	2997	46.74	3370
				46.76	10670	46.76	2936	46.76	3457
				46.78	10710	46.78	2974	46.78	3444
				46.8	10860	46.8	2957	46.8	3391
				46.82	10573.3	46.82	2996	46.82	3418
				46.84	10390	46.84	2912	46.84	3374
				46.86	10380	46.86	3017	46.86	3374
				46.88	10513.3	46.88	3015	46.88	3434
				46.9	10350	46.9	2929	46.9	3342
				46.92	10440	46.92	2883	46.92	3305
				46.94	10140	46.94	2839	46.94	3373
				46.96	10273.3	46.96	2888	46.96	3416
				46.98	10123.3	46.98	2951	46.98	3295
				47	10280	47	2908	47	3366
				47.02	10136.7	47.02	3004	47.02	3328
				47.04	10046.7	47.04	2982	47.04	3251
				47.06	9960	47.06	2953	47.06	3301
				47.08	10300	47.08	2890	47.08	3333
				47.1	10103.3	47.1	2993	47.1	3454
				47.12	10223.3	47.12	3050	47.12	3447
				47.14	10363.3	47.14	2931	47.14	3348
				47.16	10090	47.16	2979	47.16	3358
				47.18	10350	47.18	2998	47.18	3329
				47.2	10263.3	47.2	2950	47.2	3393
				47.22	10173.3	47.22	2903	47.22	3280
				47.24	10270	47.24	2956	47.24	3335
				47.26	9890	47.26	2961	47.26	3356
				47.28	10103.3	47.28	2917	47.28	3388
				47.3	10070	47.3	2990	47.3	3406
				47.32	10120	47.32	2960	47.32	3319
				47.34	10080	47.34	2912	47.34	3352
				47.36	9943.33	47.36	2903	47.36	3370
				47.38	9966.67	47.38	2945	47.38	3379
				47.4	10083.3	47.4	2990	47.4	3357
				47.42	9970	47.42	2943	47.42	3384
				47.44	10156.7	47.44	2958	47.44	3403
				47.46	10440	47.46	3014	47.46	3327
				47.48	10016.7	47.48	3081	47.48	3257
				47.5	9743.33	47.5	2972	47.5	3280
				47.52	9923.33	47.52	2888	47.52	3336
				47.54	10133.3	47.54	2904	47.54	3300
				47.56	10043.3	47.56	2980	47.56	3296
				47.58	10026.7	47.58	2958	47.58	3330
				47.6	9863.33	47.6	2948	47.6	3361
				47.62	9946.67	47.62	3048	47.62	3349
				47.64	10196.7	47.64	2998	47.64	3364
				47.66	10206.7	47.66	3058	47.66	3367
				47.68	9980	47.68	3014	47.68	3383
				47.7	10223.3	47.7	2943	47.7	3317
				47.72	10310	47.72	3041	47.72	3351
				47.74	9993.33	47.74	2990	47.74	3380
				47.76	10266.7	47.76	2960	47.76	3343
				47.78	10610	47.78	2975	47.78	3390
				47.8	10260	47.8	3054	47.8	3350
				47.82	10553.3	47.82	2920	47.82	3326
				47.84	10286.7	47.84	3006	47.84	3329
				47.86	10620	47.86	3009	47.86	3351
				47.88	10690	47.88	2914	47.88	3402
				47.9	10826.7	47.9	2889	47.9	3351
				47.92	10976.7	47.92	2979	47.92	3316
				47.94	11093.3	47.94	2972	47.94	3345
				47.96	10756.7	47.96	3074	47.96	3296
				47.98	10640	47.98	3021	47.98	3319
				48	10733.3	48	2917	48	3338
				48.02	10863.3	48.02	2947	48.02	3311
				48.04	10456.7	48.04	2993	48.04	3266
				48.06	10603.3	48.06	3012	48.06	3220
				48.08	10590	48.08	2997	48.08	3311
				48.1	10330	48.1	2957	48.1	3276
				48.12	10386.7	48.12	2972	48.12	3329
				48.14	10300	48.14	2928	48.14	3388
				48.16	10343.3	48.16	3049	48.16	3317
				48.18	10470	48.18	3014	48.18	3324
				48.2	10290	48.2	2977	48.2	3292
				48.22	10176.7	48.22	2935	48.22	3275
				48.24	10583.3	48.24	2935	48.24	3283
				48.26	10413.3	48.26	2955	48.26	3352
				48.28	9976.67	48.28	2936	48.28	3299
				48.3	10106.7	48.3	2977	48.3	3390
				48.32	10013.3	48.32	2960	48.32	3326
				48.34	9893.33	48.34	2944	48.34	3277
				48.36	10266.7	48.36	2939	48.36	3340
				48.38	10020	48.38	2988	48.38	3359
				48.4	9896.67	48.4	3035	48.4	3332
				48.42	9836.67	48.42	3029	48.42	3325
				48.44	10180	48.44	3050	48.44	3265
				48.46	9753.33	48.46	2947	48.46	3280
				48.48	9793.33	48.48	2944	48.48	3348
				48.5	10030	48.5	2913	48.5	3359
				48.52	10096.7	48.52	3006	48.52	3299
				48.54	10176.7	48.54	3019	48.54	3309
				48.56	10276.7	48.56	2935	48.56	3312
				48.58	10176.7	48.58	2879	48.58	3331
				48.6	10420	48.6	2901	48.6	3260
				48.62	10653.3	48.62	2944	48.62	3297
				48.64	10743.3	48.64	2957	48.64	3254
				48.66	11123.3	48.66	2817	48.66	3236
				48.68	11423.3	48.68	2971	48.68	3338
				48.7	11130	48.7	2969	48.7	3367
				48.72	11396.7	48.72	2931	48.72	3284
				48.74	11573.3	48.74	3062	48.74	3264
				48.76	11306.7	48.76	2967	48.76	3340
				48.78	11553.3	48.78	2922	48.78	3390
				48.8	11836.7	48.8	3071	48.8	3340
				48.82	11806.7	48.82	2959	48.82	3252
				48.84	12076.7	48.84	3068	48.84	3363
				48.86	11706.7	48.86	2983	48.86	3382
				48.88	11660	48.88	3034	48.88	3330
				48.9	11576.7	48.9	3076	48.9	3389
				48.92	11506.7	48.92	2933	48.92	3352
				48.94	11863.3	48.94	3001	48.94	3373
				48.96	11563.3	48.96	2963	48.96	3364
				48.98	11536.7	48.98	2956	48.98	3290
				49	11543.3	49	3026	49	3339
				49.02	11130	49.02	2955	49.02	3373
				49.04	11440	49.04	3052	49.04	3328
				49.06	11610	49.06	2983	49.06	3314
				49.08	11190	49.08	2989	49.08	3240
				49.1	10876.7	49.1	3003	49.1	3312
				49.12	11540	49.12	3057	49.12	3359
				49.14	10923.3	49.14	3024	49.14	3343
				49.16	10706.7	49.16	3105	49.16	3253
				49.18	11160	49.18	3048	49.18	3322
				49.2	11203.3	49.2	3027	49.2	3289
				49.22	11330	49.22	3006	49.22	3264
				49.24	11363.3	49.24	2981	49.24	3282
				49.26	11126.7	49.26	2911	49.26	3383
				49.28	11296.7	49.28	2944	49.28	3346
				49.3	11076.7	49.3	2998	49.3	3337
				49.32	11390	49.32	3025	49.32	3355
				49.34	11390	49.34	2962	49.34	3346
				49.36	11250	49.36	3070	49.36	3362
				49.38	10990	49.38	2978	49.38	3258
				49.4	11203.3	49.4	2999	49.4	3386
				49.42	10943.3	49.42	3017	49.42	3340
				49.44	10680	49.44	2925	49.44	3338
				49.46	10623.3	49.46	3031	49.46	3302
				49.48	11070	49.48	2975	49.48	3294
				49.5	10866.7	49.5	3068	49.5	3303
				49.52	10900	49.52	3043	49.52	3333
				49.54	10610	49.54	2994	49.54	3277
				49.56	10476.7	49.56	2992	49.56	3278
				49.58	10313.3	49.58	3032	49.58	3451
				49.6	10333.3	49.6	2906	49.6	3347
				49.62	10390	49.62	2906	49.62	3297
				49.64	10786.7	49.64	2958	49.64	3316
				49.66	10230	49.66	3065	49.66	3279
				49.68	9996.67	49.68	3012	49.68	3328
				49.7	10076.7	49.7	2997	49.7	3366
				49.72	10430	49.72	2957	49.72	3326
				49.74	10216.7	49.74	2978	49.74	3315
				49.76	10036.7	49.76	2955	49.76	3356
				49.78	10293.3	49.78	2983	49.78	3311
				49.8	9910	49.8	2943	49.8	3399
				49.82	9883.33	49.82	3075	49.82	3331
				49.84	10046.7	49.84	2991	49.84	3342
				49.86	10223.3	49.86	2983	49.86	3310
				49.88	10156.7	49.88	2948	49.88	3352
				49.9	10070	49.9	3039	49.9	3304
				49.92	10146.7	49.92	3016	49.92	3310
				49.94	10100	49.94	2919	49.94	3327
[truncated: 2,003 more rows]

## Sheet: Supplementary Figure 5
	LiFeHCF-1		LiFeHCF-2		LiFeHCF-3		LiFeHCF-4		LiFeHCF-5
	Temperature (OC)	Weight	Temperature (OC)	Weight	Temperature (OC)	Weight	Temperature (OC)	Weight	Temperature (OC)	Weight
	40.624	100	39.858	100	39.82	100	39.807	100	45.305	100
	40.618	99.9588	39.852	100.015	39.824	99.9679	39.809	99.9714	45.287	99.9954
	40.61	99.9175	39.86	99.9643	39.832	99.9478	39.815	99.9429	45.276	99.9862
	40.607	99.9124	39.872	99.9235	39.84	99.9398	39.824	99.9257	45.271	99.9355
	40.624	99.8814	39.897	99.8878	39.853	99.9157	39.851	99.8857	45.277	100
	40.68	99.8505	39.925	99.8826	39.882	99.8755	39.888	99.84	45.291	99.9816
	40.766	99.8093	39.965	99.8622	39.924	99.8474	39.946	99.7886	45.319	99.9585
	40.892	99.7887	40.022	99.852	39.988	99.8153	40.019	99.7429	45.369	99.9309
	41.046	99.8093	40.107	99.8929	40.072	99.8193	40.111	99.7543	45.442	99.9078
	41.236	99.8505	40.224	99.9337	40.177	99.8394	40.223	99.7714	45.536	99.8618
	41.453	99.8918	40.365	99.949	40.314	99.8554	40.368	99.7829	45.657	99.8433
	41.714	99.9175	40.527	99.9643	40.471	99.8594	40.529	99.7829	45.801	99.8295
	42.003	99.933	40.712	100.02	40.662	99.8394	40.709	99.76	45.976	99.8111
	42.333	99.9639	40.925	100.122	40.885	99.8434	40.914	99.7714	46.171	99.788
	42.679	99.9536	41.167	100.097	41.126	99.8193	41.132	99.7429	46.391	99.7465
	43.052	99.8711	41.43	99.9541	41.387	99.747	41.384	99.6457	46.626	99.7051
	43.447	99.768	41.721	99.8265	41.675	99.6586	41.655	99.5086	46.879	99.659
	43.858	99.7268	42.027	99.5816	41.983	99.6185	41.938	99.4629	47.142	99.6452
	44.282	99.665	42.349	99.2551	42.307	99.5663	42.239	99.4	47.417	99.6452
	44.72	99.567	42.692	98.9643	42.645	99.4819	42.548	99.28	47.715	99.6129
	45.176	99.4639	43.05	98.7602	43.001	99.4016	42.857	99.1771	48.037	99.5945
	45.645	99.3866	43.409	98.6378	43.374	99.3333	43.184	99.0857	48.376	99.6037
	46.121	99.335	43.797	98.5663	43.754	99.2932	43.534	99.0286	48.715	99.6083
	46.616	99.3299	44.191	98.551	44.153	99.2851	43.908	99.0286	49.068	99.6037
	47.123	99.3557	44.597	98.5612	44.561	99.2972	44.305	99.0743	49.417	99.6175
	47.632	99.4021	45.019	98.5969	44.982	99.3213	44.701	99.1257	49.781	99.6129
	48.14	99.4588	45.45	98.6735	45.411	99.3655	45.119	99.2171	50.155	99.5991
	48.666	99.5773	45.897	98.7908	45.852	99.4458	45.55	99.3429	50.537	99.5299
	49.185	99.6392	46.347	98.8469	46.303	99.4779	45.98	99.4057	50.922	99.4516
	49.707	99.6598	46.807	98.8775	46.764	99.494	46.424	99.4286	51.313	99.4147
	50.224	99.6907	47.276	98.9082	47.227	99.51	46.865	99.4571	51.703	99.3779
	50.733	99.6804	47.749	98.9031	47.699	99.502	47.329	99.4629	52.1	99.3687
	51.249	99.6907	48.229	98.9286	48.179	99.506	47.812	99.48	52.504	99.3364
	51.762	99.701	48.717	98.9388	48.663	99.502	48.306	99.4971	52.917	99.3226
	52.277	99.6804	49.21	98.9184	49.162	99.4739	48.813	99.4629	53.334	99.3272
	52.785	99.6082	49.71	98.8469	49.675	99.4137	49.33	99.3886	53.761	99.3272
	53.293	99.5722	50.217	98.8112	50.193	99.3815	49.855	99.3657	54.186	99.3318
	53.801	99.567	50.726	98.8112	50.711	99.3534	50.388	99.3657	54.604	99.3134
	54.305	99.5825	51.245	98.8316	51.236	99.3534	50.928	99.3943	55.025	99.2949
	54.823	99.6134	51.767	98.8674	51.762	99.3735	51.469	99.4457	55.456	99.2765
	55.345	99.634	52.289	98.8929	52.285	99.3735	52.003	99.4743	55.89	99.2719
	55.869	99.6392	52.819	98.9082	52.811	99.3574	52.537	99.4914	56.338	99.2535
	56.388	99.6082	53.352	98.8878	53.339	99.3173	53.081	99.48	56.785	99.2535
	56.896	99.5412	53.892	98.8316	53.869	99.245	53.624	99.4114	57.236	99.2535
	57.394	99.5206	54.433	98.8112	54.406	99.2048	54.178	99.3829	57.69	99.2535
	57.901	99.5206	54.972	98.801	54.94	99.1727	54.733	99.3714	58.151	99.2489
	58.412	99.5103	55.512	98.7755	55.482	99.1285	55.274	99.3429	58.61	99.212
	58.93	99.5	56.056	98.7755	56.028	99.0964	55.82	99.3429	59.075	99.1751
	59.441	99.5103	56.602	98.7857	56.575	99.0843	56.351	99.3543	59.549	99.1429
	59.96	99.5258	57.147	98.7959	57.122	99.0723	56.874	99.3714	60.026	99.1198
	60.479	99.5773	57.691	98.8214	57.671	99.0723	57.4	99.4	60.497	99.0922
	60.994	99.6134	58.243	98.8367	58.22	99.0643	57.92	99.4229	60.967	99.0507
	61.502	99.6237	58.799	98.8469	58.763	99.0602	58.445	99.4286	61.435	99.023
	62.015	99.6495	59.353	98.8775	59.311	99.0643	58.983	99.4629	61.909	98.9862
	62.527	99.6495	59.911	98.8878	59.87	99.0522	59.502	99.4743	62.379	98.9539
	63.04	99.5928	60.477	98.8367	60.425	98.9839	60.039	99.4286	62.854	98.9124
	63.553	99.5619	61.038	98.8112	60.985	98.9237	60.581	99.4057	63.334	98.8894
	64.065	99.5309	61.608	98.7755	61.545	98.8795	61.13	99.3829	63.813	98.8618
	64.573	99.4948	62.171	98.7449	62.102	98.8313	61.688	99.3314	64.296	98.8387
	65.08	99.4794	62.733	98.7449	62.67	98.8193	62.253	99.3257	64.781	98.8295
	65.579	99.4536	63.298	98.7194	63.244	98.7631	62.821	99.2971	65.266	98.8249
	66.088	99.4433	63.861	98.6735	63.822	98.6988	63.394	99.2629	65.756	98.8203
	66.599	99.4536	64.424	98.6633	64.394	98.6707	63.961	99.2571	66.249	98.8111
	67.123	99.4742	64.989	98.6582	64.957	98.6345	64.526	99.2514	66.747	98.8111
	67.65	99.4794	65.556	98.6225	65.509	98.5823	65.089	99.2171	67.249	98.765
	68.175	99.4742	66.117	98.5867	66.071	98.5382	65.653	99.1829	67.758	98.7235
	68.692	99.4794	66.678	98.5816	66.638	98.506	66.22	99.1771	68.269	98.6313
	69.215	99.4948	67.242	98.5816	67.198	98.49	66.783	99.1943	68.776	98.6498
	69.732	99.4639	67.805	98.5357	67.756	98.4458	67.345	99.1714	69.282	98.5853
	70.242	99.3969	68.37	98.4949	68.314	98.3775	67.914	99.12	69.788	98.5207
	70.746	99.3454	68.935	98.449	68.873	98.2972	68.475	99.0571	70.283	98.4147
	71.251	99.4227	69.501	98.4388	69.432	98.2289	69.042	99.0171	70.788	98.2673
	71.758	99.3969	70.069	98.4184	69.993	98.1526	69.617	98.9829	71.292	98.3502
	72.269	99.3505	70.636	98.398	70.554	98.1044	70.186	98.9657	71.8	98.3318
	72.782	99.3144	71.2	98.398	71.117	98.0723	70.76	98.9657	72.304	98.2627
	73.292	99.2423	71.761	98.3571	71.679	98.0241	71.337	98.9314	72.806	98.1982
	73.802	99.1907	72.326	98.3163	72.247	97.9759	71.917	98.8971	73.316	98.106
	74.321	99.1598	72.89	98.3163	72.811	97.9398	72.49	98.8743	73.83	98.023
	74.838	99.134	73.453	98.3163	73.38	97.8956	73.069	98.8571	74.342	97.9585
	75.351	99.1134	74.011	98.2857	73.942	97.8474	73.648	98.8343	74.85	97.8756
	75.859	99.1031	74.574	98.2449	74.512	97.8032	74.224	98.8229	75.356	97.8203
	76.367	99.1082	75.141	98.2041	75.076	97.759	74.797	98.8171	75.858	97.7742
	76.878	99.1392	75.697	98.2092	75.634	97.755	75.356	98.8629	76.362	97.7097
	77.39	99.1598	76.255	98.199	76.2	97.7309	75.915	98.8686	76.866	97.6406
	77.902	99.201	76.813	98.2449	76.765	97.7229	76.47	98.9143	77.368	97.5576
	78.413	99.1959	77.363	98.2449	77.332	97.6747	77.024	98.9143	77.862	97.4516
	78.925	99.2268	77.917	98.25	77.894	97.6626	77.579	98.9486	78.348	97.3687
	79.436	99.232	78.475	98.2296	78.451	97.6466	78.135	98.96	78.834	97.2212
	79.951	99.2113	79.033	98.2092	79.007	97.5863	78.691	98.9314	79.338	97.2258
	80.46	99.3299	79.601	98.3112	79.558	97.6506	79.259	99.0743	79.859	97.1705
	80.982	99.4845	80.164	98.4439	80.108	97.7269	79.836	99.2514	80.383	97.0783
	81.493	99.5567	80.718	98.5051	80.662	97.751	80.405	99.3371	80.92	96.9954
	82.007	99.5825	81.276	98.5102	81.217	97.743	80.963	99.3486	81.46	96.9263
	82.525	99.5979	81.844	98.5102	81.775	97.7229	81.514	99.3543	81.997	96.8157
	83.041	99.6031	82.402	98.5	82.322	97.6868	82.059	99.3429	82.529	96.7097
	83.566	99.5773	82.961	98.4592	82.872	97.6305	82.608	99.3143	83.069	96.5899
	84.083	99.5722	83.518	98.449	83.411	97.5984	83.165	99.3086	83.604	96.4793
	84.602	99.5825	84.076	98.449	83.954	97.5582	83.724	99.3029	84.138	96.3779
	85.118	99.5928	84.63	98.4388	84.495	97.5181	84.278	99.3086	84.671	96.2949
	85.638	99.6134	85.189	98.4337	85.04	97.4859	84.829	99.3086	85.198	96.2811
	86.161	99.6289	85.742	98.4337	85.581	97.4498	85.38	99.3086	85.722	96.2719
	86.689	99.6237	86.292	98.4235	86.121	97.4096	85.933	99.3029	86.255	96.2535
	87.228	99.6237	86.841	98.4184	86.665	97.3655	86.488	99.3029	86.785	96.1797
	87.762	99.6186	87.392	98.4082	87.212	97.3333	87.042	99.2857	87.316	96.1106
	88.289	99.5979	87.934	98.3878	87.755	97.2892	87.595	99.2686	87.84	96.0046
	88.813	99.5876	88.468	98.3571	88.296	97.2289	88.154	99.2571	88.366	95.8986
	89.321	99.5722	89.003	98.3214	88.835	97.1727	88.711	99.2286	88.89	95.7926
	89.824	99.5361	89.54	98.2806	89.373	97.0964	89.269	99.1829	89.418	95.6774
	90.326	99.5258	90.079	98.2551	89.908	97.0442	89.829	99.16	89.933	95.5668
	90.828	99.5309	90.612	98.2398	90.436	97.0121	90.398	99.1486	90.449	95.447
	91.332	99.5361	91.144	98.2347	90.97	96.9879	90.958	99.1429	90.97	95.3364
	91.838	99.567	91.67	98.2347	91.498	96.9518	91.52	99.1429	91.505	95.2166
	92.351	99.567	92.198	98.2092	92.028	96.8876	92.076	99.1257	92.029	95.1106
	92.864	99.5619	92.718	98.1786	92.561	96.8193	92.618	99.1029	92.551	94.9862
	93.376	99.5567	93.238	98.1531	93.093	96.7711	93.163	99.0686	93.058	94.8571
	93.889	99.5567	93.76	98.1429	93.63	96.7149	93.701	99.0571	93.561	94.7235
	94.4	99.5464	94.288	98.1071	94.162	96.6747	94.256	99.0343	94.068	94.5991
	94.912	99.5361	94.816	98.0816	94.693	96.6064	94.798	99.0343	94.576	94.447
	95.421	99.5361	95.337	98.0663	95.228	96.5382	95.323	99.0229	95.095	94.2811
	95.935	99.5206	95.861	98.0408	95.756	96.494	95.843	99.0114	95.615	94.1567
	96.451	99.5258	96.378	98.0306	96.277	96.4779	96.353	99	96.133	94.0369
	96.96	99.5361	96.898	97.9949	96.802	96.4217	96.856	98.9714	96.654	93.9171
	97.475	99.5206	97.42	97.9643	97.326	96.3775	97.366	98.9543	97.174	93.8157
	97.992	99.5155	97.944	97.9439	97.85	96.3333	97.868	98.9371	97.675	93.6912
	98.507	99.5155	98.478	97.9235	98.376	96.2651	98.367	98.92	98.165	93.5576
	99.018	99.5155	99.008	97.9184	98.901	96.2088	98.878	98.9257	98.66	93.4101
	99.533	99.5103	99.531	97.9031	99.425	96.1526	99.39	98.9086	99.161	93.2903
	100.049	99.4948	100.047	97.8929	99.951	96.0884	99.902	98.8971	99.665	93.1475
	100.562	99.4845	100.561	97.8826	100.472	96.0442	100.416	98.8857	100.187	92.9954
	101.081	99.4691	101.063	97.8622	100.994	95.9879	100.93	98.8686	100.71	92.8479
	101.604	99.4639	101.568	97.8418	101.513	95.9357	101.446	98.8514	101.235	92.7281
	102.13	99.4639	102.082	97.8214	102.034	95.8835	101.958	98.84	101.76	92.5991
	102.658	99.4536	102.6	97.7959	102.559	95.8434	102.472	98.8229	102.289	92.424
	103.197	99.4381	103.122	97.7653	103.084	95.7912	102.987	98.7943	102.817	92.318
	103.723	99.4227	103.641	97.7449	103.609	95.7309	103.498	98.7714	103.347	92.2719
	104.242	99.4175	104.163	97.7245	104.13	95.6626	104.003	98.7486	103.867	92.106
	104.766	99.4124	104.674	97.6939	104.656	95.5863	104.523	98.72	104.382	91.9585
	105.289	99.3969	105.187	97.6633	105.177	95.5221	105.038	98.6971	104.893	91.7972
	105.811	99.3969	105.691	97.6378	105.699	95.4377	105.555	98.6629	105.417	91.6452
	106.334	99.4124	106.197	97.6071	106.224	95.3695	106.07	98.64	105.943	91.4701
	106.855	99.4021	106.702	97.5816	106.746	95.3092	106.588	98.6171	106.468	91.3318
	107.367	99.3866	107.212	97.551	107.267	95.2731	107.111	98.5886	106.995	91.1659
	107.889	99.3866	107.724	97.5306	107.787	95.241	107.641	98.5714	107.527	91.0323
	108.404	99.3711	108.236	97.5153	108.3	95.1887	108.176	98.5486	108.055	90.8802
	108.917	99.335	108.752	97.5051	108.82	95.1285	108.722	98.5371	108.584	90.7465
	109.436	99.3144	109.271	97.4847	109.338	95.0884	109.272	98.5086	109.117	90.6083
	109.952	99.2938	109.787	97.4643	109.856	95.0402	109.831	98.4914	109.644	90.4608
	110.462	99.2732	110.296	97.4439	110.373	94.9839	110.373	98.4629	110.171	90.3042
	110.985	99.268	110.818	97.4235	110.893	94.9036	110.906	98.4457	110.692	90.1613
	111.504	99.2526	111.349	97.3878	111.413	94.8434	111.423	98.4286	111.214	89.9816
	112.011	99.2732	111.89	97.3622	111.93	94.7671	111.949	98.3886	111.734	89.8295
	112.517	99.3299	112.431	97.3469	112.445	94.6868	112.476	98.36	112.256	89.7097
	113.03	99.4072	112.967	97.3316	112.958	94.6345	113.001	98.3429	112.773	89.5668
	113.543	99.3763	113.487	97.301	113.475	94.5663	113.512	98.3143	113.295	89.424
	114.051	99.3144	113.999	97.2704	113.988	94.494	114.012	98.2971	113.819	89.2811
	114.552	99.2216	114.511	97.2245	114.502	94.4056	114.512	98.2629	114.336	89.1244
	115.05	99.1598	115.026	97.1939	115.019	94.3333	115.006	98.24	114.855	88.977
	115.56	99.1134	115.541	97.1735	115.536	94.2731	115.504	98.2057	115.379	88.7834
	116.07	99.0825	116.053	97.148	116.052	94.2048	116.005	98.1829	115.906	88.7005
	116.57	99.067	116.558	97.1174	116.569	94.1606	116.491	98.1543	116.428	88.5207
	117.064	99.0516	117.072	97.0918	117.077	94.0924	116.978	98.1257	116.944	88.2627
	117.565	99.0412	117.579	97.0561	117.592	94.0201	117.474	98.0971	117.453	88.3318
	118.077	99.0258	118.081	97.0459	118.102	93.9679	117.979	98.0686	117.97	88.1889
	118.597	99.0052	118.59	97.0153	118.614	93.8916	118.486	98.0343	118.482	88.0415
	119.114	98.9794	119.099	96.9898	119.124	93.8072	119.003	98	119.001	87.8341
	119.64	98.9588	119.605	96.9592	119.635	93.747	119.518	97.9657	119.517	87.6498
	120.15	98.9381	120.112	96.9286	120.151	93.6868	120.034	97.9314	120.036	87.5807
	120.661	98.9021	120.624	96.898	120.661	93.5944	120.55	97.8914	120.547	87.424
	121.165	98.8763	121.134	96.8725	121.175	93.51	121.068	97.8571	121.059	87.2765
	121.668	98.8608	121.65	96.8469	121.688	93.4418	121.582	97.8229	121.575	87.129
	122.182	98.8505	122.16	96.8214	122.201	93.3775	122.107	97.7886	122.095	86.9724
	122.703	98.835	122.676	96.7959	122.714	93.3173	122.624	97.7543	122.629	86.8249
	123.225	98.8247	123.188	96.7653	123.231	93.257	123.149	97.7257	123.162	86.6728
	123.738	98.8196	123.702	96.7449	123.744	93.2048	123.665	97.6914	123.7	86.5438
	124.24	98.7887	124.212	96.7194	124.261	93.1446	124.182	97.6571	124.232	86.3963
	124.746	98.7577	124.725	96.6837	124.771	93.0803	124.699	97.6171	124.757	86.2489
	125.255	98.732	125.242	96.648	125.284	92.992	125.22	97.5714	125.273	86.0922
	125.763	98.7268	125.758	96.6225	125.798	92.9076	125.742	97.5429	125.793	85.9539
	126.272	98.7062	126.271	96.5867	126.313	92.8153	126.26	97.4971	126.318	85.8018
	126.785	98.6959	126.788	96.5561	126.83	92.751	126.781	97.4629	126.835	85.6682
	127.292	98.7062	127.305	96.5459	127.345	92.6868	127.297	97.44	127.351	85.5392
	127.8	98.701	127.826	96.5357	127.862	92.5904	127.811	97.3943	127.866	85.4194
	128.308	98.701	128.345	96.5204	128.373	92.506	128.327	97.3657	128.378	85.2811
	128.82	98.6959	128.864	96.4898	128.883	92.4538	128.844	97.3257	128.887	85.1152
	129.334	98.6804	129.385	96.4388	129.396	92.4016	129.356	97.2857	129.398	84.9447
	129.849	98.6598	129.896	96.4184	129.908	92.3574	129.87	97.2457	129.906	84.9355
	130.368	98.6546	130.408	96.3826	130.421	92.3052	130.383	97.2057	130.423	84.7926
	130.891	98.6495	130.922	96.3571	130.938	92.245	130.9	97.16	130.942	84.6544
	131.406	98.6392	131.433	96.3265	131.45	92.1807	131.417	97.12	131.458	84.5392
	131.922	98.634	131.945	96.301	131.966	92.1124	131.928	97.0857	131.972	84.4147
	132.437	98.6186	132.453	96.2653	132.479	92.0281	132.444	97.0286	132.491	84.3134
	132.947	98.6031	132.965	96.2398	132.989	91.9639	132.963	96.9771	133.007	84.1843
	133.457	98.5773	133.473	96.2143	133.5	91.9036	133.49	96.9257	133.526	84.0599
	133.97	98.5619	133.989	96.1939	134.008	91.8313	134.02	96.8857	134.044	83.9401
	134.487	98.5516	134.506	96.1735	134.52	91.751	134.54	96.8457	134.562	83.8249
	135.008	98.5309	135.024	96.1531	135.028	91.6827	135.056	96.8114	135.07	83.7235
	135.528	98.5309	135.543	96.1326	135.539	91.6185	135.573	96.7657	135.569	83.6083
	136.04	98.5309	136.06	96.1071	136.052	91.5582	136.082	96.72	136.069	83.5023
	136.559	98.5361	136.574	96.0867	136.564	91.498	136.595	96.68	136.579	83.4332
	137.094	98.5361	137.092	96.0663	137.077	91.4217	137.111	96.6286	137.09	83.3456
	137.623	98.5103	137.603	96.0357	137.59	91.3253	137.63	96.5771	137.597	83.2673
	138.142	98.4948	138.121	96.0102	138.108	91.2369	138.142	96.52	138.103	83.1336
	138.657	98.4742	138.631	95.9694	138.622	91.1647	138.656	96.4571	138.619	83.0507
	139.177	98.4484	139.138	95.9439	139.137	91.1004	139.171	96.3829	139.145	82.9862
	139.687	98.433	139.647	95.9082	139.649	91.0442	139.684	96.32	139.664	82.9078
	140.198	98.4072	140.16	95.8674	140.163	90.9879	140.195	96.2571	140.191	82.8203
	140.699	98.3918	140.67	95.8367	140.679	90.9438	140.705	96.2	140.715	82.7511
	141.207	98.3711	141.178	95.8061	141.195	90.8675	141.21	96.1257	141.236	82.6359
	141.717	98.3454	141.691	95.7857	141.713	90.7831	141.72	96.08	141.76	82.5807
	142.237	98.3402	142.204	95.7602	142.224	90.6988	142.23	96.0114	142.283	82.5668
	142.76	98.335	142.716	95.7296	142.732	90.6426	142.744	95.9543	142.82	82.5069
	143.275	98.3144	143.228	95.6888	143.242	90.5863	143.252	95.9086	143.351	82.4332
	143.792	98.3041	143.743	95.6531	143.753	90.5382	143.756	95.84	143.877	82.3641
	144.303	98.2938	144.262	95.6377	144.266	90.4779	144.259	95.7886	144.403	82.3134
	144.811	98.2887	144.774	95.602	144.777	90.4257	144.765	95.72	144.923	82.2673
	145.321	98.268	145.294	95.5816	145.29	90.3695	145.266	95.6571	145.436	82.2212
	145.829	98.2629	145.816	95.5561	145.802	90.3213	145.78	95.5886	145.951	82.1705
	146.341	98.2423	146.345	95.5102	146.312	90.261	146.296	95.5257	146.463	82.129
	146.855	98.2165	146.872	95.4643	146.826	90.2169	146.812	95.4457	146.972	82.0829
	147.366	98.2062	147.392	95.4388	147.347	90.1606	147.323	95.3829	147.484	82.0276
	147.875	98.1856	147.914	95.3929	147.863	90.0803	147.832	95.3086	147.992	81.9493
	148.382	98.1546	148.44	95.352	148.375	90.0161	148.346	95.2457	148.501	81.7788
	148.894	98.134	148.958	95.3061	148.885	89.9398	148.852	95.1543	149.006	81.8571
	149.404	98.1289	149.465	95.2704	149.394	89.8635	149.361	95.0686	149.507	81.8664
	149.92	98.1186	149.972	95.2398	149.9	89.7751	149.87	94.9886	150.012	81.8295
	150.425	98.067	150.485	95.1735	150.408	89.6747	150.378	94.8743	150.519	81.7742
	150.935	98.0258	150.994	95.1174	150.911	89.5984	150.881	94.7771	151.023	81.7281
	151.448	97.9845	151.508	95.0561	151.416	89.5261	151.388	94.6971	151.537	81.7005
	151.963	97.9536	152.021	95.0102	151.928	89.4418	151.896	94.5943	152.043	81.6682
	152.471	97.9639	152.532	94.9796	152.436	89.4418	152.4	94.5314	152.544	81.6221
	152.98	97.9588	153.039	94.9388	152.946	89.4096	152.905	94.4229	153.048	81.5807
	153.488	97.9381	153.545	94.8929	153.451	89.3574	153.413	94.2971	153.553	81.4701
	153.992	97.9175	154.059	94.8622	153.959	89.2972	153.921	94.1771	154.058	81.424
	154.491	97.8918	154.567	94.8265	154.468	89.2088	154.431	94.0743	154.561	81.4885
	154.985	97.8866	155.072	94.7806	154.977	89.1647	154.939	93.9943	155.067	81.4701
	155.482	97.8763	155.578	94.7551	155.486	89.1285	155.452	93.9371	155.561	81.4378
	155.987	97.8918	156.08	94.7449	155.999	89.1084	155.963	93.9029	156.053	81.3871
	156.493	97.8918	156.589	94.7194	156.505	89.0803	156.481	93.8514	156.543	81.341
	156.996	97.8918	157.094	94.699	157.013	89.0442	157.01	93.7943	157.038	81.2535
	157.501	97.8918	157.598	94.6633	157.529	88.992	157.536	93.7371	157.534	81.2857
	158.004	97.8763	158.099	94.6275	158.039	88.9317	158.06	93.6571	158.037	81.2304
	158.507	97.8711	158.596	94.6071	158.551	88.8835	158.579	93.5714	158.548	81.212
	159.006	97.8711	159.094	94.5816	159.057	88.8233	159.105	93.4514	159.056	81.106
	159.504	97.8505	159.601	94.551	159.569	88.755	159.637	93.3429	159.563	81.1244
	160.009	97.835	160.106	94.5051	160.079	88.7229	160.161	93.2743	160.066	81.1797
	160.51	97.8144	160.604	94.4694	160.587	88.7108	160.678	93.1886	160.573	81.1382
	161.008	97.7887	161.104	94.449	161.097	88.7068	161.203	93.0857	161.085	81.0876
	161.504	97.7526	161.604	94.4031	161.603	88.6426	161.715	92.9657	161.601	80.9862
	162.012	97.7268	162.103	94.3725	162.109	88.6185	162.221	92.8686	162.119	80.9862
	162.52	97.6907	162.599	94.3418	162.611	88.6104	162.723	92.7886	162.64	80.977
	163.028	97.6701	163.092	94.301	163.118	88.5703	163.233	92.68	163.149	80.9539
	163.539	97.6495	163.589	94.2704	163.622	88.5261	163.741	92.5943	163.663	80.9309
	164.046	97.6237	164.097	94.2245	164.131	88.4859	164.239	92.5086	164.175	80.8986
	164.548	97.6134	164.608	94.1684	164.641	88.4578	164.735	92.3943	164.682	80.871
	165.053	97.6031	165.12	94.1326	165.145	88.4217	165.235	92.2914	165.181	80.8433
	165.559	97.5876	165.629	94.0816	165.651	88.3735	165.729	92.1771	165.688	80.8203
	166.064	97.5619	166.126	94.051	166.158	88.3494	166.214	92.0571	166.197	80.8018
	166.569	97.5258	166.629	94.0204	166.668	88.3213	166.7	91.96	166.699	80.7972
	167.073	97.5	167.135	93.9847	167.175	88.2892	167.191	91.8629	167.206	80.7788
	167.577	97.4742	167.647	93.9592	167.674	88.241	167.682	91.7771	167.715	80.765
	168.078	97.4742	168.158	93.9337	168.177	88.2088	168.174	91.7143	168.223	80.7373
	168.58	97.4588	168.666	93.9082	168.681	88.1847	168.669	91.6286	168.737	80.7189
	169.084	97.433	169.175	93.8571	169.183	88.1446	169.168	91.5257	169.253	80.6958
	169.587	97.4278	169.686	93.8061	169.687	88.1044	169.662	91.4171	169.761	80.6728
	170.09	97.3866	170.19	93.7602	170.196	88.0723	170.15	91.3143	170.273	80.6498
	170.595	97.3763	170.686	93.7092	170.705	88.0482	170.643	91.2343	170.787	80.6359
	171.096	97.3557	171.178	93.6582	171.216	88.0241	171.135	91.1371	171.288	80.6267
	171.601	97.3247	171.668	93.6071	171.731	87.992	171.63	91.0114	171.784	80.5991
	172.115	97.2938	172.17	93.5561	172.243	87.9598	172.128	90.8857	172.276	80.5807
	172.631	97.2423	172.67	93.4898	172.746	87.9157	172.625	90.76	172.773	80.553
	173.143	97.2113	173.156	93.4643	173.244	87.8795	173.118	90.64	173.272	80.5299
	173.655	97.201	173.662	93.4337	173.743	87.8474	173.618	90.5257	173.768	80.4701
	174.159	97.1804	174.174	93.3725	174.246	87.8112	174.112	90.4343	174.269	80.5207
	174.664	97.1598	174.683	93.3469	174.743	87.7831	174.61	90.3429	174.766	80.4977
	175.171	97.1237	175.188	93.301	175.239	87.7349	175.114	90.2457	175.269	80.4608
	175.687	97.0979	175.689	93.2653	175.735	87.6988	175.619	90.1429	175.768	80.4424
	176.195	97.0619	176.189	93.2194	176.234	87.6667	176.123	90.0514	176.266	80.424
	176.699	97.0309	176.683	93.1786	176.733	87.6466	176.631	89.9657	176.764	80.3641
	177.207	97.0103	177.172	93.1378	177.233	87.6145	177.139	89.88	177.255	80.3779
	177.711	96.9691	177.673	93.0918	177.735	87.5663	177.643	89.8	177.743	80.3594
	178.223	96.9536	178.168	93.0306	178.233	87.5181	178.152	89.6743	178.239	80.341
	178.735	96.9433	178.676	92.9847	178.734	87.4739	178.658	89.5429	178.728	80.3088
	179.248	96.9072	179.181	92.9388	179.231	87.4217	179.163	89.4	179.22	80.2811
	179.76	96.8608	179.685	92.898	179.732	87.3855	179.666	89.28	179.713	80.2627
	180.269	96.8247	180.18	92.8469	180.229	87.3534	180.172	89.1429	180.211	80.2396
	180.777	96.7938	180.674	92.7857	180.728	87.3253	180.672	89.0229	180.712	80.2212
	181.285	96.7474	181.171	92.7296	181.224	87.3052	181.175	88.9314	181.211	80.1613
	181.785	96.7113	181.67	92.6582	181.725	87.2691	181.677	88.8343	181.713	80.1613
	182.277	96.6907	182.168	92.6174	182.222	87.2289	182.177	88.7486	182.216	80.1429
	182.774	96.6495	182.667	92.5459	182.726	87.1928	182.679	88.6286	182.709	80.129
	183.279	96.6082	183.163	92.4796	183.23	87.1486	183.178	88.4857	183.205	80.129
	183.779	96.5876	183.66	92.4235	183.731	87.1124	183.679	88.3543	183.702	80.0968
	184.281	96.567	184.157	92.3929	184.23	87.0884	184.185	88.24	184.199	80.0922
	184.789	96.5516	184.656	92.352	184.733	87.0522	184.684	88.16	184.703	80.0553
	185.287	96.5206	185.157	92.301	185.23	87	185.179	88.0743	185.206	80.0369
	185.783	96.4845	185.659	92.2653	185.73	86.9638	185.677	87.9714	185.702	80.0276
	186.279	96.4536	186.161	92.2194	186.23	86.9357	186.182	87.8686	186.2	80.0092
	186.776	96.4278	186.675	92.1888	186.732	86.9357	186.686	87.7771	186.702	79.9908
	187.265	96.4021	187.184	92.1429	187.235	86.9197	187.197	87.6914	187.203	79.9585
	187.769	96.3608	187.69	92.0969	187.732	86.8996	187.705	87.6	187.703	79.9355
	188.272	96.3196	188.193	92.0306	188.232	86.8474	188.208	87.5086	188.198	79.9171
	188.775	96.2938	188.7	91.9796	188.731	86.7791	188.715	87.3943	188.692	79.894
	189.275	96.2732	189.207	91.9439	189.231	86.7349	189.219	87.3257	189.184	79.8756
	189.778	96.2474	189.713	91.8929	189.729	86.7269	189.721	87.2343	189.667	79.8433
	190.277	96.2113	190.211	91.8469	190.229	86.7229	190.225	87.1657	190.142	79.8157
	190.772	96.1804	190.709	91.801	190.729	86.7068	190.73	87.0914	190.628	79.8064
	191.266	96.1495	191.212	91.75	191.226	86.6667	191.237	87.0229	191.126	79.788
	191.762	96.134	191.713	91.7143	191.726	86.6305	191.75	86.9429	191.634	79.7742
	192.251	96.1289	192.215	91.6837	192.23	86.6145	192.265	86.8571	192.138	79.7419
	192.746	96.1082	192.715	91.6275	192.747	86.5783	192.784	86.7886	192.642	79.7143
	193.242	96.0773	193.213	91.5918	193.261	86.5462	193.301	86.7143	193.146	79.682
	193.739	96.0464	193.711	91.5255	193.77	86.502	193.815	86.6171	193.65	79.6083
	194.24	96.0206	194.207	91.4745	194.279	86.4739	194.329	86.5371	194.155	79.7097
	194.737	96	194.708	91.4286	194.781	86.4458	194.846	86.4286	194.663	79.6912
	195.239	95.9742	195.206	91.3775	195.281	86.4217	195.353	86.32	195.174	79.659
	195.737	95.9536	195.706	91.3418	195.778	86.4177	195.866	86.2286	195.68	79.6175
	196.233	95.9227	196.207	91.3112	196.276	86.3855	196.376	86.1657	196.177	79.5807
	196.731	95.9021	196.706	91.2806	196.77	86.3574	196.881	86.1143	196.662	79.5438
	197.232	95.8763	197.208	91.2194	197.265	86.3333	197.388	86.0457	197.15	79.4608
	197.725	95.835	197.709	91.1786	197.76	86.3012	197.896	85.9771	197.645	79.4885
	198.225	95.799	198.213	91.1326	198.262	86.2731	198.408	85.9143	198.139	79.4654
	198.722	95.7629	198.713	91.0867	198.762	86.245	198.91	85.8686	198.627	79.447
	199.221	95.732	199.216	91.0204	199.273	86.2088	199.41	85.8057	199.13	79.4746
	199.719	95.6959	199.713	90.9745	199.783	86.1887	199.903	85.7543	199.628	79.447
	200.213	95.6753	200.222	90.9286	200.284	86.1687	200.392	85.7086	200.131	79.3871
	200.711	95.6495	200.723	90.8674	200.79	86.1325	200.877	85.6571	200.638	79.3226
	201.22	95.6134	201.223	90.7908	201.288	86.0964	201.362	85.6114	201.148	79.3088
	201.719	95.5619	201.725	90.7194	201.788	86.0602	201.847	85.5486	201.669	79.2811
	202.222	95.5258	202.227	90.6531	202.285	86.0201	202.333	85.48	202.191	79.2673
	202.729	95.4897	202.724	90.5969	202.784	85.9759	202.816	85.4229	202.721	79.235
	203.238	95.4536	203.222	90.5408	203.278	85.9398	203.302	85.3657	203.25	79.2166
	203.744	95.4124	203.721	90.5051	203.775	85.9036	203.795	85.3086	203.772	79.1106
	204.247	95.3763	204.22	90.4745	204.27	85.8795	204.287	85.2514	204.289	79.1613
	204.754	95.3402	204.727	90.4235	204.767	85.8594	204.782	85.2057	204.804	79.1797
	205.267	95.3299	205.252	90.3826	205.261	85.8514	205.276	85.1657	205.314	79.1336
	205.776	95.299	205.777	90.3214	205.753	85.8353	205.764	85.1314	205.822	79.0922
	206.284	95.2577	206.294	90.2653	206.253	85.7992	206.254	85.0743	206.33	79.0645
	206.781	95.2216	206.808	90.199	206.747	85.7671	206.751	85.0571	206.836	79.0323
	207.287	95.1598	207.319	90.1378	207.244	85.7349	207.248	85.0057	207.326	78.9954
	207.79	95.1134	207.831	90.0714	207.743	85.6948	207.743	84.9657	207.81	78.9724
	208.29	95.0876	208.346	90.0306	208.246	85.6546	208.243	84.9314	208.294	78.9401
	208.775	95.067	208.853	90	208.747	85.6225	208.739	84.9143	208.784	78.8618
	209.264	95.0464	209.359	89.9592	209.251	85.5944	209.242	84.8857	209.279	78.8848
	209.762	95.0052	209.868	89.9031	209.758	85.5743	209.742	84.8457	209.775	78.8479
	210.258	94.9691	210.368	89.8725	210.262	85.5663	210.238	84.8171	210.281	78.8203
	210.75	94.933	210.869	89.8112	210.766	85.5301	210.739	84.7829	210.786	78.788
	211.243	94.9021	211.365	89.75	211.266	85.494	211.255	84.7543	211.27	78.7558
	211.737	94.866	211.856	89.6735	211.762	85.4578	211.764	84.7143	211.746	78.7281
	212.231	94.8299	212.345	89.6225	212.256	85.4016	212.28	84.6857	212.221	78.6866
	212.726	94.7835	212.827	89.5765	212.753	85.3775	212.787	84.64	212.708	78.6636
	213.218	94.7371	213.306	89.5153	213.254	85.3615	213.296	84.6229	213.193	78.6313
	213.718	94.701	213.794	89.4592	213.758	85.3253	213.8	84.5943	213.683	78.6313
	214.213	94.6753	214.288	89.4031	214.255	85.2932	214.305	84.5657	214.188	78.6083
	214.713	94.6495	214.794	89.3622	214.757	85.261	214.803	84.5486	214.704	78.5622
	215.211	94.6082	215.305	89.3112	215.258	85.2369	215.302	84.52	215.221	78.5207
	215.715	94.5567	215.811	89.2755	215.759	85.2169	215.804	84.4971	215.736	78.5069
	216.224	94.5	216.316	89.2194	216.259	85.1727	216.288	84.4629	216.247	78.4701
	216.736	94.4691	216.815	89.1582	216.763	85.1245	216.768	84.44	216.759	78.4286
	217.248	94.4948	217.305	89.1122	217.266	85.0964	217.246	84.4171	217.269	78.3963
	217.751	94.5412	217.79	89.051	217.77	85.0602	217.727	84.4	217.78	78.3641
	218.25	94.5	218.287	89.0153	218.273	85.0361	218.209	84.3829	218.296	78.3272
	218.75	94.4278	218.782	88.9745	218.777	85.0241	218.698	84.3714	218.808	78.2903
	219.251	94.3557	219.279	88.9184	219.282	85.0121	219.189	84.3657	219.326	78.2535
	219.749	94.2629	219.779	88.8725	219.78	84.9759	219.68	84.3486	219.829	78.2212
	220.248	94.1856	220.288	88.8214	220.281	84.9317	220.171	84.32	220.332	78.1843
	220.751	94.1804	220.79	88.7704	220.782	84.8916	220.664	84.3086	220.838	78.1521
	221.256	94.1701	221.288	88.7245	221.283	84.8474	221.159	84.2686	221.344	78.1106
	221.755	94.1856	221.795	88.6684	221.78	84.8193	221.658	84.2514	221.845	78.0461
	222.252	94.1856	222.304	88.6174	222.277	84.7952	222.153	84.2343	222.352	78.0829
	222.748	94.2216	222.808	88.5816	222.775	84.759	222.649	84.2229	222.861	78.0691
	223.245	94.201	223.315	88.5153	223.271	84.7189	223.149	84.2114	223.364	78.0461
	223.747	94.1495	223.828	88.4745	223.77	84.6787	223.653	84.1886	223.865	78.0046
	224.243	94.1134	224.337	88.4337	224.266	84.6426	224.157	84.1771	224.377	77.977
	224.738	94.0412	224.85	88.3775	224.764	84.6145	224.66	84.1543	224.882	77.9493
	225.236	93.9484	225.357	88.3214	225.26	84.5703	225.168	84.1371	225.385	77.8894
	225.736	93.8402	225.862	88.2704	225.756	84.5341	225.668	84.12	225.88	77.8894
	226.237	93.7113	226.351	88.2194	226.261	84.506	226.18	84.1086	226.379	77.8802
	226.737	93.5979	226.844	88.1837	226.761	84.4779	226.7	84.1029	226.878	77.8295
	227.237	93.5412	227.348	88.148	227.261	84.4659	227.24	84.1086	227.38	77.7926
	227.736	93.5206	227.853	88.0969	227.762	84.4377	227.779	84.1029	227.884	77.7558
	228.235	93.5052	228.352	88.0306	228.268	84.3976	228.312	84.0743	228.387	77.7235
	228.733	93.4897	228.853	87.9847	228.77	84.3615	228.839	84.0629	228.887	77.6866
	229.234	93.4536	229.347	87.9286	229.276	84.3253	229.358	84.0514	229.386	77.6636
	229.735	93.4021	229.84	87.8826	229.771	84.2731	229.878	84.0286	229.881	77.6406
	230.239	93.3505	230.326	87.8265	230.265	84.2129	230.391	84.0114	230.379	77.6221
	230.742	93.2835	230.806	87.7755	230.754	84.1687	230.897	83.9943	230.874	77.5253
	231.25	93.2062	231.292	87.7245	231.247	84.1406	231.406	83.9771	231.364	77.5161
	231.754	93.1495	231.78	87.6888	231.739	84.1084	231.91	83.9543	231.862	77.5115
	232.258	93.0876	232.273	87.6429	232.238	84.0683	232.409	83.9371	232.366	77.4608
	232.761	93.0516	232.767	87.6122	232.739	84.0281	232.908	83.92	232.87	77.3641
	233.264	93.0206	233.263	87.5714	233.238	83.992	233.407	83.8971	233.379	77.4055
	233.764	92.9948	233.758	87.5408	233.743	83.9679	233.91	83.88	233.871	77.424
	234.264	92.9742	234.263	87.5153	234.248	83.9398	234.416	83.8629	234.362	77.3687
	234.764	92.933	234.772	87.4694	234.755	83.8996	234.921	83.84	234.849	77.3318
	235.259	92.8814	235.281	87.4388	235.258	83.8514	235.419	83.8286	235.342	77.2811
	235.76	92.9124	235.789	87.398	235.759	83.7912	235.919	83.8171	235.831	77.2489
	236.264	92.9536	236.295	87.3571	236.26	83.747	236.415	83.8	236.318	77.2258
	236.769	92.9175	236.8	87.3112	236.764	83.7149	236.917	83.7943	236.813	77.1705
	237.27	92.7629	237.304	87.2755	237.269	83.6667	237.417	83.7714	237.309	77.1521
	237.769	92.6031	237.809	87.2296	237.777	83.6185	237.916	83.7543	237.803	77.0599
	238.271	92.4175	238.309	87.1582	238.291	83.5582	238.42	83.7086	238.292	77.0276
	238.768	92.2474	238.806	87.0918	238.794	83.506	238.927	83.6743	238.786	77.1152
	239.267	92.1546	239.306	87.0153	239.292	83.4578	239.426	83.6457	239.276	77.0876
	239.77	92.0928	239.799	86.9745	239.778	83.4096	239.919	83.6457	239.762	77.0461
	240.272	92.0206	240.29	86.949	240.271	83.3333	240.411	83.6457	240.256	77.0092
	240.772	92.0052	240.783	86.9286	240.758	83.2972	240.903	83.6571	240.75	76.9724
	241.274	91.9742	241.271	86.9082	241.256	83.261	241.4	83.6629	241.245	76.9309
	241.772	91.933	241.767	86.8725	241.748	83.2249	241.888	83.6571	241.742	76.9032
	242.276	91.8144	242.262	86.8265	242.242	83.1807	242.373	83.6457	242.237	76.8618
	242.784	91.7423	242.764	86.7908	242.738	83.1486	242.857	83.6343	242.731	76.8341
	243.289	91.6907	243.275	86.7755	243.234	83.1084	243.355	83.6343	243.216	76.7926
	243.795	91.6701	243.778	86.7398	243.733	83.0602	243.859	83.6286	243.726	76.7558
	244.299	91.6495	244.28	86.7194	244.221	83.0281	244.357	83.6343	244.24	76.7235
	244.809	91.5825	244.778	86.6786	244.721	82.9679	244.858	83.6229	244.75	76.6912
	245.303	91.4948	245.26	86.6174	245.224	82.9116	245.366	83.6171	245.255	76.6406
	245.812	91.4278	245.765	86.5714	245.727	82.8715	245.873	83.6	245.766	76.6175
	246.323	91.3866	246.277	86.551	246.239	82.7912	246.38	83.5829	246.286	76.576
	246.835	91.3505	246.797	86.5357	246.754	82.7068	246.886	83.5657	246.804	76.5392
	247.342	91.3041	247.315	86.5153	247.264	82.6265	247.384	83.56	247.318	76.5069
	247.846	91.2216	247.822	86.4592	247.77	82.5462	247.881	83.5257	247.831	76.4654
	248.346	91.1082	248.329	86.4082	248.277	82.4819	248.38	83.5143	248.339	76.4147
	248.85	91.0155	248.837	86.3622	248.783	82.4377	248.882	83.5086	248.847	76.3779
	249.341	90.9639	249.339	86.3112	249.29	82.3855	249.38	83.4971	249.345	76.341
	249.836	90.8144	249.835	86.2959	249.792	82.3293	249.881	83.4914	249.843	76.3042
	250.333	90.6907	250.323	86.2755	250.3	82.2731	250.383	83.4857	250.336	76.2581
	250.833	90.5773	250.813	86.2041	250.799	82.1847	250.882	83.4686	250.831	76.2166
	251.331	90.4639	251.303	86.1684	251.298	82.0763	251.381	83.4457	251.333	76.1751
	251.832	90.4175	251.795	86.1275	251.799	81.992	251.88	83.4229	251.83	76.129
	252.33	90.3763	252.294	86.0663	252.299	81.8876	252.377	83.4	252.325	76.0922
	252.827	90.3402	252.793	86.0051	252.803	81.8113	252.881	83.3771	252.819	76.0323
	253.333	90.2938	253.302	85.9592	253.309	81.7309	253.391	83.3657	253.308	75.9862
	253.846	90.2371	253.811	85.9184	253.826	81.6586	253.894	83.3486	253.799	75.9355
	254.358	90.165	254.321	85.8725	254.337	81.6024	254.392	83.3429	254.295	75.8986
	254.872	90.0876	254.825	85.8367	254.838	81.5341	254.889	83.3429	254.799	75.8571
	255.375	90.0155	255.325	85.8112	255.341	81.494	255.383	83.3486	255.305	75.8111
	255.878	89.9021	255.828	85.7908	255.84	81.4096	255.879	83.3314	255.813	75.7511
	256.371	89.799	256.331	85.7296	256.331	81.2972	256.382	83.2971	256.319	75.7051
	256.867	89.6907	256.836	85.6377	256.822	81.1486	256.882	83.2286	256.82	75.659
	257.366	89.6289	257.348	85.5969	257.318	81.0442	257.386	83.2	257.326	75.6037
	257.876	89.5567	257.859	85.5204	257.814	80.9357	257.895	83.1657	257.833	75.553
	258.388	89.4948	258.361	85.4847	258.308	80.8394	258.409	83.16	258.331	75.5115
	258.896	89.4484	258.845	85.4745	258.804	80.759	258.926	83.1771	258.832	75.4378
	259.408	89.4381	259.33	85.4643	259.3	80.6747	259.439	83.2171	259.328	75.3456
	259.904	89.4072	259.827	85.4337	259.803	80.6104	259.955	83.2229	259.828	75.2673
	260.407	89.3402	260.334	85.3878	260.303	80.5582	260.471	83.2171	260.335	75.1889
	260.91	89.2474	260.837	85.3367	260.803	80.49	260.989	83.1886	260.837	75.1014
	261.405	89.1237	261.348	85.2704	261.303	80.3092	261.505	83.1543	261.342	75.0323
	261.905	89.0361	261.856	85.2143	261.803	80.1727	262.014	83.1257	261.848	74.9447
	262.398	88.9484	262.36	85.1837	262.299	80.0522	262.515	83.1086	262.357	74.8848
	262.894	88.8763	262.862	85.1326	262.8	79.992	263.013	83.0857	262.861	74.8433
	263.387	88.8041	263.362	85.0765	263.301	79.9036	263.517	83.0571	263.37	74.7788
	263.878	88.768	263.865	85.0357	263.801	79.7952	264.018	83.0514	263.873	74.6452
	264.367	88.7216	264.364	84.9949	264.3	79.6707	264.514	83.0457	264.375	74.7051
	264.865	88.6701	264.862	84.9643	264.799	79.5341	265.015	83.04	264.87	74.5991
	265.371	88.5722	265.353	84.8929	265.298	79.3936	265.521	83	265.365	74.5115
	265.881	88.4845	265.851	84.8316	265.795	79.257	266.029	82.9657	265.862	74.3456
	266.392	88.3711	266.352	84.7551	266.298	79.1325	266.53	82.9029	266.355	74.3226
	266.892	88.2577	266.845	84.6633	266.801	78.9759	267.031	82.8457	266.844	74.2258
	267.386	88.2165	267.342	84.6071	267.3	78.8675	267.526	82.8171	267.339	74.1336
	267.885	88.1546	267.845	84.5612	267.803	78.7149	268.025	82.8057	267.839	74.0461
	268.39	88.0928	268.354	84.5204	268.31	78.6104	268.516	82.8171	268.331	73.9447
	268.896	88.0155	268.854	84.4694	268.817	78.5582	269.007	82.8286	268.82	73.8433
	269.396	87.9691	269.358	84.4286	269.324	78.498	269.503	82.8343	269.317	73.7696
	269.899	87.9021	269.861	84.3929	269.828	78.3615	270.002	82.8114	269.81	73.6866
	270.398	87.835	270.347	84.3214	270.322	78.1687	270.502	82.7714	270.308	73.6129
	270.899	87.7474	270.845	84.2602	270.822	78.0281	271.006	82.7314	270.807	73.5253
	271.396	87.6907	271.342	84.199	271.32	77.9197	271.511	82.7314	271.303	73.4332
	271.889	87.6546	271.844	84.1582	271.821	77.8032	272.01	82.7543	271.802	73.3456
	272.382	87.6186	272.343	84.102	272.321	77.6948	272.51	82.7429	272.29	73.2489
	272.882	87.5825	272.842	84.0357	272.823	77.6024	273.007	82.7371	272.773	73.1567
	273.38	87.5361	273.339	83.9184	273.335	77.4578	273.51	82.7143	273.253	73.0645
	273.88	87.4691	273.841	83.7908	273.848	77.3253	274.013	82.6857	273.736	72.9585
	274.38	87.4124	274.341	83.6786	274.359	77.2088	274.513	82.6743	274.233	72.8571
	274.885	87.3557	274.845	83.5561	274.86	77.0884	275.005	82.6571	274.74	72.7742
	275.394	87.3041	275.345	83.4592	275.359	76.9759	275.496	82.6514	275.246	72.6866
	275.9	87.2371	275.847	83.3775	275.864	76.8514	275.982	82.6514	275.755	72.5899
	276.399	87.165	276.345	83.2551	276.372	76.7269	276.469	82.6457	276.258	72.4746
	276.905	87.1031	276.838	83.1123	276.873	76.5944	276.957	82.6286	276.747	72.3779
	277.417	87.0361	277.336	82.949	277.37	76.4699	277.451	82.6057	277.235	72.2903
	277.926	86.9588	277.841	82.7959	277.859	76.3374	277.946	82.6	277.724	72.212
	278.426	86.8557	278.336	82.6174	278.356	76.241	278.444	82.6114	278.215	72.1244
	278.932	86.7784	278.833	82.4184	278.851	76.1124	278.937	82.5886	278.715	72.0138
	279.436	86.732	279.329	82.2602	279.351	75.9799	279.431	82.5714	279.22	71.9032
	279.948	86.6701	279.829	82.0561	279.852	75.8554	279.923	82.5429	279.74	71.8018
	280.446	86.5825	280.33	81.7755	280.353	75.7189	280.415	82.5086	280.247	71.7097
	280.952	86.4794	280.829	81.4898	280.854	75.5783	280.917	82.48	280.759	71.6221
	281.457	86.4072	281.326	81.2143	281.355	75.4297	281.421	82.4514	281.27	71.5253
	281.958	86.3711	281.824	80.9235	281.854	75.3052	281.928	82.4114	281.781	71.4193
	282.461	86.3196	282.324	80.6735	282.357	75.1888	282.432	82.3771	282.292	71.3226
	282.966	86.2784	282.815	80.4133	282.859	75.0602	282.944	82.36	282.806	71.2028
	283.466	86.2165	283.316	80.1633	283.359	74.9277	283.445	82.3486	283.319	71.1521
	283.96	86.1495	283.817	79.9439	283.861	74.7751	283.946	82.3371	283.825	71.0599
	284.453	86.0567	284.32	79.648	284.36	74.6827	284.442	82.3029	284.335	70.977
	284.949	85.9278	284.823	79.3877	284.867	74.5703	284.941	82.28	284.841	70.8618
	285.442	85.8454	285.335	79.0969	285.366	74.4056	285.437	82.2343	285.349	70.7604
	285.936	85.7423	285.853	78.8469	285.872	74.2811	285.934	82.1943	285.853	70.6728
	286.432	85.665	286.368	78.5969	286.377	74.1566	286.434	82.1543	286.358	70.5807
	286.928	85.5928	286.875	78.4184	286.877	74.0402	286.934	82.1314	286.855	70.5115
	287.43	85.4897	287.38	78.1939	287.383	73.8835	287.436	82.0857	287.358	70.4055
	287.934	85.3196	287.886	77.9286	287.885	73.747	287.942	82.0514	287.857	70.3318
	288.432	85.0052	288.384	77.6684	288.392	73.6145	288.447	81.9943	288.37	70.2673
	288.932	84.7887	288.883	77.4388	288.891	73.4699	288.965	81.9371	288.887	70.1336
	289.432	84.6546	289.387	77.2296	289.39	73.3293	289.486	81.8971	289.403	69.9309
	289.934	84.4433	289.901	77.0663	289.886	73.2048	290.008	81.8571	289.912	69.8802
	290.443	84.1289	290.409	76.8725	290.377	73.0683	290.526	81.8229	290.423	69.8848
	290.944	83.799	290.912	76.6939	290.873	72.9398	291.04	81.8	290.928	69.9493
	291.445	83.5567	291.419	76.5408	291.375	72.8193	291.549	81.7486	291.432	69.8618
	291.941	83.3402	291.925	76.3418	291.878	72.6988	292.056	81.6857	291.938	69.7465
	292.43	83.1495	292.43	76.1633	292.386	72.5261	292.562	81.6343	292.44	69.6452
	292.929	82.9639	292.935	75.9745	292.888	72.3695	293.059	81.5886	292.942	69.576
	293.423	82.732	293.434	75.801	293.398	72.2249	293.551	81.5143	293.453	69.5069
	293.916	82.5619	293.937	75.6174	293.916	72.1124	294.041	81.4686	293.954	69.4332
	294.412	82.4227	294.445	75.4235	294.432	71.9759	294.523	81.4229	294.457	69.3548
	294.905	82.232	294.953	75.2551	294.947	71.8233	295.009	81.3486	294.967	69.2719
	295.403	82.0206	295.465	75.0918	295.46	71.6626	295.495	81.2743	295.476	69.1106
	295.903	81.8144	295.971	74.9592	295.971	71.5382	295.982	81.2171	295.983	69.1475
	296.408	81.6134	296.475	74.8163	296.481	71.4056	296.474	81.1657	296.496	69.0829
	296.916	81.4124	296.973	74.6888	296.986	71.2811	296.963	81.0971	297.009	69
	297.432	81.2216	297.475	74.551	297.482	71.1205	297.457	81.0286	297.525	68.9355
	297.943	81.0516	297.97	74.4388	297.977	71	297.95	80.9543	298.037	68.871
	298.446	80.8711	298.467	74.3367	298.471	70.8795	298.439	80.8857	298.547	68.8157
	298.947	80.665	298.967	74.2296	298.964	70.747	298.926	80.8	299.052	68.7327
	299.444	80.4639	299.465	74.1225	299.456	70.6185	299.415	80.7257	299.56	68.6544
	299.94	80.2629	299.966	73.9745	299.948	70.4819	299.904	80.6286	300.067	68.5991
	300.436	80.067	300.474	73.8265	300.445	70.3454	300.398	80.5486	300.573	68.5254
	300.94	79.8608	300.976	73.6888	300.94	70.1968	300.896	80.4343	301.076	68.447
	301.445	79.6753	301.483	73.5918	301.434	70.0522	301.398	80.3371	301.575	68.3641
	301.95	79.4742	301.991	73.4847	301.928	69.9036	301.901	80.2286	302.07	68.2673
	302.45	79.2784	302.496	73.3877	302.423	69.7751	302.404	80.1429	302.568	68.1751
	302.951	79.1186	303	73.2857	302.92	69.6546	302.908	80.0629	303.064	68.1244
	303.445	78.9227	303.51	73.1786	303.411	69.5341	303.406	80	303.559	68.0829
	303.939	78.799	304.018	73.0663	303.909	69.4137	303.9	79.9143	304.056	68.0276
	304.436	78.6031	304.527	73	304.406	69.2972	304.403	79.8229	304.554	67.9631
	304.93	78.4433	305.032	72.9541	304.906	69.1767	304.901	79.7143	305.055	67.9032
	305.43	78.268	305.531	72.9082	305.409	69.0723	305.405	79.6114	305.558	67.8387
	305.928	78.0876	306.033	72.8469	305.914	68.9598	305.912	79.5257	306.056	67.788
	306.433	77.933	306.534	72.7704	306.409	68.8635	306.416	79.4114	306.558	67.7189
	306.944	77.7423	307.038	72.6786	306.906	68.7349	306.925	79.2971	307.06	67.659
	307.462	77.4845	307.541	72.5714	307.406	68.6305	307.433	79.1714	307.559	67.5991
	307.979	77.232	308.035	72.4388	307.907	68.494	307.94	79.0171	308.056	67.553
	308.486	76.9794	308.536	72.3214	308.406	68.3775	308.448	78.9086	308.541	67.4793
	308.984	76.7938	309.038	72.2704	308.905	68.2932	308.957	78.8343	309.016	67.4147
	309.482	76.6289	309.539	72.2398	309.413	68.1968	309.466	78.7486	309.493	67.341
	309.987	76.4536	310.035	72.199	309.929	68.1044	309.972	78.6629	309.979	67.2673
	310.492	76.2526	310.533	72.0816	310.452	68.0281	310.486	78.5314	310.472	67.1982
	311	76.0206	311.04	71.9643	310.98	67.9036	311	78.4286	310.973	67.1475
	311.512	75.8814	311.538	71.8725	311.495	67.7751	311.51	78.3371	311.477	67.0922
	312.019	75.7784	312.026	71.8214	311.994	67.6948	312.021	78.2571	311.989	67.0323
	312.528	75.6186	312.514	71.75	312.488	67.6385	312.525	78.1714	312.494	66.9862
	313.038	75.4433	313.001	71.6888	312.982	67.5863	313.027	78.08	312.992	66.9401
	313.544	75.2938	313.496	71.6326	313.48	67.5341	313.532	77.9829	313.491	66.8848
	314.046	75.1959	314	71.602	313.974	67.4859	314.031	77.92	313.996	66.8249
	314.547	75.0825	314.505	71.5765	314.465	67.4377	314.537	77.88	314.507	66.7558
	315.05	75.0206	315.007	71.6071	314.962	67.3896	315.043	77.8743	315.015	66.7189
	315.562	75.0361	315.52	71.6122	315.464	67.3374	315.548	77.8286	315.529	66.659
	316.064	74.9536	316.024	71.5969	315.961	67.2972	316.055	77.7314	316.034	66.5945
	316.564	74.8093	316.528	71.5714	316.453	67.2851	316.557	77.64	316.535	66.5484
	317.062	74.6856	317.027	71.5306	316.947	67.245	317.058	77.56	317.039	66.447
	317.561	74.6546	317.518	71.4643	317.452	67.1807	317.551	77.4571	317.544	66.4009
	318.063	74.6134	318.014	71.4439	317.966	67.1647	318.045	77.4171	318.046	66.3456
	318.564	74.5825	318.512	71.4286	318.487	67.1285	318.545	77.3829	318.551	66.2995
	319.07	74.5206	319.018	71.3929	319.01	67.0602	319.04	77.32	319.052	66.2442
	319.581	74.5	319.516	71.3469	319.526	66.996	319.535	77.2571	319.549	66.1982
	320.091	74.4588	320.011	71.301	320.028	66.9478	320.028	77.1486	320.048	66.0922
	320.6	74.3918	320.508	71.2398	320.516	66.8916	320.524	77.0114	320.552	66.0323
	321.1	74.268	321.001	71.1837	321.003	66.8474	321.021	76.88	321.058	66.0829
	321.603	74.1598	321.497	71.1174	321.497	66.8032	321.511	76.7314	321.562	66.023
	322.107	74.1134	321.995	71.0357	321.989	66.7711	322.012	76.6286	322.063	65.9631
	322.606	74.0567	322.502	70.9745	322.488	66.7229	322.508	76.5143	322.554	65.9078
	323.102	73.9948	323.006	70.8826	322.985	66.6626	323.015	76.3943	323.047	65.8387
	323.601	73.9381	323.51	70.7806	323.477	66.6024	323.516	76.2457	323.539	65.7926
	324.1	73.8969	324.012	70.7296	323.973	66.5382	324.021	76.1371	324.032	65.7419
	324.602	73.8299	324.507	70.648	324.472	66.4699	324.517	75.9943	324.524	65.682
	325.103	73.7784	325.003	70.5765	324.968	66.4016	325.024	75.84	325.008	65.6129
	325.598	73.7216	325.507	70.5051	325.473	66.3615	325.524	75.7143	325.494	65.5668
	326.09	73.6598	326.015	70.449	325.976	66.3293	326.023	75.6	325.972	65.5115
	326.589	73.5928	326.528	70.3878	326.483	66.2731	326.526	75.4686	326.451	65.4424
	327.09	73.567	327.036	70.3826	326.989	66.2369	327.024	75.36	326.928	65.3272
	327.586	73.5567	327.535	70.3469	327.487	66.1968	327.523	75.2286	327.403	65.3687
	328.086	73.5258	328.033	70.2653	327.98	66.1526	328.022	75.1086	327.883	65.3779
	328.586	73.4588	328.53	70.1888	328.477	66.1004	328.519	74.9657	328.367	65.3042
	329.091	73.4072	329.033	70.1582	328.971	66.0602	329.019	74.8514	328.851	65.2442
	329.589	73.3505	329.535	70.1174	329.467	65.992	329.521	74.7257	329.348	65.2028
	330.085	73.3093	330.035	70.0867	329.964	65.9116	330.023	74.6114	329.849	65.1567
	330.578	73.2835	330.533	70.051	330.458	65.8635	330.523	74.4971	330.352	65.1106
	331.074	73.2526	331.036	69.9898	330.956	65.8394	331.025	74.4	330.85	65.0415
	331.571	73.1856	331.539	69.9235	331.454	65.7992	331.532	74.2571	331.355	64.8571
	332.065	73.0979	332.041	69.8163	331.955	65.7269	332.028	74.08	331.86	65
	332.565	73.0516	332.548	69.7653	332.452	65.6787	332.528	73.9429	332.364	64.9447
	333.065	73.067	333.05	69.7602	332.952	65.6787	333.028	73.8571	332.869	64.8848
	333.563	73.067	333.552	69.7551	333.45	65.6626	333.531	73.7886	333.378	64.8341
	334.06	73.0516	334.055	69.7245	333.953	65.6345	334.031	73.6857	333.879	64.7834
	334.559	73.0155	334.553	69.6633	334.448	65.5984	334.537	73.5771	334.373	64.7051
	335.06	72.9742	335.055	69.6225	334.941	65.5502	335.042	73.4514	334.865	64.6359
	335.562	72.9227	335.552	69.5714	335.438	65.498	335.545	73.2914	335.354	64.5807
	336.062	72.8608	336.047	69.5102	335.932	65.4297	336.052	73.1543	335.854	64.5207
	336.556	72.8299	336.535	69.4643	336.432	65.3896	336.554	73.0286	336.355	64.4654
	337.046	72.799	337.024	69.4337	336.934	65.3414	337.046	72.9314	336.87	64.4147
	337.539	72.7629	337.52	69.4133	337.443	65.3052	337.547	72.8286	337.385	64.3733
	338.031	72.7216	338.023	69.3571	337.95	65.257	338.046	72.7086	337.905	64.3318
	338.517	72.665	338.522	69.301	338.453	65.2088	338.549	72.5771	338.425	64.2811
	339.003	72.6082	339.023	69.2143	338.959	65.1606	339.051	72.4629	338.951	64.2258
	339.487	72.5928	339.522	69.1786	339.478	65.1365	339.553	72.4057	339.476	64.1843
	339.975	72.5773	340.018	69.148	339.987	65.1124	340.055	72.3543	340.005	64.1336
	340.464	72.5516	340.509	69.1174	340.491	65.0562	340.555	72.2857	340.531	64.0737
	340.963	72.5103	341.006	69.0612	340.991	64.992	341.052	72.2	341.064	64.0276
	341.461	72.4794	341.515	69.0408	341.488	64.9357	341.556	72.1429	341.591	63.977
	341.97	72.4639	342.021	69.0357	341.985	64.8996	342.068	72.08	342.117	63.9263
	342.478	72.433	342.526	69.0153	342.485	64.8514	342.58	71.9829	342.638	63.8802
	342.979	72.4072	343.03	68.9694	342.981	64.8072	343.093	71.8743	343.147	63.8341
	343.48	72.3711	343.531	68.8826	343.473	64.759	343.6	71.7886	343.652	63.7788
	343.999	72.3299	344.024	68.8163	343.969	64.6988	344.109	71.7086	344.157	63.7373
	344.508	72.2165	344.513	68.6888	344.47	64.5944	344.62	71.56	344.655	63.6774
	345.01	72.0722	345.007	68.5714	344.971	64.4699	345.135	71.3943	345.156	63.6083
	345.506	71.9691	345.51	68.4592	345.48	64.3855	345.639	71.2686	345.655	63.5438
	345.999	71.9021	346.018	68.3674	345.992	64.3213	346.141	71.1657	346.153	63.4885
	346.495	71.8505	346.523	68.2857	346.493	64.245	346.634	71.0686	346.655	63.4055
	346.994	71.8557	347.021	68.2551	346.997	64.2129	347.131	71.04	347.155	63.3364
	347.496	71.8608	347.511	68.2653	347.502	64.1847	347.629	71	347.649	63.2903
	348.01	71.799	348.008	68.2194	348.009	64.1245	348.139	70.92	348.144	63.2396
	348.518	71.7268	348.506	68.1735	348.507	64.0643	348.651	70.8343	348.636	63.1982
	349.031	71.6753	349.008	68.1275	349.013	64.0121	349.157	70.7714	349.131	63.1567
	349.535	71.6546	349.51	68.0867	349.514	63.9759	349.671	70.6971	349.631	63.0968
	350.028	71.6701	350.011	68.0918	350.015	63.9879	350.176	70.6857	350.13	63.0369
	350.521	71.7113	350.515	68.1123	350.515	64.0201	350.682	70.6971	350.633	62.9723
	351.019	71.7165	351.017	68.1174	351.014	64.0121	351.179	70.6857	351.13	62.894
	351.52	71.7062	351.514	68.0918	351.506	63.992	351.678	70.6571	351.626	62.8157
	352.026	71.6495	352.005	68.0255	352.001	63.9237	352.174	70.5771	352.118	62.7512
	352.532	71.5928	352.504	67.9337	352.499	63.8273	352.684	70.48	352.604	62.6866
	353.039	71.5309	353.009	67.8674	352.995	63.739	353.197	70.4114	353.089	62.6313
	353.536	71.4639	353.51	67.7908	353.494	63.6466	353.717	70.3257	353.584	62.5622
	354.027	71.3557	354.017	67.6735	353.994	63.5341	354.236	70.2	354.074	62.4931
	354.515	71.3247	354.513	67.6275	354.503	63.498	354.742	70.1543	354.566	62.4286
	355.001	71.3299	355.006	67.5969	355.013	63.4659	355.238	70.12	355.055	62.3595
	355.491	71.3711	355.505	67.6174	355.514	63.4538	355.733	70.1257	355.547	62.2811
	355.981	71.3454	356.004	67.5969	356.006	63.4378	356.219	70.0971	356.038	62.212
	356.476	71.299	356.503	67.5612	356.496	63.4096	356.7	70.0571	356.533	62.1567
	356.98	71.2526	356.998	67.4796	356.996	63.3173	357.176	69.9771	357.028	62.1014
	357.49	71.2113	357.486	67.449	357.491	63.241	357.652	69.9543	357.529	62.0415
	357.996	71.134	357.975	67.3775	357.99	63.1767	358.128	69.8857	358.032	62
	358.503	71.0825	358.47	67.3265	358.493	63.1365	358.609	69.8286	358.538	61.9493
	359.004	71.0412	358.966	67.2704	358.988	63.1004	359.084	69.7886	359.045	61.894
	359.499	71.0103	359.468	67.2347	359.492	63.0723	359.562	69.7657	359.56	61.8295
	359.997	70.9484	359.963	67.1633	359.996	63.004	360.038	69.6971	360.085	61.7604
	360.496	70.9278	360.462	67.1275	360.495	62.9277	360.518	69.6457	360.594	61.6959
	360.994	70.9072	360.963	67.1071	360.999	62.9157	361.006	69.6114	361.103	61.6037
	361.49	70.9227	361.465	67.1174	361.499	62.9237	361.5	69.6171	361.609	61.5299
	361.991	70.933	361.966	67.1225	362.004	62.9117	361.996	69.6343	362.114	61.4424
	362.49	70.9381	362.468	67.1071	362.509	62.8996	362.5	69.6286	362.621	61.3595
	362.988	70.9742	362.969	67.1225	363.011	62.9197	363.001	69.6629	363.12	61.2765
	363.488	71.0052	363.468	67.1429	363.514	62.9197	363.509	69.6743	363.615	61.1982
	363.989	71.0103	363.965	67.1326	364.014	62.8996	364.013	69.68	364.104	61.1382
	364.493	71.0155	364.469	67.1174	364.512	62.8795	364.518	69.6686	364.595	61.0046
	364.994	71.0155	364.972	67.1071	365.011	62.8554	365.021	69.6571	365.093	60.9309
	365.494	71.0103	365.475	67.0816	365.515	62.8394	365.526	69.6514	365.591	61.0737
	365.995	70.9691	365.976	67.0408	366.017	62.7871	366.028	69.6057	366.088	61.0184
	366.495	70.9536	366.479	67.0051	366.517	62.747	366.532	69.5829	366.583	60.9309
	367.004	70.9072	366.986	66.9745	367.014	62.7108	367.038	69.5314	367.076	60.8341
	367.515	70.8608	367.491	66.9235	367.509	62.6626	367.545	69.48	367.58	60.7281
	368.025	70.8093	368.006	66.8878	368.004	62.6024	368.055	69.4286	368.087	60.6498
	368.534	70.7887	368.517	66.852	368.495	62.5663	368.569	69.4	368.594	60.5853
	369.048	70.768	369.031	66.8061	368.991	62.5301	369.08	69.3543	369.1	60.53
	369.563	70.7268	369.536	66.7602	369.498	62.4859	369.594	69.2971	369.604	60.4654
	370.073	70.6495	370.05	66.7194	370.005	62.4257	370.098	69.2343	370.109	60.4009
	370.577	70.5773	370.563	66.6633	370.514	62.3695	370.606	69.1886	370.608	60.3595
	371.078	70.4742	371.071	66.5765	371.022	62.2892	371.124	69.0971	371.104	60.2949
	371.589	70.3814	371.571	66.5	371.531	62.2129	371.631	69.0171	371.6	60.2396
	372.099	70.3711	372.062	66.4694	372.042	62.1847	372.143	69	372.101	60.1751
	372.602	70.3711	372.555	66.4439	372.558	62.1566	372.65	68.9829	372.603	60.1152
	373.102	70.3454	373.05	66.3929	373.064	62.1084	373.153	68.9314	373.104	60.0553
	373.6	70.3041	373.54	66.3418	373.568	62.0803	373.642	68.8857	373.603	60
	374.094	70.2732	374.04	66.2908	374.071	62.0562	374.129	68.84	374.099	59.9263
	374.593	70.232	374.535	66.2143	374.572	62	374.625	68.7657	374.601	59.8664
	375.1	70.1701	375.032	66.1633	375.065	61.9317	375.123	68.6971	375.109	59.7926
	375.61	70.1495	375.531	66.1377	375.559	61.8956	375.623	68.6743	375.612	59.7373
	376.116	70.1082	376.032	66.102	376.051	61.8434	376.115	68.6343	376.105	59.6682
	376.616	70.0464	376.528	66.0255	376.54	61.7952	376.607	68.5714	376.604	59.6267
	377.117	69.9948	377.031	65.9694	377.035	61.7349	377.099	68.5314	377.097	59.5714
	377.609	69.9845	377.531	65.9184	377.531	61.6988	377.59	68.4914	377.592	59.5254
	378.105	70.0309	378.032	65.8929	378.027	61.6586	378.085	68.48	378.082	59.4654
	378.602	70.0876	378.528	65.8674	378.531	61.6265	378.587	68.4629	378.572	59.4009
	379.105	70.0876	379.029	65.8469	379.035	61.5864	379.103	68.4229	379.056	59.341
	379.613	70.0516	379.528	65.7806	379.541	61.5221	379.619	68.3429	379.547	59.2627
	380.118	69.9742	380.032	65.7194	380.045	61.4578	380.137	68.2571	380.04	59.2074
	380.621	69.866	380.547	65.6735	380.553	61.3775	380.647	68.1943	380.53	59.1567
	381.121	69.7423	381.062	65.6123	381.056	61.3092	381.155	68.1257	381.025	59.1152
	381.616	69.665	381.578	65.551	381.561	61.2811	381.662	68.0857	381.525	59.0507
	382.108	69.5722	382.101	65.5102	382.065	61.2329	382.163	68.0286	382.03	59.0138
	382.613	69.5309	382.611	65.4643	382.563	61.1928	382.663	67.9714	382.534	58.9723
	383.115	69.5155	383.121	65.4643	383.062	61.1606	383.163	67.96	383.038	58.9171
	383.621	69.4948	383.63	65.4439	383.561	61.1245	383.667	67.9086	383.542	58.8571
	384.122	69.4742	384.133	65.3725	384.064	61.0643	384.163	67.8343	384.047	58.8064
	384.614	69.4433	384.639	65.2959	384.563	61.004	384.656	67.7543	384.55	58.7604
	385.111	69.3918	385.137	65.2245	385.065	60.9518	385.15	67.7029	385.053	58.7281
	385.616	69.3196	385.638	65.1888	385.566	60.8996	385.651	67.6514	385.552	58.682
	386.121	69.268	386.142	65.1275	386.066	60.8394	386.139	67.6057	386.044	58.6405
	386.621	69.1907	386.644	65.051	386.567	60.759	386.619	67.5429	386.545	58.5899
	387.121	69.0979	387.14	64.9745	387.07	60.6868	387.099	67.4629	387.04	58.5622
	387.622	69.0155	387.633	64.9082	387.566	60.6386	387.584	67.3943	387.536	58.5023
	388.123	68.9691	388.127	64.8775	388.069	60.5984	388.071	67.36	388.033	58.4701
	388.618	68.9072	388.631	64.8265	388.564	60.5783	388.559	67.3029	388.527	58.4286
	389.109	68.835	389.131	64.7806	389.062	60.5382	389.049	67.2514	389.016	58.3963
	389.604	68.7938	389.632	64.7347	389.557	60.4819	389.541	67.1886	389.521	58.3548
	390.105	68.7526	390.13	64.6837	390.061	60.4257	390.04	67.12	390.031	58.3226
	390.605	68.665	390.629	64.5969	390.576	60.3494	390.538	67.0229	390.535	58.2765
	391.1	68.5412	391.129	64.4643	391.087	60.253	391.036	66.8857	391.036	58.2535
	391.593	68.4175	391.63	64.3265	391.595	60.1205	391.538	66.7257	391.535	58.2166
	392.088	68.366	392.128	64.2653	392.099	60.0562	392.038	66.6343	392.033	58.1889
	392.578	68.3196	392.622	64.2143	392.609	59.992	392.544	66.56	392.531	58.1336
	393.073	68.2526	393.117	64.1684	393.119	59.9518	393.053	66.5029	393.037	58.0922
	393.565	68.1856	393.621	64.1123	393.618	59.9157	393.564	66.4629	393.548	58.0553
	394.061	68.0722	394.124	64.0714	394.109	59.8715	394.073	66.4286	394.061	58.023
	394.552	67.9484	394.626	64	394.599	59.8032	394.584	66.3714	394.562	58.0046
	395.045	67.8814	395.13	63.9643	395.095	59.763	395.088	66.3257	395.062	57.8894
	395.542	67.8196	395.627	63.8929	395.591	59.7108	395.588	66.2686	395.561	57.9539
	396.043	67.7784	396.128	63.852	396.082	59.6626	396.09	66.2	396.06	57.9078
	396.541	67.7784	396.629	63.852	396.571	59.6345	396.593	66.1714	396.556	57.8848
	397.037	67.8144	397.128	63.8877	397.062	59.6345	397.089	66.1714	397.045	57.8387
	397.535	67.8093	397.633	63.8674	397.556	59.6145	397.592	66.1314	397.527	57.7834
	398.039	67.799	398.134	63.8265	398.056	59.5783	398.1	66.1086	398.005	57.7373
	398.545	67.8144	398.637	63.8112	398.56	59.5582	398.602	66.0914	398.49	57.7097
	399.052	67.8093	399.132	63.7908	399.072	59.5341	399.1	66.0857	398.987	57.6728
	399.554	67.7784	399.626	63.75	399.581	59.5141	399.596	66.0514	399.488	57.659
	400.059	67.7268	400.113	63.7194	400.082	59.4739	400.093	66.0057	399.995	57.6175
	400.567	67.6907	400.608	63.7041	400.574	59.4458	400.589	65.96	400.5	57.5714
	401.078	67.6598	401.114	63.6735	401.068	59.4297	401.088	65.9143	401.009	57.5299
	401.595	67.6443	401.614	63.6429	401.561	59.4177	401.589	65.8914	401.519	57.4931
	402.108	67.6186	402.113	63.5867	402.061	59.3574	402.087	65.84	402.022	57.4654
	402.616	67.5773	402.611	63.5408	402.561	59.3012	402.587	65.7771	402.524	57.4332
	403.121	67.5052	403.114	63.4643	403.066	59.2209	403.088	65.68	403.031	57.4194
	403.626	67.4278	403.629	63.4031	403.572	59.1606	403.588	65.6114	403.544	57.3871
	404.127	67.3608	404.129	63.3316	404.074	59.1004	404.091	65.5257	404.057	57.3733
	404.632	67.2268	404.63	63.2194	404.57	58.992	404.592	65.3771	404.567	57.3502
	405.132	67.0773	405.133	63.0969	405.069	58.8554	405.095	65.2114	405.075	57.3272
	405.632	66.8918	405.63	62.9439	405.568	58.6868	405.595	65.0343	405.581	57.3041
	406.125	66.7629	406.131	62.8163	406.063	58.5783	406.09	64.8857	406.089	57.2903
	406.615	66.6753	406.633	62.7296	406.555	58.49	406.59	64.7829	406.595	57.1751
	407.106	66.6134	407.128	62.6633	407.055	58.4257	407.092	64.6914	407.099	57.2581
	407.598	66.5309	407.63	62.5969	407.562	58.3695	407.589	64.6114	407.607	57.212
	408.086	66.4742	408.128	62.5357	408.072	58.3293	408.086	64.5486	408.117	57.1797
	408.581	66.4072	408.626	62.4694	408.582	58.2892	408.591	64.4857	408.618	57.1336
	409.075	66.3608	409.122	62.4133	409.092	58.253	409.101	64.4343	409.121	57.1014
	409.576	66.3093	409.614	62.3469	409.605	58.2129	409.604	64.36	409.629	57.0645
	410.075	66.2577	410.1	62.2908	410.116	58.1566	410.108	64.2914	410.139	57.0461
	410.578	66.1959	410.593	62.25	410.627	58.0964	410.62	64.2114	410.645	57.0184
	411.08	66.1392	411.079	62.2041	411.141	58.0361	411.134	64.16	411.145	56.977
	411.588	66.0928	411.569	62.1633	411.645	57.9679	411.648	64.0971	411.643	56.9493
	412.103	66.067	412.06	62.1326	412.14	57.9076	412.154	64.0629	412.139	56.9309
	412.616	66.0258	412.555	62.0816	412.635	57.8554	412.663	64.0114	412.636	56.9124
	413.129	65.9794	413.06	62.0204	413.132	57.7751	413.169	63.9429	413.129	56.8986
	413.643	65.9278	413.576	61.9694	413.629	57.7229	413.677	63.88	413.621	56.894
	414.155	65.8608	414.082	61.9235	414.12	57.6948	414.184	63.8171	414.114	56.8618
	414.656	65.8247	414.586	61.8826	414.624	57.6586	414.684	63.7429	414.612	56.8387
	415.148	65.7629	415.086	61.8112	415.127	57.6265	415.186	63.6857	415.115	56.8111
	415.635	65.7062	415.582	61.7449	415.628	57.5663	415.685	63.6114	415.611	56.788
	416.123	65.6546	416.073	61.6888	416.13	57.5221	416.183	63.5657	416.116	56.7788
	416.617	65.6031	416.574	61.6377	416.639	57.4618	416.681	63.5029	416.619	56.7696
	417.112	65.567	417.07	61.5969	417.141	57.4016	417.175	63.4629	417.117	56.7419
	417.605	65.5773	417.564	61.6071	417.639	57.3494	417.673	63.4629	417.624	56.7235
	418.095	65.5567	418.061	61.6174	418.132	57.2811	418.165	63.44	418.127	56.7235
	418.591	65.5103	418.564	61.5918	418.622	57.2169	418.658	63.3943	418.627	56.7143
	419.094	65.4742	419.068	61.5612	419.116	57.1847	419.155	63.3657	419.118	56.7005
	419.601	65.4175	419.569	61.5306	419.62	57.1446	419.653	63.3143	419.616	56.6774
	420.104	65.3247	420.072	61.4439	420.123	57.0763	420.16	63.2229	420.111	56.6728
	420.612	65.2268	420.575	61.352	420.619	56.996	420.666	63.1257	420.612	56.6636
	421.131	65.134	421.076	61.2653	421.115	56.9357	421.165	63.0171	421.112	56.6544
	421.634	65.0722	421.579	61.2143	421.626	56.8916	421.67	62.9657	421.615	56.6359
	422.145	65.0309	422.086	61.1633	422.125	56.8394	422.172	62.9257	422.119	56.6221
	422.655	64.9948	422.593	61.1225	422.614	56.7992	422.667	62.88	422.621	56.6083
	423.162	64.8969	423.103	61.0714	423.101	56.7149	423.168	62.7829	423.123	56.5899
	423.662	64.7835	423.606	60.9847	423.59	56.5823	423.67	62.6971	423.622	56.5668
	424.169	64.6804	424.102	60.8929	424.093	56.4739	424.173	62.6057	424.127	56.5576
	424.676	64.5825	424.6	60.7959	424.605	56.4016	424.67	62.4971	424.633	56.553
	425.173	64.4948	425.098	60.7245	425.118	56.3173	425.168	62.4229	425.132	56.5484
	425.667	64.4381	425.597	60.6786	425.631	56.2329	425.673	62.3829	425.635	56.5254
	426.161	64.3918	426.088	60.6531	426.136	56.2008	426.174	62.3429	426.138	56.5069
	426.651	64.3299	426.58	60.6123	426.638	56.1687	426.679	62.3029	426.636	56.4977
	427.146	64.2887	427.078	60.5714	427.129	56.1165	427.181	62.2686	427.135	56.4839
	427.648	64.2577	427.579	60.5204	427.619	56.0281	427.688	62.2	427.633	56.4654
	428.158	64.1856	428.089	60.4592	428.107	55.9799	428.181	62.1257	428.125	56.4562
	428.667	64.134	428.591	60.3877	428.592	55.9277	428.675	62.04	428.618	56.4562
	429.163	64.0773	429.09	60.3214	429.086	55.8594	429.17	61.9771	429.118	56.4654
	429.646	64.0361	429.583	60.2755	429.576	55.7871	429.661	61.9429	429.62	56.4608
	430.137	63.9794	430.087	60.2143	430.071	55.6908	430.157	61.8743	430.121	56.4516
	430.631	63.9175	430.584	60.1429	430.567	55.5542	430.657	61.8114	430.624	56.4608
	431.125	63.8505	431.08	60.0867	431.068	55.51	431.161	61.7257	431.125	56.447
	431.632	63.799	431.579	60.0612	431.581	55.4739	431.673	61.68	431.614	56.4332
	432.136	63.7474	432.082	60.0357	432.1	55.3896	432.179	61.6343	432.111	56.4147
	432.643	63.6443	432.581	59.9592	432.615	55.2972	432.682	61.56	432.604	56.424
	433.145	63.5464	433.087	59.8929	433.12	55.245	433.187	61.5029	433.103	56.4147
	433.643	63.4536	433.591	59.8214	433.61	55.1647	433.691	61.4286	433.603	56.4101
	434.137	63.366	434.103	59.75	434.099	55.0723	434.2	61.3429	434.1	56.3779
	434.63	63.2474	434.612	59.6735	434.592	54.9679	434.717	61.2571	434.599	56.3687
	435.131	63.1856	435.119	59.5867	435.08	54.8835	435.233	61.16	435.104	56.3733
	435.633	63.0979	435.632	59.5	435.568	54.7711	435.746	61.08	435.604	56.3733
	436.149	62.9742	436.14	59.4031	436.053	54.6626	436.247	60.9829	436.102	56.3687
	436.661	62.8814	436.655	59.2755	436.548	54.5462	436.754	60.8971	436.601	56.3687
	437.168	62.799	437.162	59.2194	437.058	54.4418	437.258	60.7943	437.1	56.3595
	437.678	62.7577	437.666	59.1633	437.583	54.3735	437.761	60.7143	437.61	56.3548
	438.189	62.6804	438.163	59.102	438.113	54.3173	438.266	60.6057	438.115	56.3456
	438.695	62.5619	438.658	59	438.641	54.253	438.767	60.4629	438.619	56.3272
	439.192	62.4072	439.163	58.8878	439.166	54.1727	439.276	60.3257	439.121	56.2304
	439.693	62.3505	439.677	58.7959	439.681	54.0643	439.79	60.2171	439.624	56.2581
	440.192	62.2887	440.182	58.7296	440.193	53.9639	440.296	60.1086	440.128	56.4009
	440.691	62.1701	440.69	58.6633	440.702	53.8956	440.797	60	440.627	56.3871
	441.19	62.0464	441.192	58.5969	441.196	53.8273	441.291	59.8743	441.128	56.3641
	441.689	61.9742	441.686	58.5102	441.68	53.6948	441.778	59.7486	441.625	56.3364
	442.192	61.9278	442.176	58.449	442.166	53.6024	442.266	59.64	442.124	56.318
	442.691	61.8351	442.668	58.3725	442.645	53.5301	442.748	59.52	442.62	56.2995
	443.185	61.7062	443.161	58.2653	443.125	53.51	443.227	59.4	443.112	56.2857
	443.684	61.6031	443.648	58.1888	443.611	53.4016	443.709	59.3029	443.597	56.2811
	444.187	61.4845	444.133	58.1275	444.113	53.3092	444.192	59.1771	444.084	56.1751
	444.684	61.3866	444.621	58.0714	444.617	53.245	444.669	59.0114	444.581	56.2811
	445.181	61.3247	445.107	58.0102	445.125	53.1888	445.152	58.8629	445.086	56.2719
	445.676	61.2526	445.61	57.9796	445.638	53.1084	445.639	58.7429	445.591	56.2627
	446.17	61.1753	446.11	57.9541	446.16	53.0522	446.126	58.6229	446.1	56.2719
	446.677	61.2062	446.61	58.0204	446.676	53.0482	446.615	58.5886	446.609	56.2627
	447.175	61.201	447.109	58.0408	447.189	53.0522	447.109	58.5371	447.116	56.2719
	447.675	61.1443	447.612	57.949	447.696	52.9839	447.605	58.3714	447.621	56.2581
	448.165	60.9897	448.129	57.7551	448.198	52.8554	448.103	58.0971	448.124	56.2396
	448.656	60.8454	448.643	57.6071	448.689	52.759	448.597	57.8171	448.616	56.2304
	449.146	60.7062	449.147	57.449	449.172	52.6466	449.096	57.5371	449.119	56.212
	449.637	60.5825	449.648	57.3623	449.652	52.5502	449.601	57.3029	449.627	56.212
	450.13	60.4072	450.14	57.2857	450.135	52.4418	450.101	57.0857	450.138	56.212
	450.623	60.2938	450.635	57.1786	450.622	52.3414	450.604	56.8571	450.648	56.1981
	451.121	60.1753	451.128	57.0918	451.107	52.261	451.108	56.6229	451.155	56.2028
	451.622	60.0825	451.628	57.0102	451.592	52.1847	451.614	56.3657	451.655	56.1936
	452.119	60.0206	452.127	56.9388	452.084	52.1205	452.12	56.1371	452.149	56.2028
	452.621	59.933	452.627	56.8622	452.578	52.0763	452.624	55.9086	452.649	56.1475
	453.124	59.8093	453.133	56.7704	453.071	52.0201	453.138	55.6629	453.152	56.2074
	453.622	59.6701	453.649	56.6429	453.567	51.9639	453.652	55.4229	453.649	56.2166
	454.128	59.5309	454.153	56.5408	454.07	51.9036	454.159	55.1714	454.141	56.2074
	454.639	59.4485	454.654	56.449	454.575	51.8554	454.662	54.92	454.63	56.212
	455.153	59.3918	455.15	56.3878	455.075	51.7711	455.165	54.6857	455.121	56.212
	455.663	59.3144	455.652	56.3061	455.572	51.6707	455.667	54.44	455.617	56.212
	456.178	59.2165	456.156	56.2347	456.069	51.5984	456.17	54.2057	456.122	56.212
	456.693	59.1134	456.667	56.1786	456.567	51.5743	456.672	54.0057	456.62	56.1936
	457.194	59.0309	457.17	56.1275	457.066	51.5261	457.174	53.7829	457.106	56.1936
	457.702	58.9536	457.687	56.0612	457.566	51.502	457.677	53.5829	457.588	56.1936
	458.204	58.8247	458.196	55.9694	458.065	51.4538	458.182	53.3886	458.081	56.1982
	458.705	58.7113	458.692	55.8674	458.567	51.4096	458.682	53.1943	458.583	56.1889
	459.207	58.6701	459.183	55.8571	459.071	51.3976	459.184	53.0286	459.082	56.0138
	459.714	58.6546	459.679	55.8623	459.571	51.4096	459.68	52.9143	459.572	56.1198
	460.207	58.7113	460.185	55.9592	460.076	51.49	460.181	52.8914	460.052	56.1567
	460.705	58.6959	460.692	56.0408	460.593	51.5382	460.683	52.8286	460.538	56.2212
	461.2	58.6031	461.18	56	461.102	51.51	461.195	52.6857	461.037	56.1936
	461.699	58.4536	461.676	55.9133	461.61	51.4618	461.705	52.5029	461.546	56.1797
	462.202	58.2938	462.183	55.7908	462.116	51.4056	462.22	52.3143	462.061	56.1613
	462.703	58.1495	462.691	55.6633	462.627	51.3735	462.731	52.16	462.575	56.1797
	463.201	58.0206	463.192	55.5204	463.133	51.3253	463.244	52.0057	463.083	56.1981
	463.699	57.8557	463.693	55.3775	463.633	51.2851	463.754	51.8343	463.574	56.1889
	464.199	57.6856	464.186	55.2449	464.132	51.237	464.256	51.6571	464.084	56.1659
	464.694	57.5464	464.678	55.1225	464.627	51.2048	464.761	51.5143	464.585	56.1521
	465.184	57.3402	465.174	54.9694	465.126	51.1365	465.265	51.3371	465.079	56.1336
	465.673	57.0876	465.669	54.7755	465.636	51.0482	465.771	51.1143	465.575	56.1244
	466.165	56.9124	466.162	54.6378	466.148	50.996	466.273	50.9371	466.074	56.1244
	466.662	56.7526	466.661	54.5306	466.65	50.9759	466.773	50.8286	466.582	56.1336
	467.161	56.6856	467.158	54.4745	467.149	51.0161	467.268	50.7943	467.093	56.1244
	467.658	56.5979	467.66	54.3878	467.655	51.0402	467.759	50.7086	467.601	56.1244
	468.157	56.4794	468.169	54.3061	468.156	51.0562	468.246	50.6057	468.111	56.1198
	468.652	56.3247	468.675	54.2041	468.648	51.0442	468.729	50.5029	468.62	56.1198
	469.148	56.2062	469.184	54.1225	469.137	51.0241	469.207	50.3714	469.134	56.1429
	469.653	56.0773	469.692	54.0714	469.628	51.0161	469.681	50.2743	469.643	56.1475
	470.164	55.9278	470.196	53.9745	470.119	51.0201	470.176	50.1714	470.148	56.1475
	470.675	55.8402	470.697	53.8469	470.612	51.0121	470.667	50.0743	470.646	56.1751
	471.187	55.7165	471.193	53.75	471.101	50.992	471.153	49.9314	471.148	56.1705
	471.696	55.5928	471.689	53.6888	471.597	50.9679	471.642	49.7886	471.636	56.1797
	472.202	55.5309	472.189	53.648	472.094	50.9679	472.139	49.7086	472.127	56.1751
	472.706	55.4381	472.689	53.602	472.592	50.9639	472.636	49.6	472.615	56.1705
	473.208	55.366	473.187	53.5459	473.092	50.9679	473.135	49.5086	473.114	56.129
	473.723	55.2887	473.685	53.4898	473.591	50.9719	473.639	49.3886	473.608	56.1705
	474.233	55.2371	474.192	53.449	474.096	50.9799	474.137	49.3029	474.109	56.1613
	474.737	55.1907	474.696	53.3929	474.604	50.9799	474.645	49.1943	474.605	56.129
	475.236	55.134	475.193	53.3571	475.11	50.992	475.153	49.0857	475.116	56.1244
	475.74	55.0825	475.684	53.3112	475.617	50.9879	475.675	48.9771	475.628	56.1244
	476.239	55.0258	476.184	53.2806	476.117	51.008	476.187	48.8971	476.148	56.1244
	476.737	54.9794	476.679	53.2602	476.611	51.008	476.703	48.8057	476.663	56.1152
	477.239	54.9381	477.172	53.1888	477.11	51.004	477.222	48.6971	477.178	56.1106
	477.741	54.8866	477.669	53.1326	477.613	51.004	477.735	48.6	477.687	56.1152
	478.24	54.8402	478.166	53.0969	478.111	51.0201	478.243	48.4686	478.189	56.1198
	478.743	54.8144	478.668	53.0612	478.61	51.0161	478.745	48.3543	478.688	56.1198
	479.241	54.7423	479.171	52.9796	479.107	50.992	479.247	48.2171	479.183	56.129
	479.745	54.634	479.669	52.8826	479.609	50.9478	479.751	48.0514	479.683	56.129
	480.248	54.5206	480.156	52.8061	480.133	50.9036	480.254	47.8686	480.186	56.1152
	480.749	54.4588	480.644	52.7704	480.659	50.9036	480.751	47.76	480.685	56.1198
	481.25	54.3814	481.135	52.7194	481.178	50.9197	481.248	47.6343	481.186	56.1198
	481.748	54.3351	481.637	52.648	481.695	50.9237	481.742	47.5143	481.682	56.1106
	482.246	54.268	482.142	52.6225	482.206	50.9116	482.236	47.4	482.184	56.106
	482.743	54.2268	482.644	52.551	482.705	50.9277	482.726	47.2914	482.685	56.0461
	483.238	54.2113	483.148	52.5102	483.195	50.9719	483.222	47.1943	483.189	56.1244
	483.741	54.1649	483.651	52.4541	483.691	50.9719	483.721	47.08	483.691	56.1014
	484.237	54.1753	484.158	52.449	484.187	51	484.221	47.0514	484.194	56.0783
	484.73	54.1082	484.675	52.3826	484.682	50.9799	484.72	46.9486	484.695	56.0737
	485.227	54.0412	485.187	52.3214	485.176	50.9759	485.215	46.8114	485.195	56.0553
	485.726	54.0052	485.69	52.301	485.663	51.0121	485.708	46.6914	485.7	56.0599
	486.221	53.9639	486.188	52.3061	486.162	51.0281	486.207	46.6	486.198	56.0461
	486.717	53.9021	486.684	52.2806	486.667	51.0321	486.709	46.48	486.695	56.0277
	487.215	53.8402	487.19	52.2398	487.174	51.0241	487.214	46.3771	487.198	56.0553
	487.713	53.7784	487.695	52.2041	487.688	51.0241	487.724	46.2571	487.694	56.0092
	488.212	53.732	488.199	52.1735	488.199	51.0321	488.235	46.1714	488.196	56.0783
	488.708	53.6856	488.702	52.1377	488.7	51.0522	488.739	46.0686	488.695	56.1751
	489.201	53.6753	489.209	52.1225	489.2	51.0723	489.238	45.96	489.204	56.106
	489.691	53.6804	489.714	52.1378	489.702	51.1044	489.73	45.9086	489.715	56.0829
	490.185	53.6959	490.214	52.1684	490.207	51.1526	490.217	45.8457	490.215	56.0737
	490.678	53.7113	490.712	52.1225	490.7	51.2048	490.712	45.7943	490.717	56.0645
	491.179	53.7216	491.21	52.1225	491.204	51.249	491.201	45.7429	491.226	56.0599
	491.689	53.7526	491.714	52.1582	491.708	51.2932	491.697	45.7143	491.732	56.0507
	492.192	53.7732	492.21	52.2398	492.214	51.3494	492.191	45.6857	492.235	56.0323
	492.693	53.7577	492.71	52.2551	492.708	51.3896	492.685	45.5943	492.737	56.0323
	493.202	53.7268	493.213	52.2398	493.202	51.4136	493.179	45.4971	493.24	56.0369
	493.703	53.6856	493.713	52.2041	493.693	51.4297	493.676	45.4114	493.741	56.0277
	494.204	53.6392	494.212	52.1939	494.186	51.4458	494.175	45.3371	494.233	56.0277
	494.707	53.6031	494.71	52.1633	494.688	51.4618	494.676	45.2514	494.723	56.0277
	495.21	53.5876	495.207	52.0918	495.184	51.4819	495.181	45.1829	495.222	56.0277
	495.714	53.567	495.706	52.051	495.689	51.498	495.689	45.08	495.717	56.0369
	496.212	53.5412	496.197	52.0153	496.195	51.502	496.194	44.96	496.22	56.023
	496.715	53.4794	496.696	51.949	496.693	51.494	496.699	44.8114	496.72	56.0277
	497.211	53.3711	497.195	51.8775	497.192	51.4578	497.215	44.6286	497.218	56.0277
	497.7	53.299	497.695	51.8214	497.686	51.4337	497.738	44.4971	497.712	56.0184
	498.183	53.2371	498.196	51.7653	498.172	51.4217	498.257	44.3943	498.21	56.0046
	498.662	53.1856	498.698	51.7194	498.651	51.4217	498.778	44.2857
	499.144	53.1598	499.195	51.7092	499.132	51.4458	499.291	44.2229
[truncated: 12 more rows]

## Sheet: Supplementary Figure 7
	LiFeHCF-4
[truncated: 3,080 more rows]

## Sheet: Supplementary Figure 8
	Figure 8a							Figure 8b
[truncated: 60,002 more rows]

## Sheet: Supplementary Figure 10
	LiFeHCF-2				LiFeHCF-4				LiFeHCF-5
[truncated: 36 more rows]

[truncated: 14 more sheets: Supplementary Figure 11a, Supplementary Figure 11b, Supplementary Figure 21a, Supplementary Figure 21b , Supplementary Figure 21c, Supplementary Figure 21d, Supplementary Figure 22a, Supplementary Figure 22b, Supplementary Figure 22c, Supplementary Figure 22d, Supplementary Figure 22e , Supplementary Figure 23, Supplementary Figure 24, Supplementary Figure 29]
